# Supplementary material for: Polo-Like Kinase 3 Appears Dispensable for Normal Retinal Development Despite Robust Embryonic Expression
Source: PLoS One. 2016 Mar 7;11(3):e0150878. doi: 10.1371/journal.pone.0150878 (PMC4780821; doi:10.1371/journal.pone.0150878)
Supplement: S1 Table — Affymetrix array data for n = 3 adult Plk3 deficient retinas and n = 3 corresponding wildtype littermate control retinas. The data was extracted from the cel files using the Affy R package developed by Bioconductor [49]. After background adjustment and normalization using Mas5, the data were log(2) transformed. (XLSX) [file pone.0150878.s003.xlsx]

## Sheet: adult
Probe Set ID	Representative Public ID	UniGene ID	Gene Title	Gene Symbol	Adult WT1	Adult WT2	Adult WT3	Adult Plk3-KO1	Adult Plk3-KO2	Adult Plk3-KO3
1415670_at	BC024686	Mm.258785	coatomer protein complex, subunit gamma	Copg	9.85096	10.0177	9.61587	9.64585	9.98359	9.32325
1415671_at	NM_013477	Mm.17708	ATPase, H+ transporting, lysosomal V0 subunit D1	Atp6v0d1	13.4918	13.6488	12.9825	13.3393	13.1913	12.8253
1415672_at	NM_020585	Mm.196269	golgi autoantigen, golgin subfamily a, 7	Golga7	13.0961	13.0224	12.7275	13.1195	12.9804	12.0193
1415673_at	NM_133900	Mm.271784	phosphoserine phosphatase	Psph	10.2865	9.70265	9.87664	10.0797	9.29522	9.879
1415674_a_at	NM_021789	Mm.29814	trafficking protein particle complex 4	Trappc4	11.8383	11.5991	10.9507	11.5819	11.3272	11.805
1415675_at	BC008256	Mm.22001	dolichol-phosphate (beta-D) mannosyltransferase 2	Dpm2	10.9263	10.7205	10.303	10.7946	10.3811	10.6793
1415676_a_at	NM_011186	Mm.8911	proteasome (prosome, macropain) subunit, beta type 5	Psmb5	12.8042	12.6716	11.984	12.4447	12.2585	12.0428
1415677_at	NM_026819	Mm.21623	dehydrogenase/reductase (SDR family) member 1	Dhrs1	9.70103	9.90994	9.21572	9.03083	9.55106	9.98317
1415678_at	BC008595	Mm.261045	protein phosphatase 1A, magnesium dependent, alpha isoform	Ppm1a	12.4199	12.1422	12.1797	12.3159	12.3937	11.9413
1415679_at	NM_025498	Mm.86557	presenilin enhancer 2 homolog (C. elegans)	Psenen	12.3417	12.2413	11.8845	12.2216	11.8955	12.5404
1415680_at	NM_008569	Mm.277408	anaphase promoting complex subunit 1	Anapc1	8.36371	8.6845	8.56734	8.69722	9.007	9.47923
1415681_at	NM_053164	Mm.44174	mitochondrial ribosomal protein L43	Mrpl43	11.623	11.4144	10.7225	11.5188	11.2159	11.1264
1415682_at	NM_023045	Mm.152987	exportin 7	Xpo7	9.31933	9.56657	9.41566	9.56673	9.38501	9.13052
1415683_at	BC016526	Mm.10265	N-myristoyltransferase 1	Nmt1	11.8336	11.6642	11.0848	11.9389	11.5859	11.2516
1415684_at	AV168389	Mm.22264	autophagy-related 5 (yeast)	Atg5	9.75652	9.75452	9.55913	9.60803	9.28257	9.25237
1415685_at	NM_133767	Mm.285429	mitochondrial translational initiation factor 2	Mtif2	10.2854	10.4347	10.3682	10.6348	10.3331	9.77649
1415686_at	AV339290	Mm.198264	RAB14, member RAS oncogene family	Rab14	11.3015	11.3667	11.1102	11.3609	11.6439	10.655
1415687_a_at	BM212050	Mm.277498	prosaposin	Psap	13.2137	12.5004	12.5017	12.6392	12.8973	11.5714
1415688_at	NM_025985	Mm.458052	ubiquitin-conjugating enzyme E2G 1 (UBC7 homolog, C. elegans)	Ube2g1	12.0486	11.8843	11.6929	11.9666	11.8116	11.7025
1415689_s_at	BC007473	Mm.296071	zinc finger with KRAB and SCAN domains 3	Zkscan3	10.1309	10.1771	10.725	10.1857	10.2565	10.3824
1415690_at	NM_053161	Mm.34951	mitochondrial ribosomal protein L27	Mrpl27	12.2403	12.2841	11.8353	12.071	12.0038	12.3008
1415691_at	BQ176806	Mm.382	discs, large homolog 1 (Drosophila) /// similar to Discs, large homolog 1 (Drosophila)	Dlg1 /// LOC100047603	11.7837	11.7873	11.9795	12.0092	12.0533	11.8783
1415692_s_at	BI653492	Mm.248827	calnexin	Canx	13.1685	13.4395	13.0323	13.5439	13.4925	12.7766
1415693_at	AW545361	Mm.289387	Der1-like domain family, member 1	Derl1	9.68794	9.85389	9.43987	9.80461	9.48852	8.80176
1415694_at	AK004541	Mm.38433	tryptophanyl-tRNA synthetase	Wars	9.0934	9.12911	8.74612	9.17726	9.24488	7.78123
1415695_at	BC005762	Mm.121265	proteasome (prosome, macropain) subunit, alpha type 1	Psma1	12.4529	12.2442	11.7619	12.1078	11.8274	12.2531
1415696_at	BC005549	Mm.391794	SAR1 gene homolog A (S. cerevisiae)	Sar1a	12.3332	12.0204	11.5051	12.3694	12.0898	12.1739
1415697_at	BG069656	Mm.290530	GTPase activating protein (SH3 domain) binding protein 2	G3bp2	9.88867	9.71151	9.47078	9.70035	9.64396	9.386
1415698_at	BC011152	Mm.171335	golgi membrane protein 1	Golm1	8.27888	8.38185	8.49328	7.6473	7.80475	8.74518
1415699_a_at	BC003350	Mm.30195	G protein pathway suppressor 1	Gps1	12.2686	12.0705	11.4011	11.9528	11.7251	11.4216
1415700_a_at	BC011111	Mm.232728	signal sequence receptor, gamma	Ssr3	12.3047	12.2216	11.9873	12.5961	12.2714	11.6642
1415701_x_at	BC025918	Mm.140380	ribosomal protein L23	Rpl23	14.6093	14.2847	13.9614	14.3099	14.0769	15.1289
1415702_a_at	BC013702	Mm.7286	C-terminal binding protein 1 /// similar to CtBP1 protein	Ctbp1 /// LOC100045360	12.7254	12.5179	12.1298	12.4208	12.4271	11.8888
1415703_at	BM248615	Mm.27372	HECT, UBA and WWE domain containing 1	Huwe1	8.66119	9.50816	10.5679	9.90439	10.4409	10.4678
1415704_a_at	AF320340	Mm.473703	carnitine deficiency-associated gene expressed in ventricle 3	Cdv3	11.2893	11.2302	11.5325	11.6586	11.6144	11.1197
1415705_at	AK018610	Mm.22565	RIKEN cDNA 9130011J15 gene	9130011J15Rik	11.0211	11.1695	10.4637	11.1567	10.9024	10.3419
1415706_at	BQ175820	Mm.30041	coatomer protein complex subunit alpha	Copa	11.7834	12.2503	12.3495	12.1853	12.4064	11.4926
1415707_at	AI036318	Mm.291624	anaphase promoting complex subunit 2	Anapc2	10.8217	10.7978	10.3643	10.6964	10.5262	10.3975
1415708_at	D50523	Mm.471608	taurine upregulated gene 1	Tug1	11.1838	11.359	11.7645	11.3087	11.7614	11.5229
1415709_s_at	BM948896	Mm.271620	golgi-specific brefeldin A-resistance factor 1	Gbf1	10.3996	10.3005	10.1425	10.1999	10.3716	9.92988
1415710_at	BM123013	Mm.319697	COX18 cytochrome c oxidase assembly homolog (S. cerevisiae)	Cox18	9.11593	8.85505	9.47926	9.10921	9.01524	8.64535
1415711_at	BC025221	Mm.229141	ADP-ribosylation factor guanine nucleotide-exchange factor 1(brefeldin A-inhibited)	Arfgef1	11.6991	11.8639	11.943	12.5115	12.4947	11.6832
1415712_at	AJ250693	Mm.389984	zinc finger, RAN-binding domain containing 1	Zranb1	11.0077	10.8181	11.0727	11.1446	11.1553	11.0536
1415713_a_at	U46690	Mm.3935	DEAD (Asp-Glu-Ala-Asp) box polypeptide 24	Ddx24	10.7189	10.6584	10.3183	10.1443	10.3657	10.2727
1415714_a_at	BC027564	Mm.182650	small nuclear ribonucleoprotein 27 (U4/U6.U5)	Snrnp27	13.458	13.3183	12.9864	13.4319	13.0859	13.3042
1415715_at	AK010497	Mm.332317	transmembrane protein 129	Tmem129	10.0941	9.93599	9.47372	9.78636	9.94827	9.85963
1415716_a_at	AA208652	Mm.270283	ribosomal protein S27	Rps27	14.8428	14.4561	13.5088	14.5246	13.9025	15.6223
1415717_at	BI735988	Mm.318331	ring finger protein 220	Rnf220	10.537	10.3521	10.1075	10.4042	10.2957	9.96397
1415718_at	BI152383	Mm.340083	similar to SAP30-like /// SAP30-like	LOC100044471 /// Sap30l	12.0309	11.7474	11.4737	12.0031	11.782	11.8258
1415719_s_at	BE134617	Mm.200383	armadillo repeat containing 1	Armc1	11.3315	11.3853	11.3886	11.5935	11.5033	11.7814
1415720_s_at	AK011037	Mm.272024	MAD2L1 binding protein	Mad2l1bp	9.3246	9.26502	9.05003	9.11021	9.27113	9.09179
1415721_a_at	AK004750	Mm.477486	N-acetyltransferase 15 (GCN5-related, putative)	Nat15	10.9962	11.2351	10.9083	11.2332	11.1381	10.8428
1415722_a_at	AK003213	Mm.227983	Vps20-associated 1 homolog (S. cerevisiae)	Vta1	11.2372	11.1271	10.9622	11.1788	10.8126	10.8386
1415723_at	BQ176989	Mm.271222	eukaryotic translation initiation factor 5	Eif5	12.2828	12.4451	12.4701	12.3061	12.3803	12.5978
1415724_a_at	AV000235	Mm.1022	cell division cycle 42 homolog (S. cerevisiae)	Cdc42	10.6849	11.331	10.7065	11.1817	10.7351	10.1558
1415725_at	AA866997	Mm.288606	RRN3 RNA polymerase I transcription factor homolog (yeast)	Rrn3	10.3098	10.2983	10.0228	10.2133	10.2878	9.87038
1415726_at	AW536361	Mm.245522	ankyrin repeat domain 17	Ankrd17	11.0098	11.0957	11.6757	11.4317	11.7807	11.4224
1415727_at	AV017766	Mm.205996	apolipoprotein A-I binding protein	Apoa1bp	12.1312	12.0043	11.4705	12.081	11.683	12.1536
1415728_at	BG806432	Mm.7723	poly(A) binding protein, nuclear 1	Pabpn1	10.4511	9.97214	10.2499	10.5029	10.2811	9.10474
1415729_at	BQ174223	Mm.10504	3-phosphoinositide dependent protein kinase-1	Pdpk1	10.5279	10.8514	11.4601	11.2537	11.4143	10.8396
1415730_at	BG972112	Mm.31236	cleavage and polyadenylation specific factor 7	Cpsf7	10.8264	10.999	11.2857	11.1143	11.0848	11.4207
1415731_at	W08638	Mm.289914	angel homolog 2 (Drosophila)	Angel2	9.50198	9.54706	9.96959	9.58383	9.59042	10.166
1415732_at	BG071718	Mm.43745	HLA-B associated transcript 5	Bat5	11.1151	10.7838	10.3912	10.8214	10.6791	10.6969
1415733_a_at	BI080296	Mm.282081	translocase of outer mitochondrial membrane 5 homolog (yeast)	Tomm5	11.8106	11.7398	11.3178	11.65	11.2916	11.7863
1415734_at	NM_009005	Mm.333233	RAB7, member RAS oncogene family	Rab7	12.775	12.7467	12.4604	12.6114	12.5766	12.5102
1415735_at	NM_015735	Mm.289915	damage specific DNA binding protein 1	Ddb1	11.8062	11.3843	11.4126	11.9553	11.9639	10.9298
1415736_at	NM_020031	Mm.158264	prefoldin 5	Pfdn5	13.4221	13.1559	12.5914	13.4201	12.7961	13.6776
1415737_at	NM_019437	Mm.7013	riboflavin kinase	Rfk	10.3279	10.2438	9.74818	10.1562	10.2797	10.6087
1415738_at	NM_025334	Mm.159965	thioredoxin domain containing 12 (endoplasmic reticulum)	Txndc12	10.5194	10.5887	10.262	10.3593	10.1274	10.3494
1415739_at	NM_133693	Mm.401747	RNA binding motif protein 42	Rbm42	11.8199	11.7391	11.0966	11.5675	11.56	10.9996
1415740_at	NM_008950	Mm.272361	protease (prosome, macropain) 26S subunit, ATPase 5	Psmc5	12.0194	11.796	11.3827	12.0602	11.8968	11.3117
1415741_at	NM_011626	Mm.790	transmembrane protein 165	Tmem165	11.4992	11.6117	11.4449	11.8643	11.3928	11.3651
1415742_at	BC016485	Mm.386752	ancient ubiquitous protein 1	Aup1	10.4028	10.1549	9.73967	10.361	10.1031	10.1096
1415743_at	NM_010412	Mm.22665	histone deacetylase 5	Hdac5	11.6855	11.524	11.2799	11.7447	11.7081	10.6171
1415744_at	BC022974	Mm.2948	H2-K region expressed gene 2	H2-Ke2	10.9272	11.0442	10.4039	10.6139	11.0451	10.8293
1415745_a_at	NM_007834	Mm.7472	Down syndrome critical region gene 3	Dscr3	10.5198	10.2037	9.65269	10.6421	9.67517	9.23021
1415746_at	AF363690	Mm.28833	capicua homolog (Drosophila)	Cic	10.5318	10.3993	10.8779	10.4532	11.0898	10.674
1415747_s_at	C80812	Mm.28551	RIO kinase 3 (yeast)	Riok3	11.8845	11.4356	12.2167	11.7169	11.9183	12.0575
1415748_a_at	NM_021608	Mm.478285	dynactin 5	Dctn5	10.4666	11.0525	10.5358	10.6914	10.8402	10.0292
1415749_a_at	NM_017475	Mm.220922	Ras-related GTP binding C	Rragc	11.6245	11.6532	11.3715	11.5473	11.5355	11.0282
1415750_at	BC019504	Mm.100353	transducin (beta)-like 3	Tbl3	9.14877	9.15823	8.41304	9.27236	8.72337	8.04501
1415751_at	BC020024	Mm.399941	heterochromatin protein 1, binding protein 3	Hp1bp3	12.2003	12.3198	12.2843	12.2966	12.2865	11.7225
1415752_at	BC016084	Mm.29866	cDNA sequence BC031181	BC031181	13.5099	13.3505	12.9787	13.2751	13.0244	13.3971
1415753_at	BC005632	Mm.29802	family with sequence similarity 108, member A	Fam108a	12.213	11.9281	11.2334	11.754	11.5039	11.4037
1415754_at	BC024419	Mm.279861	polymerase (RNA) II (DNA directed) polypeptide F	Polr2f	11.6287	11.2638	10.5516	11.3907	10.9157	11.2173
1415755_a_at	BC019372	Mm.360108	ubiquitin-conjugating enzyme E2 variant 1	Ube2v1	11.9469	11.7447	11.3246	11.5783	11.4114	10.3517
1415756_a_at	BB667523	Mm.331182	SNAP-associated protein	Snapin	10.4547	10.6341	10.8251	10.722	10.6913	10.6084
1415757_at	BM948896	Mm.271620	golgi-specific brefeldin A-resistance factor 1	Gbf1	10.4569	10.2814	10.582	10.6408	10.883	9.94945
1415758_at	BM118442	Mm.478281	furry homolog-like (Drosophila)	Fryl	11.4888	11.4811	12.5721	12.3958	12.4874	12.4599
1415759_a_at	BC028547	Mm.290035	hepatitis B virus x interacting protein	Hbxip	12.9784	12.7818	12.3543	12.7978	12.5236	12.9727
1415760_s_at	BC027632	Mm.217759	ATX1 (antioxidant protein 1) homolog 1 (yeast)	Atox1	11.8126	11.6522	10.9519	11.4727	11.2604	11.5933
1415761_at	AV021593	Mm.248163	mitochondrial ribosomal protein L52	Mrpl52	10.2114	10.2375	9.41467	9.90249	9.70697	10.2896
1415762_x_at	AV021593	Mm.248163	mitochondrial ribosomal protein L52	Mrpl52	10.327	10.3545	9.61586	9.86696	10.007	9.64961
1415763_a_at	BE853401	Mm.478272	RIKEN cDNA 2510006D16 gene	2510006D16Rik	11.6116	11.4432	11.3244	11.4067	11.2875	11.6143
1415764_at	AK003350	Mm.245357	zinc finger CCCH type containing 11A	Zc3h11a	11.9685	12.2825	13.0441	12.5339	12.7982	13.2393
1415765_at	BI080136	---	heterogeneous nuclear ribonucleoprotein U-like 2	Hnrnpul2	7.98571	7.78772	7.54692	8.59628	8.73279	8.54411
1415766_at	BQ175529	Mm.2551	SEC22 vesicle trafficking protein homolog B (S. cerevisiae)	Sec22b	11.755	11.5787	11.3567	11.901	11.7533	11.2498
1415767_at	BB350365	Mm.30205	YTH domain family 1	Ythdf1	10.7031	10.944	11.1171	10.8936	11.043	10.6976
1415768_a_at	AV054417	Mm.389540	ubiquitin-conjugating enzyme E2R 2	Ube2r2	11.5008	11.2869	11.0235	11.3077	11.3403	9.87175
1415769_at	NM_008395	Mm.208286	itchy, E3 ubiquitin protein ligase	Itch	10.6365	10.5686	10.5391	10.8089	10.8108	10.4001
1415770_at	NM_031392	Mm.335454	WD repeat domain 6	Wdr6	13.3893	13.2353	12.7981	13.2248	13.119	11.938
1415771_at	BF118393	Mm.154378	nucleolin	Ncl	13.1109	12.8034	12.4688	13.2044	13.0086	12.2763
1415772_at	BF118393	Mm.154378	nucleolin	Ncl	9.86021	9.72082	9.41724	9.69499	9.52501	9.68252
1415773_at	BF118393	Mm.154378	nucleolin	Ncl	10.3242	10.6374	10.1262	10.6377	10.4557	8.98711
1415774_at	NM_021448	Mm.25298	elongation protein 2 homolog (S. cerevisiae)	Elp2	8.28034	8.52884	8.56713	7.90653	8.83138	8.79423
1415775_at	BC003785	Mm.270186	retinoblastoma binding protein 7	Rbbp7	12.829	12.7372	12.0076	12.5342	12.3247	12.036
1415776_at	NM_007437	Mm.398221	aldehyde dehydrogenase family 3, subfamily A2	Aldh3a2	9.53531	9.2043	9.31543	9.11381	9.13386	9.30126
1415777_at	NM_018874	Mm.10753	pancreatic lipase related protein 1	Pnliprp1	3.60089	1.84819	1.63601	4.62273	0.5237	5.37853
1415778_at	NM_019768	Mm.27218	mortality factor 4 like 2	Morf4l2	13.1228	13.1954	12.7319	12.8251	12.6319	13.0955
1415779_s_at	NM_013798	Mm.426706	actin, gamma, cytoplasmic 1	Actg1	14.8642	14.5798	14.0385	14.5667	14.3558	14.6023
1415780_a_at	NM_026139	Mm.285969	armadillo repeat containing, X-linked 2	Armcx2	11.1283	11.2354	11.0279	10.4906	10.9745	11.2927
1415781_a_at	NM_133354	Mm.440073	predicted gene 10241 /// predicted gene 13430 /// predicted gene 13690 /// similar to Chain B, Crystal Structure Of Sumo-3-Modified Thymine-Dna Glycosylase /// SMT3 suppressor of mif two 3 homolog 2 (yeast)	Gm10241 /// Gm13430 /// Gm13690 /// LOC100046167 /// Sumo2	15.5406	15.2342	14.8733	15.3064	15.0892	16.2742
1415782_at	NM_133354	Mm.440073	predicted gene 10241 /// similar to Chain B, Crystal Structure Of Sumo-3-Modified Thymine-Dna Glycosylase /// SMT3 suppressor of mif two 3 homolog 2 (yeast)	Gm10241 /// LOC100046167 /// Sumo2	14.4862	14.3099	13.8613	14.2436	14.0864	14.5527
1415783_at	BI654068	Mm.296520	vacuolar protein sorting 35	Vps35	12.9481	13.1662	12.618	12.8477	12.7345	12.4268
1415784_at	BI654068	Mm.296520	vacuolar protein sorting 35	Vps35	7.57848	7.71937	7.4493	7.15875	6.52296	7.03109
1415785_a_at	NM_009840	Mm.328673	chaperonin containing Tcp1, subunit 8 (theta)	Cct8	12.0754	11.5693	10.8057	11.6427	11.5604	11.6076
1415786_at	NM_025973	Mm.22957	progastricsin (pepsinogen C)	Pgc	6.19888	6.29349	5.24195	5.98267	5.41854	7.00924
1415787_at	NM_008060	Mm.3196	alpha glucosidase 2 alpha neutral subunit	Ganab	9.62472	9.76396	9.74192	10.0715	9.97036	9.58142
1415788_at	BF158817	Mm.338784	ubiquitin-like domain containing CTD phosphatase 1	Ublcp1	11.3638	11.3841	11.4127	11.605	11.8007	10.8132
1415789_a_at	BF158817	Mm.338784	similar to ubiquitin-like domain containing CTD phosphatase 1 /// ubiquitin-like domain containing CTD phosphatase 1	LOC100045709 /// Ublcp1	9.12796	9.31101	9.37404	9.01042	8.67062	8.41553
1415790_at	BF158817	Mm.338784	ubiquitin-like domain containing CTD phosphatase 1	Ublcp1	9.36996	9.13608	9.76222	9.05489	9.258	9.19693
1415791_at	NM_030564	Mm.388529	ring finger protein 34	Rnf34	10.3465	10.2573	10.2411	10.4803	10.2001	9.64647
1415792_at	NM_019705	Mm.182145	RanBP-type and C3HC4-type zinc finger containing 1	Rbck1	10.4848	10.2316	9.98707	10.2078	9.97669	9.46347
1415793_at	NM_134021	Mm.254704	pyridoxine 5'-phosphate oxidase	Pnpo	10.1871	10.1096	10.3185	10.4624	9.87085	9.81116
1415794_a_at	BM228780	Mm.188432	spindlin 1	Spin1	11.2701	11.3777	11.4621	11.0707	11.536	11.0568
1415795_at	BM228780	Mm.188432	similar to Spindlin 1 /// spindlin 1	LOC100046080 /// Spin1	7.46138	7.42541	7.18844	7.68942	7.56857	8.49979
1415796_at	NM_011873	Mm.476736	DAZ associated protein 2	Dazap2	12.7729	12.6007	12.17	12.5064	12.3221	11.8207
1415797_at	BF225985	Mm.5021	discoidin domain receptor family, member 1	Ddr1	10.3159	9.75682	9.25948	9.56066	9.79751	8.0193
1415798_at	BF225985	Mm.5021	discoidin domain receptor family, member 1	Ddr1	7.99729	7.9498	6.58176	7.17145	7.49633	3.93404
1415799_at	NM_021714	Mm.141197	WW domain binding protein 11	Wbp11	11.2123	11.243	10.9715	11.0913	11.1046	10.5468
1415800_at	M63801	Mm.378921	gap junction protein, alpha 1	Gja1	9.12226	11.0066	8.63873	9.46082	8.69166	9.95997
1415801_at	M63801	Mm.378921	gap junction protein, alpha 1	Gja1	5.12185	5.56661	1.62221	2.82855	2.78574	2.5758
1415802_at	NM_009196	Mm.9086	solute carrier family 16 (monocarboxylic acid transporters), member 1	Slc16a1	13.3491	13.4179	13.0296	13.8892	13.6022	12.9347
1415803_at	AF010586	Mm.103711	chemokine (C-X3-C motif) ligand 1	Cx3cl1	10.5502	10.5321	10.3579	9.88141	10.8484	9.80636
1415804_at	AF010586	Mm.103711	chemokine (C-X3-C motif) ligand 1	Cx3cl1	8.68146	8.66592	7.89165	7.86538	8.08743	7.66896
1415805_at	NM_025469	Mm.21160	colipase, pancreatic	Clps	2.85372	4.94381	5.46278	3.76342	5.1164	5.70513
1415806_at	NM_008872	Mm.477132	plasminogen activator, tissue	Plat	8.63945	8.113	8.48375	7.4785	7.21835	7.74954
1415807_s_at	AK011528	Mm.21841	splicing factor, arginine/serine-rich 2 (SC-35)	Sfrs2	8.71021	9.0014	9.03223	8.93454	9.31223	7.17315
1415808_at	NM_009411	Mm.2372	trophoblast specific protein alpha	Tpbpa	1.83848	2.27008	3.24114	2.06127	2.35196	6.04043
1415809_at	NM_009411	Mm.2372	trophoblast specific protein alpha	Tpbpa	4.51496	3.89915	1.61671	0.448931	0.520629	2.14071
1415810_at	BB702754	Mm.42196	ubiquitin-like, containing PHD and RING finger domains, 1	Uhrf1	3.70697	2.65162	4.45222	5.0821	5.10447	1.43612
1415811_at	BB702754	Mm.42196	ubiquitin-like, containing PHD and RING finger domains, 1	Uhrf1	1.18152	1.58809	2.09981	1.27172	1.21875	4.92562
1415812_at	NM_010354	Mm.21109	gelsolin	Gsn	8.70154	8.53142	7.51798	8.41336	8.03379	8.88432
1415813_at	NM_007466	Mm.181824	apoptosis inhibitor 5	Api5	11.6323	11.4909	11.258	11.7232	11.5118	11.529
1415814_at	NM_007509	Mm.249096	ATPase, H+ transporting, lysosomal V1 subunit B2	Atp6v1b2	13.6384	13.5893	12.9539	13.2605	13.3219	12.986
1415815_at	NM_009054	Mm.314056	tripartite motif-containing 27	Trim27	4.98231	2.22417	4.12116	5.0518	4.89776	2.80054
1415816_at	NM_007638	Mm.289900	chaperonin containing Tcp1, subunit 7 (eta)	Cct7	13.1514	13.0168	12.3915	12.9567	12.7708	12.8599
1415817_s_at	NM_007638	Mm.289900	chaperonin containing Tcp1, subunit 7 (eta)	Cct7	11.6876	11.5145	10.6968	11.3	11.2482	10.2387
1415818_at	NM_013472	Mm.265347	annexin A6	Anxa6	9.14708	9.54924	8.61656	8.90675	9.15342	8.66653
1415819_a_at	BC006606	Mm.294138	protein phosphatase 2 (formerly 2A), regulatory subunit A (PR 65), alpha isoform	Ppp2r1a	13.3664	13.0176	12.4168	12.7994	12.7297	12.5467
1415820_x_at	NM_023144	Mm.280069	non-POU-domain-containing, octamer binding protein	Nono	11.5978	11.8552	11.6694	11.6762	11.5467	11.1542
1415821_at	NM_009145	Mm.15125	neuroplastin	Nptn	13.2035	13.4359	13.3432	13.1208	13.2775	12.7436
1415822_at	BG060909	Mm.477490	stearoyl-Coenzyme A desaturase 2	Scd2	13.0659	12.9808	12.9344	12.5521	13.163	12.4889
1415823_at	BG060909	Mm.477490	stearoyl-Coenzyme A desaturase 2	Scd2	8.33672	8.71688	8.64014	7.92488	9.45707	6.35649
1415824_at	BG060909	Mm.477490	stearoyl-Coenzyme A desaturase 2	Scd2	5.38449	6.71995	6.49805	5.8835	6.48076	7.80532
1415825_s_at	NM_024249	Mm.216227	casein kinase 1, delta	Csnk1d	8.87764	9.26932	9.38436	9.43106	9.71028	8.23596
1415826_at	NM_133826	Mm.27082	ATPase, H+ transporting, lysosomal V1 subunit H	Atp6v1h	12.5091	12.3714	11.8736	12.3387	12.028	11.4489
1415827_a_at	BF658806	Mm.29702	stress-associated endoplasmic reticulum protein 1	Serp1	10.8024	10.8019	10.3297	10.9889	10.7237	10.1642
1415828_a_at	BF658806	Mm.29702	stress-associated endoplasmic reticulum protein 1	Serp1	8.81128	8.42928	8.45354	8.57882	8.2993	8.68859
1415829_at	NM_133815	Mm.4538	lamin B receptor	Lbr	10.5734	10.5029	10.4763	10.6086	10.4892	10.1183
1415830_at	NM_011959	Mm.21724	origin recognition complex, subunit 5-like (S. cerevisiae)	Orc5l	9.88717	10.1792	10.0645	9.74188	9.75963	10.1529
1415831_at	NM_134101	Mm.243234	proteasome (prosome, macropain) 26S subunit, non-ATPase, 2	Psmd2	11.8155	11.9291	11.7873	11.8195	11.8624	11.5791
1415832_at	NM_007429	Mm.2679	angiotensin II receptor, type 2	Agtr2	4.39306	4.47605	5.06401	2.48677	-0.538953	6.02517
1415833_x_at	NM_009093	Mm.379006	predicted gene 14303 /// ribosomal protein S29	Gm14303 /// Rps29	15.593	15.2122	14.6983	15.3119	14.979	16.6051
1415834_at	NM_026268	Mm.1791	dual specificity phosphatase 6	Dusp6	10.846	10.3706	9.29933	10.2837	10.5479	9.57553
1415835_at	NM_008865	Mm.37203	prolactin family 3, subfamily b, member 1	Prl3b1	1.85344	3.80617	1.84526	1.35735	0.258772	2.74043
1415836_at	NM_019698	Mm.233117	aldehyde dehydrogenase 18 family, member A1	Aldh18a1	7.61457	8.13632	7.88614	7.63016	8.00582	7.37729
1415837_at	BC010754	Mm.142722	kallikrein 1	Klk1	3.53027	3.11493	3.56497	1.5	-0.112773	1.46687
1415838_at	AK005203	Mm.29344	serine incorporator 1	Serinc1	12.8762	13.2552	13.363	13.0029	13.1573	13.1046
1415839_a_at	NM_008722	Mm.6343	nucleophosmin 1	Npm1	12.8094	12.85	12.5106	12.4696	12.4461	12.9685
1415840_at	NM_134255	Mm.430736	ELOVL family member 5, elongation of long chain fatty acids (yeast)	Elovl5	10.7925	10.9591	10.8087	10.4856	10.8251	10.0523
1415841_at	NM_010064	Mm.249479	dynein cytoplasmic 1 intermediate chain 2	Dync1i2	11.4412	11.4531	11.2373	11.5662	11.3956	10.9412
1415842_at	NM_019988	Mm.289516	MTOR associated protein, LST8 homolog (S. cerevisiae)	Mlst8	9.49515	9.67331	9.38129	9.60209	9.62896	8.19397
1415843_at	NM_019988	Mm.289516	MTOR associated protein, LST8 homolog (S. cerevisiae)	Mlst8	6.40344	6.49677	6.04453	6.53802	6.29949	3.69041
1415844_at	AV336547	Mm.477024	synaptotagmin IV	Syt4	9.81272	9.97778	9.84485	8.70248	9.95654	9.3846
1415845_at	AV336547	Mm.477024	synaptotagmin IV	Syt4	11.9058	12.2297	11.9806	11.6384	11.9218	12.2195
1415846_a_at	NM_013580	Mm.16563	lactate dehydrogenase C	Ldhc	1.55153	1.92749	3.62022	0.642687	2.21461	1.9611
1415847_at	NM_013580	Mm.16563	lactate dehydrogenase C	Ldhc	4.51631	3.00406	2.06766	1.97507	4.82126	3.56892
1415848_at	NM_008864	Mm.233151	prolactin family 3, subfamily d, member 1	Prl3d1	6.05509	6.72831	6.97227	7.12998	5.60559	6.09485
1415849_s_at	BC010581	Mm.378957	stathmin 1	Stmn1	13.8834	13.8915	13.3624	13.8089	13.739	14.2102
1415850_at	NM_009025	Mm.18517	RAS p21 protein activator 3	Rasa3	9.08923	8.72514	8.52896	8.67497	8.91013	8.12663
1415851_a_at	M33934	Mm.6065	inosine 5'-phosphate dehydrogenase 2	Impdh2	11.1301	10.7055	10.1793	10.7358	10.5986	10.4367
1415852_at	M33934	Mm.6065	inosine 5'-phosphate dehydrogenase 2	Impdh2	11.0179	10.9428	10.6913	10.973	10.8944	10.6822
1415853_at	NM_054046	Mm.275127	differentially expressed in FDCP 8	Def8	9.41364	9.0262	9.80883	9.8569	9.57631	8.75514
1415854_at	BB815530	Mm.45124	kit ligand	Kitl	0.75676	4.8103	4.09547	2.24352	4.47314	6.69327
1415855_at	BB815530	Mm.45124	kit ligand	Kitl	8.75823	9.26259	9.52559	8.44796	9.448	9.02394
1415856_at	BG064842	Mm.274926	embigin	Emb	10.3743	10.5158	10.4577	9.9862	10.3964	10.6518
1415857_at	BG064842	Mm.274926	embigin	Emb	9.31439	9.39966	9.31498	8.82818	9.26901	9.49052
1415858_at	BB858329	Mm.22776	eukaryotic translation initiation factor 3, subunit C	Eif3c	11.8088	11.8676	11.4372	11.6514	11.677	11.4421
1415859_at	BB858329	Mm.22776	eukaryotic translation initiation factor 3, subunit C	Eif3c	10.8077	10.4637	10.0445	10.3037	9.92068	10.8998
1415860_at	NM_010655	Mm.423000	karyopherin (importin) alpha 2	Kpna2	13.866	13.5811	13.139	14.1179	13.5855	13.2997
1415861_at	BB762957	Mm.30438	tyrosinase-related protein 1	Tyrp1	9.24008	10.8938	8.25367	9.64487	8.86229	10.1942
1415862_at	BB762957	Mm.30438	tyrosinase-related protein 1	Tyrp1	7.17581	8.83851	7.31237	7.75135	7.14843	8.18112
1415863_at	NM_013507	Mm.185453	eukaryotic translation initiation factor 4, gamma 2	Eif4g2	13.5633	13.4937	13.2476	13.8691	13.6158	12.6677
1415864_at	NM_007563	Mm.282863	2,3-bisphosphoglycerate mutase	Bpgm	9.20519	9.1741	9.6288	9.56143	9.64583	8.59413
1415865_s_at	NM_007563	Mm.282863	2,3-bisphosphoglycerate mutase	Bpgm	11.0863	11.1064	10.8281	11.0661	10.6567	10.5467
1415866_at	NM_133952	Mm.243024	unc-45 homolog A (C. elegans)	Unc45a	8.99778	8.94141	8.39105	8.80648	8.82481	9.13668
1415867_at	NM_009837	Mm.296985	chaperonin containing Tcp1, subunit 4 (delta)	Cct4	12.9813	13.1002	12.2136	13.0916	12.7448	12.7267
1415868_at	NM_009837	Mm.296985	chaperonin containing Tcp1, subunit 4 (delta)	Cct4	5.73482	6.57608	5.81535	6.76176	7.06765	7.94681
1415869_a_at	NM_011588	Mm.15701	tripartite motif-containing 28	Trim28	11.9778	11.8758	11.2359	11.6891	11.7605	11.3503
1415870_at	NM_007594	Mm.392075	calumenin	Calu	10.4572	10.7745	10.684	10.6458	10.7997	10.4642
1415871_at	NM_009369	Mm.14455	transforming growth factor, beta induced	Tgfbi	5.2473	4.54961	4.84207	1.70599	1.77628	2.44331
1415872_at	NM_021510	Mm.21740	heterogeneous nuclear ribonucleoprotein H1	Hnrnph1	13.2368	13.2516	13.3035	13.0512	13.1686	12.7968
1415873_a_at	NM_016860	Mm.3118	ARP1 actin-related protein 1 homolog A, centractin alpha (yeast)	Actr1a	11.5933	11.6582	11.5029	11.6547	11.4977	11.2758
1415874_at	NM_011896	Mm.330986	similar to sprouty 1 /// sprouty homolog 1 (Drosophila)	LOC100046643 /// Spry1	8.30556	8.73297	8.5874	8.60336	8.66594	7.49584
1415875_at	NM_019643	Mm.440359	RIKEN cDNA 3010003L21 gene	3010003L21Rik	2.93614	2.29166	5.23696	2.75749	4.8982	7.0378
1415876_a_at	NM_013765	Mm.261679	ribosomal protein S26	Rps26	14.1042	13.8758	12.9706	13.8781	13.5939	13.8427
1415877_at	NM_009468	Mm.8180	dihydropyrimidinase-like 3	Dpysl3	11.7904	11.7102	11.5941	12.384	11.9954	11.4831
1415878_at	BB758819	Mm.197486	ribonucleotide reductase M1	Rrm1	9.70465	9.23294	8.80331	9.48161	9.48252	7.80902
1415879_a_at	BC012413	Mm.380435	ribosomal protein, large P2	Rplp2	14.9765	14.6607	13.9449	14.7777	14.4145	15.0026
1415880_a_at	NM_010684	Mm.16716	lysosomal-associated membrane protein 1	Lamp1	12.9984	12.8121	12.5422	13.0464	12.6767	12.8138
1415881_at	BC010224	Mm.182912	growth hormone inducible transmembrane protein	Ghitm	13.2394	13.2314	12.5854	12.7886	13.0938	12.4611
1415882_at	BC010224	Mm.182912	growth hormone inducible transmembrane protein	Ghitm	12.0607	12.6799	11.6334	10.8767	12.4167	11.4479
1415883_a_at	NM_026419	Mm.297477	chymotrypsin-like elastase family, member 3B	Cela3b	2.83452	1.24496	2.0932	2.47482	2.55907	5.2893
1415884_at	NM_026419	Mm.297477	chymotrypsin-like elastase family, member 3B	Cela3b	7.43463	4.52385	7.48388	6.97172	5.13673	4.45503
1415885_at	NM_007694	Mm.255241	chromogranin B	Chgb	13.3049	13.1853	13.1429	13.0361	13.4426	13.3336
1415886_at	AB043953	Mm.9593	SH2 domain containing 3C	Sh2d3c	8.27909	7.69396	7.34694	8.46956	8.11562	7.67435
1415887_at	NM_019678	Mm.425970	Trk-fused gene	Tfg	11.9375	11.7818	11.666	11.7817	11.7435	11.5558
1415888_at	NM_008231	Mm.292208	hepatoma-derived growth factor	Hdgf	12.1803	11.9575	11.5803	12.0302	11.6907	11.7895
1415889_a_at	NM_011631	Mm.87773	heat shock protein 90, beta (Grp94), member 1	Hsp90b1	12.663	13.1314	12.6126	13.1131	12.9898	12.2474
1415890_at	NM_011863	Mm.244912	3'-phosphoadenosine 5'-phosphosulfate synthase 1	Papss1	10.8114	10.8457	10.8434	10.4681	10.741	10.2059
1415891_at	NM_019879	Mm.29845	succinate-CoA ligase, GDP-forming, alpha subunit	Suclg1	12.6866	12.6363	12.1459	12.4541	12.3292	12.5899
1415892_at	NM_009163	Mm.412319	sphingosine phosphate lyase 1	Sgpl1	8.05104	8.24601	8.13946	8.25771	8.41525	7.25714
1415893_at	NM_009163	Mm.412319	sphingosine phosphate lyase 1	Sgpl1	1.53531	3.3271	0.731457	0.908521	1.54552	5.36471
1415894_at	BC003264	Mm.250256	ectonucleotide pyrophosphatase/phosphodiesterase 2	Enpp2	8.79159	9.33656	9.70239	8.96501	9.40041	8.58017
1415895_at	NM_013670	Mm.274995	small nuclear ribonucleoprotein N /// SNRPN upstream reading frame	Snrpn /// Snurf	13.9073	13.6351	13.3915	13.2629	13.5277	13.6545
1415896_x_at	NM_013670	Mm.274995	small nuclear ribonucleoprotein N /// SNRPN upstream reading frame	Snrpn /// Snurf	13.4403	13.2577	12.6698	12.5431	12.6729	12.7207
1415897_a_at	BI150149	Mm.14796	microsomal glutathione S-transferase 1	Mgst1	10.3768	11.1164	9.3481	9.76015	8.5232	11.1181
1415898_at	BI150149	Mm.14796	microsomal glutathione S-transferase 1	Mgst1	0.933351	1.61925	4.07512	5.22665	4.03801	2.61871
1415899_at	NM_008416	Mm.1167	Jun-B oncogene	Junb	8.87725	8.34661	7.81569	8.30196	8.20503	6.87778
1415900_a_at	BB333334	Mm.247073	kit oncogene	Kit	2.74835	0.434446	3.92712	3.79689	1.71281	6.58781
1415901_at	NM_011962	Mm.251003	procollagen-lysine, 2-oxoglutarate 5-dioxygenase 3	Plod3	8.2556	8.37949	8.73114	8.81838	8.67221	7.188
1415902_at	BC012407	Mm.30250	aldehyde dehydrogenase family 7, member A1	Aldh7a1	2.6171	2.09448	2.13472	2.63437	1.98629	3.7697
1415903_at	NM_134086	Mm.103568	solute carrier family 38, member 1	Slc38a1	10.2924	10.4016	10.5671	9.88459	10.5215	10.3238
1415904_at	BC003305	Mm.1514	lipoprotein lipase	Lpl	9.92828	10.1563	10.1692	9.5171	10.1391	10.2291
1415905_at	NM_009042	Mm.142731	regenerating islet-derived 1	Reg1	5.44592	3.275	5.26188	1.6896	4.34473	5.90365
1415906_at	NM_021278	Mm.142729	thymosin, beta 4, X chromosome	Tmsb4x	14.3988	14.1717	13.7552	14.1213	13.8744	14.9743
1415907_at	NM_007632	Mm.246520	cyclin D3	Ccnd3	10.1642	10.2128	9.84917	9.87241	10.0841	9.6684
1415908_at	AF042180	Mm.20445	testis-specific protein, Y-encoded-like 1	Tspyl1	10.5691	10.825	10.2722	10.5898	10.194	9.259
1415909_at	NM_016737	Mm.258633	stress-induced phosphoprotein 1	Stip1	11.1396	11.0881	10.2148	10.8605	10.6528	10.3394
1415910_s_at	NM_134141	Mm.27582	cytokine induced apoptosis inhibitor 1	Ciapin1	10.8687	11.152	10.4587	11.0325	10.1817	9.69578
1415911_at	NM_008378	Mm.8154	imprinted and ancient	Impact	12.5586	12.5578	12.3427	12.1949	12.6021	12.4465
1415912_a_at	NM_026533	Mm.446588	ribosomal protein S13 pseudogene /// predicted gene 6834 /// similar to ribosomal protein S13 /// ribosomal protein S13	Gm6573 /// Gm6834 /// LOC100044992 /// Rps13	13.4354	13.0761	12.4235	13.1885	12.7522	13.2867
1415913_at	NM_026533	Mm.446588	predicted gene 12270 /// predicted gene 15483 /// ribosomal protein S13 pseudogene /// predicted gene 6834 /// similar to ribosomal protein S13 /// ribosomal protein S13	Gm12270 /// Gm15483 /// Gm6573 /// Gm6834 /// LOC100044992 /// Rps13	6.08883	6.1503	7.38614	5.23936	7.08179	6.91483
1415914_at	NM_010448	Mm.280842	heterogeneous nuclear ribonucleoprotein A/B	Hnrnpab	12.7233	12.5055	11.8473	12.6834	12.371	11.6051
1415915_at	NM_134040	Mm.251255	DEAD (Asp-Glu-Ala-Asp) box polypeptide 1	Ddx1	12.6504	12.571	12.4588	12.88	12.6217	12.4107
1415916_a_at	NM_138745	Mm.29584	methylenetetrahydrofolate dehydrogenase (NADP+ dependent), methenyltetrahydrofolate cyclohydrolase, formyltetrahydrofolate synthase	Mthfd1	10.0247	9.64852	9.62874	9.70995	9.74652	9.38175
1415917_at	NM_138745	Mm.29584	methylenetetrahydrofolate dehydrogenase (NADP+ dependent), methenyltetrahydrofolate cyclohydrolase, formyltetrahydrofolate synthase	Mthfd1	9.02383	8.61997	8.22365	8.73903	8.55803	7.07923
1415918_a_at	NM_009415	Mm.4222	triosephosphate isomerase 1	Tpi1	14.8833	14.6522	13.9712	14.3157	14.3699	14.3583
1415919_at	NM_008721	Mm.1131	neural proliferation, differentiation and control gene 1	Npdc1	11.6905	11.1718	10.9559	11.2718	11.1391	11.1316
1415920_at	NM_031249	Mm.22031	cleavage stimulation factor, 3' pre-RNA subunit 2, tau	Cstf2t	12.463	12.5481	12.2151	12.799	12.6626	12.041
1415921_a_at	NM_013869	Mm.281356	tumor necrosis factor receptor superfamily, member 19	Tnfrsf19	4.96606	4.70559	4.79563	3.73968	2.76501	7.31036
1415922_s_at	NM_010807	Mm.424974	MARCKS-like 1	Marcksl1	9.75696	10.3166	9.8401	8.95674	10.0994	10.9775
1415923_at	NM_010882	Mm.400253	necdin	Ndn	13.4476	13.5289	12.8073	13.2077	13.0112	12.1191
1415924_at	NM_009407	Mm.425024	transition protein 1	Tnp1	1.95561	1.87379	1.68952	0.546483	1.06186	6.95139
1415925_a_at	NM_053074	---	nucleoporin 62	Nup62	8.90036	8.96156	8.8386	8.84634	8.78867	8.24289
1415926_at	NM_053074	---	nucleoporin 62	Nup62	9.65288	9.51036	9.12848	9.2269	9.32002	8.3773
1415927_at	NM_009608	Mm.686	actin, alpha, cardiac muscle 1 /// similar to alpha-actin (AA 27-375)	Actc1 /// LOC100048431	7.61988	7.8409	7.37664	7.05396	6.74462	7.68154
1415928_a_at	AU080586	Mm.28357	microtubule-associated protein 1 light chain 3 beta	Map1lc3b	12.929	13.0557	12.4079	12.7523	12.6666	11.9146
1415929_at	AU080586	Mm.28357	microtubule-associated protein 1 light chain 3 beta	Map1lc3b	12.907	12.7263	12.1787	12.7054	12.5665	12.0123
1415930_a_at	AU080586	Mm.28357	microtubule-associated protein 1 light chain 3 beta	Map1lc3b	11.7113	11.7935	11.2924	11.7337	11.478	11.367
1415931_at	NM_010514	Mm.3862	insulin-like growth factor 2	Igf2	4.87754	5.82213	4.87429	4.48161	4.69223	4.81998
1415932_x_at	NM_015731	Mm.330819	ATPase, class II, type 9A	Atp9a	11.1173	10.9686	10.365	10.8498	11.1323	10.062
1415933_a_at	NM_007747	Mm.273403	cytochrome c oxidase, subunit Va	Cox5a	14.3864	14.1763	13.5029	14.1851	13.7353	14.2396
1415934_at	AF482000	Mm.119177	COP9 (constitutive photomorphogenic) homolog, subunit 8 (Arabidopsis thaliana)	Cops8	11.5063	11.2854	10.8667	11.4662	11.2047	11.4542
1415935_at	NM_022315	Mm.30162	SPARC related modular calcium binding 2	Smoc2	5.90875	4.78365	6.31429	5.39464	6.49222	6.00373
1415936_at	NM_013867	Mm.45815	breast cancer anti-estrogen resistance 3	Bcar3	9.22928	8.78373	9.26327	9.40509	9.37101	8.87705
1415937_s_at	BC026823	Mm.29816	programmed cell death 6 interacting protein	Pdcd6ip	7.25086	8.42217	8.95897	7.92002	8.27884	8.03082
1415938_at	NM_009258	Mm.272	serine peptidase inhibitor, Kazal type 3	Spink3	0.353693	3.85701	1.80779	1.42786	2.39754	1.69289
1415939_at	NM_021355	Mm.287146	fibromodulin	Fmod	8.09283	7.69735	6.44117	7.43376	6.7773	8.51946
1415940_at	NM_133349	Mm.24521	zinc finger, AN1-type domain 2A	Zfand2a	10.1576	9.85545	10.2182	9.64132	10.0525	9.07217
1415941_s_at	NM_133349	Mm.24521	zinc finger, AN1-type domain 2A	Zfand2a	8.82997	8.9581	9.30844	8.74503	8.89024	8.97622
1415942_at	NM_052835	Mm.297146	predicted gene 3379 /// ribosomal protein 10 pseudogene /// 60S ribosomal protein L10 (QM protein homolog) /// ribosomal protein 10	Gm3379 /// Gm4892 /// Gm7476 /// Rpl10	14.2097	14.1205	13.4931	13.9434	13.664	14.438
1415943_at	BI788645	Mm.2580	syndecan 1	Sdc1	5.0339	5.96877	4.90211	6.04315	5.51988	4.20168
1415944_at	BI788645	Mm.2580	syndecan 1	Sdc1	4.45756	3.42047	6.40455	4.00936	6.03687	3.06754
1415945_at	NM_008566	Mm.5048	minichromosome maintenance deficient 5, cell division cycle 46 (S. cerevisiae)	Mcm5	6.53943	5.9114	5.93156	6.43141	5.37826	3.9032
1415946_at	NM_011822	Mm.362054	phosphatidylinositol glycan anchor biosynthesis, class Q	Pigq	10.3702	10.5494	10.5812	10.4577	10.6267	10.1006
1415947_at	BC027426	Mm.294885	cellular repressor of E1A-stimulated genes 1	Creg1	10.5681	10.7366	9.96105	10.6835	10.312	10.4145
1415948_at	BC027426	Mm.294885	cellular repressor of E1A-stimulated genes 1	Creg1	11.3299	10.9674	10.3494	11.463	11.0219	10.8215
1415949_at	BC010197	Mm.31395	carboxypeptidase E /// similar to carboxypeptidase E	Cpe /// LOC100046434	15.3656	15.1373	14.6811	15.38	15.1246	15.2791
1415950_a_at	NM_018858	Mm.338476	phosphatidylethanolamine binding protein 1	Pebp1	14.1358	13.9474	13.4093	13.9406	13.7205	13.8971
1415951_at	NM_010221	Mm.3894	FK506 binding protein 10	Fkbp10	6.89769	7.12219	7.02501	7.57285	6.80635	6.3689
1415952_at	BI686265	Mm.258986	MAP/microtubule affinity-regulating kinase 2	Mark2	9.82186	9.61229	9.65745	9.9602	9.85868	9.88454
1415953_s_at	BI686265	Mm.258986	MAP/microtubule affinity-regulating kinase 2	Mark2	8.01484	7.7885	7.59284	7.23936	8.00304	8.19387
1415954_at	AB009661	Mm.383263	predicted gene, EG436523 /// trypsin 10 /// trypsin 4 /// trypsin 5	EG436523 /// Try10 /// Try4 /// Try5	4.52527	4.32259	4.52254	1.426	-0.247932	5.86003
1415955_x_at	K02926	Mm.42733	protamine 1	Prm1	3.48592	6.19678	6.25042	6.59261	4.97822	3.90374
1415956_a_at	NM_011049	Mm.102574	PCTAIRE-motif protein kinase 1	Pctk1	10.9555	10.5385	9.99313	10.0753	10.692	9.83399
1415957_a_at	AV297071	Mm.38344	ribosomal RNA processing 1 homolog (S. cerevisiae)	Rrp1	8.81272	9.20839	8.80438	8.84858	9.46314	8.40029
1415958_at	AB008453	Mm.10661	solute carrier family 2 (facilitated glucose transporter), member 4	Slc2a4	7.65551	7.18326	7.51548	6.71426	6.81924	7.72215
1415959_at	AB008453	Mm.10661	solute carrier family 2 (facilitated glucose transporter), member 4	Slc2a4	2.44012	3.43865	3.55095	2.62916	5.60581	2.41622
1415960_at	NM_010824	Mm.4668	myeloperoxidase	Mpo	6.22096	5.48404	3.32946	5.68877	3.89501	6.5935
1415961_at	NM_022417	Mm.29870	integral membrane protein 2C	Itm2c	13.9269	13.7474	13.0786	13.4795	13.3635	13.061
1415962_at	NM_080635	Mm.289800	eukaryotic translation initiation factor 3, subunit H	Eif3h	13.5482	13.323	12.4898	13.3051	12.9044	12.8978
1415963_at	NM_019868	Mm.315909	heterogeneous nuclear ribonucleoprotein H2	Hnrnph2	11.6212	12.067	11.9337	11.6867	11.7755	10.6974
1415964_at	NM_009127	Mm.267377	stearoyl-Coenzyme A desaturase 1	Scd1	9.24457	9.38994	9.01185	8.79998	9.50198	9.37252
1415965_at	NM_009127	Mm.267377	stearoyl-Coenzyme A desaturase 1	Scd1	6.57357	4.84217	5.52085	5.64393	5.01741	6.85818
1415966_a_at	NM_133666	Mm.29842	NADH dehydrogenase (ubiquinone) flavoprotein 1	Ndufv1	12.8044	12.2418	12.1132	12.5747	11.9323	11.8527
1415967_at	NM_133666	Mm.29842	NADH dehydrogenase (ubiquinone) flavoprotein 1	Ndufv1	12.9646	12.5531	12.2054	12.7514	12.4773	12.2033
1415968_a_at	NM_010594	Mm.13052	kidney androgen regulated protein	Kap	7.14265	7.21227	7.41596	7.21544	7.1911	7.17934
1415969_s_at	NM_010594	Mm.13052	kidney androgen regulated protein	Kap	5.17259	1.66611	-0.0903635	3.71372	5.02851	3.39968
1415970_at	NM_053071	Mm.548	cytochrome c oxidase, subunit VIc	Cox6c	14.5417	14.1353	14.1488	14.1628	13.8971	15.4043
1415971_at	AW546141	Mm.477725	myristoylated alanine rich protein kinase C substrate	Marcks	12.3819	12.6647	12.2235	11.9177	12.3085	11.8859
1415972_at	AW546141	Mm.477725	myristoylated alanine rich protein kinase C substrate	Marcks	10.6035	10.9995	10.3898	10.4389	10.55	9.6005
1415973_at	AW546141	Mm.477725	myristoylated alanine rich protein kinase C substrate	Marcks	10.8531	11.2409	11.3993	10.5026	10.9824	10.8053
1415974_at	AW553456	Mm.275436	mitogen-activated protein kinase kinase 2	Map2k2	10.8084	10.5383	9.60499	10.4706	10.2902	10.131
1415975_at	AU080787	Mm.142095	calcium regulated heat stable protein 1	Carhsp1	7.56867	8.35445	7.72467	7.74501	7.86973	7.82817
1415976_a_at	AU080787	Mm.142095	calcium regulated heat stable protein 1	Carhsp1	6.59554	6.79317	6.7617	6.94688	6.66486	7.4568
1415977_at	NM_023627	Mm.29357	myo-inositol 1-phosphate synthase A1	Isyna1	8.5529	8.48001	6.21939	7.61101	8.19439	6.15249
1415978_at	NM_023279	Mm.40068	tubulin, beta 3	Tubb3	11.1449	11.0553	10.3393	10.7832	10.7685	11.1377
1415979_x_at	BC025909	Mm.379004	ribosomal protein L7	Rpl7	14.4646	14.2782	13.8615	14.2377	14.0008	15.0131
1415980_at	NM_026468	Mm.10314	ATP synthase, H+ transporting, mitochondrial F0 complex, subunit c (subunit 9), isoform 2	Atp5g2	13.2843	13.0064	12.2881	12.9593	12.6486	13.582
1415981_at	AV258950	Mm.142843	HERPUD family member 2	Herpud2	11.51	11.5798	11.2581	11.4186	11.4119	10.9434
1415982_at	AV258950	Mm.142843	HERPUD family member 2	Herpud2	9.38606	9.14941	9.11791	9.05253	9.30122	8.44197
1415983_at	NM_008879	Mm.153911	lymphocyte cytosolic protein 1	Lcp1	6.04211	4.81326	5.46824	3.48696	4.70447	5.73428
1415984_at	NM_007382	Mm.10530	acyl-Coenzyme A dehydrogenase, medium chain	Acadm	13.0839	13.1186	12.6672	13.4315	13.0022	12.8867
1415985_at	NM_133953	Mm.236123	splicing factor 3b, subunit 3	Sf3b3	11.3413	10.6402	10.503	10.8691	11.0075	10.54
1415986_at	NM_011334	Mm.297883	chloride channel 4-2	Clcn4-2	11.9506	11.9045	11.9126	12.1495	12.4632	12.0038
1415987_at	BG065877	Mm.30012	high density lipoprotein (HDL) binding protein	Hdlbp	9.10628	9.0757	9.1577	9.09213	9.40155	9.41064
1415988_at	BG065877	Mm.30012	high density lipoprotein (HDL) binding protein	Hdlbp	7.28804	7.18253	7.54815	6.52881	7.05885	8.30566
1415989_at	BB250384	Mm.76649	vascular cell adhesion molecule 1	Vcam1	6.40077	6.84392	7.81553	7.04096	7.31358	6.81729
1415990_at	BC003731	Mm.262327	voltage-dependent anion channel 2	Vdac2	13.8794	13.6657	13.2396	13.789	13.5224	13.1803
1415991_a_at	NM_027910	Mm.254784	kelch domain containing 3	Klhdc3	12.4999	12.3527	11.7491	12.3346	12.1929	11.7229
1415992_at	NM_020035	Mm.143738	phosphatidylinositol glycan anchor biosynthesis, class O	Pigo	9.36132	9.0459	9.6005	9.30043	9.46964	9.34104
1415993_at	NM_009270	Mm.296169	squalene epoxidase	Sqle	10.8607	10.8398	10.5473	10.6825	10.8318	10.5391
1415994_at	NM_021282	Mm.21758	cytochrome P450, family 2, subfamily e, polypeptide 1	Cyp2e1	3.50011	4.28103	5.0252	5.72901	5.22106	4.41313
1415995_at	NM_009811	Mm.281379	caspase 6	Casp6	6.97179	7.50356	7.4863	7.71699	6.88898	7.43548
1415996_at	AF173681	Mm.410189	thioredoxin interacting protein	Txnip	7.78075	7.7207	7.8334	7.78265	7.00259	8.49891
1415997_at	AF173681	Mm.410189	thioredoxin interacting protein	Txnip	2.3625	2.91085	5.19618	2.95597	3.94875	6.93695
1415998_at	NM_011694	Mm.3555	voltage-dependent anion channel 1	Vdac1	13.7796	13.3549	12.8911	13.3366	13.3202	12.4227
1415999_at	NM_010423	Mm.29581	hairy/enhancer-of-split related with YRPW motif 1	Hey1	9.39624	8.69821	8.63821	8.85877	9.02164	9.01503
1416000_a_at	NM_011034	Mm.30929	peroxiredoxin 1	Prdx1	13.1363	12.7663	12.2612	12.551	12.2995	13.3633
1416001_a_at	NM_028071	Mm.393405	coactosin-like 1 (Dictyostelium)	Cotl1	9.88275	10.0323	9.56893	10.2121	9.80645	9.78603
1416002_x_at	NM_028071	Mm.393405	coactosin-like 1 (Dictyostelium)	Cotl1	10.3559	10.2323	9.51387	10.145	9.86039	8.31815
1416003_at	NM_008770	Mm.4425	claudin 11	Cldn11	4.79656	3.07316	4.23552	4.84721	0.0361504	6.0544
1416004_at	NM_011738	Mm.332314	tyrosine 3-monooxygenase/tryptophan 5-monooxygenase activation protein, eta polypeptide	Ywhah	13.4614	13.4085	13.0063	13.0667	13.1599	13.1306
1416005_at	NM_008947	Mm.157105	protease (prosome, macropain) 26S subunit, ATPase 1	Psmc1	11.6388	11.7442	11.1224	11.5124	11.3916	11.1764
1416006_at	M34328	Mm.906	midkine	Mdk	8.99388	9.73108	8.20201	8.59459	8.64696	8.94292
1416007_at	AV172776	Mm.311655	special AT-rich sequence binding protein 1	Satb1	8.27032	8.57212	9.45786	8.3935	9.28412	9.22159
1416008_at	AV172776	Mm.311655	special AT-rich sequence binding protein 1	Satb1	8.68414	8.80662	9.10291	8.64021	8.94012	9.05586
1416009_at	NM_019793	Mm.28484	tetraspanin 3	Tspan3	13.6256	13.3806	13.0529	13.5535	13.2342	13.1985
1416010_a_at	NM_010119	Mm.30169	EH-domain containing 1	Ehd1	9.83675	9.62118	8.42405	9.72591	9.11183	9.43112
1416011_x_at	NM_010119	Mm.30169	EH-domain containing 1	Ehd1	8.62042	8.63172	7.4907	8.46677	8.26344	6.44907
1416012_at	NM_010119	Mm.30169	EH-domain containing 1	Ehd1	6.59582	6.14939	6.50115	6.99353	6.21603	6.10083
1416013_at	NM_011116	Mm.6483	phospholipase D family, member 3	Pld3	10.7789	10.536	10.2962	10.5339	10.7706	10.5552
1416014_at	NM_015751	Mm.5831	ATP-binding cassette, sub-family E (OABP), member 1	Abce1	10.0641	10.1738	9.89112	10.0512	10.2733	9.6986
1416015_s_at	NM_015751	Mm.5831	ATP-binding cassette, sub-family E (OABP), member 1	Abce1	10.2753	10.2873	10.4206	10.2583	10.2747	10.3579
1416016_at	AW048052	Mm.14814	transporter 1, ATP-binding cassette, sub-family B (MDR/TAP)	Tap1	6.88616	6.29896	6.78802	6.67714	6.63735	7.42513
1416017_at	BC024686	Mm.258785	coatomer protein complex, subunit gamma	Copg	11.3594	11.3124	11.1305	10.9196	11.3026	10.8988
1416018_at	NM_026106	Mm.303534	down-regulator of transcription 1	Dr1	10.6744	10.7332	10.4325	10.6997	10.5051	8.82957
1416019_at	NM_026106	Mm.303534	down-regulator of transcription 1	Dr1	7.45287	7.61197	7.56182	7.59562	7.36704	6.887
1416020_a_at	NM_007506	Mm.371547	ATP synthase, H+ transporting, mitochondrial F0 complex, subunit c (subunit 9), isoform 1 /// predicted gene 10039	Atp5g1 /// Gm10039	12.2589	12.0359	11.4778	12.1182	11.846	12.3956
1416021_a_at	BC002008	Mm.741	fatty acid binding protein 5, epidermal /// predicted gene 6166	Fabp5 /// Gm6166	13.0253	13.6323	12.6714	12.6612	12.2704	13.4778
1416022_at	BC002008	Mm.741	fatty acid binding protein 5, epidermal	Fabp5	10.8569	11.6924	10.7451	10.4045	10.2	11.4688
1416023_at	NM_010174	Mm.388886	fatty acid binding protein 3, muscle and heart	Fabp3	10.7206	10.6123	10.225	9.99871	10.3216	10.7435
1416024_x_at	NM_009836	Mm.256034	chaperonin containing Tcp1, subunit 3 (gamma)	Cct3	12.4995	12.5538	12.3509	12.6042	12.435	12.2898
1416025_at	NM_133862	Mm.16422	fibrinogen gamma chain	Fgg	5.48183	2.6111	2.35154	2.04583	2.95335	4.41239
1416026_a_at	NM_009076	Mm.381297	ribosomal protein L12	Rpl12	13.1945	13.0303	12.569	13.0297	12.8909	13.3266
1416027_at	NM_011051	Mm.24254	programmed cell death 6	Pdcd6	11.1564	11.0722	10.936	10.8482	10.7329	11.2937
1416028_a_at	NM_008258	Mm.1775	hematological and neurological expressed sequence 1	Hn1	9.56944	9.50318	9.14308	9.49935	9.09451	9.57807
1416029_at	NM_013692	Mm.4292	Kruppel-like factor 10	Klf10	8.00749	8.10911	7.69429	7.62923	7.99456	8.14071
1416030_a_at	NM_008568	Mm.378965	minichromosome maintenance deficient 7 (S. cerevisiae)	Mcm7	7.89412	8.02553	8.0467	8.26025	8.14101	7.9988
1416031_s_at	NM_008568	Mm.378965	minichromosome maintenance deficient 7 (S. cerevisiae)	Mcm7	8.04523	8.15722	8.62989	8.47161	8.36511	7.53112
1416032_at	AW494906	Mm.251890	transmembrane protein 109	Tmem109	9.92734	10.0406	9.38678	9.8432	9.48036	9.078
1416033_at	AW494906	Mm.251890	transmembrane protein 109	Tmem109	6.86703	5.55691	6.49367	5.35284	5.14349	4.08882
1416034_at	NM_009846	Mm.29742	CD24a antigen	Cd24a	7.4854	9.23251	8.20818	7.47926	7.85353	7.32291
1416035_at	BB269715	Mm.3879	hypoxia inducible factor 1, alpha subunit	Hif1a	11.7363	12.3622	12.3288	12.1862	12.3895	12.2503
1416036_at	AF483488	Mm.278458	FK506 binding protein 1a	Fkbp1a	11.2575	11.2459	10.5962	11.0972	11.0005	10.5245
1416037_a_at	NM_007636	Mm.247788	chaperonin containing Tcp1, subunit 2 (beta)	Cct2	12.5888	12.3518	11.8117	12.4676	12.3251	11.9237
1416038_at	NM_019776	Mm.439987	staphylococcal nuclease and tudor domain containing 1	Snd1	9.37547	9.12709	9.28879	9.19202	9.34936	8.52539
1416039_x_at	NM_010516	Mm.1231	cysteine rich protein 61	Cyr61	7.22768	7.13517	6.65557	5.6919	6.54481	7.01879
1416040_at	NM_026334	Mm.329816	lipase, gastric	Lipf	3.27869	1.05513	1.17827	3.51818	1.56931	3.71688
1416041_at	NM_011361	Mm.28405	serum/glucocorticoid regulated kinase 1	Sgk1	14.2505	13.7331	12.6451	14.2674	13.8721	12.7077
1416042_s_at	BB493242	Mm.257181	nuclear autoantigenic sperm protein (histone-binding)	Nasp	7.88568	8.37555	8.6446	8.27528	8.42671	8.65422
1416043_at	BB493242	Mm.257181	nuclear autoantigenic sperm protein (histone-binding)	Nasp	1.67771	2.66475	1.60579	3.10827	1.60928	6.70001
1416044_at	NM_022009	Mm.339755	flightless I homolog (Drosophila)	Flii	10.4157	10.5979	10.369	10.428	10.5458	10.0808
1416045_a_at	NM_011418	Mm.279751	SWI/SNF related, matrix associated, actin dependent regulator of chromatin, subfamily b, member 1	Smarcb1	11.0073	10.8288	10.3296	10.8527	10.5968	10.0718
1416046_a_at	BM054266	Mm.26625	fucosidase, alpha-L- 2, plasma	Fuca2	10.3217	10.1987	9.59003	10.1317	10.0844	9.75755
1416047_at	BM054266	Mm.26625	fucosidase, alpha-L- 2, plasma	Fuca2	2.42587	2.50786	4.80009	3.64071	3.79738	2.1327
1416048_at	NM_018774	Mm.477746	polyhomeotic-like 2 (Drosophila)	Phc2	12.1235	11.8261	11.2387	11.8614	11.494	10.6514
1416049_at	NM_138595	Mm.274852	glycine decarboxylase	Gldc	8.90285	9.08476	8.61272	8.56495	8.6772	8.5588
1416050_a_at	NM_016741	Mm.282242	scavenger receptor class B, member 1	Scarb1	11.209	11.1707	11.0431	11.5017	11.2347	10.3477
1416051_at	NM_013484	Mm.283217	complement component 2 (within H-2S)	C2	6.37659	7.24137	4.21541	6.13362	6.06058	4.54505
1416052_at	AK011304	Mm.287178	phosphoribosyl pyrophosphate synthetase 1	Prps1	12.0196	11.8868	11.3905	11.9269	11.819	11.5758
1416053_at	NM_008516	Mm.428543	leucine rich repeat protein 1, neuronal	Lrrn1	7.94868	8.57117	8.4671	7.31227	8.04341	8.61455
1416054_at	NM_009095	Mm.5291	ribosomal protein S5	Rps5	14.2931	13.9674	13.1072	13.9055	13.587	14.6128
1416055_at	NM_009669	Mm.331313	amylase 2a1, pancreatic /// amylase 2a2, pancreatic /// amylase 2a5, pancreatic /// amylase 2b, pancreatic	Amy2a1 /// Amy2a2 /// Amy2a5 /// Amy2b	4.38888	4.27051	6.21947	4.69763	4.81727	7.39761
1416056_a_at	BC027265	Mm.30084	NADH dehydrogenase (ubiquinone) 1 beta subcomplex, 11	Ndufb11	14.805	14.4026	13.8271	14.5248	14.1423	15.4767
1416057_at	BC027265	Mm.30084	NADH dehydrogenase (ubiquinone) 1 beta subcomplex, 11	Ndufb11	14.3776	14.143	13.7203	14.1172	13.7686	14.3675
1416058_s_at	NM_020615	Mm.12677	ATP synthase, H+ transporting, mitochondrial F1 complex, gamma polypeptide 1	Atp5c1	14.7089	14.5099	13.9472	14.5802	14.185	14.6656
1416059_at	BC011160	Mm.248492	similar to SEC23B /// SEC23B (S. cerevisiae)	LOC100048726 /// Sec23b	11.468	11.3459	11.3399	11.3755	11.4048	10.9917
1416060_at	BF577643	Mm.22252	TBC1 domain family, member 15	Tbc1d15	10.2021	10.9252	10.5939	10.8909	10.3587	9.35852
1416061_at	BF577643	Mm.22252	TBC1 domain family, member 15	Tbc1d15	8.92781	9.31183	8.68493	9.54528	8.9989	7.72636
1416062_at	BF577643	Mm.22252	TBC1 domain family, member 15	Tbc1d15	7.67725	7.94991	7.41882	8.03975	7.71439	6.61956
1416063_x_at	NM_023289	Mm.36666	carcinoembryonic antigen-related cell adhesion molecule 11	Ceacam11	3.89046	3.2451	-0.130867	4.83641	1.42309	5.58189
1416064_a_at	NM_022310	Mm.330160	heat shock protein 5	Hspa5	12.992	13.357	12.4575	13.2698	13.2201	13.1369
1416065_a_at	NM_133971	Mm.12459	ankyrin repeat domain 10	Ankrd10	10.8121	10.5981	11.1221	10.0902	10.9475	10.1784
1416066_at	NM_007657	Mm.210676	CD9 antigen	Cd9	10.9264	11.1342	10.4974	10.3851	10.3681	10.3026
1416067_at	NM_013562	Mm.168	interferon-related developmental regulator 1	Ifrd1	11.1086	11.0279	10.8634	11.1571	10.8209	10.364
1416068_at	NM_053092	Mm.196544	lysyl-tRNA synthetase /// similar to lysyl-tRNA synthetase	Kars /// LOC631033	11.1241	10.9126	10.3463	10.8872	10.8416	10.4712
1416069_at	NM_019703	Mm.273874	phosphofructokinase, platelet	Pfkp	12.2199	12.4375	12.5599	12.1975	12.6	12.5693
1416070_a_at	NM_025860	Mm.44219	DEAD (Asp-Glu-Ala-Asp) box polypeptide 18	Ddx18	9.91268	9.6449	8.99293	9.89633	9.26701	9.81023
1416071_at	NM_025860	Mm.44219	DEAD (Asp-Glu-Ala-Asp) box polypeptide 18	Ddx18	10.4385	10.4313	9.92218	10.5482	9.96892	9.71817
1416072_at	NM_133654	Mm.29798	CD34 antigen	Cd34	5.581	6.1491	6.42906	4.47965	6.51243	6.98888
1416073_a_at	NM_008787	Mm.4379	nucleoporin 85	Nup85	10.274	10.239	9.47452	10.3456	9.93582	10.5153
1416074_a_at	NM_009081	Mm.379002	predicted gene 10051 /// ribosomal protein L28 pseudogene /// ribosomal protein L28	Gm10051 /// Gm15435 /// Rpl28	14.7562	14.5561	13.7551	14.5383	14.141	14.7331
1416075_at	NM_022028	Mm.390480	similar to WW45 protein /// salvador homolog 1 (Drosophila)	LOC100048168 /// Sav1	7.6478	8.23681	7.87078	7.82928	7.90085	7.63926
1416076_at	NM_007629	Mm.260114	cyclin B1 /// predicted gene 5593 /// predicted gene 8416	Ccnb1 /// Gm5593 /// Gm8416	3.65715	3.91974	3.9004	4.14961	1.75549	1.57353
1416077_at	NM_009627	Mm.1408	adrenomedullin	Adm	5.76332	3.93844	2.14	5.83252	5.25178	2.27467
1416078_s_at	NM_029780	Mm.184163	v-raf-leukemia viral oncogene 1	Raf1	10.4416	10.3943	10.4135	10.1036	9.91816	10.4529
1416079_a_at	NM_019767	Mm.371610	actin related protein 2/3 complex, subunit 1A	Arpc1a	11.3757	11.0993	10.4541	10.9208	10.8982	10.5491
1416080_at	NM_009614	Mm.274049	a disintegrin and metallopeptidase domain 15 (metargidin)	Adam15	7.69809	7.642	6.80703	7.48986	6.64881	8.25243
1416081_at	NM_008539	Mm.223717	MAD homolog 1 (Drosophila)	Smad1	8.36603	8.76639	8.55291	8.36773	8.62449	8.57329
1416082_at	AW108405	Mm.271944	RAB1, member RAS oncogene family	Rab1	13.8701	13.8979	13.5026	13.7902	13.6094	13.4308
1416083_at	AA124553	Mm.292405	zinc finger, AN1-type domain 5	Zfand5	13.0914	12.9892	12.8205	13.0269	13.0012	12.8673
1416084_at	AA124553	Mm.292405	zinc finger, AN1-type domain 5	Zfand5	8.99186	9.7117	9.43027	9.34372	9.64432	9.41427
1416085_s_at	AA124553	Mm.292405	zinc finger, AN1-type domain 5	Zfand5	12.7396	13.0827	12.6862	12.87	13.0122	12.738
1416086_at	NM_009419	Mm.250631	protein-tyrosine sulfotransferase 2	Tpst2	8.44116	8.64482	8.50315	8.51324	8.52555	8.67384
1416087_at	NM_007457	Mm.833	adaptor protein complex AP-1, sigma 1	Ap1s1	10.0136	10.0392	9.60962	9.33134	9.50703	9.87302
1416088_a_at	NM_009091	Mm.643	similar to insulinoma protein (rig) /// ribosomal protein S15	LOC100046223 /// Rps15	14.928	14.2446	13.6321	14.5894	14.1083	15.5331
1416089_at	NM_009091	Mm.643	ribosomal protein S15	Rps15	14.0478	13.8522	13.4322	13.9314	13.5725	13.9601
1416090_at	AK011810	Mm.301527	similar to pyruvate dehydrogenase (lipoamide) beta /// pyruvate dehydrogenase (lipoamide) beta	LOC100044400 /// Pdhb	12.9934	12.8525	12.6461	12.6294	12.5859	12.7953
1416091_at	BB000894	Mm.217318	microtubule-associated protein 4	Mtap4	13.0234	13.0644	12.8431	12.8455	13.1114	12.7619
1416092_a_at	BB000894	Mm.217318	microtubule-associated protein 4	Mtap4	11.5433	11.6538	11.4078	11.499	12.0014	10.2574
1416093_a_at	NM_025570	Mm.23825	mitochondrial ribosomal protein L20	Mrpl20	11.9555	11.6894	10.8833	11.6362	11.2226	11.9307
1416094_at	NM_007404	Mm.28908	a disintegrin and metallopeptidase domain 9 (meltrin gamma)	Adam9	11.9476	12.0031	12.0691	12.6801	12.4634	11.5441
1416095_x_at	NM_025364	Mm.351579	SAP domain containing ribonucleoprotein pseudogene /// SAP domain containing ribonucleoprotein	Gm6563 /// Sarnp	12.0802	12.0893	12.0728	12.068	11.8107	12.2397
1416096_at	NM_134044	Mm.208750	expressed sequence AI413782	AI413782	10.2377	10.3199	10.2194	10.0745	10.0902	10.4839
1416097_at	NM_138682	Mm.443660	leucine rich repeat containing 4	Lrrc4	8.52466	8.66769	8.90515	7.89804	8.73656	7.70333
1416098_at	NM_011522	Mm.26032	synaptogyrin 3	Syngr3	10.4956	10.3712	10.0726	9.73589	10.2787	9.06906
1416099_at	NM_011289	Mm.340658	ribosomal protein L27	Rpl27	13.7592	13.5518	12.9994	13.63	13.1291	13.9495
1416100_at	NM_018749	Mm.3955	eukaryotic translation initiation factor 3, subunit D	Eif3d	11.994	11.7173	11.2204	11.7771	11.388	11.1682
1416101_a_at	NM_015786	Mm.193539	histone cluster 1, H1c	Hist1h1c	13.4466	13.134	12.8415	13.6038	12.9512	12.8231
1416102_at	AV027921	Mm.3360	tyrosine 3-monooxygenase/tryptophan 5-monooxygenase activation protein, zeta polypeptide	Ywhaz	12.1351	12.8665	11.3815	12.4265	12.213	11.1005
1416103_at	AV027921	Mm.3360	tyrosine 3-monooxygenase/tryptophan 5-monooxygenase activation protein, zeta polypeptide	Ywhaz	10.7773	11.7467	10.5629	11.2689	11.3095	10.1385
1416104_at	NM_011900	Mm.89579	mannose-P-dolichol utilization defect 1	Mpdu1	11.0846	10.2801	10.164	10.7643	10.5308	9.36174
1416105_at	BC008518	Mm.195803	nicotinamide nucleotide transhydrogenase	Nnt	9.77001	9.8019	9.61792	9.38019	9.69287	9.86571
1416106_at	NM_029571	Mm.440007	KTI12 homolog, chromatin associated (S. cerevisiae)	Kti12	9.35576	9.00104	8.67037	9.03001	8.76548	7.36222
1416107_at	NM_008741	Mm.3304	neuron specific gene family member 2	Nsg2	12.6221	12.4394	12.2101	12.4877	12.6037	11.8387
1416108_a_at	NM_025360	Mm.27606	transmembrane emp24 domain containing 3	Tmed3	10.9652	11.0978	10.2371	10.8544	10.5231	10.517
1416109_at	NM_024243	---	fucosidase, alpha-L- 1, tissue	Fuca1	11.2778	11.2813	10.8782	11.2839	11.3462	10.1411
1416110_at	NM_026404	Mm.273350	solute carrier family 35, member A4	Slc35a4	9.63729	9.51347	9.3037	9.38483	9.58348	9.69618
1416111_at	NM_009856	Mm.57175	CD83 antigen	Cd83	9.14017	9.1751	8.7796	8.9389	8.81242	7.96799
1416112_at	NM_007750	Mm.14022	cytochrome c oxidase, subunit VIIIa	Cox8a	13.2661	13.1512	12.6883	13.0543	12.8411	13.3317
1416113_at	NM_010223	Mm.141864	FK506 binding protein 8	Fkbp8	12.0706	11.742	11.5208	12.0835	11.8357	10.976
1416114_at	NM_010097	Mm.29027	SPARC-like 1	Sparcl1	12.0044	12.248	12.3803	11.5874	12.2422	11.6539
1416115_at	BF161073	Mm.399624	origin recognition complex, subunit 3-like (S. cerevisiae)	Orc3l	9.96943	9.64593	9.75018	9.82365	9.44928	9.99807
1416116_at	BF161073	Mm.399624	origin recognition complex, subunit 3-like (S. cerevisiae)	Orc3l	7.90413	8.09463	7.6437	8.12219	8.25214	9.00048
1416117_at	BF161073	Mm.399624	origin recognition complex, subunit 3-like (S. cerevisiae)	Orc3l	8.23142	8.18802	8.26105	8.12298	8.29267	7.39704
1416118_at	NM_025863	Mm.461748	tripartite motif-containing 59	Trim59	6.8994	6.64474	6.82116	6.95132	5.89814	6.26567
1416119_at	NM_011660	Mm.260618	thioredoxin 1	Txn1	12.6018	12.3681	11.7982	12.0436	11.9375	13.0336
1416120_at	NM_009104	Mm.99	ribonucleotide reductase M2	Rrm2	1.83656	5.84485	2.99483	4.41606	5.29882	6.06404
1416121_at	M65143	Mm.172	lysyl oxidase	Lox	5.44324	4.90265	5.26488	5.65969	4.61348	5.89682
1416122_at	NM_009829	Mm.333406	cyclin D2	Ccnd2	7.73678	7.96683	7.4627	8.05322	7.23843	9.31651
1416123_at	NM_009829	Mm.333406	cyclin D2	Ccnd2	4.84698	6.17432	5.1874	5.98037	5.31369	6.8405
1416124_at	NM_009829	Mm.333406	cyclin D2	Ccnd2	1.52861	2.98274	3.7618	2.47703	0.249616	2.13218
1416125_at	U16959	Mm.276405	FK506 binding protein 5	Fkbp5	9.62588	9.84279	9.69634	9.72595	9.50073	8.44201
1416126_at	NM_009086	Mm.259078	polymerase (RNA) I polypeptide B	Polr1b	5.50618	7.08824	7.3949	6.53256	6.68694	6.74196
1416127_a_at	NM_016878	Mm.24680	aspartyl aminopeptidase	Dnpep	11.1536	11.3008	10.7478	11.1228	10.8675	10.7422
1416128_at	NM_009448	Mm.439690	predicted gene 3756 /// predicted gene 5620 /// predicted gene 7172 /// similar to alpha-tubulin isotype M-alpha-2 /// similar to tubulin, alpha 1 /// tubulin, alpha 1A /// tubulin, alpha 1B /// tubulin, alpha 1C	Gm3756 /// Gm5620 /// Gm7172 /// LOC100044416 /// LOC100045728 /// Tuba1a /// Tuba1b /// Tuba1c	6.33822	6.96975	6.29243	6.84254	6.41248	3.57803
1416129_at	NM_133753	Mm.318841	ERBB receptor feedback inhibitor 1	Errfi1	10.6843	10.7567	10.4482	10.5624	10.7836	10.4496
1416130_at	BE630020	Mm.648	prion protein	Prnp	12.4272	12.4561	12.01	12.5963	12.2512	11.4267
1416131_s_at	BB188557	Mm.260647	EFR3 homolog A (S. cerevisiae)	Efr3a	10.8205	11.0763	11.3979	11.3063	11.3283	11.03
1416132_at	BB188557	Mm.260647	EFR3 homolog A (S. cerevisiae)	Efr3a	6.89152	7.37576	7.94397	7.73149	8.05912	7.53544
1416133_at	BB188557	Mm.260647	EFR3 homolog A (S. cerevisiae)	Efr3a	11.6138	11.7076	12.1473	11.8866	12.1325	11.528
1416134_at	NM_007467	Mm.2381	amyloid beta (A4) precursor-like protein 1	Aplp1	10.9485	11.1155	10.922	10.5179	10.7434	10.0853
1416135_at	NM_009687	Mm.203	apurinic/apyrimidinic endonuclease 1	Apex1	10.8711	10.5815	10.0914	10.4886	10.1462	10.0456
1416136_at	NM_008610	Mm.29564	matrix metallopeptidase 2	Mmp2	6.57087	6.85283	6.75311	6.43636	6.36483	7.237
1416137_at	BC008997	Mm.280231	annexin A7	Anxa7	8.93244	9.12814	8.77255	8.6887	8.87618	8.29775
1416138_at	BC008997	Mm.280231	annexin A7	Anxa7	10.338	10.5268	10.1871	10.012	10.2881	10.5226
1416139_at	NM_009043	Mm.46360	regenerating islet-derived 2	Reg2	6.05104	3.73326	5.00476	5.64799	3.33989	4.89978
1416140_a_at	NM_133347	Mm.276305	DEAH (Asp-Glu-Ala-His) box polypeptide 30	Dhx30	11.7182	11.6578	11.53	11.7635	11.6902	10.8147
1416141_a_at	NM_009096	Mm.379007	predicted gene 13654 /// ribosomal protein S6	Gm13654 /// Rps6	15.6997	15.214	14.7207	15.4063	15.0722	16.1513
1416142_at	NM_009096	Mm.379007	ribosomal protein S6	Rps6	9.46367	9.38161	8.86974	9.074	8.88454	8.23063
1416143_at	NM_016755	Mm.353	ATP synthase, H+ transporting, mitochondrial F0 complex, subunit F	Atp5j	13.5973	13.3772	12.9414	13.3718	13.0613	13.959
1416144_a_at	BC003745	Mm.993	DEAH (Asp-Glu-Ala-His) box polypeptide 15	Dhx15	12.0021	12.2758	12.2125	12.1887	12.0479	11.5631
1416145_at	BC003745	Mm.993	DEAH (Asp-Glu-Ala-His) box polypeptide 15	Dhx15	12.7596	12.6604	12.3899	12.7751	12.626	12.2367
1416146_at	BE912771	Mm.239865	heat shock protein 4	Hspa4	10.6578	10.5013	10.4429	10.8156	10.5272	10.0305
1416147_at	BE912771	Mm.239865	heat shock protein 4	Hspa4	10.7148	10.5111	9.83447	10.2564	10.8223	8.29128
1416148_at	BC019120	Mm.197518	lysosomal-associated protein transmembrane 4B	Laptm4b	14.3091	14.3546	13.3212	14.6108	14.1487	14.212
1416149_at	AB038696	Mm.39300	oligodendrocyte transcription factor 1	Olig1	2.09745	2.95008	2.38932	2.58635	4.88892	2.44512
1416150_a_at	NM_013663	Mm.6787	splicing factor, arginine/serine-rich 3 (SRp20)	Sfrs3	12.7329	12.7887	12.3064	12.9785	12.4795	12.6576
1416151_at	NM_013663	Mm.6787	splicing factor, arginine/serine-rich 3 (SRp20)	Sfrs3	10.7688	10.9046	10.8183	10.8297	10.5405	10.3747
1416152_a_at	NM_013663	Mm.6787	splicing factor, arginine/serine-rich 3 (SRp20)	Sfrs3	11.1257	11.3234	10.9306	11.335	10.8793	10.0489
1416153_at	NM_011899	Mm.12848	signal recognition particle 54a /// signal recognition particle 54b /// signal recognition particle 54C	Srp54a /// Srp54b /// Srp54c	13.1332	13.467	12.6903	13.6104	12.9174	12.9342
1416154_at	NM_011899	Mm.12848	signal recognition particle 54a /// signal recognition particle 54b	Srp54a /// Srp54b	7.04886	8.03354	7.24732	8.04384	7.72929	8.14172
1416155_at	NM_008253	Mm.336087	high mobility group box 3	Hmgb3	10.5106	10.1419	10.2547	10.3629	10.1537	9.79559
1416156_at	NM_009502	Mm.279361	vinculin	Vcl	9.6073	9.64043	10.3188	9.91301	9.59116	10.1897
1416157_at	NM_009502	Mm.279361	vinculin	Vcl	0.258965	3.8984	3.56454	0.474796	4.10732	3.57667
1416158_at	AI463873	Mm.158143	nuclear receptor subfamily 2, group F, member 2	Nr2f2	7.76081	8.0614	7.96787	7.10332	7.58253	7.81122
1416159_at	AI463873	Mm.158143	nuclear receptor subfamily 2, group F, member 2	Nr2f2	9.1425	9.22931	9.67225	8.80245	9.23581	9.84665
1416160_at	AI463873	Mm.158143	nuclear receptor subfamily 2, group F, member 2	Nr2f2	7.45088	7.48654	7.77738	6.47273	7.05102	8.28032
1416161_at	AF332085	Mm.182628	RAD21 homolog (S. pombe)	Rad21	11.1555	11.6204	11.5505	11.7489	11.3354	10.5152
1416162_at	AF332085	Mm.182628	RAD21 homolog (S. pombe)	Rad21	8.41681	8.57554	8.7463	8.86318	8.97888	8.24412
1416163_at	NM_012001	Mm.957	COP9 (constitutive photomorphogenic) homolog, subunit 4 (Arabidopsis thaliana)	Cops4	10.9562	10.8472	10.8282	10.8011	10.6501	10.9349
1416164_at	NM_011812	Mm.288381	fibulin 5	Fbln5	7.73391	8.03659	6.8507	7.29662	6.61379	7.30648
1416165_at	NM_133685	Mm.29274	RAB31, member RAS oncogene family	Rab31	8.12565	7.6364	7.98454	7.73035	7.85341	7.62397
1416166_a_at	NM_016764	Mm.247542	peroxiredoxin 4	Prdx4	6.41146	6.94239	6.3577	6.32985	5.5681	5.66528
1416167_at	NM_016764	Mm.247542	peroxiredoxin 4	Prdx4	10.9818	10.7291	10.069	10.6283	10.223	10.8479
1416168_at	NM_011340	Mm.2044	serine (or cysteine) peptidase inhibitor, clade F, member 1	Serpinf1	7.39998	7.87029	7.68707	7.09913	7.0472	7.90658
1416169_at	AY034576	Mm.443229	trophoblast specific protein beta	Tpbpb	4.32068	5.73794	4.11752	2.96764	4.98887	6.34165
1416170_at	NM_026508	Mm.123366	TNF receptor-associated protein 1	Trap1	9.66449	10.3895	9.89104	7.62303	10.3394	10.2099
1416171_at	NM_133714	Mm.296240	RIKEN cDNA 2310037I24 gene	2310037I24Rik	10.7235	10.8259	11.1102	11.0412	10.9539	11.4753
1416172_at	BC004844	Mm.28659	pescadillo homolog 1, containing BRCT domain (zebrafish)	Pes1	10.0101	9.692	10.2149	10.1063	9.76893	9.92471
1416173_at	BC004844	Mm.28659	pescadillo homolog 1, containing BRCT domain (zebrafish)	Pes1	8.37451	8.40348	8.46474	8.3952	8.40699	7.81789
1416174_at	BC011107	Mm.440564	retinoblastoma binding protein 9	Rbbp9	9.73128	10.0423	9.41359	9.67259	9.37889	8.62152
1416175_a_at	NM_011696	Mm.227704	voltage-dependent anion channel 3	Vdac3	13.3291	13.3196	12.7583	13.0087	12.8252	13.2213
1416176_at	BF166000	Mm.207047	high mobility group box 1	Hmgb1	12.4545	12.3308	11.9966	12.3908	12.1975	12.1981
1416177_at	NM_009033	Mm.24718	RNA binding motif protein, X chromosome retrogene	Rbmxrt	11.8555	11.8207	11.2859	11.77	11.5379	11.2799
1416178_a_at	NM_013746	Mm.477791	pleckstrin homology domain containing, family B (evectins) member 1	Plekhb1	14.7222	14.4611	14.1822	14.5977	14.5021	14.9507
1416179_a_at	NM_009041	Mm.245746	radixin	Rdx	9.87662	9.94976	10.3118	10.2315	9.5565	9.12578
1416180_a_at	NM_009041	Mm.245746	radixin	Rdx	10.4205	10.5658	10.2621	10.6564	10.3848	10.8383
1416181_at	NM_023403	Mm.117365	mesoderm development candidate 2	Mesdc2	12.0621	11.9962	11.5524	11.9984	11.7895	11.0942
1416182_at	NM_018758	Mm.293931	amyloid beta (A4) precursor protein-binding, family A, member 3	Apba3	8.74477	8.87178	8.98709	8.69034	8.38153	6.49522
1416183_a_at	NM_008492	Mm.9745	lactate dehydrogenase B	Ldhb	12.706	12.5949	12.0866	12.4602	12.2628	12.159
1416184_s_at	NM_016660	Mm.4438	high mobility group AT-hook 1	Hmga1	11.2833	11.2169	10.7526	11.0466	11.0431	9.98769
1416185_a_at	NM_007410	Mm.3874	alcohol dehydrogenase 5 (class III), chi polypeptide	Adh5	12.7252	12.6638	12.0821	12.5904	12.3018	12.2331
1416186_at	NM_026383	Mm.478267	proline-rich nuclear receptor coactivator 2	Pnrc2	10.5896	11.1606	10.5159	10.8714	10.6071	9.63197
1416187_s_at	NM_026383	Mm.478267	proline-rich nuclear receptor coactivator 2	Pnrc2	10.636	11.0324	10.8219	10.9559	10.5198	10.3617
1416188_at	BC004651	Mm.287807	GM2 ganglioside activator protein	Gm2a	7.40025	7.35327	6.66545	7.00082	6.82324	7.10067
1416189_a_at	BC003707	Mm.477740	Sec61 alpha 1 subunit (S. cerevisiae)	Sec61a1	10.6975	10.7432	10.0701	10.9847	10.5014	10.5741
1416190_a_at	BC003707	Mm.477740	Sec61 alpha 1 subunit (S. cerevisiae)	Sec61a1	6.16307	5.69933	5.4833	5.96393	6.3646	5.42892
1416191_at	BC003707	Mm.477740	Sec61 alpha 1 subunit (S. cerevisiae)	Sec61a1	6.13747	7.12822	8.0309	7.04917	7.01812	5.48931
1416192_at	BC004804	Mm.104540	N-ethylmaleimide sensitive fusion protein attachment protein alpha	Napa	9.73359	9.88009	9.45595	9.24449	9.70399	9.0211
1416193_at	BC011223	Mm.273195	carbonic anhydrase 1	Car1	4.9264	5.22623	1.96505	5.18904	5.68248	3.57586
1416194_at	NM_007823	Mm.1840	cytochrome P450, family 4, subfamily b, polypeptide 1	Cyp4b1	5.26432	1.09725	5.12411	4.47338	5.5064	6.65372
1416195_at	NM_008916	Mm.1458	inositol polyphosphate 5-phosphatase K	Inpp5k	11.6569	11.6198	11.5563	11.8875	11.7123	11.5866
1416196_at	NM_011029	Mm.4071	ribosomal protein SA	Rpsa	5.05142	4.40679	2.12087	2.91705	4.98754	1.4554
1416197_at	NM_011432	Mm.308514	U1 small nuclear ribonucleoprotein C	Snrpc	11.4081	10.9786	10.6597	11.2612	10.9209	10.8894
1416198_at	NM_020580	Mm.271709	TH1-like homolog (Drosophila)	Th1l	10.5057	10.3057	10.2534	10.3421	10.5686	9.8197
1416199_at	NM_010631	Mm.378951	kinesin family member C3	Kifc3	9.21864	8.66364	9.0465	8.90497	9.32913	8.8683
1416200_at	NM_133775	Mm.182359	interleukin 33	Il33	10.6876	10.7344	10.8701	10.4912	9.95049	10.2286
1416201_at	BF020879	Mm.280125	v-crk sarcoma virus CT10 oncogene homolog (avian)	Crk	10.2089	10.6119	10.5739	10.8989	10.6186	11.0634
1416202_at	NM_007531	Mm.36241	prohibitin 2	Phb2	11.3718	10.7842	10.8664	11.1303	10.7436	10.9165
1416203_at	NM_007472	Mm.18625	aquaporin 1	Aqp1	11.4493	11.3892	10.5484	11.824	11.5909	10.0367
1416204_at	BC019391	Mm.252391	glycerol-3-phosphate dehydrogenase 1 (soluble)	Gpd1	6.06287	5.59009	5.98039	6.12814	3.25928	7.71427
1416205_at	NM_009752	Mm.290516	galactosidase, beta 1	Glb1	8.27287	7.7605	8.27529	7.88404	7.46533	7.2423
1416206_at	D11374	Mm.3072	signal-induced proliferation associated gene 1	Sipa1	8.0778	7.7243	7.37185	7.21797	7.76586	2.60919
1416207_at	NM_133682	Mm.268483	tafazzin	Taz	11.366	11.177	11.0585	10.9711	10.9495	11.6475
1416208_at	BC005571	Mm.329277	ubiquitin specific peptidase 14	Usp14	10.7397	11.0784	10.7417	10.6974	10.7199	10.2108
1416209_at	NM_008133	Mm.10600	glutamate dehydrogenase 1	Glud1	10.9258	10.7557	10.3106	10.2498	10.5423	10.1878
1416210_at	NM_133976	Mm.12864	IMP3, U3 small nucleolar ribonucleoprotein, homolog (yeast)	Imp3	10.9276	10.6976	10.2601	10.4505	10.2726	10.7541
1416211_a_at	BC002064	Mm.279690	pleiotrophin	Ptn	9.85769	9.64752	9.67926	9.59143	9.27468	9.63055
1416212_at	NM_010760	Mm.808	mago-nashi homolog, proliferation-associated (Drosophila)	Magoh	12.1325	12.0577	11.7812	11.8827	11.7496	12.3692
1416213_x_at	BF122782	Mm.300594	surfeit gene 4	Surf4	8.53899	8.57553	7.67856	8.63771	8.48819	7.7001
1416214_at	BC013094	Mm.1500	minichromosome maintenance deficient 4 homolog (S. cerevisiae)	Mcm4	8.84234	9.26801	8.62992	9.4313	9.12079	8.46327
1416215_at	NM_016810	Mm.20931	golgi SNAP receptor complex member 1	Gosr1	10.1761	10.4524	10.6415	10.2312	10.6054	9.89027
1416216_at	NM_009048	Mm.4479	RalBP1 associated Eps domain containing protein	Reps1	10.0697	9.7898	9.81459	10.0277	10.0042	10.3343
1416217_a_at	NM_009084	Mm.21529	predicted gene 4149 /// ribosomal protein L37a	Gm4149 /// Rpl37a	14.1904	13.8989	13.3991	14.0852	13.581	14.6104
1416218_x_at	NM_009084	Mm.21529	predicted gene 11285 /// predicted gene 4613 /// similar to 60S ribosomal protein L37a /// ribosomal protein L37a	Gm11285 /// Gm4613 /// LOC640991 /// Rpl37a	10.1305	9.77559	9.86239	9.51458	9.3994	10.3445
1416219_at	NM_009078	Mm.10247	ribosomal protein L19	Rpl19	14.749	14.5026	13.7596	14.5115	14.1045	14.8669
1416220_at	NM_026911	Mm.28852	signal peptidase complex subunit 1 homolog (S. cerevisiae)	Spcs1	12.2824	12.1819	12.2083	12.2331	12.1592	12.3244
1416221_at	BI452727	Mm.182434	follistatin-like 1	Fstl1	9.58186	10.0114	9.34278	9.2678	9.3434	10.6839
1416222_at	BC019945	Mm.38792	NAD(P) dependent steroid dehydrogenase-like	Nsdhl	10.5659	10.7733	10.3209	10.2236	10.3311	10.2617
1416223_at	NM_024480	Mm.290534	SH3 binding domain protein 5 like	Sh3bp5l	9.5011	9.57897	9.54669	9.60121	9.36588	9.38854
1416224_at	NM_009541	Mm.389590	zinc finger and BTB domain containing 17	Zbtb17	9.0588	8.70743	8.12817	8.55306	8.4524	8.62054
1416225_at	BC013477	Mm.2409	alcohol dehydrogenase 1 (class I)	Adh1	6.90306	6.391	6.4755	5.65394	5.89819	6.83881
1416226_at	BE979985	Mm.30010	actin related protein 2/3 complex, subunit 1B	Arpc1b	7.16097	7.34986	6.80999	7.37561	7.55294	6.98967
1416227_at	BE979985	Mm.30010	actin related protein 2/3 complex, subunit 1B /// predicted gene 5637	Arpc1b /// Gm5637	5.92853	3.70694	2.7941	3.58765	3.47446	4.20336
1416228_at	NM_023371	Mm.7906	protein (peptidyl-prolyl cis/trans isomerase) NIMA-interacting 1	Pin1	11.7485	11.6881	11.1254	11.6588	11.2049	11.5848
1416229_at	NM_019437	Mm.7013	riboflavin kinase	Rfk	9.46092	9.48618	8.91233	9.59956	9.30983	9.13591
1416230_at	NM_019437	Mm.7013	riboflavin kinase	Rfk	8.94646	8.58696	8.35879	8.78771	7.92275	8.52807
1416231_at	NM_138588	Mm.274894	Vac14 homolog (S. cerevisiae)	Vac14	7.99655	7.60043	7.28707	7.61796	7.57592	8.29386
1416232_at	AB038697	Mm.37289	oligodendrocyte transcription factor 2	Olig2	2.11138	2.05485	1.05825	-1.03095	1.05461	2.12524
1416233_at	NM_018799	Mm.250874	eukaryotic translation initiation factor 3, subunit I	Eif3i	13.4631	13.2513	12.6421	13.3382	12.9352	13.348
1416234_at	AW476171	Mm.172720	leucine rich repeat containing 59	Lrrc59	11.78	11.7029	11.2762	11.6655	11.6941	10.8657
1416235_at	AW476171	Mm.172720	leucine rich repeat containing 59	Lrrc59	9.05962	8.75236	8.28929	9.12468	8.77671	5.03807
1416236_a_at	BC015076	Mm.33240	myelin protein zero-like 2	Mpzl2	0.198063	4.52517	0.941709	3.99775	-0.797089	5.97084
1416237_at	BC015076	Mm.33240	myelin protein zero-like 2	Mpzl2	5.66623	5.40558	5.85337	4.955	5.42318	6.84745
1416238_at	NM_011587	Mm.4345	tyrosine kinase with immunoglobulin-like and EGF-like domains 1	Tie1	2.59129	5.00315	2.37856	0.0383263	3.97639	6.09503
1416239_at	NM_007494	Mm.3217	argininosuccinate synthetase 1	Ass1	10.1203	9.99142	9.20004	9.61309	9.7122	8.66385
1416240_at	NM_011187	Mm.389251	proteasome (prosome, macropain) subunit, beta type 7	Psmb7	13.7899	13.5126	12.434	13.4586	13.0142	13.4423
1416241_at	NM_024206	Mm.29296	SEC13 homolog (S. cerevisiae)	Sec13	10.6749	10.3895	10.1415	10.2066	10.0905	10.09
1416242_at	NM_026167	Mm.224306	kelch-like 13 (Drosophila)	Klhl13	8.18069	8.14905	7.95488	7.49561	8.03108	7.90759
1416243_a_at	NM_025592	Mm.345333	predicted gene 10269 /// predicted gene 4342 /// ribosomal protein L35	Gm10269 /// Gm4342 /// Rpl35	13.534	13.2742	12.6257	13.1384	12.9074	13.6641
1416244_a_at	NM_013493	Mm.290251	cellular nucleic acid binding protein	Cnbp	14.4096	14.0101	13.5477	14.0503	13.7979	14.2788
1416245_at	NM_025338	Mm.28999	aurora kinase A interacting protein 1	Aurkaip1	12.7302	12.5414	11.8826	12.4024	12.0291	12.7783
1416246_a_at	BC002136	Mm.290482	coronin, actin binding protein 1A	Coro1a	8.98661	8.79193	8.23975	8.8173	8.53934	7.48735
1416247_at	NM_016890	Mm.29025	dynactin 3	Dctn3	12.532	12.3319	12.164	12.192	12.1749	12.6601
1416248_at	AW538068	Mm.28347	NAD kinase	Nadk	9.64903	9.54642	9.37902	9.61296	9.46822	9.95998
1416249_at	AW538068	Mm.28347	NAD kinase	Nadk	6.95108	7.05109	6.34697	6.79094	7.03503	3.85962
1416250_at	NM_007570	Mm.392646	B-cell translocation gene 2, anti-proliferative	Btg2	9.81928	10.2654	10.4054	10.3459	10.2958	10.7678
1416251_at	NM_008567	Mm.4933	minichromosome maintenance deficient 6 (MIS5 homolog, S. pombe) (S. cerevisiae)	Mcm6	7.53911	7.85321	7.85497	7.25267	7.78774	6.51842
1416252_at	NM_134115	Mm.439986	serine/threonine kinase 38	Stk38	9.09242	9.22342	9.99384	8.91281	9.59492	10.1065
1416253_at	BC013898	Mm.464272	cyclin-dependent kinase inhibitor 2D (p19, inhibits CDK4) /// predicted gene 4694	Cdkn2d /// Gm4694	10.422	10.5198	9.78347	10.4856	10.0504	9.80246
1416254_a_at	NM_030559	Mm.276092	vacuolar protein sorting 16 (yeast)	Vps16	9.29225	8.64958	8.90006	8.8341	8.68304	9.49421
1416255_at	AF216832	Mm.24615	gap junction protein, alpha 4	Gja4	5.09717	6.36599	5.36577	5.00117	5.82536	7.59679
1416256_a_at	NM_011655	Mm.273538	tubulin, beta 5	Tubb5	14.0553	13.6819	13.0871	13.6258	13.6167	13.3801
1416257_at	NM_009794	Mm.19306	calpain 2	Capn2	9.0634	9.36232	9.07899	8.77765	9.134	9.09383
1416258_at	NM_009387	Mm.2661	thymidine kinase 1	Tk1	4.15279	2.66516	3.13445	3.98388	2.74322	1.89233
1416259_at	NM_134025	Mm.102205	peroxisomal biogenesis factor 12	Pex12	9.61609	9.42294	9.09193	9.38863	9.3471	8.96263
1416260_a_at	NM_019727	Mm.271891	sorting nexin 1	Snx1	10.2681	10.3377	9.95587	9.9186	10.0106	10.1185
1416261_at	AK018383	Mm.29647	transmembrane protein 19	Tmem19	9.24546	9.29281	8.85748	9.16228	9.47629	9.27904
1416262_at	AK018383	Mm.29647	transmembrane protein 19	Tmem19	8.08786	8.46541	8.16205	8.37322	8.23328	7.19438
1416263_at	AB045382	Mm.254839	ATP-binding cassette, sub-family B (MDR/TAP), member 9	Abcb9	8.25217	8.21264	8.13798	8.22291	8.15001	7.95099
1416264_at	AB045382	Mm.254839	ATP-binding cassette, sub-family B (MDR/TAP), member 9	Abcb9	7.75172	7.73175	7.37438	6.4669	6.64423	7.39099
1416265_at	NM_011796	Mm.294315	calpain 10	Capn10	8.10294	8.17363	8.17436	8.3596	8.14906	8.02452
1416266_at	AF026537	Mm.6239	prodynorphin	Pdyn	7.58702	7.50769	7.29665	7.18873	6.76775	7.7755
1416267_at	NM_019708	Mm.246911	short coiled-coil protein	Scoc	10.6809	11.0062	10.9733	10.6851	10.7448	10.7376
1416268_at	BC005486	Mm.290207	E26 avian leukemia oncogene 2, 3' domain	Ets2	8.85488	8.68076	8.87384	8.25137	8.75593	8.03655
1416269_at	NM_020582	Mm.133551	ATP synthase, H+ transporting, mitochondrial F0 complex, subunit f, isoform 2	Atp5j2	13.6344	13.4693	13.0023	13.4413	13.0155	14.2281
1416270_at	NM_026329	Mm.22117	polymerase (RNA) II (DNA directed) polypeptide G	Polr2g	12.3613	12.2579	11.7919	12.0979	11.9095	12.4409
1416271_at	NM_022032	Mm.28209	PERP, TP53 apoptosis effector	Perp	7.13692	7.19003	7.055	7.94128	7.21165	6.26756
1416272_at	NM_019920	Mm.331392	MAPK scaffold protein 1	Mapksp1	11.7946	11.6538	11.4101	11.7032	11.5065	11.88
1416273_at	NM_009396	Mm.255332	tumor necrosis factor, alpha-induced protein 2	Tnfaip2	6.35231	5.76321	6.81387	5.86217	6.58298	6.81846
1416274_at	NM_031251	Mm.259852	cystinosis, nephropathic	Ctns	7.17607	6.1962	7.44465	7.19484	6.95863	8.08992
1416275_at	NM_134420	Mm.45201	solute carrier family 26, member 6	Slc26a6	8.99285	8.48475	9.03809	8.96943	8.98192	9.31794
1416276_a_at	NM_009094	Mm.66	ribosomal protein S4, X-linked	Rps4x	14.9033	14.5146	13.8381	14.5263	14.2242	15.1921
1416277_a_at	NM_018853	Mm.3158	ribosomal protein, large, P1	Rplp1	15.1606	14.9686	14.1371	14.9478	14.6936	15.8306
1416278_a_at	NM_138597	Mm.41	ATP synthase, H+ transporting, mitochondrial F1 complex, O subunit /// similar to ATP synthase, H+ transporting, mitochondrial F1 complex, O subunit	Atp5o /// LOC100047429	13.4951	13.4183	12.8764	13.2552	12.9705	13.7274
1416279_at	BC008513	Mm.274816	adaptor protein complex AP-1, beta 1 subunit	Ap1b1	11.5936	11.6131	11.2995	11.6121	11.6683	10.8891
1416280_at	NM_016682	Mm.27560	ubiquitin-like modifier activating enzyme 2	Uba2	12.0267	12.0661	11.9143	12.2361	12.1025	11.4391
1416281_at	BC004595	Mm.103986	Wdr45 like	Wdr45l	11.9325	11.236	10.8174	11.3436	10.8811	11.0838
1416282_at	NM_008948	Mm.289832	proteasome (prosome, macropain) 26S subunit, ATPase 3	Psmc3	12.7853	12.6634	11.8307	12.8033	12.2725	12.0548
1416283_at	NM_010256	Mm.4505	phosphoribosylglycinamide formyltransferase	Gart	9.44391	9.43323	9.15081	9.45171	9.47383	9.58805
1416284_at	NM_024227	Mm.273102	mitochondrial ribosomal protein L28	Mrpl28	11.6738	11.4431	10.3659	11.4836	10.9081	11.0952
1416285_at	NM_025523	Mm.331007	NADH dehydrogenase (ubiquinone) 1, subcomplex unknown, 1	Ndufc1	13.3444	13.062	12.9474	12.9992	12.8238	13.1987
1416286_at	NM_009062	Mm.41642	regulator of G-protein signaling 4	Rgs4	10.4361	11.0869	11.0622	10.5134	10.7951	11.0616
1416287_at	NM_009062	Mm.41642	regulator of G-protein signaling 4	Rgs4	9.98272	9.95569	9.86066	9.39761	9.70139	9.71844
1416288_at	BF141076	Mm.27897	DnaJ (Hsp40) homolog, subfamily A, member 1	Dnaja1	12.8211	12.8946	12.6643	12.4602	12.5639	12.5711
1416289_at	NM_011122	Mm.37371	procollagen-lysine, 2-oxoglutarate 5-dioxygenase 1	Plod1	8.59558	8.73901	8.45293	9.01879	8.90676	8.95425
1416290_a_at	NM_011874	Mm.29582	proteasome (prosome, macropain) 26S subunit, ATPase, 4	Psmc4	10.5286	10.7679	10.9045	10.9419	10.442	10.4412
1416291_at	NM_011874	Mm.29582	proteasome (prosome, macropain) 26S subunit, ATPase, 4	Psmc4	11.2094	11.1629	10.6881	11.2559	10.8943	10.7788
1416292_at	NM_007452	Mm.29821	peroxiredoxin 3	Prdx3	11.9909	11.7167	11.1633	11.6974	11.4453	12.4003
1416293_at	BB832504	Mm.317947	nuclear factor I/B	Nfib	5.43476	6.02096	6.23356	5.82907	4.90622	7.21675
1416294_at	NM_011886	Mm.257052	secretory carrier membrane protein 3	Scamp3	9.78637	9.7705	9.20978	9.55228	9.70952	8.90514
1416295_a_at	L20048	Mm.2923	interleukin 2 receptor, gamma chain	Il2rg	5.39511	3.56348	5.22251	2.65688	4.43187	5.30933
1416296_at	L20048	Mm.2923	interleukin 2 receptor, gamma chain	Il2rg	5.25454	5.7314	6.00406	6.09664	6.18608	5.26146
1416297_s_at	NM_011036	Mm.2553	regenerating islet-derived 3 beta	Reg3b	5.21507	2.49645	5.09872	1.88004	5.20429	5.7494
1416298_at	NM_013599	Mm.4406	matrix metallopeptidase 9	Mmp9	8.72422	8.85413	8.87431	8.22456	8.8215	9.00193
1416299_at	NM_011369	Mm.37801	Shc SH2-domain binding protein 1	Shcbp1	6.27422	6.76696	5.9791	4.61171	5.66442	3.98461
1416300_a_at	NM_133668	Mm.298	solute carrier family 25 (mitochondrial carrier, phosphate carrier), member 3	Slc25a3	14.4307	14.2327	13.892	14.2407	13.9747	14.4678
1416301_a_at	BB125261	Mm.439662	early B-cell factor 1	Ebf1	8.55741	9.36208	9.0604	8.82468	8.9608	9.82563
1416302_at	BB125261	Mm.439662	early B-cell factor 1	Ebf1	7.4856	8.02393	7.78012	7.0606	7.71465	8.01074
1416303_at	AV360881	Mm.294753	LPS-induced TN factor	Litaf	8.50721	8.75177	7.73055	7.89295	8.46827	8.0952
1416304_at	AV360881	Mm.294753	LPS-induced TN factor	Litaf	4.5753	7.27538	3.7493	4.14182	5.71168	3.37716
1416305_at	NM_133816	Mm.170983	SH3-domain binding protein 4	Sh3bp4	7.70353	7.0877	6.85392	7.28092	7.53701	6.88288
1416306_at	NM_017474	Mm.33483	chloride channel calcium activated 3	Clca3	7.69347	7.77327	7.45729	7.77719	8.08771	7.76576
1416307_at	NM_007456	Mm.290086	adaptor-related protein complex AP-1, mu subunit 1	Ap1m1	10.2576	10.3871	10.2933	10.2161	10.2041	9.93778
1416308_at	NM_009466	Mm.344831	UDP-glucose dehydrogenase	Ugdh	11.2464	11.2451	11.3798	11.3171	11.2773	10.9484
1416309_at	BC009096	Mm.290015	nucleolar and spindle associated protein 1	Nusap1	5.54073	5.15871	5.20346	5.10633	5.17425	3.88648
1416310_at	BC009096	Mm.290015	nucleolar and spindle associated protein 1	Nusap1	5.11285	1.94576	5.35262	2.6898	4.70893	2.40316
1416311_s_at	NM_009446	Mm.287784	predicted gene 5366 /// tubulin, alpha 3A /// tubulin, alpha 3B	Gm5366 /// Tuba3a /// Tuba3b	10.1836	10.1488	9.11442	9.56116	9.50958	8.57198
1416312_at	NM_025936	Mm.284906	arginyl-tRNA synthetase	Rars	10.7447	10.7081	10.4109	10.617	10.5025	10.0456
1416313_at	NM_019914	Mm.402805	myeloid/lymphoid or mixed-lineage leukemia (trithorax homolog, Drosophila); translocated to, 11	Mllt11	12.8049	12.8957	12.5503	12.3071	12.4613	12.3689
1416314_at	NM_019914	Mm.402805	myeloid/lymphoid or mixed-lineage leukemia (trithorax homolog, Drosophila); translocated to, 11	Mllt11	3.88242	6.81332	7.05887	4.2144	6.50104	7.50608
1416315_at	NM_134076	Mm.28771	abhydrolase domain containing 4	Abhd4	10.5408	10.8052	10.1864	10.4193	10.48	10.0554
1416316_at	BC013442	Mm.290044	solute carrier family 27 (fatty acid transporter), member 2	Slc27a2	5.29871	3.15303	4.47124	3.3151	4.59529	3.66166
1416317_a_at	AA289490	Mm.32801	STAM binding protein	Stambp	8.16861	8.62957	8.29107	8.52053	8.20643	8.62044
1416318_at	AF426024	Mm.20144	serine (or cysteine) peptidase inhibitor, clade B, member 1a	Serpinb1a	0.951172	2.69588	0.755799	1.66144	1.07792	6.22107
1416319_at	NM_134079	Mm.188734	adenosine kinase	Adk	9.63364	9.99282	9.42795	9.14803	9.75031	9.50231
1416320_at	NM_133704	Mm.259164	SEC22 vesicle trafficking protein homologe A (S. cerevisiae)	Sec22a	10.7753	10.5325	10.4138	10.7217	10.2079	11.0301
1416321_s_at	NM_054077	Mm.214514	proline arginine-rich end leucine-rich repeat	Prelp	9.0927	9.45564	9.19108	8.59175	8.78507	9.19839
1416322_at	NM_054077	Mm.214514	proline arginine-rich end leucine-rich repeat	Prelp	2.9314	4.0867	3.7612	2.97104	1.82087	2.77175
1416323_at	AV281062	Mm.435	potassium channel tetramerisation domain containing 20	Kctd20	7.99692	8.52833	9.04584	8.34304	8.62686	8.24421
1416324_s_at	AV281062	Mm.435	potassium channel tetramerisation domain containing 20	Kctd20	8.83209	8.57224	8.76628	9.28441	9.26219	8.8782
1416325_at	NM_009638	Mm.16781	cysteine-rich secretory protein 1	Crisp1	-0.198211	3.39989	3.37189	-0.249202	2.18365	1.29429
1416326_at	NM_007763	Mm.272368	cysteine-rich protein 1 (intestinal)	Crip1	9.04152	9.36494	8.70857	8.26309	8.91188	9.13622
1416327_at	NM_025388	Mm.2815	ubiquitin-fold modifier conjugating enzyme 1	Ufc1	11.9336	11.7708	11.1281	11.4837	11.3054	11.6402
1416328_a_at	NM_025272	Mm.22602	ATPase, H+ transporting, lysosomal V0 subunit E	Atp6v0e	10.9568	10.795	10.5268	10.6303	10.2102	11.2493
1416329_at	NM_011370	Mm.37249	cytoplasmic FMR1 interacting protein 1	Cyfip1	10.1761	10.3125	10.365	10.1791	10.4645	10.1099
1416330_at	NM_133655	Mm.806	CD81 antigen	Cd81	13.3564	13.1722	12.5156	12.8788	12.6995	12.3434
1416331_a_at	NM_008686	Mm.6743	nuclear factor, erythroid derived 2,-like 1	Nfe2l1	11.4947	11.3665	11.0584	11.3571	11.3709	11.2565
1416332_at	NM_007705	Mm.17898	cold inducible RNA binding protein	Cirbp	11.8572	11.6981	11.5266	11.8491	11.5226	10.6842
1416333_at	NM_010071	Mm.243323	docking protein 2	Dok2	6.60863	6.03121	6.92737	5.73574	5.92177	7.33716
1416334_at	NM_019573	Mm.440420	WW domain-containing oxidoreductase	Wwox	9.43259	8.87332	8.002	9.10299	8.87189	8.10692
1416335_at	NM_010798	Mm.2326	macrophage migration inhibitory factor	Mif	14.1533	13.9901	13.4405	13.7252	13.6617	14.3126
1416336_s_at	NM_009226	Mm.603	small nuclear ribonucleoprotein D1	Snrpd1	10.6005	10.4055	9.84004	10.525	10.0833	11.0442
1416337_at	NM_026219	Mm.379136	ubiquinol-cytochrome c reductase binding protein	Uqcrb	11.7942	11.9433	11.9644	12.1557	11.7072	12.3378
1416338_at	NM_013664	Mm.1773	SH3-domain GRB2-like 1	Sh3gl1	10.0018	9.67855	9.22576	9.54737	9.3883	8.71236
1416339_a_at	NM_008925	Mm.214593	protein kinase C substrate 80K-H	Prkcsh	10.7002	10.6672	10.595	10.7107	10.6896	10.2177
1416340_a_at	BC005430	Mm.4219	mannosidase 2, alpha B1	Man2b1	9.9012	9.90848	9.89493	10.0353	10.1798	9.78983
1416341_at	NM_009090	Mm.292492	polymerase (RNA) II (DNA directed) polypeptide C	Polr2c	11.8804	11.6337	10.8697	11.7548	11.1742	11.2441
1416342_at	NM_011607	Mm.454219	tenascin C	Tnc	7.75143	7.89916	8.62142	7.49791	8.81476	8.12944
1416343_a_at	NM_010685	Mm.486	lysosomal-associated membrane protein 2	Lamp2	6.87192	7.64057	7.66593	6.94807	7.16217	7.10296
1416344_at	NM_010685	Mm.486	lysosomal-associated membrane protein 2	Lamp2	9.38239	9.54394	9.61934	9.40806	9.4447	9.34852
1416345_at	W82151	Mm.214504	translocase of inner mitochondrial membrane 8 homolog a1 (yeast)	Timm8a1	10.4143	10.4641	10.0048	10.5071	10.0862	10.2672
1416346_at	W82151	Mm.214504	translocase of inner mitochondrial membrane 8 homolog a1 (yeast)	Timm8a1	7.46643	7.55803	7.20141	7.43231	8.02689	8.13552
1416347_at	AB023401	Mm.12917	multiple endocrine neoplasia 1	Men1	10.2387	9.97623	9.71414	9.9554	9.87679	9.55266
1416348_at	AB023401	Mm.12917	multiple endocrine neoplasia 1	Men1	7.93136	7.66745	7.1544	7.79263	7.64219	4.04738
1416349_at	NM_053162	Mm.29489	mitochondrial ribosomal protein L34	Mrpl34	10.7033	10.8573	10.2403	10.3058	10.4967	10.6169
1416350_at	NM_078477	Mm.41513	Kruppel-like factor 16	Klf16	8.27518	7.83025	7.64893	7.93072	8.29234	4.2523
1416351_at	NM_008927	Mm.248907	mitogen-activated protein kinase kinase 1	Map2k1	11.6061	11.659	11.2967	11.4473	11.558	10.7689
1416352_s_at	NM_134118	Mm.352239	trans-2,3-enoyl-CoA reductase	Tecr	12.8969	12.7104	12.2135	12.6475	12.5187	12.0377
1416353_at	NM_009473	Mm.968	nuclear receptor subfamily 1, group H, member 2	Nr1h2	10.1657	10.4044	9.79567	10.48	9.95636	8.79302
1416354_at	NM_011252	Mm.28275	RNA binding motif protein, X chromosome	Rbmx	11.1952	10.5029	10.3333	10.9362	10.7779	10.2967
1416355_at	NM_011252	Mm.28275	RNA binding motif protein, X chromosome	Rbmx	5.78457	6.22602	7.77565	6.32255	6.788	8.53969
1416356_at	NM_134075	Mm.390685	guanosine monophosphate reductase 2	Gmpr2	9.57271	9.52294	9.51895	9.59078	9.45413	8.87063
1416357_a_at	NM_023061	Mm.275003	melanoma cell adhesion molecule	Mcam	4.85527	4.07515	4.65036	5.04614	6.44043	4.99949
1416358_at	NM_026660	Mm.34564	major facilitator superfamily domain containing 10	Mfsd10	7.65924	8.00865	8.00152	7.47431	7.15755	8.37269
1416359_at	AV344473	Mm.33721	sorting nexin 18	Snx18	9.37956	9.44876	9.20214	9.31072	9.66763	8.56633
1416360_at	AV344473	Mm.33721	sorting nexin 18	Snx18	7.46899	7.71613	7.19999	7.39043	7.64271	8.1299
1416361_a_at	NM_010063	Mm.20893	dynein cytoplasmic 1 intermediate chain 1	Dync1i1	11.1784	10.807	10.4996	10.3236	10.8167	10.8703
1416362_a_at	BB456860	Mm.12758	FK506 binding protein 4	Fkbp4	10.542	10.4018	10.2017	10.5671	10.5825	9.21668
1416363_at	BB456860	Mm.12758	FK506 binding protein 4 /// similar to FK506 binding protein 4	Fkbp4 /// LOC100048743	7.82831	7.14123	7.50393	7.04404	7.50196	8.14755
1416364_at	BI154147	Mm.2180	heat shock protein 90 alpha (cytosolic), class B member 1	Hsp90ab1	12.7854	12.8851	12.1845	12.3979	12.6692	12.1441
1416365_at	BI154147	Mm.2180	heat shock protein 90 alpha (cytosolic), class B member 1	Hsp90ab1	12.7882	13.1144	12.288	12.6037	12.4529	12.3358
1416366_at	NM_024220	Mm.334031	NADH dehydrogenase (ubiquinone) 1, subcomplex unknown, 2	Ndufc2	13.0076	13.2262	12.4359	12.5261	12.8377	12.9054
1416367_at	NM_025363	Mm.158971	formation of mitochondrial complexes 1 homolog (S. cerevisiae)	Fmc1	11.3128	11.4027	10.6158	11.1022	10.8992	10.8942
1416368_at	NM_010357	Mm.2662	glutathione S-transferase, alpha 4	Gsta4	11.2231	11.1896	10.7988	10.8961	10.5889	11.2615
1416369_at	NM_133680	Mm.239196	hippocampus abundant transcript-like 1	Hiatl1	10.6675	10.9942	10.9322	10.8681	10.6766	10.0807
1416370_at	NM_011757	Mm.2760	zinc finger and SCAN domain containing 21	Zscan21	10.0377	9.75728	9.43269	9.8218	9.74819	9.51635
1416371_at	NM_007470	Mm.2082	apolipoprotein D	Apod	6.19926	6.97016	6.6736	7.73188	7.47666	7.71986
1416372_at	NM_008959	Mm.281464	similar to phosphatidylserine synthase 1 /// phosphatidylserine synthase 1	LOC674712 /// Ptdss1	9.70616	10.0097	10.3999	10.1907	10.3151	10.4107
1416373_at	NM_010911	Mm.283604	nitrogen fixation gene 1 (S. cerevisiae)	Nfs1	10.6179	10.6499	10.3636	10.6911	10.3753	9.62306
1416374_at	AF242857	Mm.376269	adaptor-related protein complex 3, mu 1 subunit	Ap3m1	7.80903	7.35245	7.39885	7.98544	6.86546	7.15648
1416375_at	AF242857	Mm.376269	adaptor-related protein complex 3, mu 1 subunit	Ap3m1	8.35298	8.24121	8.69071	8.23319	8.67319	9.03762
1416376_at	NM_133706	Mm.29431	transmembrane protein 97	Tmem97	8.042	8.00959	7.85586	8.21968	7.73011	7.79063
1416377_at	NM_016688	Mm.476827	programmed cell death 7	Pdcd7	9.83139	9.35392	8.68465	9.51991	9.25802	8.43861
1416378_at	NM_021549	Mm.238254	polynucleotide kinase 3'- phosphatase	Pnkp	8.32436	8.22421	8.18146	8.07952	7.46243	8.31973
1416379_at	NM_019482	Mm.142253	pannexin 1	Panx1	8.18938	8.59835	8.11958	8.31988	8.88404	8.47431
1416380_at	NM_008619	Mm.1597	Moloney leukemia virus 10	Mov10	5.63893	6.22362	6.47351	5.73944	6.26592	7.14244
1416381_a_at	BC008174	Mm.279782	peroxiredoxin 5	Prdx5	12.5052	12.2809	11.6414	12.2021	11.7664	11.789
1416382_at	NM_009982	Mm.322945	cathepsin C	Ctsc	10.5264	9.74316	9.81441	10.0272	9.70448	9.55713
1416383_a_at	NM_008797	Mm.1845	pyruvate carboxylase	Pcx	9.40312	9.20389	8.65046	8.99532	9.16673	8.43866
1416384_a_at	NM_021538	Mm.28668	coatomer protein complex, subunit epsilon	Cope	12.7627	12.4706	11.7119	12.211	12.1625	12.3928
1416385_a_at	NM_010749	Mm.249225	mannose-6-phosphate receptor, cation dependent	M6pr	11.5281	11.4818	11.4797	11.6721	11.4395	11.25
1416386_a_at	NM_010749	Mm.249225	mannose-6-phosphate receptor, cation dependent	M6pr	9.61188	9.43269	9.59579	9.74314	9.45946	9.16715
1416387_at	NM_054097	Mm.22682	phosphatidylinositol-5-phosphate 4-kinase, type II, gamma	Pip4k2c	11.3492	11.5649	10.9513	12.45	11.5576	10.3749
1416388_at	NM_054097	Mm.22682	phosphatidylinositol-5-phosphate 4-kinase, type II, gamma	Pip4k2c	8.48264	8.14333	8.25799	8.68027	8.81957	3.80325
1416389_a_at	NM_134083	Mm.280068	regulator of chromosome condensation (RCC1) and BTB (POZ) domain containing protein 2	Rcbtb2	8.59105	9.22678	8.48032	8.8237	8.86745	8.6363
1416390_at	NM_134083	Mm.280068	regulator of chromosome condensation (RCC1) and BTB (POZ) domain containing protein 2	Rcbtb2	7.39047	8.14473	8.25156	7.94435	8.03631	7.0363
1416391_at	NM_133735	Mm.277413	pentatricopeptide repeat domain 1	Ptcd1	9.4005	8.90413	8.23955	9.46926	9.25461	9.05949
1416392_a_at	NM_009729	Mm.30155	ATPase, H+ transporting, lysosomal V0 subunit C	Atp6v0c	15.5143	15.0784	14.4531	15.1475	14.911	14.7867
1416393_at	NM_013536	Mm.6390	EMG1 nucleolar protein homolog (S. cerevisiae)	Emg1	11.72	11.5477	11.1843	11.5629	11.2364	11.4857
1416394_at	NM_009736	Mm.688	BCL2-associated athanogene 1	Bag1	11.8326	11.6768	11.0523	11.7213	11.3615	11.7633
1416395_at	BC024625	Mm.3624	guanylate kinase 1	Guk1	13.7865	13.6142	12.8576	13.6793	13.2728	13.6572
1416396_at	NM_080557	Mm.28196	predicted gene 9514 /// sorting nexin 4	Gm9514 /// Snx4	5.84809	6.23189	5.70996	6.52218	6.36361	6.19434
1416397_at	BB474887	Mm.272998	mesoderm development candidate 1	Mesdc1	7.96856	7.96008	7.44364	7.68756	7.36473	8.21017
1416398_at	BB474887	Mm.272998	mesoderm development candidate 1	Mesdc1	6.41473	6.85643	7.10102	6.22423	6.55857	6.8926
1416399_a_at	NM_010443	Mm.272866	heme oxygenase (decycling) 2	Hmox2	11.0204	11.0702	10.6165	10.6247	10.5914	11.066
1416400_at	NM_025412	Mm.250599	pyrroline-5-carboxylate reductase-like	Pycrl	9.48853	9.62631	9.01274	9.71152	9.27037	9.01006
1416401_at	NM_007656	Mm.4261	CD82 antigen	Cd82	9.63855	9.26295	8.35634	9.52637	8.97291	9.11389
1416402_at	AV382118	Mm.274243	ATP-binding cassette, sub-family B (MDR/TAP), member 10	Abcb10	8.79472	9.03858	8.84232	9.57557	8.79408	8.86218
1416403_at	AV382118	Mm.274243	ATP-binding cassette, sub-family B (MDR/TAP), member 10	Abcb10	6.44948	7.84824	6.91735	7.89025	6.75378	7.98997
1416404_s_at	NM_013647	Mm.702	ribosomal protein S16 pseudogene /// ribosomal protein S16	Gm10079 /// Rps16	14.6634	14.3372	13.7111	14.396	14.0532	14.8132
1416405_at	BC019502	Mm.2608	biglycan	Bgn	7.02798	7.87034	6.80204	7.73127	7.08364	8.00885
1416406_at	AI323543	Mm.544	phosphoprotein enriched in astrocytes 15A	Pea15a	11.5139	11.7768	11.6369	11.8273	11.5676	11.2694
1416407_at	AI323543	Mm.544	phosphoprotein enriched in astrocytes 15A	Pea15a	13.6905	13.4924	12.8992	13.553	13.3793	13.1312
1416408_at	AB034914	Mm.356689	acyl-Coenzyme A oxidase 1, palmitoyl	Acox1	11.2146	11.5491	11.2334	11.5859	11.4446	10.9195
1416409_at	AB034914	Mm.356689	acyl-Coenzyme A oxidase 1, palmitoyl	Acox1	9.53461	9.86936	9.33489	9.73242	10.0354	8.42356
1416410_at	NM_008776	Mm.597	platelet-activating factor acetylhydrolase, isoform 1b, subunit 3	Pafah1b3	9.66168	9.93015	9.37266	9.30623	9.24227	9.5349
1416411_at	NM_008183	Mm.440086	glutathione S-transferase, mu 2	Gstm2	6.76612	7.27574	5.64444	6.69486	5.75019	5.4523
1416412_at	NM_010945	Mm.3059	neutral sphingomyelinase (N-SMase) activation associated factor	Nsmaf	8.47163	8.10512	9.53573	7.8378	8.79249	8.77115
1416413_at	NM_012007	Mm.31948	cathepsin J	Ctsj	-0.352152	2.3145	-0.0180437	3.27478	1.52661	2.13704
1416414_at	NM_133918	Mm.286375	elastin microfibril interfacer 1	Emilin1	2.34129	5.76589	6.54219	5.60268	4.27287	6.89857
1416415_a_at	AY074806	Mm.117541	H2A histone family, member Z	H2afz	13.9697	13.9581	13.4808	13.7033	13.3233	13.7511
1416416_x_at	NM_010358	Mm.37199	glutathione S-transferase, mu 1	Gstm1	9.50722	9.62003	8.95426	9.15188	8.85878	9.39881
1416417_a_at	NM_025843	Mm.29683	NADH dehydrogenase (ubiquinone) 1 beta subcomplex, 7	Ndufb7	12.8955	12.651	11.9096	12.6441	12.3652	12.8274
1416418_at	AF180518	Mm.14638	gamma-aminobutyric acid (GABA) A receptor-associated protein-like 1	Gabarapl1	11.4442	11.548	11.1606	11.7313	11.8649	10.2396
1416419_s_at	AF180518	Mm.14638	gamma-aminobutyric acid (GABA) A receptor-associated protein-like 1	Gabarapl1	12.848	12.875	12.4318	12.9323	12.9046	11.7697
1416420_a_at	NM_011292	Mm.406256	ribosomal protein L9 pseudogene /// predicted gene 7206 /// ribosomal protein L9 pseudogene /// ribosomal protein L9	Gm10117 /// Gm7206 /// Gm9822 /// Rpl9	15.6857	15.2841	14.8215	15.388	15.0317	16.0989
1416421_a_at	BG796845	Mm.10508	Sjogren syndrome antigen B	Ssb	10.464	10.6562	10.5214	10.3352	10.1494	10.6685
1416422_a_at	BG796845	Mm.10508	Sjogren syndrome antigen B	Ssb	9.72875	9.87567	9.87134	9.38309	9.56268	9.51974
1416423_x_at	BG796845	Mm.10508	Sjogren syndrome antigen B	Ssb	9.01264	9.1613	9.18984	8.59889	8.76631	8.99825
1416424_at	BC011116	Mm.311696	perilipin 3	Plin3	8.12097	8.14613	7.08589	8.13636	7.71338	8.37683
1416425_at	NM_023041	Mm.247764	peroxisomal biogenesis factor 19	Pex19	10.3453	9.83615	10.4544	10.1183	9.77215	9.81057
1416426_at	NM_025887	Mm.329123	RAB5A, member RAS oncogene family	Rab5a	12.2634	12.2755	12.1582	12.1614	12.1447	11.6235
1416427_at	NM_017367	Mm.250419	cyclin I	Ccni	14.2837	14.4296	13.8647	14.2271	14.1954	13.7181
1416428_at	NM_021513	Mm.286598	THAP domain containing 11	Thap11	10.8449	10.8625	10.3939	10.7141	10.4619	10.2926
1416429_a_at	NM_009804	Mm.4215	catalase	Cat	9.36986	9.10307	9.12674	9.45797	9.24204	8.29612
1416430_at	NM_009804	Mm.4215	catalase	Cat	10.2527	10.0853	9.65127	9.86486	9.88805	8.77057
1416431_at	NM_026473	Mm.181860	tubulin, beta 6	Tubb6	6.7302	6.20289	4.80397	6.10816	5.78615	7.26146
1416432_at	NM_133232	Mm.19669	6-phosphofructo-2-kinase/fructose-2,6-biphosphatase 3	Pfkfb3	7.55611	8.3908	8.03289	7.98834	8.20125	7.896
1416433_at	BC004578	Mm.2870	replication protein A2	Rpa2	10.1721	9.82865	9.24768	9.72143	9.72417	9.37362
1416434_at	NM_013479	Mm.25988	Bcl2-like 10	Bcl2l10	6.03714	6.10415	6.78945	5.7161	6.01328	6.33164
1416435_at	NM_010736	Mm.3122	lymphotoxin B receptor	Ltbr	7.88268	7.48157	7.05037	7.6924	7.34375	8.0902
1416436_a_at	NM_018888	Mm.158827	ubiquinol-cytochrome c reductase complex chaperone, CBP3 homolog (yeast)	Uqcc	9.18376	9.38185	8.97159	9.24588	9.3108	9.7823
1416437_a_at	AF262046	Mm.43081	mitogen-activated protein kinase 8 interacting protein 3	Mapk8ip3	8.76031	8.8861	8.24374	8.59332	9.07262	7.90049
1416438_at	NM_133691	Mm.29965	poly-U binding splicing factor 60	Puf60	12.5538	12.276	11.6968	12.3165	12.1875	11.5682
1416439_at	NM_023203	Mm.29898	dCTP pyrophosphatase 1	Dctpp1	10.1244	9.75219	9.64915	10.0113	9.81155	10.6008
1416440_at	NM_016898	Mm.269815	CD164 antigen	Cd164	11.5307	11.5952	11.6842	11.6487	11.5753	11.4371
1416441_at	BB468025	Mm.158251	plasma glutamate carboxypeptidase	Pgcp	9.34711	8.9587	9.00278	8.97122	8.44094	8.6973
1416442_at	NM_010499	Mm.399	immediate early response 2	Ier2	9.62776	8.98164	8.53601	9.22403	9.04332	8.18678
1416443_a_at	NM_019748	Mm.258530	SUMO1 activating enzyme subunit 1	Sae1	10.9495	10.9746	10.3451	11.079	10.9714	9.93565
1416444_at	NM_019423	Mm.2567	elongation of very long chain fatty acids (FEN1/Elo2, SUR4/Elo3, yeast)-like 2	Elovl2	10.7035	10.5105	10.4647	11.2221	10.8679	9.77739
1416445_at	NM_133747	Mm.476890	family with sequence similarity 98, member A	Fam98a	9.88895	10.469	10.4221	10.5495	10.4642	10.0787
1416446_at	BE986812	Mm.355034	transmembrane protein 30A	Tmem30a	11.9813	11.6805	11.2326	12.1834	11.9041	10.8254
1416447_at	BE986812	Mm.355034	transmembrane protein 30A	Tmem30a	11.2035	11.822	11.5566	11.7032	11.5732	10.5739
1416448_at	NM_025922	Mm.21399	inosine triphosphatase (nucleoside triphosphate pyrophosphatase)	Itpa	10.3129	9.99663	10.0342	10.0785	9.95318	10.137
1416449_x_at	BC008102	Mm.7247	syntaxin binding protein 2	Stxbp2	7.20463	6.9411	6.80024	6.47151	7.23943	8.1251
1416450_at	NM_022015	Mm.275901	TAF8 RNA polymerase II, TATA box binding protein (TBP)-associated factorq	Taf8	7.73508	7.63795	7.14751	8.30719	7.91557	6.62073
1416451_s_at	NM_022015	Mm.275901	TAF8 RNA polymerase II, TATA box binding protein (TBP)-associated factorq	Taf8	9.68702	9.42885	9.23034	9.54934	9.32678	9.20775
1416452_at	BC008119	Mm.13694	ornithine aminotransferase	Oat	11.96	12.0096	11.545	12.0903	11.7914	11.4552
1416453_x_at	NM_011295	Mm.352624	predicted gene 10063 /// predicted gene 12334 /// ribosomal protein S12 pseudogene /// predicted gene 7567 /// predicted gene 9153 /// similar to ribosomal protein S12 /// ribosomal protein S12	Gm10063 /// Gm12334 /// Gm5462 /// Gm7567 /// Gm9153 /// LOC676277 /// Rps12	13.3156	13.3833	12.4258	12.8862	12.5263	13.0826
1416454_s_at	NM_007392	Mm.213025	actin, alpha 2, smooth muscle, aorta	Acta2	8.47594	9.65932	8.14631	8.65249	8.31503	9.04823
1416455_a_at	NM_009964	Mm.178	crystallin, alpha B	Cryab	11.8583	12.8667	10.9798	10.7677	9.36871	11.4941
1416456_a_at	BC011134	Mm.46418	chitinase, acidic	Chia	3.08446	2.39873	2.70439	2.83419	2.70189	6.5104
1416457_at	NM_016765	Mm.1457	dimethylarginine dimethylaminohydrolase 2	Ddah2	9.93652	9.85353	9.19626	9.3634	9.21325	9.12447
1416458_at	NM_007477	Mm.5061	ADP-ribosylation factor 2	Arf2	9.85768	10.1265	10.0497	9.59635	9.70602	9.68055
1416459_at	NM_007477	Mm.5061	ADP-ribosylation factor 2	Arf2	6.63569	8.20538	7.8488	6.65391	7.38472	7.58889
1416460_at	NM_019977	Mm.158200	myo-inositol oxygenase	Miox	5.65262	4.18074	5.44607	3.43901	3.15786	4.09374
1416461_at	BE981338	Mm.427589	cell cycle associated protein 1	Caprin1	11.8441	11.9802	11.8715	12.1665	12.0453	11.6591
1416462_at	BE981338	Mm.427589	cell cycle associated protein 1	Caprin1	11.3818	11.4629	11.5164	11.5324	11.496	11.462
1416463_at	BE981338	Mm.427589	cell cycle associated protein 1	Caprin1	7.79492	7.82389	7.89766	7.98364	7.92872	7.25197
1416464_at	NM_011403	Mm.7248	solute carrier family 4 (anion exchanger), member 1	Slc4a1	2.48758	1.55028	0.791055	4.62326	1.12052	5.61451
1416465_a_at	BB037317	Mm.266767	vesicle-associated membrane protein, associated protein A	Vapa	13.0718	13.1575	12.8384	12.8068	12.8157	12.7218
1416466_at	BB037317	Mm.266767	vesicle-associated membrane protein, associated protein A	Vapa	13.0194	12.9843	12.7431	12.7344	12.6108	12.5565
1416467_at	L25126	Mm.289662	DEAD/H (Asp-Glu-Ala-Asp/His) box polypeptide 3, X-linked	Ddx3x	10.0407	10.47	10.7099	10.6021	10.8661	10.3491
1416468_at	NM_013467	Mm.435667	aldehyde dehydrogenase family 1, subfamily A1	Aldh1a1	11.0862	11.5609	11.3701	11.0392	10.2746	10.9799
1416469_at	BB705823	Mm.92659	leucine zipper protein 1	Luzp1	8.91797	8.98128	9.49104	9.55631	9.44003	9.65771
1416470_a_at	NM_133933	Mm.188544	ribophorin I	Rpn1	11.1658	11.2436	10.9711	11.4339	11.171	11.134
1416471_at	NM_133869	Mm.14816	choline/ethanolaminephosphotransferase 1	Cept1	11.266	11.2885	11.2534	11.1036	10.8907	11.4919
1416472_at	NM_025932	Mm.44207	synapse associated protein 1	Syap1	11.3299	11.3738	11.2063	11.3563	11.2003	10.8023
1416473_a_at	NM_020043	Mm.209041	immunoglobulin superfamily, DCC subclass, member 4	Igdcc4	8.55654	7.64645	8.63423	7.57921	7.80453	8.89128
1416474_at	NM_020043	Mm.209041	immunoglobulin superfamily, DCC subclass, member 4	Igdcc4	7.66322	7.78328	8.37601	6.89683	8.12943	6.81688
1416475_at	NM_019912	Mm.180052	ubiquitin-conjugating enzyme E2D 2	Ube2d2	9.18417	9.21264	9.52927	9.01975	9.0586	8.3611
1416476_a_at	NM_019912	Mm.180052	ubiquitin-conjugating enzyme E2D 2	Ube2d2	11.6706	12.0562	11.6978	11.8279	11.5087	10.6951
1416477_at	NM_019912	Mm.180052	ubiquitin-conjugating enzyme E2D 2	Ube2d2	11.8286	11.8147	11.6313	11.8719	11.7429	11.1183
1416478_a_at	NM_008617	Mm.297096	malate dehydrogenase 2, NAD (mitochondrial)	Mdh2	14.238	13.99	13.3605	13.8973	13.6377	13.6531
1416479_a_at	NM_025387	Mm.30005	transmembrane protein 14C	Tmem14c	10.5829	10.3506	9.67954	10.3364	10.0917	10.5031
1416480_a_at	NM_019814	Mm.347915	predicted gene 9790 /// HIG1 domain family, member 1A /// similar to hypoxia induced gene 1	Gm9790 /// Higd1a /// LOC100045763	12.2784	12.2075	11.9877	12.001	12.0251	12.5047
1416481_s_at	NM_019814	Mm.347915	HIG1 domain family, member 1A	Higd1a	11.7661	12.0242	11.4899	11.4726	11.6366	11.7592
1416482_at	BB833716	Mm.213408	tetratricopeptide repeat domain 3	Ttc3	10.3944	10.9042	10.8586	10.7108	10.997	10.9485
1416483_at	BB833716	Mm.213408	tetratricopeptide repeat domain 3	Ttc3	12.6676	12.6984	12.6811	12.5329	12.8789	13.096
1416484_at	BB833716	Mm.213408	tetratricopeptide repeat domain 3	Ttc3	10.736	11.3645	11.3566	10.9102	11.0709	11.821
1416485_at	NM_016897	Mm.303703	translocase of inner mitochondrial membrane 23 homolog (yeast)	Timm23	12.6547	12.5385	11.8838	12.5554	12.1726	12.1702
1416486_at	NM_007926	Mm.235137	aminoacyl tRNA synthetase complex-interacting multifunctional protein 1	Aimp1	11.3645	11.1548	10.6148	11.0351	10.8633	11.1122
1416487_a_at	NM_009534	Mm.221992	yes-associated protein 1	Yap1	5.51584	5.87727	6.36297	3.72913	6.10674	6.77485
1416488_at	U95826	Mm.3527	cyclin G2	Ccng2	11.2675	10.8148	10.9385	11.0069	10.9583	10.7751
1416489_at	NM_025951	Mm.248647	phosphatidylinositol 4-kinase type 2 beta	Pi4k2b	6.46171	7.17598	6.35359	6.62105	6.56106	7.57669
1416490_at	NM_025458	Mm.23032	transmembrane emp24 protein transport domain containing 6	Tmed6	0.709729	3.82075	1.56818	1.94127	0.982304	5.75245
1416491_at	NM_010950	Mm.458153	numb-like	Numbl	8.56382	8.83134	8.3465	7.87425	8.00603	7.85747
1416492_at	NM_007633	Mm.16110	cyclin E1	Ccne1	8.31312	7.81514	7.1958	7.72344	6.79039	4.60438
1416493_at	NM_007838	Mm.7236	dolichyl-di-phosphooligosaccharide-protein glycotransferase	Ddost	11.4397	11.2328	10.7117	11.419	11.2028	11.0135
1416494_at	NM_134104	Mm.42805	NADH dehydrogenase (ubiquinone) Fe-S protein 5	Ndufs5	12.8523	12.7947	12.1678	11.6908	11.6654	12.5276
1416495_s_at	NM_134104	Mm.42805	NADH dehydrogenase (ubiquinone) Fe-S protein 5	Ndufs5	13.0656	12.8787	12.367	12.8296	12.3016	12.9548
1416496_at	BC010209	Mm.477721	Morf4 family associated protein 1	Mrfap1	13.8546	13.8529	13.1155	13.6244	13.4595	13.3838
1416497_at	J05186	Mm.2442	protein disulfide isomerase associated 4	Pdia4	9.65591	10.3326	9.49294	10.2053	10.4405	9.04501
1416498_at	NM_008908	Mm.4587	peptidylprolyl isomerase C	Ppic	5.77401	6.283	6.86758	6.19213	5.70778	6.921
1416499_a_at	NM_011722	Mm.150373	dynactin 6	Dctn6	11.3731	11.9366	11.4041	11.931	11.5164	10.9613
1416500_at	NM_030692	Mm.273671	SAC1 (suppressor of actin mutations 1, homolog)-like (S. cerevisiae)	Sacm1l	10.9805	11.2325	11.2132	10.9314	11.114	10.9783
1416501_at	NM_011062	Mm.10504	3-phosphoinositide dependent protein kinase-1	Pdpk1	9.36237	10.1546	10.1319	10.1855	10.3234	10.4195
1416502_a_at	NM_016703	Mm.272414	prolactin regulatory element binding	Preb	9.58883	9.41809	9.81731	9.54531	9.51485	8.86087
1416503_at	NM_016753	Mm.2632	latexin	Lxn	7.69587	8.13891	7.55582	7.58094	7.70014	8.98672
1416504_at	AF072370	Mm.271898	Unc-51 like kinase 1 (C. elegans)	Ulk1	7.10703	4.18644	2.48113	5.80592	6.66833	2.68442
1416505_at	NM_010444	Mm.119	nuclear receptor subfamily 4, group A, member 1	Nr4a1	9.38567	9.09384	9.12487	8.56533	9.04791	8.78191
1416506_at	NM_011968	Mm.30210	proteasome (prosome, macropain) subunit, alpha type 6	Psma6	12.8595	12.7088	11.9762	12.4843	12.151	12.6761
1416507_at	NM_019953	Mm.44220	canopy 2 homolog (zebrafish)	Cnpy2	7.41378	6.63498	7.13139	6.93837	7.36772	7.35584
1416508_at	AK005130	Mm.283045	mediator of RNA polymerase II transcription, subunit 28 homolog (yeast)	Med28	12.5257	12.3506	11.8444	12.1539	11.9075	12.5229
1416509_at	AV061337	Mm.246440	transmembrane 9 superfamily member 3	Tm9sf3	11.2079	11.4359	11.0008	11.5424	11.5752	11.2423
1416510_at	NM_023167	Mm.427576	mitochondrial ribosomal protein L4	Mrpl4	10.5817	10.6386	10.3736	10.5464	10.279	10.7103
1416511_a_at	NM_020006	Mm.293378	CDC42 effector protein (Rho GTPase binding) 4	Cdc42ep4	10.0537	10.0476	9.79734	9.48801	10.0375	8.54627
1416512_at	NM_011956	Mm.36718	nucleotide binding protein 2	Nubp2	10.0193	9.9746	9.5039	9.86123	9.32564	8.70057
1416513_at	BC026051	Mm.425599	laminin, beta 2	Lamb2	6.20419	5.90369	6.19423	5.96233	5.99749	6.84889
1416514_a_at	NM_007984	Mm.289707	fascin homolog 1, actin bundling protein (Strongylocentrotus purpuratus)	Fscn1	13.2745	13.1168	12.6659	12.5042	12.8386	12.4802
1416515_at	NM_007984	Mm.289707	fascin homolog 1, actin bundling protein (Strongylocentrotus purpuratus)	Fscn1	6.96725	6.72807	6.26697	6.32931	6.83496	6.80606
1416516_at	NM_007984	Mm.289707	fascin homolog 1, actin bundling protein (Strongylocentrotus purpuratus)	Fscn1	6.54549	5.32588	5.34292	4.45424	4.63031	3.60918
1416517_at	NM_015801	Mm.23085	patatin-like phospholipase domain containing 6	Pnpla6	9.62315	9.60551	9.61727	9.4999	9.69012	9.80451
1416518_at	NM_138311	Mm.21899	H1 histone family, member O, oocyte-specific	H1foo	2.91561	1.9028	2.66215	3.16316	3.42008	3.29864
1416519_at	NM_018730	Mm.11376	predicted gene 13611 /// similar to Rpl36 protein /// ribosomal protein L36	Gm13611 /// LOC100048508 /// Rpl36	14.4498	14.1468	13.4324	14.0812	13.7736	14.3185
1416520_x_at	NM_018730	Mm.11376	predicted gene 13611 /// predicted gene 4604 /// similar to Rpl36 protein /// ribosomal protein L36	Gm13611 /// Gm4604 /// LOC100048508 /// Rpl36	13.1228	12.5707	12.2141	12.5033	12.2912	13.2688
1416521_at	NM_009156	Mm.42829	selenoprotein W, muscle 1	Sepw1	12.2968	11.8997	11.3251	11.9401	11.7678	12.0528
1416522_a_at	NM_013535	Mm.439877	gene rich cluster, C10 gene	Grcc10	13.3213	13.0098	12.2296	13.189	12.7237	13.6093
1416523_at	NM_011271	Mm.235538	ribonuclease, RNase A family, 1 (pancreatic)	Rnase1	2.55167	2.74686	2.83446	2.72258	2.8435	2.19463
1416524_at	BB815380	Mm.285454	speckle-type POZ protein	Spop	12.4147	12.6594	12.1697	12.8776	12.6404	12.854
1416525_at	BB815380	Mm.285454	speckle-type POZ protein	Spop	10.1536	10.4982	10.2214	10.8337	10.5539	9.53108
1416526_a_at	BC002187	Mm.277349	Parkinson disease (autosomal recessive, early onset) 7	Park7	13.4175	13.235	12.4666	13.3316	12.9278	13.1017
1416527_at	NM_026405	Mm.31486	RAB32, member RAS oncogene family	Rab32	6.0058	6.56227	5.54446	5.4688	5.9124	6.9663
1416528_at	NM_080559	Mm.22240	SH3 domain binding glutamic acid-rich protein-like 3	Sh3bgrl3	10.7378	10.9753	10.4622	10.5455	10.62	11.1109
1416529_at	U25633	Mm.182785	epithelial membrane protein 1	Emp1	6.72261	7.13288	8.08496	7.01318	7.87948	6.76047
1416530_a_at	BC003788	Mm.17932	similar to purine nucleoside phosphorylase /// purine-nucleoside phosphorylase 1	LOC100045567 /// Pnp1	11.2163	10.7432	10.6164	10.8913	10.5815	10.7474
1416531_at	NM_010362	Mm.378931	glutathione S-transferase omega 1	Gsto1	10.4181	10.3654	11.1226	11.0305	10.5134	9.84969
1416532_at	NM_133901	Mm.273570	transformation/transcription domain-associated protein	Trrap	10.549	10.4195	11.033	10.7219	11.1473	11.5406
1416533_at	NM_053208	Mm.29978	EGL nine homolog 2 (C. elegans)	Egln2	10.0121	9.75795	9.21914	9.77295	9.79602	9.2327
1416534_at	NM_011262	Mm.2651	D4, zinc and double PHD fingers family 2	Dpf2	10.5575	10.7778	10.5426	10.5498	10.5366	10.1466
1416535_at	BC003746	Mm.383472	microspherule protein 1	Mcrs1	11.0313	10.9991	10.6112	10.9394	10.8628	10.2337
1416536_at	NM_023431	Mm.273418	melanoma associated antigen (mutated) 1	Mum1	8.8223	8.92704	8.88302	8.40672	8.64507	8.86117
1416537_at	NM_133930	Mm.41593	cysteine-rich with EGF-like domains 1	Creld1	9.93875	10.1026	9.82583	9.6965	10.0304	8.94715
1416538_at	NM_011734	Mm.196345	sialic acid acetylesterase	Siae	6.75511	6.91571	6.59752	5.63775	6.55599	6.34799
1416539_at	NM_011734	Mm.196345	sialic acid acetylesterase	Siae	5.44715	6.22296	5.438	5.52561	4.98786	6.43537
1416540_at	BC003239	Mm.7919	HGF-regulated tyrosine kinase substrate	Hgs	10.5902	10.7194	10.3174	10.4886	10.6716	9.83755
1416541_at	NM_009191	Mm.3990	ClpB caseinolytic peptidase B homolog (E. coli)	Clpb	8.85002	8.80908	8.7307	9.26257	8.79598	8.53188
1416542_at	NM_009343	Mm.258953	PHD finger protein 1	Phf1	10.135	10.0001	9.82431	9.94293	9.94821	9.53641
1416543_at	NM_010902	Mm.1025	nuclear factor, erythroid derived 2, like 2	Nfe2l2	10.088	10.0315	9.75969	10.1731	9.94897	9.57134
1416544_at	NM_007971	Mm.246688	enhancer of zeste homolog 2 (Drosophila)	Ezh2	8.45963	8.08582	8.88083	8.47643	8.81454	9.49167
1416545_at	NM_133967	Mm.240076	zinc finger, DHHC domain containing 7	Zdhhc7	9.92639	9.80249	9.63455	9.64746	10.0556	9.89775
1416546_a_at	NM_011290	Mm.262021	ribosomal protein L6	Rpl6	14.278	14.0236	13.3941	14.0159	13.66	14.2645
1416547_at	NM_025597	Mm.2033	NADH dehydrogenase (ubiquinone) 1 beta subcomplex 3	Ndufb3	12.8757	12.715	12.2465	12.7737	12.3702	13.1319
1416548_at	BB320416	Mm.245527	solute carrier family 35, member B4	Slc35b4	8.9536	9.16827	9.52045	9.30259	9.44491	9.48628
1416549_at	BB320416	Mm.245527	solute carrier family 35, member B4	Slc35b4	9.00051	8.78002	8.66583	9.0138	8.71981	8.56995
1416550_at	BB320416	Mm.245527	solute carrier family 35, member B4	Slc35b4	7.58778	7.33138	7.53085	7.04775	7.6959	5.04564
1416551_at	NM_009722	Mm.227583	ATPase, Ca++ transporting, cardiac muscle, slow twitch 2	Atp2a2	12.7272	12.6758	13.2304	12.891	13.3158	13.4265
1416552_at	NM_025274	Mm.139314	developmental pluripotency associated 5A	Dppa5a	8.06439	7.97463	7.23705	7.38934	7.76851	7.34033
1416553_at	NM_016665	Mm.259716	stimulated by retinoic acid 13	Stra13	10.1686	9.66042	8.99844	9.61071	9.52835	9.89484
1416554_at	NM_016861	Mm.5567	similar to Pdlim1 protein /// PDZ and LIM domain 1 (elfin)	LOC100048338 /// Pdlim1	7.67864	7.89306	7.24857	6.96192	7.33403	7.75585
1416555_at	NM_007915	Mm.4337	etoposide induced 2.4 mRNA	Ei24	12.4733	12.311	11.7566	12.3848	12.3062	11.7002
1416556_at	NM_025982	Mm.35650	tetraspanin 31	Tspan31	12.3999	12.2725	11.8869	12.1863	11.9549	11.7375
1416557_a_at	U97079	Mm.873	elongation factor Tu GTP binding domain containing 2	Eftud2	10.0213	9.98319	9.74229	10.07	9.96818	9.15909
1416558_at	NM_010790	Mm.268668	maternal embryonic leucine zipper kinase	Melk	3.20397	1.71241	1.19679	3.93249	1.40298	4.09985
1416559_at	NM_025897	Mm.231400	ribosomal RNA processing 8, methyltransferase, homolog (yeast)	Rrp8	8.70121	8.52992	8.3819	8.7048	8.48963	7.63244
1416560_at	NM_054055	Mm.250738	solute carrier family 13 (sodium-dependent dicarboxylate transporter), member 3	Slc13a3	6.79198	6.72478	6.06477	7.05853	6.49485	7.43402
1416561_at	AF326547	Mm.272120	glutamic acid decarboxylase 1	Gad1	13.8581	13.9328	13.6588	13.4195	13.8061	13.092
1416562_at	AF326547	Mm.272120	glutamic acid decarboxylase 1	Gad1	9.11649	9.42483	9.63812	8.84921	9.83781	8.04861
1416563_at	NM_016748	Mm.1815	cytidine 5'-triphosphate synthase	Ctps	9.52111	9.54997	9.37523	9.45071	9.25931	8.93836
1416564_at	NM_011446	Mm.42162	SRY-box containing gene 7	Sox7	4.94475	4.39951	5.07156	4.8439	3.86306	6.1747
1416565_at	NM_025628	Mm.400	cytochrome c oxidase, subunit VIb polypeptide 1	Cox6b1	13.4689	13.2773	12.827	13.2817	12.9995	13.8359
1416566_at	NM_011499	Mm.22584	serine/threonine kinase receptor associated protein	Strap	11.6594	11.7735	11.0807	11.5375	11.3261	10.9168
1416567_s_at	NM_025983	Mm.20841	ATP synthase, H+ transporting, mitochondrial F1 complex, epsilon subunit	Atp5e	13.4742	13.0909	12.3891	13.1227	12.6737	13.6505
1416568_a_at	AW228855	Mm.297078	apoptotic chromatin condensation inducer 1	Acin1	10.511	10.7691	10.1867	10.9919	10.6169	10.2115
1416569_at	NM_019673	Mm.41077	actin-like 6A	Actl6a	10.2241	10.2188	9.83238	10.5557	10.0381	8.95547
1416570_s_at	AK018125	Mm.122466	G elongation factor, mitochondrial 1	Gfm1	9.47514	9.72785	9.67526	9.69528	9.7834	9.46489
1416571_at	NM_009423	Mm.390418	TNF receptor associated factor 4	Traf4	1.58933	3.15509	3.10368	2.6273	4.61492	5.1856
1416572_at	NM_008608	Mm.280175	matrix metallopeptidase 14 (membrane-inserted)	Mmp14	7.06008	6.53905	6.47749	6.43907	6.65851	7.48395
1416573_at	BC018194	Mm.203556	protein O-fucosyltransferase 2	Pofut2	7.83354	7.54401	6.70426	7.64452	7.6451	6.40081
1416574_at	NM_023434	Mm.246237	TOX high mobility group box family member 4	Tox4	8.83314	9.46163	9.36513	8.85944	9.20704	8.9777
1416575_at	NM_009862	Mm.1248	cell division cycle 45 homolog (S. cerevisiae)-like	Cdc45l	6.43817	6.33132	7.20757	6.89209	6.64984	5.65939
1416576_at	NM_007707	Mm.3468	suppressor of cytokine signaling 3	Socs3	5.66012	6.81033	5.92499	6.96088	7.01611	6.89214
1416577_a_at	NM_019712	Mm.29405	ring-box 1	Rbx1	13.8608	13.5066	12.9317	13.8444	13.1388	14.259
1416578_at	NM_019712	Mm.29405	ring-box 1	Rbx1	12.1943	12.1617	11.8827	12.1259	12.0015	11.8128
1416579_a_at	BC005618	Mm.4259	epithelial cell adhesion molecule	Epcam	4.41857	4.25067	4.41244	4.0187	3.65754	2.40568
1416580_a_at	NM_019719	Mm.277599	STIP1 homology and U-Box containing protein 1	Stub1	12.3568	12.2683	11.8243	12.0474	11.9891	11.8627
1416581_at	AV095579	Mm.28265	WD repeat domain 5	Wdr5	10.1027	9.97127	9.60996	9.82792	9.93758	9.21959
1416582_a_at	NM_007522	Mm.4387	BCL2-associated agonist of cell death	Bad	9.48019	8.6873	8.6437	8.32305	7.98062	6.84414
1416583_at	NM_007522	Mm.4387	BCL2-associated agonist of cell death	Bad	9.54194	9.59037	9.15805	9.37067	9.35678	9.43698
1416584_at	NM_008550	Mm.761	mannosidase 2, alpha B2	Man2b2	8.10839	7.22541	7.87878	7.8898	8.211	8.41025
1416585_at	NM_019685	Mm.42195	RuvB-like protein 1	Ruvbl1	10.0586	10.0782	9.45599	10.0535	9.88434	9.31396
1416586_at	NM_008616	Mm.249661	zinc finger protein 239	Zfp239	8.46796	8.64533	8.66298	8.5404	8.80151	8.86418
1416587_a_at	NM_009532	Mm.4347	X-ray repair complementing defective repair in Chinese hamster cells 1	Xrcc1	9.46515	9.19504	8.93115	9.19104	8.92111	7.63203
1416588_at	NM_008985	Mm.2902	protein tyrosine phosphatase, receptor type, N	Ptprn	9.9841	9.66408	9.72208	9.79064	9.82743	9.25199
1416589_at	NM_009242	Mm.291442	secreted acidic cysteine rich glycoprotein	Sparc	12.5224	12.7589	12.2278	12.4201	12.0756	12.4493
1416590_a_at	AF327929	Mm.275864	RAB34, member of RAS oncogene family	Rab34	9.28088	9.00638	8.81543	8.60294	8.39302	10.0542
1416591_at	AF327929	Mm.275864	RAB34, member of RAS oncogene family	Rab34	9.42755	9.2508	9.50304	8.60358	8.71213	9.4739
1416592_at	AF276917	Mm.25844	glutaredoxin	Glrx	9.68885	9.53854	9.37261	9.20224	9.074	10.1376
1416593_at	AF276917	Mm.25844	glutaredoxin	Glrx	8.45637	7.90635	8.45341	7.69781	8.4715	8.14786
1416594_at	BI658627	Mm.281691	secreted frizzled-related protein 1	Sfrp1	3.248	6.29442	1.51108	3.21783	1.86311	8.15391
1416595_at	NM_025485	Mm.17949	mitochondrial ribosomal protein S22	Mrps22	10.965	10.8968	10.357	10.682	10.3868	10.9187
1416596_at	BC010808	Mm.183126	solute carrier family 44, member 4	Slc44a4	3.23724	5.46806	3.74394	5.63818	3.17746	3.9142
1416597_at	NM_008233	Mm.279188	hepatoma-derived growth factor, related protein 2	Hdgfrp2	8.06447	8.32282	8.37255	7.9475	8.25072	8.81917
1416598_at	NM_031184	Mm.134072	GLIS family zinc finger 2	Glis2	8.5605	9.10187	9.12335	8.22335	8.02296	8.99917
1416599_at	NM_031184	Mm.134072	GLIS family zinc finger 2	Glis2	6.65855	7.62138	7.71172	7.79372	7.05406	6.89093
1416600_a_at	AF282255	Mm.265744	regulator of calcineurin 1	Rcan1	10.9137	10.8173	10.4499	11.0392	10.6727	10.4757
1416601_a_at	AF282255	Mm.265744	regulator of calcineurin 1	Rcan1	6.46531	6.29794	5.92014	5.40109	6.65063	3.07335
1416602_a_at	NM_011236	Mm.149	RAD52 homolog (S. cerevisiae)	Rad52	6.94317	7.71751	7.44395	7.33955	7.38416	7.20725
1416603_at	NM_009079	Mm.307846	ribosomal protein L22 pseudogene /// ribosomal protein L22	Gm6784 /// Rpl22	13.7374	13.6088	12.3457	13.5533	13.2169	12.9348
1416604_at	NM_025567	Mm.29196	cytochrome c-1	Cyc1	13.0019	12.8852	12.4964	12.8131	12.5794	12.5885
1416605_at	BC024944	Mm.28203	NHP2 ribonucleoprotein homolog (yeast)	Nhp2	9.78536	9.57475	8.93028	9.59259	9.01921	8.39379
1416606_s_at	BC024944	Mm.28203	NHP2 ribonucleoprotein homolog (yeast)	Nhp2	11.1256	10.8699	10.4105	10.9917	10.7001	11.0748
1416607_at	AI461712	Mm.261842	RIKEN cDNA 4931406C07 gene	4931406C07Rik	8.35592	8.21492	8.53081	8.50179	8.93365	7.4853
1416608_a_at	NM_030561	Mm.290116	cDNA sequence BC004004	BC004004	12.7627	12.4103	11.9794	12.3395	12.0942	12.8946
1416609_at	NM_030561	Mm.290116	cDNA sequence BC004004	BC004004	12.1284	11.9082	11.3341	11.8911	11.7046	11.8012
1416610_a_at	NM_007711	Mm.259751	chloride channel 3	Clcn3	10.9886	11.2982	11.5738	11.4414	11.5075	11.9675
1416611_at	BG965399	Mm.286069	secretory carrier membrane protein 2	Scamp2	9.8464	9.69666	9.86663	9.52002	9.45739	9.4735
1416612_at	BI251808	Mm.214016	cytochrome P450, family 1, subfamily b, polypeptide 1	Cyp1b1	8.51873	8.94182	8.69723	8.18432	8.42466	8.98449
1416613_at	BI251808	Mm.214016	cytochrome P450, family 1, subfamily b, polypeptide 1	Cyp1b1	5.87513	5.76786	4.91035	5.40161	5.52495	3.05752
1416614_at	BC010712	Mm.425101	EP300 interacting inhibitor of differentiation 1	Eid1	12.9311	12.9837	12.5577	13.0474	12.8317	12.0523
1416615_at	NM_017393	Mm.287892	caseinolytic peptidase, ATP-dependent, proteolytic subunit homolog (E. coli)	Clpp	11.6779	11.3409	10.695	11.3837	11.1899	11.08
1416616_s_at	NM_017393	Mm.287892	caseinolytic peptidase, ATP-dependent, proteolytic subunit homolog (E. coli)	Clpp	11.7189	11.5164	10.7635	11.1901	11.1344	11.1912
1416617_at	NM_080575	Mm.7044	acyl-CoA synthetase short-chain family member 1	Acss1	1.19502	4.14155	4.67443	3.63241	4.82364	2.16393
1416618_at	NM_008911	Mm.266888	protoporphyrinogen oxidase	Ppox	9.37099	9.40979	9.64695	9.45824	9.39218	9.26271
1416619_at	BC003967	Mm.273584	RIKEN cDNA 4632428N05 gene	4632428N05Rik	7.00743	6.10784	6.4384	6.41348	6.22397	3.48318
1416620_at	NM_018817	Mm.274232	SWI/SNF related matrix associated, actin dependent regulator of chromatin, subfamily a-like 1	Smarcal1	9.55066	9.24447	9.39891	9.39259	9.43335	9.64962
1416621_at	NM_008502	Mm.285453	lethal giant larvae homolog 1 (Drosophila)	Llgl1	9.81383	9.88134	9.87511	9.78156	9.87712	9.88546
1416622_at	NM_033572	Mm.29508	Williams-Beuren syndrome chromosome region 16 homolog (human)	Wbscr16	8.24176	8.37168	7.91413	8.16331	7.30572	7.52282
1416623_at	NM_013691	Mm.2114	thrombospondin 3	Thbs3	4.41529	6.31593	5.64416	2.87642	4.99428	6.70363
1416624_a_at	NM_019883	Mm.297372	RIKEN cDNA 2810422J05 gene /// predicted gene 11808 /// ubiquitin A-52 residue ribosomal protein fusion product 1	2810422J05Rik /// Gm11808 /// Uba52	15.8592	15.3911	14.8938	15.5181	15.1849	16.4293
1416625_at	NM_009776	Mm.38888	serine (or cysteine) peptidase inhibitor, clade G, member 1	Serping1	8.24445	8.75234	8.3105	7.96282	7.70408	9.06859
1416626_at	NM_011107	Mm.20190	phospholipase A2, group IB, pancreas	Pla2g1b	5.56308	2.86974	2.12641	5.41107	4.43551	3.73798
1416627_at	NM_016907	Mm.104955	serine protease inhibitor, Kunitz type 1	Spint1	7.06084	6.86119	6.62846	6.98728	6.60769	7.06383
1416628_at	NM_025791	Mm.440071	transmembrane protein 223	Tmem223	11.3235	11.235	10.9515	10.7374	10.7917	11.3106
1416629_at	NM_009201	Mm.1056	solute carrier family 1 (neutral amino acid transporter), member 5	Slc1a5	7.91478	7.13782	7.1866	6.43551	5.42751	6.52013
1416630_at	NM_008321	Mm.110	inhibitor of DNA binding 3	Id3	9.64522	9.71098	9.53932	8.65847	8.57887	10.4565
1416631_at	NM_026193	Mm.197568	adaptor-related protein complex AP-4, beta 1	Ap4b1	9.6803	10.0667	10.2552	9.71468	9.74086	10.0935
1416632_at	BC011081	Mm.148155	similar to NADP-dependent malic enzyme (NADP-ME) (Malic enzyme 1) /// malic enzyme 1, NADP(+)-dependent, cytosolic	LOC677317 /// Me1	11.8298	12.2193	11.6906	12.256	12.1311	11.5969
1416633_a_at	NM_026635	Mm.27107	family with sequence similarity 96, member A	Fam96a	11.7592	11.8937	11.5508	12.1208	11.5716	11.2504
1416634_at	NM_026635	Mm.27107	family with sequence similarity 96, member A	Fam96a	10.8099	10.7034	10.4277	10.8851	10.4315	10.4477
1416635_at	NM_020561	Mm.2379	sphingomyelin phosphodiesterase, acid-like 3A	Smpdl3a	9.40166	9.0991	8.37564	9.29324	8.48956	9.34784
1416636_at	NM_053075	Mm.319175	similar to RAS-homolog enriched in brain /// Ras homolog enriched in brain	LOC100047161 /// Rheb	13.2204	13.166	12.7785	13.1997	12.8765	12.5844
1416637_at	NM_009207	Mm.4580	solute carrier family 4 (anion exchanger), member 2	Slc4a2	9.67956	9.66713	9.28083	9.18384	9.61853	8.95095
1416638_at	NM_015772	Mm.39487	sal-like 2 (Drosophila)	Sall2	9.46822	9.63329	9.66675	9.37003	9.70098	9.15188
1416639_at	NM_019741	Mm.260220	solute carrier family 2 (facilitated glucose transporter), member 5	Slc2a5	6.35433	6.01058	6.5042	5.91212	4.62197	7.48215
1416640_at	NM_021487	Mm.58507	potassium voltage-gated channel, Isk-related family, member 1-like	Kcne1l	8.47285	8.19096	7.437	7.57296	7.26751	6.08667
1416641_at	NM_010715	Mm.288179	ligase I, DNA, ATP-dependent	Lig1	9.13025	8.94648	8.61444	9.18549	8.88964	8.75551
1416642_a_at	BF608828	Mm.297482	tumor protein, translationally-controlled 1	Tpt1	16.1463	15.7499	15.1412	15.8091	15.526	16.8574
1416643_at	BF608828	Mm.297482	tumor protein, translationally-controlled 1pseudogene /// similar to tumor protein, translationally-controlled 1 /// tumor protein, translationally-controlled 1	Gm6790 /// LOC632454 /// Tpt1	5.0886	2.29507	2.34663	3.80733	2.18645	6.73422
1416644_a_at	NM_009153	Mm.4083	sema domain, immunoglobulin domain (Ig), short basic domain, secreted, (semaphorin) 3B	Sema3b	3.20494	5.34382	2.06924	2.32039	2.48654	2.43914
1416645_a_at	NM_007423	Mm.358570	alpha fetoprotein	Afp	4.0071	1.61725	0.0903848	0.919894	1.44106	5.8458
1416646_at	NM_007423	Mm.358570	alpha fetoprotein	Afp	2.77866	2.81279	5.46794	3.22352	2.05881	3.82993
1416647_at	NM_007533	Mm.25848	branched chain ketoacid dehydrogenase E1, alpha polypeptide	Bckdha	9.05437	8.84907	7.85491	8.59101	8.28418	8.41866
1416648_at	NM_030238	Mm.181430	dynein cytoplasmic 1 heavy chain 1	Dync1h1	11.7675	12.0993	12.9792	12.5897	13.1967	12.0693
1416649_at	NM_007443	Mm.2197	alpha 1 microglobulin/bikunin	Ambp	4.09644	1.04192	5.01784	3.83122	4.69485	2.42984
1416650_at	NM_138954	Mm.28764	ret finger protein-like 4	Rfpl4	0.238073	0.0576552	0.573144	1.07653	0.748751	6.49926
1416651_at	NM_013859	Mm.2310	zinc finger, HIT domain containing 2	Znhit2	10.7153	10.5059	9.84792	10.4269	10.3487	9.78952
1416652_at	NM_025711	Mm.383216	asporin	Aspn	4.10347	4.32096	4.74339	4.56429	3.53781	4.89879
1416653_at	NM_011504	Mm.316894	similar to vesicle transport protein /// syntaxin binding protein 3A	LOC100047484 /// Stxbp3a	10.5734	10.5322	10.3407	10.7761	10.6376	9.53334
1416654_at	NM_025286	Mm.292539	solute carrier family 31, member 2	Slc31a2	9.87322	10.2845	9.84967	10.3857	10.0793	9.26152
1416655_at	NM_021550	Mm.441410	C1GALT1-specific chaperone 1	C1galt1c1	12.3059	12.3088	11.8338	12.2348	11.909	11.9789
1416656_at	NM_033444	Mm.29524	chloride intracellular channel 1	Clic1	9.51408	8.98459	8.28659	9.3171	8.6327	8.61979
1416657_at	NM_009652	Mm.6645	thymoma viral proto-oncogene 1	Akt1	10.8957	10.6753	10.4871	10.501	10.612	9.4909
1416658_at	U91905	Mm.427436	frizzled-related protein	Frzb	9.75842	9.89031	9.55132	9.26989	9.39753	8.40722
1416659_at	AW701127	Mm.2238	eukaryotic translation initiation factor 3, subunit A	Eif3a	10.4898	10.7204	10.9712	10.6139	10.9112	10.7528
1416660_at	AW701127	Mm.2238	eukaryotic translation initiation factor 3, subunit A	Eif3a	4.7748	6.04863	6.76921	6.57822	7.71396	4.67341
1416661_at	AW701127	Mm.2238	eukaryotic translation initiation factor 3, subunit A	Eif3a	6.86951	8.8821	8.185	8.64166	8.54786	9.57159
1416662_at	BI217574	Mm.278467	sarcosine dehydrogenase	Sardh	4.98247	6.37132	5.73983	5.94958	6.84513	6.98815
1416663_at	NM_025358	Mm.29939	NADH dehydrogenase (ubiquinone) 1 alpha subcomplex, 9	Ndufa9	12.2116	12.1765	11.839	12.1055	11.8665	12.0951
1416664_at	NM_023223	Mm.289747	cell division cycle 20 homolog (S. cerevisiae)	Cdc20	7.29978	7.34028	7.06689	7.24496	7.19314	7.27367
1416665_at	AF098949	Mm.20634	demethyl-Q 7	Coq7	11.2584	11.2858	10.9684	10.9667	11.1535	11.0661
1416666_at	NM_009255	Mm.3093	serine (or cysteine) peptidase inhibitor, clade E, member 2	Serpine2	9.49248	9.65629	9.16949	8.81665	9.21218	8.94953
1416667_at	NM_007898	Mm.27183	phenylalkylamine Ca2+ antagonist (emopamil) binding protein	Ebp	10.5622	10.5636	10.0103	10.3647	10.2531	10.1267
1416668_at	NM_025736	Mm.244512	tetratricopeptide repeat domain 35	Ttc35	11.668	11.6958	11.4692	11.7164	11.3351	12.3889
1416669_s_at	NM_013608	Mm.3746	nascent polypeptide-associated complex alpha polypeptide	Naca	14.344	14.025	13.2003	14.048	13.4261	13.9187
1416670_at	AY091600	Mm.181009	SET domain, bifurcated 1	Setdb1	2.48504	3.19464	4.52295	1.43563	2.09369	1.63501
1416671_a_at	NM_053177	Mm.8356	mucolipin 1	Mcoln1	9.2379	8.97299	8.2695	8.96808	9.12847	5.54815
1416672_s_at	NM_053177	Mm.8356	mucolipin 1	Mcoln1	9.19039	9.13822	9.07892	8.96709	9.34832	9.00852
1416673_at	NM_019517	Mm.97885	beta-site APP-cleaving enzyme 2	Bace2	6.29486	7.036	6.1634	6.84678	6.10451	6.46001
1416674_at	D88187	Mm.4860	protein tyrosine phosphatase, receptor type, U	Ptpru	7.13664	7.9158	8.0505	8.50241	7.6186	8.13174
1416675_s_at	NM_019676	Mm.23963	phospholipase C, delta 1	Plcd1	8.45146	8.1663	8.50713	7.89165	7.32724	8.64873
1416676_at	NM_023125	Mm.2160	kininogen 1	Kng1	1.96501	1.86877	2.47339	4.46037	1.50695	4.649
1416677_at	NM_013475	Mm.2266	apolipoprotein H	Apoh	6.71671	6.43001	6.10033	5.84312	6.32916	6.10613
1416678_at	NM_011991	Mm.40	COP9 (constitutive photomorphogenic) homolog, subunit 3 (Arabidopsis thaliana)	Cops3	12.5734	12.4323	12.1619	12.5338	12.1045	12.5075
1416679_at	BC009119	Mm.399042	ATP-binding cassette, sub-family D (ALD), member 3	Abcd3	11.4915	11.9351	11.8483	11.4503	11.9666	11.6643
1416680_at	AK018443	Mm.9002	ubiquitin protein ligase E3A	Ube3a	11.1109	11.135	11.5643	11.4735	11.6091	11.8568
1416681_at	AK018443	Mm.9002	ubiquitin protein ligase E3A	Ube3a	6.76663	8.52851	8.34118	7.60224	7.24258	7.09701
1416682_at	AK018443	Mm.9002	ubiquitin protein ligase E3A	Ube3a	7.48515	8.15379	8.18035	7.63823	8.07342	8.5949
1416683_at	NM_138749	Mm.267514	plexin B2	Plxnb2	9.31941	9.34104	9.43624	9.38085	9.58631	8.79906
1416684_at	NM_007991	Mm.4595	fibrillarin	Fbl	9.66666	9.74881	9.62084	9.68269	10.094	7.00994
1416685_s_at	NM_007991	Mm.4595	fibrillarin	Fbl	10.6271	10.1437	9.6067	10.3305	10.0087	9.19395
1416686_at	BC021352	Mm.79983	procollagen lysine, 2-oxoglutarate 5-dioxygenase 2	Plod2	7.41072	8.40001	8.81025	7.50332	7.56675	8.54807
1416687_at	BC021352	Mm.79983	procollagen lysine, 2-oxoglutarate 5-dioxygenase 2	Plod2	7.02745	7.07978	8.23135	6.25013	7.22009	8.50388
1416688_at	NM_013669	Mm.281651	synaptosomal-associated protein 91	Snap91	13.2386	13.2051	13.1302	13.2854	13.3186	12.8888
1416689_at	NM_011656	Mm.10214	tuftelin 1	Tuft1	8.91746	8.57382	8.66276	8.42618	8.69644	8.75973
1416690_at	NM_019581	Mm.22147	GTP binding protein 2	Gtpbp2	10.1201	9.85867	10.2862	9.72381	10.2417	10.5073
1416691_at	NM_019581	Mm.22147	GTP binding protein 2	Gtpbp2	7.51721	7.65634	7.78442	7.62353	8.15929	4.14703
1416692_at	NM_016706	Mm.268004	coilin	Coil	10.4382	10.5016	10.1806	10.1889	10.1231	10.1128
1416693_at	NM_013519	Mm.14092	forkhead box C2	Foxc2	0.398434	2.88462	2.1989	2.80162	2.64802	0.980662
1416694_at	NM_010294	Mm.61206	glycerol kinase 2	Gk2	4.51584	3.70094	-0.721231	2.34859	3.82491	1.96297
1416695_at	BC002055	Mm.1508	translocator protein	Tspo	8.97913	9.13783	8.46842	9.21205	8.58184	9.5456
1416696_at	NM_080837	Mm.294870	DNA segment, Chr 17, Wayne State University 104, expressed	D17Wsu104e	10.3326	10.0858	9.75314	10.1347	9.61654	10.0871
1416697_at	NM_010074	Mm.1151	dipeptidylpeptidase 4	Dpp4	2.99164	5.09046	4.23951	1.69475	3.68831	6.05991
1416698_a_at	NM_016904	Mm.3049	CDC28 protein kinase 1b	Cks1b	9.15774	8.89617	8.63571	9.61666	8.37709	9.06862
1416699_at	NM_026124	Mm.29264	RIKEN cDNA 1110008F13 gene	1110008F13Rik	12.8527	12.7863	12.1929	12.8298	12.5823	12.2829
1416700_at	BC009002	Mm.46497	Rho family GTPase 3	Rnd3	9.57764	9.79276	9.61349	9.04704	9.43387	9.31162
1416701_at	BC009002	Mm.46497	Rho family GTPase 3	Rnd3	7.66077	7.80379	7.71457	7.45861	7.84583	4.52937
1416702_at	NM_009250	Mm.41560	serine (or cysteine) peptidase inhibitor, clade I, member 1	Serpini1	10.0157	10.0245	9.74732	9.51688	9.90874	9.15674
1416703_at	BC012235	Mm.311337	mitogen-activated protein kinase 14	Mapk14	11.0082	11.0502	11.0715	10.8317	10.8936	10.991
1416704_at	BC012235	Mm.311337	mitogen-activated protein kinase 14	Mapk14	6.33995	6.78923	6.23124	6.31958	6.39092	4.28285
1416705_at	BG916066	Mm.240912	ribulose-5-phosphate-3-epimerase	Rpe	9.53657	10.0985	9.91943	10.0178	9.943	10.0919
1416706_at	BG916066	Mm.240912	ribulose-5-phosphate-3-epimerase	Rpe	9.14207	9.38458	8.93723	9.09232	9.45176	8.47962
1416707_a_at	NM_025928	Mm.36715	polyamine-modulated factor 1	Pmf1	4.82615	3.54486	4.4203	4.48785	4.10947	6.5552
1416708_a_at	NM_027898	Mm.27366	GRAM domain containing 1A	Gramd1a	10.0937	10.1839	9.78117	9.2953	9.67655	9.45734
1416709_a_at	NM_031375	Mm.21175	neugrin, neurite outgrowth associated	Ngrn	11.0565	10.8482	10.4638	10.7814	10.6401	10.4715
1416710_at	NM_026239	Mm.41489	transmembrane protein 35	Tmem35	10.1761	9.96601	9.47659	10.226	9.77985	9.15197
1416711_at	NM_009322	Mm.308525	T-box brain gene 1	Tbr1	2.55666	5.21537	5.61326	5.63022	5.20951	6.50233
1416712_at	NM_008820	Mm.69751	peptidase D	Pepd	10.5003	10.3457	9.35012	9.73579	9.9796	8.85834
1416713_at	NM_026481	Mm.29358	tubulin polymerization-promoting protein family member 3	Tppp3	11.5964	11.525	10.6343	11.1839	10.9395	10.6951
1416714_at	BG069095	Mm.334861	interferon regulatory factor 8	Irf8	6.15456	6.04932	6.15251	6.08372	6.31871	7.16717
1416715_at	NM_008126	Mm.90003	gap junction protein, beta 3	Gjb3	5.49224	4.13051	3.9256	5.65452	2.48204	4.38342
1416716_at	NM_010112	Mm.236438	embryonal Fyn-associated substrate	Efs	7.69685	8.04421	7.6997	7.56208	7.11499	5.05462
1416717_at	NM_009420	Mm.1296	cysteine-rich secretory protein 2	Crisp2	3.10322	2.61998	2.46852	2.45463	2.40663	6.03405
1416718_at	NM_007529	Mm.4598	brevican	Bcan	6.74678	6.55224	7.02914	6.83424	6.54016	6.55505
1416719_a_at	NM_025963	Mm.275810	ribosomal protein S10	Rps10	14.5956	14.1261	13.3223	14.2826	13.8358	14.5947
1416720_at	AW539046	Mm.24042	splicing factor, arginine/serine-rich 6	Sfrs6	9.52423	9.53599	10.5268	9.68895	9.74822	10.4953
1416721_s_at	AW539046	Mm.24042	splicing factor, arginine/serine-rich 6	Sfrs6	11.1426	11.1461	12.0558	10.9255	11.4387	11.7798
1416722_at	NM_025812	Mm.150856	high mobility group 20A	Hmg20a	10.9924	11.0711	11.1433	10.9363	11.2941	11.0389
1416723_at	AI639846	Mm.4269	transcription factor 4	Tcf4	10.6593	10.8915	11.5753	10.4966	11.1649	11.1311
1416724_x_at	AI639846	Mm.4269	transcription factor 4	Tcf4	10.6966	10.6013	10.8358	10.4095	10.8127	11.3274
1416725_at	AI639846	Mm.4269	transcription factor 4	Tcf4	4.74885	5.23583	2.4845	5.91565	5.71024	6.76524
1416726_s_at	NM_133777	Mm.389787	ubiquitin-conjugating enzyme E2S	Ube2s	11.8305	11.3908	11.0767	11.2036	11.3274	11.0892
1416727_a_at	NM_025797	Mm.31018	cytochrome b-5	Cyb5	11.3352	11.4184	10.9882	10.825	10.8446	11.0657
1416728_at	NM_009975	Mm.378901	casein kinase 2, beta polypeptide	Csnk2b	12.1183	11.7928	11.3674	11.9345	11.7647	11.3337
1416729_at	NM_008877	Mm.971	plasminogen	Plg	2.79048	2.46628	2.44447	1.9432	1.92276	2.68503
1416730_at	BC004574	Mm.28630	RNA terminal phosphate cyclase-like 1	Rcl1	8.79409	8.61338	8.20342	8.93334	8.6321	8.01588
1416731_at	BB166592	Mm.130362	topoisomerase (DNA) II beta	Top2b	11.6607	11.7853	12.0427	12.4868	12.1297	11.3505
1416732_at	BB166592	Mm.130362	topoisomerase (DNA) II beta	Top2b	9.26894	9.17491	9.20242	9.68017	9.2832	9.32132
1416733_at	NM_013791	Mm.238038	muskelin 1, intracellular mediator containing kelch motifs	Mkln1	10.2734	10.4133	10.1624	10.6441	10.2407	10.3644
1416734_at	NM_013791	Mm.238038	muskelin 1, intracellular mediator containing kelch motifs	Mkln1	5.15595	5.11577	3.52477	2.2476	4.28924	2.36591
1416735_at	NM_019734	Mm.22547	N-acylsphingosine amidohydrolase 1	Asah1	11.7464	11.6899	11.3649	11.5267	11.5319	10.7473
1416736_at	NM_138660	Mm.40120	cancer susceptibility candidate 3	Casc3	10.4406	10.4588	10.6517	10.5533	10.5206	10.5627
1416737_at	NM_008195	Mm.275654	glycogen synthase 1, muscle	Gys1	6.74753	7.609	7.53895	6.75969	6.16379	7.35012
1416738_at	NM_028227	Mm.153372	BRCA1 associated protein	Brap	9.0744	9.2147	8.98376	9.33219	9.32148	8.83223
1416739_a_at	NM_028227	Mm.153372	BRCA1 associated protein	Brap	2.92688	5.69096	4.33743	3.50592	5.36914	3.12297
1416740_at	AW744319	Mm.7281	collagen, type V, alpha 1	Col5a1	5.89421	5.89689	6.80312	6.49761	6.28836	7.39494
1416741_at	AW744319	Mm.7281	collagen, type V, alpha 1	Col5a1	3.96029	2.59946	4.3663	4.4961	3.00593	5.5385
1416742_at	NM_011801	Mm.279437	craniofacial development protein 1	Cfdp1	12.4759	12.2751	11.8238	12.2942	12.0973	12.9168
1416743_at	NM_133806	Mm.27969	similar to UDP-N-acetylhexosamine pyrophosphorylase /// UDP-N-acetylglucosamine pyrophosphorylase 1	LOC640502 /// Uap1	11.4255	11.5184	11.159	11.948	11.6331	10.854
1416744_at	NM_133806	Mm.27969	similar to UDP-N-acetylhexosamine pyrophosphorylase /// UDP-N-acetylglucosamine pyrophosphorylase 1	LOC640502 /// Uap1	5.52356	5.51711	4.70273	5.1324	5.15698	5.06548
1416745_x_at	NM_133806	Mm.27969	similar to UDP-N-acetylhexosamine pyrophosphorylase /// UDP-N-acetylglucosamine pyrophosphorylase 1	LOC640502 /// Uap1	5.83003	6.76714	6.06051	7.21321	6.45655	5.96341
1416746_at	NM_010436	Mm.245931	H2A histone family, member X	H2afx	10.7616	10.719	10.0535	10.5192	10.5162	9.33079
1416747_at	NM_134100	Mm.287740	major facilitator superfamily domain containing 5	Mfsd5	8.75641	9.23223	9.0907	8.37245	9.08057	8.8368
1416748_a_at	NM_018736	Mm.149071	meiotic recombination 11 homolog A (S. cerevisiae)	Mre11a	7.61728	7.66912	7.04025	7.48025	7.45859	8.23364
1416749_at	NM_019564	Mm.30156	HtrA serine peptidase 1	Htra1	11.8013	11.7711	10.9985	11.6706	11.4575	11.2457
1416750_at	NM_011014	Mm.425181	sigma non-opioid intracellular receptor 1	Sigmar1	9.31821	9.40209	8.71641	8.99309	9.20162	9.49711
1416751_a_at	NM_017397	Mm.272826	DEAD (Asp-Glu-Ala-Asp) box polypeptide 20	Ddx20	9.67211	9.56008	9.61466	9.91912	9.59522	9.9114
1416752_at	NM_011918	Mm.29733	LIM domain binding 3	Ldb3	1.83751	2.15813	2.93484	2.20745	5.17158	3.6357
1416753_at	NM_008923	Mm.306163	protein kinase, cAMP dependent regulatory, type I beta	Prkar1b	11.3705	11.3243	11.2881	11.2546	11.4543	10.7935
1416754_at	NM_008923	Mm.306163	protein kinase, cAMP dependent regulatory, type I beta	Prkar1b	7.24546	7.27782	6.44211	6.85434	6.7349	6.13861
1416755_at	AK002290	Mm.282092	DnaJ (Hsp40) homolog, subfamily B, member 1	Dnajb1	11.6857	11.6872	11.088	11.815	11.5222	11.0729
1416756_at	AK002290	Mm.282092	DnaJ (Hsp40) homolog, subfamily B, member 1	Dnajb1	9.78807	9.84573	9.33641	9.84668	9.49788	9.41442
1416757_at	BC027435	Mm.335237	Zwilch, kinetochore associated, homolog (Drosophila)	Zwilch	5.50363	5.28525	6.02966	5.46544	5.26769	6.89578
1416758_at	NM_133715	Mm.397197	Rho GTPase activating protein 27	Arhgap27	7.38227	7.14305	7.21462	7.31627	8.04533	7.64483
1416759_at	NM_138315	Mm.290431	microtubule associated monoxygenase, calponin and LIM domain containing 1	Mical1	5.25097	6.33311	5.34959	5.75014	6.01755	4.90127
1416760_at	NM_134045	Mm.308296	UDP-N-acetyl-alpha-D-galactosamine:polypeptide N-acetylgalactosaminyltransferase-like 1	Galntl1	7.48949	8.19447	8.62534	7.96355	8.07578	8.68864
1416761_at	BC014753	Mm.5079	hydroxysteroid 11-beta dehydrogenase 2	Hsd11b2	6.50145	5.98905	6.24691	3.91024	6.16633	3.55374
1416762_at	NM_009112	Mm.1	S100 calcium binding protein A10 (calpactin)	S100a10	10.5464	10.7541	10.1174	10.2579	10.0968	11.1594
1416763_at	NM_133837	Mm.181490	cell division cycle 123 homolog (S. cerevisiae)	Cdc123	11.3757	11.3575	10.5199	11.5618	11.2837	10.4979
1416764_at	NM_025562	Mm.25849	fission 1 (mitochondrial outer membrane) homolog (yeast)	Fis1	13.0583	12.6921	11.9499	12.7883	12.2626	13.2471
1416765_s_at	NM_025571	Mm.391649	predicted gene 9803 /// mitochondria-associated protein involved in granulocyte-macrophage colony-stimulating factor signal transduction	Gm9803 /// Magmas	11.8759	11.9058	11.4839	11.6903	11.3922	11.7132
1416766_at	NM_133684	Mm.177724	MOCO sulphurase C-terminal domain containing 2	Mosc2	11.2884	10.7702	10.0937	10.6658	10.3667	11.2998
1416767_a_at	NM_133697	Mm.10709	RIKEN cDNA 1110003E01 gene	1110003E01Rik	11.2449	11.4067	10.8263	11.0128	10.7909	11.198
1416768_at	NM_133697	Mm.10709	RIKEN cDNA 1110003E01 gene	1110003E01Rik	11.6525	11.6011	10.9754	11.3481	11.1003	11.275
1416769_s_at	NM_033617	Mm.207052	ATPase, H+ transporting, lysosomal V0 subunit B	Atp6v0b	13.231	13.0408	12.5248	12.9102	12.6735	12.35
1416770_at	NM_021537	Mm.28761	serine/threonine kinase 25 (yeast)	Stk25	11.9005	11.9146	11.8586	11.8727	11.9791	11.9222
1416771_at	BC003736	Mm.8392	trafficking protein particle complex 3	Trappc3	10.0674	10.021	9.59947	10.0667	10.1497	8.62926
1416772_at	NM_009949	Mm.307620	carnitine palmitoyltransferase 2	Cpt2	9.76223	9.26411	8.34991	9.563	8.80316	9.12898
1416773_at	NM_009516	Mm.287173	WEE 1 homolog 1 (S. pombe)	Wee1	8.69726	8.56873	8.63007	8.34075	8.42408	7.30341
1416774_at	NM_009516	Mm.287173	WEE 1 homolog 1 (S. pombe)	Wee1	3.31933	3.82778	6.01172	5.22248	4.00587	6.04448
1416775_at	NM_025504	Mm.159956	ATP5S-like	Atp5sl	9.33867	9.41722	8.69481	8.74856	9.12305	7.95816
1416776_at	NM_016669	Mm.9114	crystallin, mu	Crym	11.83	11.7538	11.4066	11.1365	11.0062	11.5458
1416777_at	NM_026087	Mm.46089	carcinoembryonic antigen-related cell adhesion molecule 12	Ceacam12	0.844997	4.11017	3.90571	4.60092	4.62123	6.42948
1416778_at	BE197945	Mm.398690	serum deprivation response	Sdpr	7.39882	7.58276	7.06843	7.2791	7.2563	6.90505
1416779_at	BE197945	Mm.398690	serum deprivation response	Sdpr	6.22091	7.03694	6.01371	6.29581	5.67447	5.6459
1416780_at	NM_021514	Mm.272582	phosphofructokinase, muscle	Pfkm	11.6186	11.5247	11.1586	11.2123	11.4648	10.6372
1416781_at	NM_138602	Mm.28850	PRA1 domain family 2	Praf2	10.8396	10.5571	10.2122	10.5788	10.4406	10.7488
1416782_s_at	NM_138602	Mm.28850	PRA1 domain family 2	Praf2	12.0912	11.796	11.1739	11.6888	11.594	11.6793
1416783_at	NM_009311	Mm.1440	tachykinin 1	Tac1	11.2684	11.661	11.8729	10.7355	10.9372	10.7796
1416784_at	NM_031190	Mm.478333	phosphoglycerate kinase 2	Pgk2	3.57026	4.39848	2.49876	5.44497	3.27365	6.7523
1416785_at	NM_027398	Mm.252514	Kv channel-interacting protein 1	Kcnip1	9.09735	9.43612	9.53215	8.79356	9.80222	8.92424
1416786_at	NM_007394	Mm.689	activin A receptor, type 1	Acvr1	6.88656	5.71913	6.65414	5.27458	6.96377	2.62553
1416787_at	NM_007394	Mm.689	activin A receptor, type 1	Acvr1	5.83622	5.8821	5.94786	5.91918	5.53268	4.12027
1416788_a_at	NM_008323	Mm.14825	isocitrate dehydrogenase 3 (NAD+), gamma	Idh3g	12.6059	12.3519	11.8674	11.8819	11.7898	12.4379
1416789_at	NM_008323	Mm.14825	isocitrate dehydrogenase 3 (NAD+), gamma	Idh3g	12.2865	12.1192	11.8636	11.8959	11.7693	11.9426
1416790_a_at	NM_011561	Mm.284252	predicted gene 5806 /// predicted gene 9855 /// thymine DNA glycosylase	Gm5806 /// Gm9855 /// Tdg	10.0247	10.0792	10.4418	10.147	10.0674	10.5193
1416791_a_at	BC005594	Mm.7271	nuclear RNA export factor 1 homolog (S. cerevisiae)	Nxf1	10.2831	10.2254	10.4081	10.0941	10.1663	10.8549
1416792_at	NM_008014	Mm.14501	protein phosphatase 1G (formerly 2C), magnesium-dependent, gamma isoform	Ppm1g	10.4519	10.4024	10.3767	10.5261	10.302	9.89149
1416793_at	NM_019717	Mm.175403	atlastin GTPase 2	Atl2	10.7134	10.8271	10.9292	10.7552	10.9403	10.9881
1416794_at	NM_019717	Mm.175403	atlastin GTPase 2	Atl2	5.81354	6.21992	6.91328	6.63302	7.07078	2.99892
1416795_at	NM_030004	Mm.25539	crystallin, lambda 1	Cryl1	7.65842	7.53168	6.5521	7.20959	6.49793	4.27575
1416796_at	NM_010879	Mm.389903	similar to SH2/SH3 adaptor protein /// non-catalytic region of tyrosine kinase adaptor protein 2	LOC100044475 /// Nck2	8.5332	9.49766	8.93787	8.4342	8.80376	9.07863
1416797_at	NM_010879	Mm.389903	similar to SH2/SH3 adaptor protein /// non-catalytic region of tyrosine kinase adaptor protein 2	LOC100044475 /// Nck2	6.11437	5.46863	4.36335	5.00453	5.57604	2.9738
1416798_a_at	NM_019731	Mm.41787	non-metastatic cells 4, protein expressed in	Nme4	5.87402	6.27507	5.94024	5.68054	6.6965	3.24671
1416799_at	AV320241	Mm.244705	transient receptor potential cation channel, subfamily M, member 7	Trpm7	9.15611	9.6979	10.7073	10.3453	10.0763	10.0517
1416800_at	AV320241	Mm.244705	transient receptor potential cation channel, subfamily M, member 7	Trpm7	7.85359	8.63537	9.56597	8.55764	8.20284	8.78781
1416801_at	AV320241	Mm.244705	transient receptor potential cation channel, subfamily M, member 7	Trpm7	8.80027	8.97633	8.71381	8.92533	9.05098	9.51029
1416802_a_at	NM_026410	Mm.23526	cell division cycle associated 5	Cdca5	3.20847	1.75533	2.67246	4.59812	5.46346	1.58836
1416803_at	NM_010222	Mm.24720	FK506 binding protein 7	Fkbp7	7.39735	8.14254	8.03976	7.17969	7.67978	8.69055
1416804_at	NM_053252	Mm.210447	EH domain binding protein 1-like 1	Ehbp1l1	5.20112	5.46589	5.90817	4.62419	5.47233	6.96116
1416805_at	NM_133187	Mm.460017	RIKEN cDNA 1110032E23 gene	1110032E23Rik	4.9336	4.81396	5.51635	5.74726	4.99515	6.28975
1416806_at	NM_007997	Mm.4719	ferredoxin reductase	Fdxr	7.58928	7.205	7.34982	7.2425	7.03563	7.27588
1416807_at	NM_019865	Mm.286408	predicted gene 11970 /// predicted gene 12936 /// predicted gene 6525 /// predicted gene 8001 /// predicted gene 8697 /// ribosomal protein L36A	Gm11970 /// Gm12936 /// Gm6525 /// Gm8001 /// Gm8697 /// Rpl36a	13.0011	12.8616	12.2916	12.9935	12.6811	13.5658
1416808_at	X14480	Mm.4691	nidogen 1	Nid1	5.04808	6.6075	6.9079	4.5691	5.81711	6.32585
1416809_at	BC010528	Mm.332844	cytochrome P450, family 3, subfamily a, polypeptide 11	Cyp3a11	3.59688	2.52295	5.79251	4.73401	5.07809	4.23981
1416810_at	BC013344	Mm.329083	male enhanced antigen 1	Mea1	12.1526	12.0025	11.1434	11.8156	11.7556	12.0705
1416811_s_at	NM_007796	Mm.30144	cytotoxic T lymphocyte-associated protein 2 alpha /// cytotoxic T lymphocyte-associated protein 2 beta	Ctla2a /// Ctla2b	5.92546	6.18174	7.03128	5.19431	5.02622	7.69908
1416812_at	BG518542	Mm.333219	cytotoxic granule-associated RNA binding protein 1	Tia1	9.90632	9.93699	10.9781	9.56468	10.2247	10.7718
1416813_at	BG518542	Mm.333219	cytotoxic granule-associated RNA binding protein 1	Tia1	9.44212	9.47276	10.2713	9.32794	9.341	10.5519
1416814_at	BG518542	Mm.333219	cytotoxic granule-associated RNA binding protein 1	Tia1	10.0932	10.2367	11.0835	9.99066	10.2925	10.3942
1416815_s_at	BE986800	Mm.927	budding uninhibited by benzimidazoles 3 homolog (S. cerevisiae)	Bub3	11.7969	11.6392	11.2037	11.54	11.2959	11.0037
1416816_at	NM_021605	Mm.143817	NIMA (never in mitosis gene a)-related expressed kinase 7	Nek7	11.3998	11.5094	11.4058	11.9401	11.7142	11.2194
1416817_at	NM_021605	Mm.143817	NIMA (never in mitosis gene a)-related expressed kinase 7	Nek7	7.55734	7.80933	7.92497	7.84982	7.41303	8.61801
1416818_at	NM_020606	Mm.143763	parvin, alpha	Parva	6.32321	5.66148	6.09826	2.54784	5.98614	1.51203
1416819_at	AK013255	Mm.32331	cell division cycle 37 homolog (S. cerevisiae)	Cdc37	12.1107	11.8668	11.4988	12.0673	11.9454	10.9288
1416820_at	AK013255	Mm.32331	cell division cycle 37 homolog (S. cerevisiae)	Cdc37	6.05904	5.72315	6.99984	1.94591	6.65984	4.62704
1416821_at	BC013711	Mm.256480	DiGeorge syndrome critical region gene 14	Dgcr14	8.00092	7.82222	7.31596	7.92954	8.08822	7.60431
1416822_at	BC013711	Mm.256480	DiGeorge syndrome critical region gene 14	Dgcr14	8.02313	7.58238	4.76219	7.80047	7.255	7.61985
1416823_a_at	NM_020573	Mm.259470	oxysterol binding protein-like 1A	Osbpl1a	10.9209	10.3625	10.6167	10.2477	10.5333	10.6508
1416824_at	NM_026592	Mm.31263	RIKEN cDNA B230118H07 gene	B230118H07Rik	11.6024	11.6008	11.3219	11.3284	11.0228	12.1579
1416825_at	NM_009228	Mm.1541	syntrophin, acidic 1	Snta1	10.4754	10.3074	9.94116	10.3836	10.3513	9.64183
1416826_a_at	NM_020048	Mm.440560	mediator complex subunit 20	Med20	10.2492	10.3697	10.5998	10.4275	10.2292	10.7811
1416827_at	NM_011539	Mm.4054	thromboxane A synthase 1, platelet	Tbxas1	6.41513	6.92001	6.25093	6.44785	5.68144	6.29015
1416828_at	BC018249	Mm.45953	synaptosomal-associated protein 25	Snap25	14.8994	14.8568	14.6848	14.7067	14.7332	14.971
1416829_at	NM_016774	Mm.238973	ATP synthase, H+ transporting mitochondrial F1 complex, beta subunit	Atp5b	14.3701	14.0744	13.9731	14.2688	14.0773	13.8486
1416830_at	NM_020003	Mm.439922	RIKEN cDNA 0610031J06 gene	0610031J06Rik	10.6737	10.379	9.8436	10.2793	10.2093	8.82535
1416831_at	AI649303	Mm.8856	neuraminidase 1	Neu1	9.81984	9.37553	9.3476	9.81017	9.61277	8.53947
1416832_at	NM_026228	Mm.30239	solute carrier family 39 (metal ion transporter), member 8	Slc39a8	5.22082	4.73921	5.67853	4.87405	6.05519	6.90298
1416833_at	NM_029550	Mm.218561	kidney expressed gene 1	Keg1	3.94272	4.58728	4.7971	4.87742	5.22155	2.49604
1416834_x_at	NM_026612	Mm.29415	NADH dehydrogenase (ubiquinone) 1 beta subcomplex, 2	Ndufb2	12.2025	12.0722	11.578	12.0758	11.6398	12.5473
1416835_s_at	NM_009665	Mm.253533	S-adenosylmethionine decarboxylase 1	Amd1	12.8715	12.6561	12.3437	13.1949	12.5818	12.9403
1416836_at	BC011058	Mm.472719	low-density lipoprotein receptor-related protein 10	Lrp10	10.3625	10.2663	10.3143	10.2911	10.0757	9.58797
1416837_at	BC018228	Mm.19904	BCL2-associated X protein	Bax	8.95325	8.90348	8.72082	8.97419	8.97683	8.46913
1416838_at	NM_008650	Mm.259884	methylmalonyl-Coenzyme A mutase	Mut	9.27669	9.6086	9.38908	9.16685	9.41116	9.69951
1416839_at	NM_008650	Mm.259884	methylmalonyl-Coenzyme A mutase	Mut	4.69284	1.02914	4.86642	4.92881	2.977	6.42575
1416840_at	NM_026524	Mm.29429	Mid1 interacting protein 1 (gastrulation specific G12-like (zebrafish))	Mid1ip1	12.1041	11.9016	11.6651	11.8792	11.8948	11.1796
1416841_at	NM_025423	Mm.272430	RIKEN cDNA 1110059E24 gene	1110059E24Rik	10.7964	10.6824	10.464	10.4217	10.0882	11.167
1416842_at	NM_010360	Mm.282351	glutathione S-transferase, mu 5	Gstm5	12.937	12.7475	12.3643	12.2122	12.1475	12.9029
1416843_at	NM_008801	Mm.12925	phosphodiesterase 6D, cGMP-specific, rod, delta	Pde6d	12.6274	12.3663	11.8402	12.5718	12.2029	11.8347
1416844_at	NM_133182	Mm.32020	protein arginine N-methyltransferase 2	Prmt2	9.7185	11.0908	10.5931	10.2749	10.7205	10.0842
1416845_at	NM_133804	Mm.27387	transmembrane protein 132A	Tmem132a	11.032	10.6282	10.4013	9.96325	10.6291	9.22141
1416846_a_at	NM_018884	Mm.321654	PDZ domain containing RING finger 3	Pdzrn3	7.51808	7.28678	7.47897	7.24531	6.9206	8.02792
1416847_s_at	NM_133893	Mm.247620	2'-5' oligoadenylate synthetase 1D /// 2'-5' oligoadenylate synthetase 1E	Oas1d /// Oas1e	4.75516	4.35456	4.38992	5.0552	4.60679	4.875
1416848_at	NM_025401	Mm.390165	ubiquitin-like 5	Ubl5	9.51061	9.79325	8.92057	9.779	9.37192	9.52563
1416849_at	NM_134007	Mm.254114	CDGSH iron sulfur domain 1	Cisd1	11.6947	11.7528	11.5792	11.7835	11.5834	11.1774
1416850_s_at	NM_134007	Mm.254114	CDGSH iron sulfur domain 1	Cisd1	14.2865	13.9956	13.4349	13.9525	13.6866	14.0633
1416851_at	NM_133726	Mm.180337	Suppression of tumorigenicity 13	St13	6.68567	5.78583	3.76063	3.71019	3.88648	7.70599
1416852_a_at	BC017126	Mm.456184	neurochondrin	Ncdn	12.0821	12.0726	11.4057	11.485	11.8107	10.486
1416853_at	BC017126	Mm.456184	neurochondrin	Ncdn	11.1393	11.0382	10.7852	10.3594	10.8631	9.90917
1416854_at	NM_011402	Mm.284891	solute carrier family 34 (sodium phosphate), member 2	Slc34a2	6.60886	6.64707	6.59321	5.84027	6.70737	3.56824
1416855_at	BB550400	Mm.22701	growth arrest specific 1	Gas1	11.4072	11.7386	11.2584	11.2001	10.8339	10.7039
1416856_at	BC005579	Mm.25119	RIKEN cDNA 3230401D17 gene	3230401D17Rik	10.9173	10.8488	10.5087	10.9539	10.8336	10.6245
1416857_at	NM_009143	Mm.390372	stromal cell derived factor 2	Sdf2	12.39	12.3224	11.8916	12.2732	12.0015	12.1573
1416858_a_at	NM_013902	Mm.28480	FK506 binding protein 3	Fkbp3	12.3951	12.4918	12.2668	12.1855	11.8844	12.312
1416859_at	NM_013902	Mm.28480	FK506 binding protein 3	Fkbp3	12.1353	11.9777	11.8953	11.7848	11.6536	12.5019
1416860_s_at	BC016573	Mm.25709	inhibitor of growth family, member 1	Ing1	10.6754	10.441	10.3582	10.9669	10.252	10.0666
1416861_at	NM_011484	Mm.273174	signal transducing adaptor molecule (SH3 domain and ITAM motif) 1	Stam	10.706	10.8321	10.44	10.748	10.9741	9.80111
1416862_at	NM_011484	Mm.273174	signal transducing adaptor molecule (SH3 domain and ITAM motif) 1	Stam	9.10948	9.39938	9.48642	9.01641	9.23617	8.95321
1416863_at	NM_022419	Mm.276383	abhydrolase domain containing 8	Abhd8	12.8431	12.5261	11.5712	12.392	12.2496	10.921
1416864_at	NM_009298	Mm.245577	surfeit gene 6	Surf6	8.50162	8.72412	8.41063	9.21117	8.92278	8.9016
1416865_at	BC011462	Mm.8142	FYVE, RhoGEF and PH domain containing 1	Fgd1	8.87465	8.73277	8.40624	9.0353	8.89816	8.64098
1416866_at	NM_009748	Mm.286457	blocked early in transport 1 homolog (S. cerevisiae)	Bet1	9.14843	9.33678	8.99131	9.30347	9.04647	9.37014
1416867_at	NM_009748	Mm.286457	blocked early in transport 1 homolog (S. cerevisiae)	Bet1	8.39335	8.40268	8.28954	7.76059	8.11322	7.86811
1416868_at	BC027026	Mm.1912	cyclin-dependent kinase inhibitor 2C (p18, inhibits CDK4)	Cdkn2c	11.0634	10.7444	10.06	11.0889	10.7484	9.72741
1416869_x_at	NM_023684	Mm.440138	Lck interacting transmembrane adaptor 1	Lime1	8.03327	7.7971	8.426	7.93856	8.16584	4.7107
1416870_at	NM_017470	Mm.288159	dynein, axonemal, light chain 4	Dnalc4	10.9076	10.4544	9.75043	10.4771	10.3932	10.2537
1416871_at	NM_007403	Mm.15969	a disintegrin and metallopeptidase domain 8	Adam8	5.27211	4.44578	7.21874	6.22717	6.92588	5.96995
1416872_at	NM_019656	Mm.46701	tetraspanin 6	Tspan6	8.96982	8.90137	8.59595	8.49231	8.5082	8.097
1416873_a_at	NM_016756	Mm.111326	cyclin-dependent kinase 2	Cdk2	6.52853	6.4057	6.57293	6.75033	6.515	3.72192
1416874_a_at	NM_019458	Mm.7916	Paf1, RNA polymerase II associated factor, homolog (S. cerevisiae)	Paf1	8.89348	9.05535	9.38636	9.20937	9.00072	8.94279
1416875_at	NM_022321	Mm.251356	parvin, gamma	Parvg	4.9501	5.07432	6.11903	4.53561	3.64847	4.73299
1416876_at	NM_022321	Mm.251356	parvin, gamma	Parvg	6.44533	5.89497	5.35775	6.31876	6.03228	6.71971
1416877_a_at	AI594880	Mm.138749	mitochondrial ribosomal protein L51	Mrpl51	11.6049	11.5261	11.2238	11.4692	11.296	11.4867
1416878_at	AI594880	Mm.138749	mitochondrial ribosomal protein L51	Mrpl51	8.26024	8.18478	7.85927	8.23888	8.20139	8.10482
1416879_at	AI594880	Mm.138749	mitochondrial ribosomal protein L51	Mrpl51	7.71655	7.82905	7.71864	7.6138	7.69001	7.85915
1416880_at	BC003839	Mm.1639	myeloid cell leukemia sequence 1	Mcl1	10.9365	10.9058	10.7094	11.0664	11.1032	10.7503
1416881_at	BC003839	Mm.1639	myeloid cell leukemia sequence 1	Mcl1	8.22497	8.3079	8.02594	7.7005	7.72529	7.82246
1416882_at	NM_026418	Mm.18635	regulator of G-protein signalling 10	Rgs10	9.60949	9.69838	9.20754	9.16907	9.16681	9.99688
1416883_at	NM_019649	Mm.290960	cleft lip and palate associated transmembrane protein 1	Clptm1	12.2386	12.0327	11.6506	12.2538	11.8808	11.1648
1416884_at	BC018354	Mm.280968	chromobox homolog 3 (Drosophila HP1 gamma)	Cbx3	13.3832	13.7059	13.445	13.8686	13.4308	12.7566
1416885_at	NM_054099	Mm.478004	RIKEN cDNA 1110038F14 gene	1110038F14Rik	9.83708	9.86231	9.63031	9.90462	9.81855	10.0949
1416886_at	NM_020558	Mm.287982	C1D nuclear receptor co-repressor	C1d	7.07785	7.57951	7.57173	7.50831	7.16721	7.67612
1416887_at	NM_020558	Mm.287982	C1D nuclear receptor co-repressor	C1d	2.59784	0.5065	1.32816	2.94353	4.69641	6.05461
1416888_at	BC021400	Mm.5126	Fas (TNFRSF6)-associated via death domain	Fadd	7.8321	7.79868	7.50528	8.15213	7.93267	7.44348
1416889_at	NM_009405	Mm.39469	troponin I, skeletal, fast 2	Tnni2	2.02274	4.14314	4.94231	5.33632	5.56138	2.86367
1416890_at	NM_134139	Mm.29627	WD repeat domain 74	Wdr74	9.53464	9.57491	9.20054	9.60298	9.38055	8.87047
1416891_at	U70674	Mm.4390	numb gene homolog (Drosophila)	Numb	9.94363	9.81526	10.4095	10.025	10.1869	10.1256
1416892_s_at	BC021353	Mm.277864	family with sequence similarity 107, member B	Fam107b	11.0162	11.0563	10.9729	11.0579	10.9867	10.8931
1416893_at	BC021353	Mm.277864	family with sequence similarity 107, member B	Fam107b	7.46886	7.46735	6.47827	8.47694	7.86988	6.71832
1416894_at	NM_024172	Mm.6803	HSPA (heat shock 70kDa) binding protein, cytoplasmic cochaperone 1	Hspbp1	10.5259	10.3216	9.6149	10.1943	9.92053	10.0385
1416895_at	D38146	Mm.15675	ephrin A1	Efna1	6.43141	7.2394	6.75818	6.90077	4.40092	7.51475
1416896_at	NM_009097	Mm.301827	ribosomal protein S6 kinase polypeptide 1	Rps6ka1	8.07383	7.42907	7.27124	6.44047	7.11373	6.54248
1416897_at	NM_030253	Mm.49074	poly (ADP-ribose) polymerase family, member 9	Parp9	7.75792	7.54455	6.89915	7.3978	7.51523	8.05294
1416898_a_at	NM_016849	Mm.3960	interferon regulatory factor 3	Irf3	7.99719	8.5233	8.56779	8.34245	8.33774	9.01236
1416899_at	NM_009482	Mm.10205	undifferentiated embryonic cell transcription factor 1	Utf1	5.55193	5.17918	4.60555	4.51661	5.2333	3.51401
1416900_s_at	NM_138647	Mm.258280	growth differentiation factor 1 /// LAG1 homolog, ceramide synthase 1	Gdf1 /// Lass1	8.51793	8.68761	7.91007	7.82782	8.33721	8.69056
1416901_at	BC007190	Mm.282556	Niemann Pick type C2	Npc2	11.6938	11.5853	10.8364	11.411	11.0992	10.8926
1416902_a_at	NM_009942	Mm.180182	cytochrome c oxidase, subunit Vb	Cox5b	13.0125	12.8184	12.5582	12.9831	12.5374	13.263
1416903_at	NM_008749	Mm.258923	nucleobindin 1	Nucb1	10.366	10.018	9.487	10.1595	9.9352	9.28766
1416904_at	NM_020007	Mm.255723	muscleblind-like 1 (Drosophila)	Mbnl1	12.0651	11.9759	12.5291	12.9181	12.7491	12.2853
1416905_at	NM_008190	Mm.2614	guanylate cyclase activator 2a (guanylin)	Guca2a	3.31205	1.57343	2.24876	3.14075	3.02368	4.12001
1416906_at	NM_021505	Mm.332667	anaphase-promoting complex subunit 5	Anapc5	10.9533	10.7123	11.3675	10.529	10.9544	11.2683
1416907_at	BB818311	Mm.426637	translin	Tsn	11.1631	11.1818	11.0876	11.4677	11.3388	11.1599
1416908_s_at	BB818311	Mm.426637	translin	Tsn	11.6766	11.5194	11.3499	11.6407	11.6028	11.3184
1416909_at	NM_025457	Mm.28924	phosphatidylinositol glycan anchor biosynthesis, class Y-like	Pigyl	10.6548	10.4339	10.0882	10.2809	10.2506	10.7474
1416910_at	NM_025384	Mm.248046	DnaJ (Hsp40) homolog, subfamily C, member 15	Dnajc15	10.6365	10.5881	10.229	10.2533	10.1881	10.6596
1416911_a_at	NM_023423	Mm.477750	akirin 1	Akirin1	8.63551	8.72793	8.6255	8.65031	7.84995	6.57899
1416912_at	NM_023423	Mm.477750	akirin 1	Akirin1	11.6417	11.5873	11.3758	11.7886	11.3664	10.555
1416913_at	NM_007954	Mm.88078	esterase 1	Es1	1.2562	3.36789	1.39283	1.45589	4.79606	6.2204
1416914_s_at	NM_023166	Mm.391142	mammary tumor virus receptor 2	Mtvr2	9.67887	9.64544	9.41	9.57268	9.06542	9.40682
1416915_at	U42190	Mm.18210	mutS homolog 6 (E. coli)	Msh6	8.9361	9.30757	9.04528	9.54048	9.32762	8.89802
1416916_at	NM_007921	Mm.441439	E74-like factor 3	Elf3	7.49301	7.29429	7.40487	7.35043	6.60048	7.76443
1416917_at	NM_021437	Mm.197509	RIKEN cDNA 1700123O20 gene	1700123O20Rik	10.7341	10.4134	10.1023	10.5296	10.1998	10.5148
1416918_at	NM_016747	Mm.4615	discs, large homolog 3 (Drosophila)	Dlg3	10.119	10.0173	9.93315	9.54168	9.91409	9.67921
1416919_a_at	NM_016902	Mm.210766	nephronophthisis 1 (juvenile) homolog (human)	Nphp1	8.10083	7.586	8.42053	8.16066	8.21075	7.06658
1416920_at	NM_009032	Mm.426069	RNA binding motif protein 4	Rbm4	8.78976	8.75314	8.51811	8.88905	8.77367	8.29487
1416921_x_at	NM_007438	Mm.275831	aldolase A, fructose-bisphosphate	Aldoa	15.5271	15.1686	14.6655	15.271	14.9777	15.5373
1416922_a_at	AK018668	Mm.29820	BCL2/adenovirus E1B interacting protein 3-like	Bnip3l	12.5566	12.584	12.2387	12.3279	12.2596	12.1695
1416923_a_at	AK018668	Mm.29820	BCL2/adenovirus E1B interacting protein 3-like	Bnip3l	11.9909	12.1082	12.03	11.6596	11.9571	11.576
1416924_at	NM_018772	Mm.38011	brain protein I3	Bri3	12.351	11.7179	11.595	11.715	11.1824	11.6629
1416925_at	NM_008379	Mm.251013	karyopherin (importin) beta 1	Kpnb1	8.65432	8.76283	8.44586	9.0418	8.69176	7.94289
1416926_at	AW495711	Mm.393018	transformation related protein 53 inducible nuclear protein 1	Trp53inp1	10.2589	10.3388	10.8338	10.4593	10.61	10.3449
1416927_at	AW495711	Mm.393018	transformation related protein 53 inducible nuclear protein 1	Trp53inp1	5.0959	5.86936	5.70831	4.65796	2.03962	5.45627
1416928_at	NM_029397	Mm.27660	RNA binding motif protein 12	Rbm12	9.89582	9.76859	9.91584	10.2464	10.1919	9.52385
1416929_at	NM_029397	Mm.27660	RNA binding motif protein 12	Rbm12	6.27267	6.21058	6.71738	7.20012	6.51592	6.50921
1416930_at	NM_010742	Mm.878	lymphocyte antigen 6 complex, locus D	Ly6d	5.65167	5.5636	6.03071	4.95408	5.74453	6.94549
1416931_at	NM_022988	Mm.340248	Ngg1 interacting factor 3-like 1 (S. pombe)	Nif3l1	9.12239	9.19224	9.58323	9.52867	9.44021	9.19643
1416932_at	BC011435	Mm.240108	component of oligomeric golgi complex 2	Cog2	10.0736	9.89246	9.6015	9.98236	9.78902	9.40553
1416933_at	NM_008898	Mm.3863	P450 (cytochrome) oxidoreductase	Por	10.3626	10.0543	9.88584	10.5119	9.95428	10.1728
1416934_at	NM_019926	Mm.423278	X-linked myotubular myopathy gene 1	Mtm1	7.73148	7.85019	8.52712	7.65368	7.6906	8.52699
1416935_at	NM_011706	Mm.288064	transient receptor potential cation channel, subfamily V, member 2	Trpv2	7.38393	7.3432	7.0496	7.31731	6.67607	7.54538
1416936_at	NM_007377	Mm.6826	apoptosis-associated tyrosine kinase	Aatk	9.94277	9.9857	10.1928	8.81941	10.025	9.15681
1416937_at	BC024621	Mm.272460	gamma-aminobutyric acid receptor associated protein	Gabarap	13.1868	13.0485	12.167	12.961	12.6438	12.8535
1416938_at	NM_025366	Mm.246996	coiled-coil-helix-coiled-coil-helix domain containing 1	Chchd1	12.2984	12.107	11.5286	12.1213	11.5923	12.6026
1416939_at	NM_026438	Mm.28897	pyrophosphatase (inorganic) 1	Ppa1	12.9397	12.8088	12.3037	12.8971	12.6709	12.6103
1416940_at	NM_134084	Mm.41656	peptidylprolyl isomerase F (cyclophilin F)	Ppif	8.90706	9.63169	9.58367	9.46761	9.69509	9.41631
1416941_s_at	NM_033561	Mm.27955	eukaryotic translation initiation factor 4H	Eif4h	13.5878	13.5032	12.9762	13.5473	13.2988	12.7115
1416942_at	NM_030711	Mm.83526	endoplasmic reticulum aminopeptidase 1	Erap1	7.02612	7.11356	6.10169	7.34074	7.06084	2.41698
1416943_at	NM_009455	Mm.4429	ubiquitin-conjugating enzyme E2E 1, UBC4/5 homolog (yeast)	Ube2e1	11.968	12.3234	11.9335	11.8957	11.8684	10.8117
1416944_a_at	NM_011903	Mm.126976	tousled-like kinase 2 (Arabidopsis)	Tlk2	9.66551	9.87714	9.9737	9.93332	9.91951	9.71203
1416945_at	NM_133949	Mm.42855	prostate tumor over expressed gene 1	Ptov1	10.6488	10.5829	9.92684	10.2346	10.5428	10.5707
1416946_a_at	NM_130864	Mm.205266	acetyl-Coenzyme A acyltransferase 1A /// acetyl-Coenzyme A acyltransferase 1B	Acaa1a /// Acaa1b	10.8844	10.5772	9.86569	10.6498	10.2301	9.65439
1416947_s_at	NM_130864	Mm.205266	acetyl-Coenzyme A acyltransferase 1A /// acetyl-Coenzyme A acyltransferase 1B	Acaa1a /// Acaa1b	11.7709	11.5256	10.9843	11.5921	11.1672	11.1231
1416948_at	NM_011288	Mm.12144	mitochondrial ribosomal protein L23	Mrpl23	11.8514	11.7204	11.0365	11.6799	11.1553	11.9645
1416949_s_at	NM_008202	Mm.18556	solute carrier family 39 (zinc transporter), member 7	Slc39a7	11.2539	10.9107	10.445	11.0723	10.9888	10.0913
1416950_at	NM_134131	Mm.27740	tumor necrosis factor, alpha-induced protein 8	Tnfaip8	8.66981	8.85178	8.14438	8.4001	8.03388	8.72137
1416951_a_at	NM_023721	Mm.311549	ATPase, H+ transporting, lysosomal V1 subunit D	Atp6v1d	12.0304	12.2844	11.8755	11.9195	11.7736	11.6779
1416952_at	NM_023721	Mm.311549	ATPase, H+ transporting, lysosomal V1 subunit D	Atp6v1d	12.5929	12.6797	12.3602	12.3375	12.2778	12.2218
1416953_at	NM_010217	Mm.390287	connective tissue growth factor	Ctgf	10.6989	10.554	9.237	10.294	10.0557	10.079
1416954_at	BC003222	Mm.3991	solute carrier family 25 (mitochondrial carrier, dicarboxylate transporter), member 10	Slc25a10	9.84516	9.26425	9.27053	9.16066	9.48322	9.11898
1416955_at	BC003222	Mm.3991	solute carrier family 25 (mitochondrial carrier, dicarboxylate transporter), member 10	Slc25a10	7.04745	6.89975	7.31441	6.67974	7.40884	7.97167
1416956_at	U31908	Mm.388924	potassium voltage-gated channel, shaker-related subfamily, beta member 2	Kcnab2	12.2743	12.4879	11.9519	12.1862	12.397	11.7647
1416957_at	NM_011136	Mm.897	POU domain, class 2, associating factor 1	Pou2af1	3.2898	4.47618	4.36263	2.59538	4.53484	2.29912
1416958_at	NM_011584	Mm.26587	nuclear receptor subfamily 1, group D, member 2	Nr1d2	13.2118	13.0558	13.3081	13.4085	13.2526	13.468
1416959_at	NM_011584	Mm.26587	nuclear receptor subfamily 1, group D, member 2	Nr1d2	5.51272	5.9358	5.57111	5.63964	5.39035	2.28755
1416960_at	NM_024256	Mm.259	beta-1,3-glucuronyltransferase 3 (glucuronosyltransferase I)	B3gat3	10.9997	10.5309	9.79386	10.4475	10.3951	9.55111
1416961_at	NM_009773	Mm.29133	budding uninhibited by benzimidazoles 1 homolog, beta (S. cerevisiae)	Bub1b	9.33527	9.13881	8.34748	9.96961	9.32196	8.07127
1416962_at	NM_133878	Mm.255045	regulator of chromosome condensation 1	Rcc1	7.92333	8.71501	8.09744	8.40227	7.98868	7.08147
1416963_at	NM_133835	Mm.247824	ubiquitin associated domain containing 1	Ubac1	11.0446	10.8262	10.8776	11.2225	10.714	11.002
1416964_at	NM_023060	Mm.333237	eukaryotic elongation factor, selenocysteine-tRNA-specific	Eefsec	8.67289	8.4677	7.84894	8.21691	8.54527	7.49121
1416965_at	AF181560	Mm.4881	proprotein convertase subtilisin/kexin type 1 inhibitor	Pcsk1n	12.32	12.1947	11.3322	12.1316	12.0495	10.658
1416966_at	BC014762	Mm.285294	solute carrier family 22 (organic anion transporter), member 8	Slc22a8	7.15359	7.47227	7.3808	7.68794	7.31164	5.27842
1416967_at	U31967	Mm.65396	SRY-box containing gene 2	Sox2	10.5926	10.5969	10.1919	10.0826	10.2028	9.79382
1416968_a_at	NM_133943	Mm.157103	hydroxy-delta-5-steroid dehydrogenase, 3 beta- and steroid delta-isomerase 7	Hsd3b7	8.38303	8.3524	8.3407	8.26787	8.09207	8.68168
1416969_at	NM_013882	Mm.20858	G two S phase expressed protein 1	Gtse1	3.59318	6.40918	2.84471	6.58513	6.01264	2.38213
1416970_a_at	NM_009945	Mm.152627	cytochrome c oxidase, subunit VIIa 2	Cox7a2	15.2719	15.0658	14.5348	14.9719	14.6572	16.056
1416971_at	NM_009945	Mm.152627	cytochrome c oxidase, subunit VIIa 2	Cox7a2	13.9423	13.8463	13.3507	13.5074	13.3846	14.7364
1416972_at	NM_011482	Mm.299312	NHP2 non-histone chromosome protein 2-like 1 (S. cerevisiae)	Nhp2l1	12.5303	12.3533	11.8128	12.1046	11.8785	12.3949
1416973_at	NM_011482	Mm.299312	NHP2 non-histone chromosome protein 2-like 1 (S. cerevisiae)	Nhp2l1	12.177	12.1033	11.7915	11.8959	11.7495	12.1081
1416974_at	BB125321	Mm.263639	signal transducing adaptor molecule (SH3 domain and ITAM motif) 2	Stam2	8.51867	9.11342	9.45889	8.97444	8.79782	10.0624
1416975_at	BB125321	Mm.263639	signal transducing adaptor molecule (SH3 domain and ITAM motif) 2	Stam2	6.21866	6.59991	7.6052	6.80231	6.92445	8.41686
1416976_at	BB125321	Mm.263639	signal transducing adaptor molecule (SH3 domain and ITAM motif) 2	Stam2	8.93949	9.26426	9.92938	9.29911	9.33311	8.96351
1416977_at	BB125321	Mm.263639	signal transducing adaptor molecule (SH3 domain and ITAM motif) 2	Stam2	6.05552	6.04228	6.81192	4.97775	5.94668	7.45294
1416978_at	NM_010189	Mm.3303	Fc receptor, IgG, alpha chain transporter	Fcgrt	7.56978	8.27287	7.25203	7.22931	7.27011	7.69696
1416979_at	NM_025624	Mm.332855	proteasome maturation protein	Pomp	12.7123	12.5966	12.039	12.5128	12.2649	13.2547
1416980_at	NM_027853	Mm.337232	methyltransferase like 7B	Mettl7b	2.49565	3.73317	3.20029	2.44122	3.87267	2.24586
1416981_at	AI462296	Mm.29891	forkhead box O1	Foxo1	8.8107	8.68673	8.9602	8.98229	9.06494	8.29883
1416982_at	AI462296	Mm.29891	forkhead box O1	Foxo1	7.30253	7.81369	8.22433	7.90371	8.60765	7.4359
1416983_s_at	AI462296	Mm.29891	forkhead box O1	Foxo1	9.04165	8.81797	9.45397	8.8856	9.51845	9.35495
1416984_at	NM_026768	Mm.287443	mitochondrial ribosomal protein S18A	Mrps18a	12.105	11.9182	11.0726	11.8244	11.4533	11.6538
1416985_at	AB018194	Mm.1682	signal-regulatory protein alpha	Sirpa	10.2621	10.3797	10.5201	11.0224	10.8019	9.84594
1416986_a_at	AB018194	Mm.1682	signal-regulatory protein alpha	Sirpa	7.66434	6.27376	6.64435	7.52694	7.38048	5.98744
1416987_at	NM_023876	Mm.33870	elongation protein 4 homolog (S. cerevisiae)	Elp4	6.68377	7.06161	6.7912	7.36599	6.58638	7.07031
1416988_at	NM_008628	Mm.4619	mutS homolog 2 (E. coli)	Msh2	10.046	9.73313	9.41183	10.0016	10.0322	9.54018
1416989_at	NM_026664	Mm.46397	vacuolar protein sorting 53 (yeast)	Vps53	10.2877	10.4753	10.1468	10.251	10.0994	10.1124
1416990_at	BC019432	Mm.1243	retinoid X receptor beta	Rxrb	10.5029	10.3602	10.4535	10.5761	10.2194	9.72619
1416991_at	NM_026658	Mm.291779	mitochondrial translation optimization 1 homolog (S. cerevisiae)	Mto1	9.69284	9.31571	9.17823	9.38513	9.15062	9.19539
1416992_at	NM_008595	Mm.149235	similar to manic fringe /// MFNG O-fucosylpeptide 3-beta-N-acetylglucosaminyltransferase	LOC100046464 /// Mfng	7.83299	8.41928	7.19149	7.81383	7.73099	4.66265
1416993_at	NM_133973	Mm.272930	component of oligomeric golgi complex 4	Cog4	8.77504	8.51402	8.95751	8.91448	9.06971	8.01478
1416994_at	NM_133795	Mm.271974	tetratricopeptide repeat domain 1	Ttc1	9.23071	8.92797	8.87209	9.38862	9.18956	8.7999
1416995_at	NM_030880	Mm.236650	protein kinase C and casein kinase substrate in neurons 3	Pacsin3	6.45514	6.80969	6.40909	6.45455	6.50879	4.1897
1416996_at	BC005421	Mm.387293	TBC1 domain family, member 8	Tbc1d8	10.7084	10.4728	10.9176	11.1592	11.0017	11.4371
1416997_a_at	NM_010404	Mm.281700	huntingtin-associated protein 1	Hap1	9.49207	9.26263	9.85814	8.97191	9.3718	9.26504
1416998_at	NM_021511	Mm.29061	RRS1 ribosome biogenesis regulator homolog (S. cerevisiae)	Rrs1	10.0028	10.0053	9.45451	10.0767	9.86746	8.17043
1416999_at	NM_009213	Mm.953	sphingomyelin phosphodiesterase 2, neutral	Smpd2	9.89622	9.90159	10.1193	9.74412	10.1338	9.52592
1417000_at	NM_030251	Mm.166858	ankyrin repeat and BTB (POZ) domain containing 1	Abtb1	8.64932	8.81116	8.36063	8.43368	8.74499	7.51194
1417001_a_at	BE447520	Mm.331964	DNA segment, Chr 4, Wayne State University 53, expressed	D4Wsu53e	11.6854	11.5972	11.8815	11.391	11.5705	11.49
1417002_at	BC021536	Mm.347369	RIKEN cDNA 0610012G03 gene	0610012G03Rik	12.6959	12.1652	11.9578	12.3095	12.1843	12.2725
1417003_at	BC021536	Mm.347369	RIKEN cDNA 0610012G03 gene	0610012G03Rik	7.87935	7.29979	6.96878	7.1923	7.23867	6.79759
1417004_at	NM_021884	Mm.241334	tumor susceptibility gene 101	Tsg101	11.5062	11.3339	10.7258	11.8167	11.3352	11.1018
1417005_at	AU079968	Mm.278357	kinesin light chain 1	Klc1	13.7472	13.7158	13.2846	13.3876	13.5431	13.4184
1417006_at	NM_025417	Mm.41687	COMM domain containing 4	Commd4	10.6642	10.4796	10.0918	10.2938	10.1365	10.835
1417007_a_at	NM_009190	Mm.18705	vacuolar protein sorting 4b (yeast)	Vps4b	10.8123	10.6518	10.6669	10.5042	10.7296	9.67266
1417008_at	BC006668	Mm.20396	carnitine acetyltransferase	Crat	7.76522	7.5367	6.7967	7.42826	7.04965	7.55486
1417009_at	NM_023143	Mm.333375	complement component 1, r subcomponent	C1r	4.57188	4.46801	5.0897	1.83669	4.87627	3.20553
1417010_at	NM_013915	Mm.330700	zinc finger protein 238	Zfp238	12.3833	12.5843	12.9309	13.0215	12.6773	12.1743
1417011_at	AU021035	Mm.234266	syndecan 2	Sdc2	10.2694	9.45852	9.85591	9.76884	9.57152	10.3564
1417012_at	AU021035	Mm.234266	syndecan 2	Sdc2	8.12152	7.79507	8.10867	8.12731	7.90722	6.8747
1417013_at	AF250139	Mm.21549	heat shock protein 8	Hspb8	8.54456	8.9305	8.19175	8.15184	7.9848	8.8752
1417014_at	AF250139	Mm.21549	heat shock protein 8	Hspb8	7.4972	6.96748	7.1292	6.65126	5.80024	3.79751
1417015_at	BB703307	Mm.41265	Ras association (RalGDS/AF-6) domain family member 3	Rassf3	5.69874	5.71264	5.47412	1.37762	4.38837	2.02547
1417016_at	NM_010765	Mm.272206	MAP kinase-activated protein kinase 5	Mapkapk5	10.7598	10.4843	10.2482	10.8421	10.5975	10.1595
1417017_at	NM_007809	Mm.1262	cytochrome P450, family 17, subfamily a, polypeptide 1	Cyp17a1	3.00507	1.73708	3.45447	3.29406	2.87273	4.603
1417018_at	NM_021474	Mm.276367	epidermal growth factor-containing fibulin-like extracellular matrix protein 2	Efemp2	8.80825	8.70825	8.1887	8.41778	8.08685	6.77506
1417019_a_at	NM_011799	Mm.20912	cell division cycle 6 homolog (S. cerevisiae)	Cdc6	4.53216	4.92751	5.3199	5.27629	4.85138	5.96389
1417020_at	NM_133711	Mm.45833	spermatogenesis associated 4	Spata4	4.85382	3.1065	3.20876	1.71017	4.2131	2.07183
1417021_a_at	NM_012046	Mm.23495	sporulation protein, meiosis-specific, SPO11 homolog (S. cerevisiae)	Spo11	4.32606	4.22952	5.88373	5.58492	5.2377	6.24354
1417022_at	NM_007515	Mm.5140	solute carrier family 7 (cationic amino acid transporter, y+ system), member 3	Slc7a3	7.63538	7.84988	7.99418	7.1419	7.71159	7.4481
1417023_a_at	NM_024406	Mm.582	fatty acid binding protein 4, adipocyte	Fabp4	7.71713	6.32735	7.72761	7.22697	7.65114	8.15048
1417024_at	BC020088	Mm.10528	histidyl-tRNA synthetase	Hars	10.6283	10.4203	9.80729	10.5621	9.98087	10.2022
1417025_at	NM_010382	Mm.22564	histocompatibility 2, class II antigen E beta	H2-Eb1	5.95349	4.72358	4.58393	6.44812	4.32337	5.15127
1417026_at	BC024693	Mm.30184	prefoldin 1	Pfdn1	11.1502	11.0662	10.7307	11.0531	10.6789	11.5148
1417027_at	BB283676	Mm.44876	tripartite motif-containing 2	Trim2	12.0053	11.9995	12.2628	12.3395	12.4086	12.3567
1417028_a_at	BB283676	Mm.44876	tripartite motif-containing 2	Trim2	11.8306	11.9502	12.4518	12.0807	12.2163	12.2548
1417029_a_at	BB283676	Mm.44876	tripartite motif-containing 2	Trim2	5.8724	6.10732	6.90659	6.48733	6.44162	6.78607
1417030_at	NM_025864	Mm.236300	transmembrane protein 206	Tmem206	6.81522	6.65789	6.73837	6.97756	6.47871	6.2316
1417031_at	NM_025864	Mm.236300	transmembrane protein 206	Tmem206	5.81398	5.84446	5.45471	5.27315	5.43604	2.54469
1417032_at	AF296657	Mm.458125	ubiquitin-conjugating enzyme E2G 2	Ube2g2	9.82994	9.94396	9.55699	10.1212	9.95708	7.87135
1417033_at	AF296657	Mm.458125	ubiquitin-conjugating enzyme E2G 2	Ube2g2	6.59175	7.07666	5.3763	6.13179	6.55366	4.8329
1417034_at	NM_025960	Mm.44213	trafficking protein particle complex 6A	Trappc6a	9.96169	9.06247	9.32775	9.27919	9.22662	9.23531
1417035_at	BI134670	Mm.303924	SAC3 domain containing 1	Sac3d1	9.40704	9.32556	8.86921	9.32354	8.93938	8.43961
1417036_at	BI134670	Mm.303924	SAC3 domain containing 1	Sac3d1	1.04185	3.82395	1.97068	2.96935	4.78642	6.7261
1417037_at	NM_019716	Mm.29709	origin recognition complex, subunit 6-like (S. cerevisiae)	Orc6l	9.20182	9.03489	8.82903	9.36618	8.64104	9.26048
1417038_at	NM_017380	Mm.38450	septin 9	2015-09-10	8.98201	8.76415	8.24159	7.93671	8.28975	9.14535
1417039_a_at	NM_025611	Mm.329078	cullin 7	Cul7	9.15378	9.64612	9.09636	8.80573	9.23934	8.58305
1417040_a_at	NM_016778	Mm.3295	BCL2-related ovarian killer protein	Bok	8.52221	9.36715	8.67205	9.00886	8.12264	8.82691
1417041_at	NM_009085	Mm.3458	polymerase (RNA) I polypeptide C	Polr1c	10.6566	10.2864	9.86832	10.3723	10.0946	10.0205
1417042_at	NM_008063	Mm.30087	solute carrier family 37 (glucose-6-phosphate transporter), member 4	Slc37a4	9.94198	9.88725	9.96359	9.63078	9.44618	9.62554
1417043_at	NM_008490	Mm.1593	lecithin cholesterol acyltransferase	Lcat	6.27995	7.26388	6.02432	6.64424	6.46525	5.99913
1417044_at	NM_025304	Mm.260527	leucine carboxyl methyltransferase 1	Lcmt1	10.663	10.3259	9.87086	10.2134	10.1847	9.98417
1417045_at	NM_007544	Mm.235081	BH3 interacting domain death agonist	Bid	7.69638	7.32418	7.62298	6.87163	7.18205	7.24409
1417046_at	NM_018879	Mm.11337	tumor suppressor candidate 4	Tusc4	9.97088	9.90128	9.46891	9.81967	9.67219	9.82544
1417047_at	AF269062	Mm.34171	prominin 2	Prom2	4.6748	3.34463	4.91349	2.72775	2.49495	2.71983
1417048_at	AF269062	Mm.34171	prominin 2	Prom2	2.05468	2.11975	1.75656	1.93308	1.51491	3.76932
1417049_at	AF069311	Mm.195461	Rh blood group, D antigen	Rhd	6.805	7.07093	7.1998	7.15837	6.95438	7.48141
1417050_at	NM_026161	Mm.258993	C1q and tumor necrosis factor related protein 4	C1qtnf4	10.8441	10.705	10.2481	10.5145	10.277	10.2362
1417051_at	NM_021543	Mm.390715	protocadherin 8	Pcdh8	10.165	10.4953	10.6688	9.75609	10.7835	9.72052
1417052_at	BC014783	Mm.21874	proteasome (prosome, macropain) subunit, beta type 3	Psmb3	11.5797	11.7399	11.2405	11.4242	11.2254	12.1501
1417053_at	AK010619	Mm.263862	prohibitin	Phb	10.3892	10.2751	9.65981	10.3236	10.0047	9.72089
1417054_a_at	NM_025323	Mm.102627	RIKEN cDNA 0610009D07 gene	0610009D07Rik	12.3481	12.2788	12.1319	11.971	11.5024	12.6102
1417055_at	NM_025323	Mm.102627	RIKEN cDNA 0610009D07 gene	0610009D07Rik	12.0126	12.0715	11.4928	11.7812	11.4345	12.216
1417056_at	NM_011189	Mm.830	proteasome (prosome, macropain) 28 subunit, alpha	Psme1	10.9885	11.1864	10.5617	10.5978	10.5089	10.6871
1417057_a_at	BC011499	Mm.295252	lysosomal-associated membrane protein 3 /// similar to peptidylprolyl isomerase D /// similar to peptidylprolyl isomerase D /// peptidylprolyl isomerase D (cyclophilin D)	Lamp3 /// LOC100043444 /// LOC100045251 /// Ppid	10.6707	10.8179	10.5802	10.7984	10.4969	10.2132
1417058_a_at	NM_025327	Mm.177991	keratinocyte associated protein 2	Krtcap2	10.7864	10.619	9.89407	10.6364	10.15	10.9478
1417059_at	NM_025327	Mm.177991	keratinocyte associated protein 2	Krtcap2	11.2338	11.1981	10.4899	10.9783	10.8112	11.5001
1417060_at	NM_029632	Mm.46176	protein phosphatase 1, regulatory (inhibitor) subunit 11	Ppp1r11	10.8969	11.0049	10.5111	10.6287	10.6292	10.1102
1417061_at	AF226613	Mm.28756	solute carrier family 40 (iron-regulated transporter), member 1	Slc40a1	8.21552	8.10311	7.95195	7.87198	7.51586	8.08952
1417062_at	NM_026034	Mm.260782	armadillo repeat containing 10	Armc10	9.74688	9.45781	8.92204	9.42651	9.24032	8.34972
1417063_at	NM_009777	Mm.2570	complement component 1, q subcomponent, beta polypeptide	C1qb	7.96684	8.63634	7.17958	7.79528	7.40494	7.39105
1417064_at	NM_026365	Mm.2053	jagunal homolog 1 (Drosophila)	Jagn1	10.5859	10.6063	10.1421	10.5974	10.374	10.0748
1417065_at	NM_007913	Mm.181959	early growth response 1	Egr1	12.8174	11.2127	10.3074	9.64543	11.6616	10.1869
1417066_at	AK014605	Mm.38330	chaperone, ABC1 activity of bc1 complex like (S. pombe)	Cabc1	9.33993	9.28618	8.8059	9.29084	9.19513	8.85504
1417067_s_at	AK014605	Mm.38330	chaperone, ABC1 activity of bc1 complex like (S. pombe)	Cabc1	8.07522	7.04525	7.96972	7.71993	8.45878	8.8019
1417068_a_at	BC010191	Mm.277916	protein tyrosine phosphatase, non-receptor type 1	Ptpn1	9.9715	9.96647	9.85278	9.90726	9.68618	10.372
1417069_a_at	BG228815	Mm.87312	glia maturation factor, beta	Gmfb	8.2808	9.16284	8.76901	7.49828	9.11532	9.06478
1417070_at	NM_133969	Mm.245297	cytochrome P450, family 4, subfamily v, polypeptide 3	Cyp4v3	6.86636	7.20448	7.20186	6.84404	6.6566	7.33766
1417071_s_at	NM_133969	Mm.245297	cytochrome P450, family 4, subfamily v, polypeptide 3	Cyp4v3	8.24303	8.43562	8.49448	8.2607	8.51175	8.70541
1417072_at	NM_008766	Mm.30090	solute carrier family 22 (organic anion transporter), member 6	Slc22a6	2.6558	2.80104	4.70203	4.87788	2.82544	6.31276
1417073_a_at	NM_021881	Mm.384135	quaking	Qk	9.80848	10.2518	10.1368	9.95066	9.94559	9.51585
1417074_at	NM_007675	Mm.30300	carcinoembryonic antigen-related cell adhesion molecule 10	Ceacam10	5.51662	4.72957	5.74791	5.70721	4.41685	6.57852
1417075_at	NM_025591	Mm.422972	family with sequence similarity 136, member A	Fam136a	10.7595	10.8403	10.4432	10.6752	10.2948	10.7563
1417076_at	NM_027281	Mm.26654	fatty acid binding protein 9, testis	Fabp9	4.79958	5.32409	6.35699	2.69368	5.20499	6.78307
1417077_at	NM_007530	Mm.242379	B-cell receptor-associated protein 29	Bcap29	10.825	10.5415	10.1721	10.2756	10.3258	10.4779
1417078_at	NM_025622	Mm.390793	lectin, galactose-binding, soluble 2	Lgals2	4.47327	2.87556	2.4039	5.79934	4.54816	4.04206
1417079_s_at	NM_025622	Mm.390793	lectin, galactose-binding, soluble 2	Lgals2	0.809297	4.56922	5.10145	4.58133	3.73115	6.81735
1417080_a_at	NM_012029	Mm.425568	ECSIT homolog (Drosophila)	Ecsit	10.2745	9.80052	9.50509	9.98471	9.81702	9.45038
1417081_a_at	BC004829	---	synaptogyrin 2	Syngr2	7.4647	7.82418	7.24661	7.69126	7.06426	7.81505
1417082_at	NM_130889	Mm.263913	acidic (leucine-rich) nuclear phosphoprotein 32 family, member B	Anp32b	11.9568	11.6539	11.0817	11.935	11.6601	11.7159
1417083_at	NM_024171	Mm.20188	Sec61 beta subunit	Sec61b	12.009	12.0179	11.4958	11.8492	11.4467	11.7717
1417084_at	NM_010124	Mm.259516	eukaryotic translation initiation factor 4E binding protein 2	Eif4ebp2	7.72593	8.33783	7.96143	7.59805	8.02183	8.0578
1417085_at	NM_030611	Mm.196666	aldo-keto reductase family 1, member C6	Akr1c6	2.09691	2.43011	2.16883	1.80015	1.86456	2.38843
1417086_at	BE688382	Mm.397111	platelet-activating factor acetylhydrolase, isoform 1b, subunit 1	Pafah1b1	9.89075	10.4412	10.0517	10.3514	10.3951	10.4694
1417087_at	BG074127	Mm.276271	golgi apparatus protein 1	Glg1	10.8084	11.0655	11.4464	11.0179	11.8099	10.8671
1417088_at	AW493043	Mm.22795	zinc finger protein 346	Zfp346	10.2631	10.3087	10.3435	10.1128	10.2315	9.3427
1417089_a_at	NM_009897	Mm.252145	creatine kinase, mitochondrial 1, ubiquitous	Ckmt1	11.5216	11.6749	11.3176	11.7722	11.4392	10.7481
1417090_at	NM_009037	Mm.4876	reticulocalbin 1	Rcn1	10.0988	10.3821	10.1223	9.97067	10.0907	10.0576
1417091_at	NM_007700	Mm.3996	conserved helix-loop-helix ubiquitous kinase	Chuk	8.20159	8.79085	9.89785	8.86171	8.78459	8.94488
1417092_at	BC013446	Mm.3542	parathyroid hormone 1 receptor	Pth1r	5.55568	6.23926	5.92131	6.05367	6.0613	3.2369
1417093_a_at	NM_010364	Mm.10182	general transcription factor II H, polypeptide 4	Gtf2h4	8.59169	8.71394	7.87429	8.33412	8.14009	8.13287
1417094_at	NM_133348	Mm.296191	acyl-CoA thioesterase 7	Acot7	12.6461	12.6747	11.9473	12.1185	12.2746	11.5094
1417095_a_at	NM_015765	Mm.89341	heat shock protein 14	Hspa14	6.6724	7.20495	7.11701	7.0337	6.05437	7.95119
1417096_at	NM_026041	Mm.289841	ribosomal RNA processing 15 homolog (S. cerevisiae)	Rrp15	8.72995	8.43513	8.18586	9.01337	8.3883	8.18756
1417097_at	NM_025297	Mm.192706	mitochondrial trans-2-enoyl-CoA reductase	Mecr	8.84269	8.59935	8.71791	8.92637	8.77908	8.51128
1417098_s_at	NM_025297	Mm.192706	mitochondrial trans-2-enoyl-CoA reductase	Mecr	8.66499	8.91831	9.22967	9.12116	8.84795	9.07589
1417099_at	NM_133991	Mm.327529	FtsJ homolog 1 (E. coli) /// similar to Ftsj homolog	Ftsj1 /// LOC100044636	10.4676	10.7008	10.6424	10.0928	10.137	9.99774
1417100_at	AV336016	Mm.11175	CD320 antigen	Cd320	9.91798	9.77675	9.16026	9.84518	9.53165	10.0159
1417101_at	BC004714	Mm.296181	heat shock protein 2	Hspa2	8.2682	8.14518	7.76391	7.95461	7.95478	8.44462
1417102_a_at	BC025155	Mm.28058	similar to NADH dehydrogenase (ubiquinone) 1 beta subcomplex, 5 /// NADH dehydrogenase (ubiquinone) 1 beta subcomplex, 5	LOC100046199 /// Ndufb5	13.0722	12.9531	12.661	13.0095	12.4301	13.2433
1417103_at	NM_010027	Mm.298947	D-dopachrome tautomerase	Ddt	11.6223	11.4531	11.1268	11.3687	11.1589	11.0903
1417104_at	BC001999	Mm.20829	epithelial membrane protein 3	Emp3	6.23564	5.74955	5.15153	5.2042	3.08114	7.50146
1417105_at	NM_021502	Mm.38746	trafficking protein particle complex 2-like	Trappc2l	12.1541	11.8739	11.5801	11.694	11.5113	12.1668
1417106_at	NM_025482	Mm.136648	tumor protein D52-like 2	Tpd52l2	9.83515	9.54198	9.46889	9.38584	9.32184	8.64983
1417107_at	NM_025482	Mm.136648	tumor protein D52-like 2	Tpd52l2	8.66804	8.51037	8.65617	8.90046	8.41205	8.49555
1417108_at	NM_029091	Mm.279599	kinesin light chain 4	Klc4	10.625	10.6216	10.3005	10.4199	10.7607	10.0553
1417109_at	BC005738	Mm.15801	tubulointerstitial nephritis antigen-like 1	Tinagl1	3.85873	6.60936	5.66718	5.70297	6.33897	7.8173
1417110_at	BB070019	Mm.117294	mannosidase 1, alpha	Man1a	8.20611	8.1965	8.06981	8.8705	8.17855	8.96151
1417111_at	BB070019	Mm.117294	mannosidase 1, alpha	Man1a	8.99319	9.30123	9.36877	9.38041	9.18772	9.16883
1417112_at	NM_024191	Mm.393247	ADP-ribosylation factor-like 2 binding protein	Arl2bp	12.1772	12.0492	11.5792	11.9916	12.1035	10.9226
1417113_at	AF163665	Mm.321452	germ cell-less homolog 1 (Drosophila)	Gmcl1	9.86209	9.69924	10.22	10.1251	10.2132	9.88753
1417114_at	AF163665	Mm.321452	germ cell-less homolog 1 (Drosophila)	Gmcl1	8.0773	8.13056	8.88946	8.55749	8.63574	7.94558
1417115_at	NM_009582	Mm.172897	mitogen-activated protein kinase kinase kinase 12	Map3k12	10.5917	10.8295	10.815	10.7017	10.6898	10.3133
1417116_at	BG069516	Mm.274553	solute carrier family 6 (neurotransmitter transporter, creatine), member 8	Slc6a8	11.1299	11.0107	10.813	10.3464	10.8234	11.1709
1417117_at	NM_024199	Mm.26944	cleavage stimulation factor, 3' pre-RNA, subunit 1	Cstf1	6.93416	6.20256	6.05052	5.95142	6.52002	3.44953
1417118_a_at	NM_019870	---	ARD1 homolog A, N-acetyltransferase (S. cerevisiae)	Ard1a	9.26654	8.22667	8.2258	8.24179	8.02264	7.89007
1417119_at	NM_024231	Mm.289471	zinc finger like protein 1	Zfpl1	8.58994	8.55501	8.46343	8.69309	8.16697	7.99116
1417120_at	NM_133873	Mm.250504	migration and invasion inhibitory protein	Miip	8.25685	7.83657	6.36903	6.6772	5.56164	7.94821
1417121_at	NM_008068	Mm.4915	gamma-aminobutyric acid (GABA) A receptor, subunit alpha 6	Gabra6	-0.124616	5.44221	3.25551	3.95399	4.1984	1.8786
1417122_at	BC027242	Mm.282257	vav 3 oncogene	Vav3	7.40166	8.50215	8.00629	7.18334	8.55023	7.5225
1417123_at	BC027242	Mm.282257	vav 3 oncogene	Vav3	4.85477	5.76243	6.35618	5.29413	5.43134	2.68565
1417124_at	NM_019771	Mm.28919	destrin	Dstn	13.7945	13.593	13.4388	13.5708	13.4413	13.3743
1417125_at	NM_016661	Mm.371964	S-adenosylhomocysteine hydrolase	Ahcy	11.5728	11.3305	10.5374	11.5003	11.16	10.0165
1417126_a_at	NM_026517	Mm.371630	ribosomal protein L22 like 1	Rpl22l1	13.2748	13.5565	13.1484	13.2014	13.0109	13.678
1417127_at	BC016426	Mm.256509	homeobox, msh-like 1	Msx1	6.07924	2.96863	4.88574	5.58618	5.33735	1.79488
1417128_at	NM_023320	Mm.458147	pleckstrin homology domain containing, family O member 1	Plekho1	7.74465	7.95967	7.46321	6.98537	7.33414	8.79125
1417129_a_at	U68384	Mm.247566	Meis homeobox 2	Meis2	10.7987	10.9834	10.8765	10.9386	11.0057	10.9201
1417130_s_at	NM_020581	Mm.196189	angiopoietin-like 4	Angptl4	5.86354	5.61086	4.15089	3.51058	5.36565	4.33286
1417131_at	C76119	Mm.307103	cell division cycle 25 homolog A (S. pombe)	Cdc25a	7.61938	7.59668	7.12863	7.05202	7.62152	6.93302
1417132_at	C76119	Mm.307103	cell division cycle 25 homolog A (S. pombe)	Cdc25a	7.98266	7.21514	6.33547	7.4978	7.6668	7.74009
1417133_at	NM_008885	Mm.1237	peripheral myelin protein 22	Pmp22	9.80716	9.72371	9.18407	9.47412	9.11885	9.94979
1417134_at	NM_009274	Mm.288728	serine/arginine-rich protein specific kinase 2	Srpk2	9.52123	9.94966	10.3297	10.0197	9.95625	9.6876
1417135_at	NM_009274	Mm.288728	serine/arginine-rich protein specific kinase 2	Srpk2	12.0117	12.2064	12.2607	12.195	12.1664	12.6288
1417136_s_at	NM_009274	Mm.288728	serine/arginine-rich protein specific kinase 2	Srpk2	11.4466	11.6355	11.6803	11.6613	11.6916	11.8678
1417137_at	NM_030724	Mm.280895	uridine-cytidine kinase 2	Uck2	3.40834	2.15142	4.97123	2.38087	4.57159	7.00036
1417138_s_at	NM_025554	Mm.18579	polymerase (RNA) II (DNA directed) polypeptide E	Polr2e	11.3732	11.2171	10.6594	11.1436	11.0447	11.1303
1417139_at	NM_025853	Mm.25410	DSN1, MIND kinetochore complex component, homolog (S. cerevisiae)	Dsn1	6.38719	6.13888	5.88688	6.65799	4.90287	6.86028
1417140_a_at	NM_008977	Mm.260433	protein tyrosine phosphatase, non-receptor type 2	Ptpn2	10.9509	10.9365	11.0367	10.9541	10.6301	11.3125
1417141_at	NM_018738	Mm.33902	interferon gamma induced GTPase	Igtp	8.38721	8.19913	8.28226	7.74814	8.49717	8.34257
1417142_at	NM_024203	Mm.35039	family with sequence similarity 120, member B	Fam120b	9.38388	9.51457	9.12907	9.64652	9.53826	9.59699
1417143_at	U70622	Mm.4772	lysophosphatidic acid receptor 1	Lpar1	5.55556	6.77047	7.4783	7.1414	6.83549	5.982
1417144_at	NM_134024	Mm.142348	tubulin, gamma 1	Tubg1	10.1015	10.1372	9.45752	9.81699	9.88705	9.30788
1417145_at	NM_133921	Mm.187453	nuclear transcription factor, X-box binding-like 1	Nfxl1	8.33475	8.06673	8.82303	8.17202	8.14827	8.42831
1417146_at	NM_026423	Mm.278085	methylthioribose-1-phosphate isomerase homolog (S. cerevisiae)	Mri1	8.28756	8.16045	7.69212	7.87079	7.78499	8.25186
1417147_at	NM_019833	Mm.279863	family with sequence similarity 69, member B	Fam69b	9.79916	10.0664	9.519	9.63536	9.57582	9.13015
1417148_at	NM_008809	Mm.4146	platelet derived growth factor receptor, beta polypeptide	Pdgfrb	6.19945	3.91792	4.45859	3.86896	4.12204	4.57019
1417149_at	NM_011031	Mm.3705	procollagen-proline, 2-oxoglutarate 4-dioxygenase (proline 4-hydroxylase), alpha II polypeptide	P4ha2	7.92637	8.17387	8.31913	7.30902	8.32919	8.29478
1417150_at	NM_010484	Mm.300318	solute carrier family 6 (neurotransmitter transporter, serotonin), member 4	Slc6a4	3.18935	3.84336	3.94225	5.46447	3.19614	2.85626
1417151_a_at	NM_008747	Mm.281715	neurotensin receptor 2	Ntsr2	6.46074	4.22975	5.07357	6.56187	5.57713	6.97098
1417152_at	NM_026495	Mm.131074	nucleus accumbens associated 2, BEN and BTB (POZ) domain containing	Nacc2	8.5135	8.58065	8.99477	8.39195	8.40803	8.88585
1417153_at	NM_026495	Mm.131074	nucleus accumbens associated 2, BEN and BTB (POZ) domain containing	Nacc2	5.92053	5.97237	5.6102	6.4034	6.77454	3.75299
1417154_at	NM_011398	Mm.34953	solute carrier family 25 (mitochondrial carrier, brain), member 14	Slc25a14	10.2759	10.0997	9.27397	9.91541	9.67248	10.7423
1417155_at	BC005453	Mm.16469	v-myc myelocytomatosis viral related oncogene, neuroblastoma derived (avian)	Mycn	9.28456	9.19941	8.97469	8.96582	9.29265	8.2328
1417156_at	NM_008471	Mm.439699	keratin 19	Krt19	2.87154	5.90053	5.16642	5.0505	5.24052	2.48412
1417157_at	BC002227	Mm.29317	ARP10 actin-related protein 10 homolog (S. cerevisiae)	Actr10	12.329	12.3327	11.7251	12.2767	11.8713	11.9897
1417158_at	BB238025	Mm.100116	ZXD family zinc finger C	Zxdc	6.2919	6.99422	6.71822	6.54936	6.22182	6.67955
1417159_at	BB238025	Mm.100116	ZXD family zinc finger C	Zxdc	2.94671	3.91195	5.7621	2.72677	2.60177	6.39652
1417160_s_at	NM_007969	Mm.1650	extracellular proteinase inhibitor	Expi	2.24694	4.797	4.423	3.3919	3.72038	6.22956
1417161_at	NM_026373	Mm.29609	CDK2-associated protein 2	Cdk2ap2	12.2996	11.8052	11.4572	12.2859	11.6026	11.8747
1417162_at	BC004752	Mm.261182	transmembrane BAX inhibitor motif containing 1	Tmbim1	9.41319	8.61735	8.57004	8.30592	7.9985	8.51815
1417163_at	NM_022019	Mm.404024	dual specificity phosphatase 10	Dusp10	6.62376	7.74581	6.08652	6.05991	6.25585	6.12091
1417164_at	NM_022019	Mm.404024	dual specificity phosphatase 10	Dusp10	8.00525	8.33758	8.1228	7.87245	8.02087	8.38089
1417165_at	NM_010773	Mm.322	methyl-CpG binding domain protein 2	Mbd2	10.8503	10.4626	10.3196	10.8175	10.4174	10.1766
1417166_at	NM_133948	Mm.105331	PC4 and SFRS1 interacting protein 1	Psip1	11.4819	11.5094	11.6581	11.0793	11.4863	11.106
1417167_at	NM_138586	Mm.27853	exosome component 5	Exosc5	10.1167	9.72341	9.24392	9.35899	9.36561	9.00259
1417168_a_at	AI553394	Mm.272770	ubiquitin specific peptidase 2	Usp2	11.9052	12.0192	11.6336	12.1564	12.1156	11.7454
1417169_at	AI553394	Mm.272770	ubiquitin specific peptidase 2	Usp2	11.3141	11.4617	11.3317	11.4846	11.5482	11.4544
1417170_at	NM_033322	Mm.378263	leucine zipper transcription factor-like 1	Lztfl1	10.5119	10.7986	10.6181	11.051	10.7748	10.6503
1417171_at	NM_010583	Mm.339927	IL2-inducible T-cell kinase	Itk	1.43772	1.32161	0.146306	1.47117	4.93468	1.71832
1417172_at	BC008238	Mm.38261	ubiquitin-conjugating enzyme E2L 6	Ube2l6	2.32494	5.11366	4.02822	2.01379	4.88192	7.03308
1417173_at	BC013534	Mm.4068	activating transcription factor 6 beta	Atf6b	9.54494	8.99178	8.47191	9.50129	9.29123	7.8813
1417174_at	NM_025464	Mm.41451	transmembrane protein 218	Tmem218	11.3659	11.1493	10.7769	11.6291	11.1865	11.2056
1417175_at	BE952001	Mm.30199	casein kinase 1, epsilon	Csnk1e	9.77667	10.1376	10.086	9.85261	10.0189	8.92165
1417176_at	BE952001	Mm.30199	casein kinase 1, epsilon	Csnk1e	10.3795	10.3296	10.4236	10.0938	10.3027	9.56594
1417177_at	NM_016905	Mm.2820	galactokinase 1	Galk1	9.55783	9.33985	8.96869	8.77037	8.91575	8.5683
1417178_at	NM_016867	Mm.97	GIPC PDZ domain containing family, member 2	Gipc2	7.21388	7.75338	7.33601	7.0414	6.98212	7.43131
1417179_at	NM_019571	Mm.31927	tetraspanin 5	Tspan5	12.031	12.02	11.4268	12.3623	12.137	11.1974
1417180_at	NM_008794	Mm.3255	proprotein convertase subtilisin/kexin type 7	Pcsk7	8.27814	8.77554	8.91183	8.61819	8.5957	8.75157
1417181_a_at	AV213603	Mm.4651	kinesin-associated protein 3	Kifap3	10.7497	10.096	9.87275	10.3396	10.2462	10.0361
1417182_at	C77509	Mm.477493	DnaJ (Hsp40) homolog, subfamily A, member 2	Dnaja2	10.0961	9.9475	9.76001	9.99881	9.94138	10.0525
1417183_at	C77509	Mm.477493	DnaJ (Hsp40) homolog, subfamily A, member 2	Dnaja2	10.0184	10.5115	10.2238	10.4479	10.4455	9.65113
1417184_s_at	BC027434	Mm.288567	hemoglobin, beta adult major chain /// hemoglobin, beta adult minor chain	Hbb-b1 /// Hbb-b2	13.7794	11.8682	12.1394	13.2195	11.0299	13.1641
1417185_at	BC002070	Mm.425949	lymphocyte antigen 6 complex, locus A	Ly6a	9.15996	9.31565	9.82775	8.51651	9.41017	9.583
1417186_at	AI551201	Mm.319512	ubiquitin-conjugating enzyme E2K (UBC1 homolog, yeast)	Ube2k	11.8214	12.131	11.7892	12.1115	11.9412	11.9227
1417187_at	AI551201	Mm.319512	ubiquitin-conjugating enzyme E2K (UBC1 homolog, yeast)	Ube2k	1.15206	5.52169	5.11654	5.07003	4.64372	5.57724
1417188_s_at	AI551201	Mm.319512	ubiquitin-conjugating enzyme E2K (UBC1 homolog, yeast)	Ube2k	7.50772	7.67216	7.54403	7.36662	7.56435	7.49048
1417189_at	NM_011190	Mm.371573	proteasome (prosome, macropain) 28 subunit, beta	Psme2	10.3782	10.1465	9.60983	9.89648	9.53127	10.2591
1417190_at	AW989410	Mm.202727	nicotinamide phosphoribosyltransferase	Nampt	8.65386	9.30437	9.05568	9.144	8.90819	9.20142
1417191_at	NM_013760	Mm.27432	DnaJ (Hsp40) homolog, subfamily B, member 9	Dnajb9	11.7757	11.804	11.3951	11.6767	11.4993	10.81
1417192_at	NM_138599	Mm.213292	translocase of outer mitochondrial membrane 70 homolog A (yeast)	Tomm70a	9.1106	9.03099	9.08216	9.31868	8.82595	7.81285
1417193_at	NM_013671	Mm.290876	superoxide dismutase 2, mitochondrial	Sod2	11.9147	11.7999	11.2233	11.7591	11.5711	11.2266
1417194_at	NM_013671	Mm.290876	superoxide dismutase 2, mitochondrial	Sod2	3.63859	5.50109	5.99428	6.52236	6.0835	7.04405
1417195_at	NM_133791	Mm.235074	WW, C2 and coiled-coil domain containing 2	Wwc2	8.77429	9.07157	9.38679	9.73419	9.89073	9.11056
1417196_s_at	NM_133791	Mm.235074	WW, C2 and coiled-coil domain containing 2	Wwc2	8.94875	9.20781	9.71085	9.70875	9.51844	8.21754
1417197_at	NM_133791	Mm.235074	WW, C2 and coiled-coil domain containing 2	Wwc2	6.32058	5.85153	6.30577	7.40548	6.4115	5.40391
1417198_at	NM_133791	Mm.235074	WW, C2 and coiled-coil domain containing 2	Wwc2	2.27787	2.21626	2.73153	4.63139	2.45048	5.78659
1417199_at	AK007779	Mm.393140	transmembrane protein 183A	Tmem183a	10.6586	10.648	10.5023	10.4564	10.515	10.6433
1417200_at	AK007779	Mm.393140	transmembrane protein 183A	Tmem183a	9.55995	9.6335	9.18646	9.33394	9.56189	9.39062
1417201_at	BI202534	Mm.248652	5'-nucleotidase, cytosolic II	Nt5c2	8.68164	8.76208	9.11933	8.49866	8.59237	9.09073
1417202_s_at	NM_011666	Mm.277626	ubiquitin-like modifier activating enzyme 3	Uba3	11.0695	11.2979	11.0388	11.0593	10.9646	10.5733
1417203_at	BC010592	Mm.29553	ethylmalonic encephalopathy 1	Ethe1	8.83433	8.9279	8.36318	8.83372	8.56048	7.96909
1417204_at	AJ278133	Mm.181880	KDEL (Lys-Asp-Glu-Leu) endoplasmic reticulum protein retention receptor 2	Kdelr2	11.7137	11.5543	11.1081	11.5402	11.4839	11.04
1417205_at	AJ278133	Mm.181880	KDEL (Lys-Asp-Glu-Leu) endoplasmic reticulum protein retention receptor 2	Kdelr2	7.67287	8.22532	7.79388	7.54427	7.98758	7.66361
1417206_at	NM_009478	Mm.46484	uroporphyrinogen decarboxylase	Urod	9.78605	9.69177	8.94787	9.59832	9.65092	9.77173
1417207_at	BF466091	Mm.5114	dishevelled 2, dsh homolog (Drosophila)	Dvl2	8.01259	7.98857	7.07588	8.23141	7.78402	7.51681
1417208_at	NM_008537	Mm.2787	alpha-methylacyl-CoA racemase	Amacr	10.603	7.84594	10.0394	9.78623	9.47547	9.73223
1417209_at	NM_021372	Mm.339676	SERTA domain containing 2	Sertad2	8.28913	7.90107	7.91894	7.81228	7.53357	7.76666
1417210_at	NM_012011	Mm.250909	eukaryotic translation initiation factor 2, subunit 3, structural gene Y-linked	Eif2s3y	9.13935	3.52274	10.2649	1.58016	1.68726	10.1204
1417211_a_at	NM_023483	Mm.171374	RIKEN cDNA 1110032A03 gene /// hypothetical protein LOC100048251	1110032A03Rik /// LOC100048251	10.9046	10.8286	10.5735	10.5914	10.3448	10.7602
1417212_at	NM_026633	Mm.328870	RIKEN cDNA 9530058B02 gene	9530058B02Rik	8.97447	8.51653	8.13029	8.57449	8.47847	8.99432
1417213_a_at	BB706030	Mm.139926	RNA binding motif protein 6	Rbm6	8.00724	9.02078	8.67875	9.07531	8.83028	8.03013
1417214_at	BB121269	Mm.246753	RAB27b, member RAS oncogene family	Rab27b	9.7314	9.34796	9.13954	8.63896	9.33743	9.75804
1417215_at	BB121269	Mm.246753	RAB27b, member RAS oncogene family	Rab27b	5.35389	5.3267	5.82768	4.59957	5.94849	1.20995
1417216_at	NM_138606	Mm.347478	proviral integration site 2	Pim2	9.55413	9.63276	9.32543	9.22285	9.17093	9.19525
1417217_at	NM_013779	Mm.45207	melanoma antigen, family L, 2	Magel2	6.42904	5.72655	6.83565	6.4081	5.54638	8.47393
1417218_at	NM_133746	Mm.31663	calcium homeostasis modulator 2	Calhm2	3.61439	6.04207	3.80618	4.54759	1.18433	2.48825
1417219_s_at	NM_025284	Mm.436717	thymosin, beta 10	Tmsb10	11.7794	11.9546	11.3716	11.4873	11.1927	11.7537
1417220_at	NM_010176	Mm.3798	fumarylacetoacetate hydrolase	Fah	8.5261	8.31743	8.87924	8.67454	8.02144	9.09994
1417221_at	BC008595	Mm.261045	protein phosphatase 1A, magnesium dependent, alpha isoform	Ppm1a	6.28683	6.20307	6.08182	5.83574	6.20752	3.4634
1417222_a_at	NM_133739	Mm.283293	transmembrane protein 123	Tmem123	7.42142	7.13846	7.60514	7.68522	7.10457	6.73379
1417223_at	NM_027353	Mm.28050	CD2 antigen (cytoplasmic tail) binding protein 2	Cd2bp2	10.6594	10.7968	10.3998	10.5981	10.9429	10.4738
1417224_a_at	NM_027353	Mm.28050	CD2 antigen (cytoplasmic tail) binding protein 2	Cd2bp2	6.82766	7.06954	6.79003	7.21079	6.75691	7.26153
1417225_at	NM_022992	Mm.291014	ADP-ribosylation factor-like 6 interacting protein 5	Arl6ip5	12.6478	12.0419	11.4573	12.1881	12.1687	10.7064
1417226_at	NM_013907	Mm.254739	F-box and WD-40 domain protein 4	Fbxw4	9.53387	9.25339	9.08796	9.46444	9.26219	9.35932
1417227_at	NM_023644	Mm.249016	methylcrotonoyl-Coenzyme A carboxylase 1 (alpha)	Mccc1	8.7814	9.19334	9.66785	8.85041	8.99758	9.14227
1417228_at	AF084459	Mm.6221	calpain 1	Capn1	7.82001	7.80334	7.71363	6.88967	7.56799	7.81818
1417229_at	AF084459	Mm.6221	calpain 1	Capn1	3.83994	4.97486	4.71743	3.52145	2.61665	2.23313
1417230_at	NM_023884	Mm.28376	Ral GEF with PH domain and SH3 binding motif 2	Ralgps2	7.2794	7.25101	7.0694	7.51585	7.78265	7.51521
1417231_at	NM_016675	Mm.117068	claudin 2	Cldn2	6.87923	8.01757	5.94083	6.87563	6.47692	7.08994
1417232_at	NM_016675	Mm.117068	claudin 2	Cldn2	6.12154	4.53896	6.64517	2.69058	2.76524	4.852
1417233_at	NM_133928	Mm.41622	coiled-coil-helix-coiled-coil-helix domain containing 4	Chchd4	11.0349	10.8996	10.7168	10.7457	10.7911	11.0205
1417234_at	NM_008606	Mm.4561	matrix metallopeptidase 11	Mmp11	5.9881	7.09209	5.91139	6.17067	5.66585	6.91927
1417235_at	BM234719	Mm.18526	EH-domain containing 3	Ehd3	10.4448	10.238	10.3281	10.3387	10.4416	9.40725
1417236_at	BM234719	Mm.18526	EH-domain containing 3	Ehd3	10.0026	9.75153	9.78992	9.45819	9.7391	9.64921
1417237_at	NM_008876	Mm.260177	phospholipase D2	Pld2	8.10889	7.94831	7.84796	7.49623	7.62348	7.02759
1417238_at	NM_007968	Mm.142822	Ewing sarcoma breakpoint region 1	Ewsr1	10.0125	10.051	10.0976	10.2645	10.2801	8.69904
1417239_at	BC002162	Mm.12481	centrin 3	Cetn3	11.9705	11.9442	11.9037	11.6863	11.6586	11.9674
1417240_at	NM_011777	Mm.282303	zyxin	Zyx	9.36906	9.33206	8.65443	8.37313	8.9073	8.26036
1417241_at	NM_025275	Mm.291901	archaelysin family metallopeptidase 2	Amz2	10.2641	9.88921	9.84802	10.5252	10.2498	9.83059
1417242_at	NM_138669	Mm.197555	eukaryotic translation initiation factor 4A, isoform 3	Eif4a3	11.9787	11.7708	11.0697	12.0848	11.8371	11.1139
1417243_at	NM_028221	Mm.250425	RIKEN cDNA 2310065K24 gene	2310065K24Rik	11.0831	10.9713	10.6166	10.9145	10.8426	10.6947
1417244_a_at	NM_016850	Mm.3233	interferon regulatory factor 7	Irf7	8.52118	8.59943	7.97055	8.49088	7.5815	7.51022
1417245_at	NM_021434	Mm.275411	G protein-coupled receptor 180	Gpr180	11.706	11.313	11.0804	11.5876	11.3401	11.0989
1417246_at	NM_007376	Mm.260144	pregnancy zone protein	Pzp	3.17845	3.99082	0.599042	5.11139	2.47106	4.0527
1417247_at	NM_133818	Mm.28817	expressed sequence AI597479	AI597479	10.5336	10.4491	10.3636	10.9119	10.6368	10.1418
1417248_at	NM_009067	Mm.17009	ralA binding protein 1	Ralbp1	10.7364	10.5941	10.1162	10.7005	10.7453	10.8488
1417249_at	NM_017401	Mm.260194	polymerase (DNA directed), mu	Polm	5.35528	7.13129	7.58781	4.25998	6.19176	6.28382
1417250_at	NM_013916	Mm.477797	ring finger protein, LIM domain interacting	Rlim	9.07176	9.43782	9.77612	9.62948	9.91593	9.71903
1417251_at	NM_023245	Mm.253736	palmdelphin	Palmd	6.62478	6.86544	6.64169	6.82852	6.37623	7.0832
1417252_at	NM_015807	Mm.390379	5',3'-nucleotidase, cytosolic	Nt5c	9.16314	9.23391	9.08684	9.13104	9.02141	9.1214
1417253_at	NM_013522	Mm.217312	FSHD region gene 1	Frg1	11.2728	11.1774	10.7061	11.1757	10.9471	11.2941
1417254_at	NM_021343	Mm.172679	spermatogenesis associated 5	Spata5	7.5767	8.0886	8.51483	8.04653	8.37831	8.13126
1417255_at	NM_134126	Mm.32802	intraflagellar transport 140 homolog (Chlamydomonas)	Ift140	9.12861	9.51103	9.67403	9.61905	9.66975	9.36304
1417256_at	NM_008607	Mm.5022	matrix metallopeptidase 13	Mmp13	3.27251	3.26074	3.22919	0.528235	2.87653	2.46797
1417257_at	BC006872	Mm.236017	carboxyl ester lipase	Cel	4.36122	4.85497	5.79053	2.00554	5.40115	2.81845
1417258_at	NM_007637	Mm.282158	chaperonin containing Tcp1, subunit 5 (epsilon)	Cct5	13.5405	13.3552	12.6592	13.4355	13.0585	12.9318
1417259_a_at	NM_009798	Mm.2945	capping protein (actin filament) muscle Z-line, beta	Capzb	10.7668	10.3697	10.1125	10.3087	10.2398	9.6489
1417260_at	NM_133671	Mm.360389	U2 small nuclear ribonucleoprotein auxiliary factor (U2AF) 2	U2af2	10.7206	10.7563	10.5663	10.1541	10.327	10.0713
1417261_at	NM_134012	Mm.210334	mbt domain containing 1	Mbtd1	8.74904	7.48125	8.97822	8.12193	8.38496	8.1793
1417262_at	M94967	Mm.292547	prostaglandin-endoperoxide synthase 2	Ptgs2	4.86463	5.20121	4.54621	2.07665	1.78064	3.64019
1417263_at	M94967	Mm.292547	prostaglandin-endoperoxide synthase 2	Ptgs2	0.0151129	2.87074	4.14625	1.83744	0.487976	6.88677
1417264_at	AK014348	Mm.290142	coenzyme Q5 homolog, methyltransferase (yeast)	Coq5	9.93785	9.55906	9.56322	9.45892	9.78953	8.8893
1417265_s_at	AK014348	Mm.290142	coenzyme Q5 homolog, methyltransferase (yeast)	Coq5	8.47342	8.69964	8.41087	8.69079	8.5052	8.47246
1417266_at	BC002073	Mm.137	chemokine (C-C motif) ligand 6	Ccl6	5.76625	6.54615	5.50944	5.90367	5.85221	3.97748
1417267_s_at	NM_024169	Mm.30729	FK506 binding protein 11	Fkbp11	7.27869	6.99636	6.703	5.7799	6.98518	6.7647
1417268_at	NM_009841	Mm.3460	CD14 antigen	Cd14	7.18007	6.12023	6.42604	6.14775	6.09881	5.90327
1417269_at	NM_130860	Mm.27557	cyclin-dependent kinase 9 (CDC2-related kinase)	Cdk9	11.3411	11.1751	10.7647	11.1674	10.9348	10.2273
1417270_at	NM_021312	Mm.281079	WD repeat domain 12	Wdr12	6.85738	7.57241	7.59953	7.4812	7.67556	8.95254
1417271_a_at	NM_007932	Mm.225297	endoglin	Eng	7.24875	7.53131	7.32073	6.66995	7.22165	4.61278
1417272_at	NM_026667	Mm.258545	family with sequence similarity 114, member A1	Fam114a1	6.99048	7.42542	6.72283	7.11836	7.0622	6.33097
1417273_at	NM_013743	Mm.235547	pyruvate dehydrogenase kinase, isoenzyme 4	Pdk4	5.10422	5.35601	5.38473	3.22242	5.05283	5.87806
1417274_at	NM_015782	Mm.386890	small nuclear ribonucleoprotein polypeptide A	Snrpa	10.7066	10.3707	10.0448	10.484	10.3247	10.316
1417275_at	NM_010762	Mm.39040	myelin and lymphocyte protein, T-cell differentiation protein	Mal	6.6222	7.3468	7.76199	7.81946	7.01451	2.27327
1417276_at	NM_008807	Mm.439742	tubby-like protein 2	Tulp2	-0.0810256	2.36443	2.15164	3.16527	-0.252332	1.86296
1417277_at	NM_024442	Mm.30504	cytochrome P450, family 4, subfamily f, polypeptide 16	Cyp4f16	7.81009	8.05454	8.28159	7.50275	7.71573	7.74958
1417278_a_at	NM_027280	Mm.30219	naked cuticle 1 homolog (Drosophila)	Nkd1	7.07823	7.66977	6.53482	7.80748	7.2138	2.68419
1417279_at	NM_010585	Mm.227912	inositol 1,4,5-triphosphate receptor 1	Itpr1	7.30481	7.92849	8.57487	7.28073	8.53738	6.98148
1417280_at	NM_009198	Mm.2656	solute carrier family 17 (sodium phosphate), member 1	Slc17a1	9.04409	8.06358	9.81841	8.82932	8.59908	9.71756
1417281_a_at	NM_011985	Mm.29373	matrix metallopeptidase 23	Mmp23	2.36291	1.80844	2.09718	2.06525	1.69214	3.16129
1417282_at	NM_011985	Mm.29373	matrix metallopeptidase 23	Mmp23	3.31956	2.91654	4.22174	4.60893	3.32045	6.14174
1417283_at	NM_011838	Mm.257067	Ly6/neurotoxin 1	Lynx1	10.7029	9.89661	10.8467	9.91091	10.6838	10.1146
1417284_at	NM_133841	Mm.270866	mitogen-activated protein kinase associated protein 1	Mapkap1	9.11062	9.16155	9.42874	9.27312	9.38606	8.51468
1417285_a_at	NM_026614	Mm.275780	NADH dehydrogenase (ubiquinone) 1 alpha subcomplex, 5	Ndufa5	11.8688	11.9014	11.4738	11.776	11.4891	12.9646
1417286_at	NM_026614	Mm.275780	NADH dehydrogenase (ubiquinone) 1 alpha subcomplex, 5	Ndufa5	12.023	11.9156	11.8255	11.6356	11.8677	12.496
1417287_at	NM_010376	Mm.277327	histocompatibility 13	H13	9.92131	9.80365	9.4677	9.67058	9.56913	9.20529
1417288_at	NM_031257	Mm.393180	pleckstrin homology domain-containing, family A (phosphoinositide binding specific) member 2	Plekha2	10.9671	10.682	10.8071	11.4939	11.1407	10.8699
1417289_at	NM_031257	Mm.393180	pleckstrin homology domain-containing, family A (phosphoinositide binding specific) member 2	Plekha2	6.94043	7.34843	7.45129	7.03967	7.36466	4.86187
1417290_at	NM_029796	Mm.348025	leucine-rich alpha-2-glycoprotein 1	Lrg1	3.35069	5.54634	2.47194	5.31428	1.90035	6.12877
1417291_at	L26349	Mm.1258	tumor necrosis factor receptor superfamily, member 1a	Tnfrsf1a	9.35076	9.49334	8.42363	8.87212	9.15079	7.89316
1417292_at	NM_008330	---	interferon gamma inducible protein 47	Ifi47	6.74083	5.84205	6.46731	5.81841	6.10881	7.19028
1417293_at	NM_015818	Mm.213566	heparan sulfate 6-O-sulfotransferase 1 /// similar to heparan sulfate 6-sulfotransferase 1	Hs6st1 /// LOC100047260	9.40494	9.51686	9.54378	9.67644	9.39601	8.97384
1417294_at	NM_025337	Mm.287397	aldo-keto reductase family 7, member A5 (aflatoxin aldehyde reductase)	Akr7a5	10.4563	10.2705	9.57607	10.2173	10.0788	9.5791
1417295_at	NM_054081	Mm.212577	metastasis associated 1	Mta1	9.53957	9.46454	9.35295	8.96745	9.23028	9.52716
1417296_at	NM_007497	Mm.676	activating transcription factor 1	Atf1	10.4648	10.267	9.86533	10.7196	10.438	9.97984
1417297_at	NM_080553	Mm.458106	inositol 1,4,5-triphosphate receptor 3	Itpr3	5.99537	6.36365	6.27979	7.14524	5.51229	7.31676
1417298_at	BC027422	Mm.22758	emopamil binding protein-like	Ebpl	13.7967	13.5022	12.9688	13.7616	13.2633	13.8661
1417299_at	NM_010892	Mm.33773	NIMA (never in mitosis gene a)-related expressed kinase 2	Nek2	4.53593	5.51571	5.52673	5.29131	1.35954	2.13021
1417300_at	NM_133888	Mm.287187	sphingomyelin phosphodiesterase, acid-like 3B	Smpdl3b	2.20897	4.12009	4.93135	4.25139	2.41746	2.80617
1417301_at	NM_008056	Mm.4769	frizzled homolog 6 (Drosophila)	Fzd6	7.64043	6.35831	8.12141	6.62138	6.03083	7.53357
1417302_at	NM_054048	Mm.283859	REST corepressor 2	Rcor2	8.13264	7.8013	7.82869	7.40573	7.629	4.4001
1417303_at	NM_138656	Mm.28146	mevalonate (diphospho) decarboxylase	Mvd	9.65898	9.25447	8.90256	9.23624	9.36456	8.15151
1417304_at	NM_009893	Mm.20457	chordin	Chrd	7.05887	6.79598	6.67039	6.35997	6.43337	7.77104
1417305_at	NM_007463	Mm.275397	SPEG complex locus	Speg	9.16172	8.55715	8.53178	8.08577	8.72518	7.14256
1417306_at	NM_018793	Mm.20249	tyrosine kinase 2	Tyk2	7.95176	8.14612	8.34186	8.09865	8.46353	9.15953
1417307_at	NM_007868	Mm.275608	dystrophin, muscular dystrophy	Dmd	9.46091	9.34648	10.417	9.90781	10.5704	10.2827
1417308_at	NM_011099	Mm.326167	pyruvate kinase, muscle	Pkm2	14.6009	14.3434	14.0326	14.6517	14.3302	13.6354
1417309_at	AV174616	Mm.323595	transducer of ERBB2, 2	Tob2	11.3028	10.9504	10.6738	11.6362	11.2932	10.4832
1417310_at	AV174616	Mm.323595	transducer of ERBB2, 2	Tob2	11.2214	11.3443	11.4405	11.7972	11.4527	11.2977
1417311_at	NM_024223	Mm.133825	cysteine rich protein 2	Crip2	10.0509	9.79711	9.3438	9.29505	9.63773	8.96718
1417312_at	AK004853	Mm.55143	dickkopf homolog 3 (Xenopus laevis)	Dkk3	12.6921	13.0402	12.3182	12.471	12.3544	12.9315
1417313_at	NM_025349	Mm.379101	LSM7 homolog, U6 small nuclear RNA associated (S. cerevisiae)	Lsm7	10.1533	9.43692	9.54663	9.44955	9.34183	10.2726
1417314_at	NM_008198	Mm.653	complement factor B	Cfb	3.04515	3.04151	6.75614	7.03483	5.5457	7.46039
1417315_at	BG864756	Mm.194811	GRIP1 associated protein 1	Gripap1	10.1249	10.0906	10.0507	10.3243	10.2364	9.95796
1417316_at	NM_025790	Mm.2125	acyl-CoA thioesterase 13	Acot13	11.8617	11.6655	11.3546	11.4096	11.3191	12.3503
1417317_s_at	NM_021338	Mm.19355	ribosomal protein L35a pseudogene /// predicted gene 10247 /// ribosomal protein L35a pseudogene /// ribosomal protein L35a pseudogene /// INO80 homolog (S. cerevisiae) /// similar to ribosomal protein L35a /// ribosomal protein L35a pseudogene /// ribosomal protein L35A	Gm10213 /// Gm10247 /// Gm10296 /// Gm15434 /// Ino80 /// LOC100046034 /// mCG_133520 /// Rpl35a	14.6062	14.2689	14.0044	14.2287	13.9468	15.6221
1417318_at	AB060589	Mm.248788	deleted in bladder cancer 1 (human)	Dbc1	8.77991	8.86564	8.44096	8.56385	9.0387	8.05694
1417319_at	NM_021495	Mm.328072	poliovirus receptor-related 3	Pvrl3	4.11656	6.32066	6.40216	6.16262	4.3632	8.15721
1417320_at	NM_024478	Mm.21535	GrpE-like 1, mitochondrial	Grpel1	11.854	11.6672	10.914	11.7005	11.4068	11.6491
1417321_at	NM_138590	Mm.331576	zinc finger, CCHC domain containing 7	Zcchc7	9.17345	9.77482	11.6253	9.98447	10.3696	11.4364
1417322_at	NM_133964	Mm.294975	deoxyhypusine hydroxylase/monooxygenase	Dohh	8.88903	9.30272	8.42425	9.33725	9.18895	8.30212
1417323_at	NM_019976	Mm.389499	proline/serine-rich coiled-coil 1	Psrc1	7.71172	6.98267	7.20862	6.89185	7.31412	4.95556
1417324_at	NM_008641	Mm.9287	microtubule associated serine/threonine kinase 2	Mast2	10.6962	10.4196	11.2318	10.8408	11.1929	11.199
1417325_at	NM_009771	Mm.119717	beta-transducin repeat containing protein	Btrc	7.55577	6.63171	7.18065	6.98079	6.76573	2.88927
1417326_a_at	NM_025389	Mm.21645	anaphase promoting complex subunit 11	Anapc11	12.3654	12.1679	11.4485	12.2364	11.8783	12.1028
1417327_at	NM_016900	Mm.396075	caveolin 2	Cav2	11.3996	11.312	11.2702	10.9289	10.8061	10.6074
1417328_at	NM_007948	Mm.280913	excision repair cross-complementing rodent repair deficiency, complementation group 1	Ercc1	9.05831	8.98038	8.5997	9.07494	8.84004	9.23427
1417329_at	NM_018824	Mm.103581	solute carrier family 23 (nucleobase transporters), member 2	Slc23a2	10.4615	10.4743	10.1304	10.5869	10.8809	9.9911
1417330_at	NM_018824	Mm.103581	solute carrier family 23 (nucleobase transporters), member 2	Slc23a2	5.75717	6.24362	6.1239	5.15216	6.01855	6.50776
1417331_a_at	NM_019665	Mm.392505	ADP-ribosylation factor-like 6	Arl6	14.1761	14.0807	13.9379	14.3934	14.0325	14.0595
1417332_at	BC004654	Mm.102	regulatory factor X, 2 (influences HLA class II expression)	Rfx2	3.56247	5.86743	6.56217	6.53894	6.64158	4.87764
1417333_at	NM_133914	Mm.290655	RAS p21 protein activator 4	Rasa4	7.63497	6.92913	7.34388	6.42084	7.11104	6.05068
1417334_at	BC022681	Mm.440064	serine/threonine kinase 19	Stk19	8.31698	8.36334	8.43417	8.26246	8.15418	8.30765
1417335_at	NM_017465	Mm.271634	sulfotransferase family, cytosolic, 2B, member 1	Sult2b1	3.12862	2.72583	1.89097	1.23442	2.9035	3.35165
1417336_a_at	NM_013757	Mm.38674	synaptotagmin-like 4	Sytl4	0.567419	1.88352	2.39358	2.40952	4.81289	3.51106
1417337_at	U03487	Mm.240051	erythrocyte protein band 4.2	Epb4.2	3.74719	1.57111	2.53719	4.55278	2.73874	4.38814
1417338_at	U03487	Mm.240051	erythrocyte protein band 4.2	Epb4.2	3.78162	2.50877	3.08864	2.82781	2.01382	3.13105
1417339_a_at	NM_019682	Mm.256858	dynein light chain LC8-type 1 /// predicted gene 6788	Dynll1 /// Gm6788	14.2245	13.9727	13.3604	14.3072	13.7167	13.9713
1417340_at	NM_023140	Mm.267692	glutaredoxin 3	Glrx3	9.92802	10.1882	9.93248	9.92082	9.82219	9.92432
1417341_a_at	NM_025800	Mm.291593	protein phosphatase 1, regulatory (inhibitor) subunit 2	Ppp1r2	8.72993	8.95481	8.75365	8.88564	8.94768	8.34286
1417342_at	NM_025800	Mm.291593	protein phosphatase 1, regulatory (inhibitor) subunit 2	Ppp1r2	7.72001	7.58528	7.22645	7.2006	7.61149	7.56431
1417343_at	AB032010	Mm.208287	FXYD domain-containing ion transport regulator 6	Fxyd6	11.1809	10.6013	10.3334	11.273	10.2503	9.78709
1417344_at	BE915256	Mm.268027	RIKEN cDNA 2900064A13 gene	2900064A13Rik	13.8861	13.7411	13.1814	13.9151	13.4946	13.5223
1417345_at	BE915256	Mm.268027	RIKEN cDNA 2900064A13 gene	2900064A13Rik	7.20817	7.35429	6.98265	7.48894	7.70716	7.8033
1417346_at	BG084230	Mm.24163	PYD and CARD domain containing	Pycard	6.12909	6.60753	5.89641	5.80755	6.30799	7.12214
1417347_at	BG084230	Mm.24163	PYD and CARD domain containing	Pycard	2.89228	1.01525	2.0321	3.284	0.3476	3.37119
1417348_at	NM_025966	Mm.358702	RIKEN cDNA 2310039H08 gene	2310039H08Rik	10.3359	10.2345	9.85353	9.98222	9.72296	10.0429
1417349_at	NM_019788	Mm.268921	pallidin	Pldn	11.3775	11.2492	11.0448	11.1081	11.0987	10.5841
1417350_at	NM_019788	Mm.268921	pallidin	Pldn	5.93529	5.91296	6.19937	6.05667	6.04438	7.05464
1417351_a_at	BC013777	---	similar to Small nuclear ribonucleoprotein polypeptide A /// small nuclear ribonucleoprotein polypeptide A'	LOC100047155 /// Snrpa1	11.0506	11.0757	10.6882	11.0674	10.796	10.5379
1417352_s_at	BC013777	---	small nuclear ribonucleoprotein polypeptide A'	Snrpa1	10.3771	10.1266	9.52983	10.1741	9.7572	9.69478
1417353_x_at	BC013777	---	small nuclear ribonucleoprotein polypeptide A'	Snrpa1	10.5317	10.0672	9.68546	10.2918	9.73501	10.4563
1417354_at	NM_030749	Mm.291482	endoplasmic reticulum chaperone SIL1 homolog (S. cerevisiae)	Sil1	9.45422	9.18997	8.89523	9.64997	9.35078	8.89763
1417355_at	AB003040	Mm.389800	paternally expressed 3	Peg3	9.80248	10.2117	11.4924	9.76289	11.009	12.2347
1417356_at	AB003040	Mm.389800	paternally expressed 3	Peg3	4.80325	5.55487	8.41712	5.60001	8.15885	6.37128
1417357_at	NM_007927	Mm.18892	emerin	Emd	9.80294	8.88696	8.54743	9.0361	9.07809	8.82212
1417358_s_at	NM_009166	Mm.210815	sorbin and SH3 domain containing 1	Sorbs1	3.61584	4.46626	5.68021	6.44217	5.82351	6.02524
1417359_at	NM_008546	Mm.7386	microfibrillar-associated protein 2	Mfap2	8.39266	8.77044	8.27168	6.85561	7.5978	8.91118
1417360_at	NM_026810	Mm.196006	mutL homolog 1 (E. coli)	Mlh1	8.88135	8.1576	9.58281	8.73609	8.74586	9.05243
1417361_at	BC023086	Mm.440539	ankyrin repeat and SOCS box-containing 3	Asb3	9.05075	9.18447	9.24973	8.9044	8.92331	9.07433
1417362_at	NM_019799	Mm.10909	Rhesus blood group-associated C glycoprotein	Rhcg	5.1981	2.74234	3.03267	2.33529	1.68915	2.86511
1417363_at	NM_009561	Mm.12832	zinc finger protein 61	Zfp61	8.45495	8.50553	8.43901	8.38375	8.43528	8.50166
1417364_at	AF321126	Mm.379129	eukaryotic translation elongation factor 1 gamma /// similar to eukaryotic translation elongation factor 1 gamma	Eef1g /// LOC100047986	13.9771	13.755	12.889	13.866	13.353	13.0972
1417365_a_at	AU079514	Mm.285993	calmodulin 1	Calm1	14.1642	14.0687	13.6924	13.637	13.723	14.1811
1417366_s_at	AU079514	Mm.285993	calmodulin 1	Calm1	12.8514	12.7993	12.5973	12.2909	12.5458	12.1011
1417367_at	BC003856	Mm.260288	protein phosphatase 2 (formerly 2A), catalytic subunit, alpha isoform	Ppp2ca	13.8566	13.797	13.4653	13.7471	13.6155	13.2129
1417368_s_at	NM_010885	Mm.29867	NADH dehydrogenase (ubiquinone) 1 alpha subcomplex, 2	Ndufa2	13.0147	12.7622	12.4934	12.8348	12.5388	14.1309
1417369_at	NM_008292	Mm.277857	hydroxysteroid (17-beta) dehydrogenase 4	Hsd17b4	10.0995	10.1588	9.75998	10.2155	10.124	9.14647
1417370_at	NM_011575	Mm.4641	trefoil factor 3, intestinal	Tff3	4.62509	6.08856	6.05339	5.97307	6.9377	6.04317
1417371_at	BC016515	Mm.28957	pellino 1	Peli1	10.4086	10.4368	10.8361	10.6773	10.7492	10.4313
1417372_a_at	BC016515	Mm.28957	pellino 1	Peli1	9.76653	9.56037	9.76131	9.96207	10.1767	9.91018
1417373_a_at	AW491660	Mm.1155	tubulin, alpha 4A	Tuba4a	13.5097	13.1543	12.6126	12.851	13.0112	12.794
1417374_at	AW491660	Mm.1155	tubulin, alpha 4A	Tuba4a	11.9146	11.6919	10.9589	11.3315	11.4657	11.0813
1417375_at	AW491660	Mm.1155	tubulin, alpha 4A	Tuba4a	6.80743	7.06053	5.21551	7.42335	4.24117	5.42527
1417376_a_at	NM_018770	Mm.234832	cell adhesion molecule 1	Cadm1	13.6008	13.3293	13.2111	13.7061	13.57	13.2741
1417377_at	NM_018770	Mm.234832	cell adhesion molecule 1	Cadm1	12.515	12.5	12.5952	12.8255	12.7667	13.0232
1417378_at	NM_018770	Mm.234832	cell adhesion molecule 1	Cadm1	13.612	13.4873	13.5006	13.7453	13.7859	13.5627
1417379_at	NM_016721	Mm.207619	IQ motif containing GTPase activating protein 1	Iqgap1	9.52222	8.71811	10.7815	10.1533	8.50146	10.6631
1417380_at	NM_016721	Mm.207619	IQ motif containing GTPase activating protein 1	Iqgap1	9.69768	8.62505	11.0842	10.4982	8.94742	10.8906
1417381_at	NM_007572	Mm.439957	complement component 1, q subcomponent, alpha polypeptide	C1qa	8.4755	9.37015	7.92714	8.37	8.73405	7.71288
1417382_at	NM_007647	Mm.10211	ectonucleoside triphosphate diphosphohydrolase 5	Entpd5	9.29769	9.44313	8.33249	9.68722	8.87145	9.12618
1417383_at	NM_007647	Mm.10211	ectonucleoside triphosphate diphosphohydrolase 5	Entpd5	7.03967	6.9378	5.98523	6.46728	6.89229	6.88115
1417384_at	NM_007647	Mm.10211	ectonucleoside triphosphate diphosphohydrolase 5	Entpd5	8.81355	8.34787	8.79022	9.05488	8.84906	8.97664
1417385_at	AK010446	Mm.29824	aminopeptidase puromycin sensitive	Npepps	12.5863	12.3711	12.1941	12.5116	12.5491	12.4505
1417386_at	AK010446	Mm.29824	aminopeptidase puromycin sensitive	Npepps	11.3859	11.4404	11.71	11.5065	11.8298	11.2277
1417387_at	NM_026068	Mm.159496	mediator of RNA polymerase II transcription, subunit 31 homolog (yeast)	Med31	11.4251	11.1884	10.7694	11.0799	10.8976	11.9529
1417388_at	NM_009749	Mm.94160	brain expressed X-linked 2	Bex2	11.8222	11.6111	11.6905	11.4196	11.6025	12.199
1417389_at	NM_016696	Mm.297976	glypican 1	Gpc1	8.38423	8.64989	8.51606	8.91077	9.04016	8.6912
1417390_at	NM_133756	Mm.348649	GPN-loop GTPase 1	Gpn1	10.5828	10.5659	10.4251	10.6803	10.4536	10.0756
1417391_a_at	BC026894	Mm.10137	interleukin 16	Il16	4.83184	3.9386	5.82646	3.97109	1.29645	6.99333
1417392_a_at	NM_011405	Mm.142455	solute carrier family 7 (cationic amino acid transporter, y+ system), member 7	Slc7a7	5.43007	5.89412	5.94174	3.28544	5.51344	7.58983
1417393_a_at	NM_026125	Mm.29140	family with sequence similarity 132, member A	Fam132a	11.806	11.469	10.3571	10.4633	10.9634	11.0203
1417394_at	BG069413	Mm.4325	Kruppel-like factor 4 (gut)	Klf4	6.15045	6.00225	6.97099	5.80559	5.22194	6.65844
1417395_at	BG069413	Mm.4325	Kruppel-like factor 4 (gut)	Klf4	6.3069	6.39342	6.26759	5.79411	6.69993	7.13956
1417396_at	AF290209	Mm.89918	podocalyxin-like	Podxl	7.05572	7.01015	6.15575	5.94273	6.5693	6.85163
1417397_at	NM_016981	Mm.4312	solute carrier family 9 (sodium/hydrogen exchanger), member 1	Slc9a1	9.73119	9.21499	9.53025	9.40775	9.74108	9.09565
1417398_at	NM_025846	Mm.276572	related RAS viral (r-ras) oncogene homolog 2	Rras2	7.25622	7.04185	6.81134	7.0331	6.8411	6.03462
1417399_at	NM_019521	Mm.3982	growth arrest specific 6	Gas6	12.024	11.7236	11.2064	11.8277	12.0054	10.243
1417400_at	NM_030690	Mm.212395	retinoic acid induced 14	Rai14	8.85134	9.78498	9.34861	9.11362	9.41992	9.16059
1417401_at	NM_030690	Mm.212395	retinoic acid induced 14	Rai14	3.0971	4.86045	5.73129	3.3126	4.44306	2.77862
1417402_at	NM_138743	Mm.21698	family with sequence similarity 165, member B	Fam165b	9.92278	9.90302	9.7781	9.7771	9.64791	9.86639
1417403_at	NM_130450	Mm.314113	ELOVL family member 6, elongation of long chain fatty acids (yeast)	Elovl6	9.36412	9.7794	10.2195	9.2243	10.1099	10.0853
1417404_at	NM_130450	Mm.314113	ELOVL family member 6, elongation of long chain fatty acids (yeast)	Elovl6	10.0776	10.5133	11.149	10.438	11.0769	11.2848
1417405_at	NM_021547	Mm.265546	START domain containing 3	Stard3	9.99837	9.84062	9.22418	9.6155	9.20861	8.24857
1417406_at	AF366401	Mm.153684	SERTA domain containing 1	Sertad1	8.71915	8.18832	8.19313	8.62532	8.36611	7.54645
1417407_at	NM_133940	Mm.125477	F-box and leucine-rich repeat protein 14	Fbxl14	8.99177	8.59699	8.482	8.62112	8.64464	8.14871
1417408_at	BC024886	Mm.273188	coagulation factor III	F3	7.73741	7.81041	7.03833	7.50032	7.00451	6.0928
1417409_at	NM_010591	Mm.275071	Jun oncogene	Jun	9.48262	9.05482	8.69899	9.41274	9.51395	8.38824
1417410_s_at	NM_008857	Mm.291554	protein kinase C, iota	Prkci	10.8256	10.6975	10.8316	10.6952	10.8931	10.8938
1417411_at	NM_021432	Mm.389747	nucleosome assembly protein 1-like 5	Nap1l5	13.2426	13.5082	13.3773	13.0202	13.1221	12.9754
1417412_at	NM_007978	Mm.165807	factor 8-associated gene A	F8a	9.15067	8.99298	8.66398	9.04478	8.77125	7.8589
1417413_at	NM_008411	Mm.142717	CUB and zona pellucida-like domains 1	Cuzd1	5.02156	1.59581	4.9226	5.40547	2.73774	3.43235
1417414_at	NM_011889	Mm.309707	septin 3	2015-09-04	10.7207	10.7283	11.1263	10.3535	10.8577	11.0488
1417415_at	NM_010020	Mm.41993	solute carrier family 6 (neurotransmitter transporter, dopamine), member 3	Slc6a3	5.56317	5.37936	6.11615	5.85333	5.56086	6.2433
1417416_at	NM_010595	Mm.40424	potassium voltage-gated channel, shaker-related subfamily, member 1	Kcna1	8.65497	8.86256	9.58826	8.52631	9.65464	9.14701
1417417_a_at	NM_007748	Mm.43415	cytochrome c oxidase, subunit VI a, polypeptide 1	Cox6a1	15.4228	14.9933	14.5925	15.0614	14.8154	16.1416
1417418_s_at	NM_007748	Mm.43415	cytochrome c oxidase, subunit VI a, polypeptide 1 /// predicted gene 7795	Cox6a1 /// Gm7795	13.2155	13.1326	12.6212	13.0167	12.7782	13.1991
1417419_at	NM_007631	Mm.273049	cyclin D1	Ccnd1	8.30023	8.89673	7.9454	8.4816	8.05334	8.3695
1417420_at	NM_007631	Mm.273049	cyclin D1	Ccnd1	8.91998	9.10415	9.028	8.89043	8.53929	8.71108
1417421_at	BC005590	Mm.24662	S100 calcium binding protein A1	S100a1	9.73647	9.83566	9.36853	9.54234	9.57457	10.3918
1417422_at	NM_010321	Mm.29395	glycine N-methyltransferase	Gnmt	7.33387	6.70497	4.76073	5.83945	5.63274	7.29805
1417423_at	NM_023168	Mm.41665	glutamate receptor, ionotropic, N-methyl D-aspartate-associated protein 1 (glutamate binding)	Grina	13.8791	13.4909	12.9492	13.5698	13.3551	13.0461
1417424_at	BE287896	Mm.28593	immediate early response 3 interacting protein 1	Ier3ip1	10.697	10.7654	10.6239	10.903	10.6332	9.47344
1417425_at	NM_025774	Mm.425295	Prkr interacting protein 1 (IL11 inducible)	Prkrip1	9.70743	9.86557	9.22922	10.1356	9.33762	9.30555
1417426_at	NM_011157	Mm.338790	serglycin	Srgn	7.2808	7.70627	7.79952	6.30634	6.91849	7.92227
1417427_at	NM_026616	Mm.246200	ribonuclease H2, subunit C	Rnaseh2c	9.21838	9.39361	8.93957	9.41743	9.38799	8.64518
1417428_at	NM_010316	Mm.329700	guanine nucleotide binding protein (G protein), gamma 3	Gng3	13.029	12.958	12.3973	12.5061	12.6446	12.3704
1417429_at	BC011229	Mm.976	flavin containing monooxygenase 1	Fmo1	6.20669	6.29021	6.56872	6.39511	6.40213	6.58458
1417430_at	NM_007672	Mm.1640	cerebellar degeneration-related 2	Cdr2	12.651	12.7027	12.7995	13.2784	13.0138	12.8308
1417431_a_at	AF245448	Mm.24222	sphingosine kinase 2	Sphk2	7.94955	7.85182	7.53569	7.135	7.86178	6.98791
1417432_a_at	NM_008142	Mm.2344	guanine nucleotide binding protein (G protein), beta 1	Gnb1	15.0206	14.7679	14.3719	15.1012	14.7346	14.6428
1417433_at	NM_011942	Mm.34302	lysophospholipase 2	Lypla2	11.7718	11.7275	11.1561	11.3535	11.3774	11.1262
1417434_at	NM_010274	Mm.3711	glycerol phosphate dehydrogenase 2, mitochondrial	Gpd2	7.2049	7.76234	7.31613	7.34188	7.50364	7.13074
1417435_at	BG261907	Mm.324371	like-glycosyltransferase	Large	10.8126	10.7625	10.8469	10.9793	11.1389	10.611
1417436_at	BG261907	Mm.324371	like-glycosyltransferase	Large	4.28567	5.02469	5.29374	5.08059	4.8619	6.15829
1417437_at	NM_010247	Mm.288809	X-ray repair complementing defective repair in Chinese hamster cells 6	Xrcc6	9.10302	8.85722	9.17795	8.9567	8.63986	9.69876
1417438_at	NM_023697	Mm.119343	retinol dehydrogenase 14 (all-trans and 9-cis)	Rdh14	11.2823	11.4173	11.0364	10.9432	10.9091	11.3521
1417439_at	NM_054042	Mm.29597	CD248 antigen, endosialin	Cd248	3.13008	2.86558	2.78129	3.85078	4.25206	3.84686
1417440_at	NM_033566	Mm.22478	AT rich interactive domain 1A (SWI-like)	Arid1a	9.65185	9.24089	10.1747	10.0044	10.2935	9.4755
1417441_at	NM_013888	Mm.32550	DnaJ (Hsp40) homolog, subfamily C, member 12	Dnajc12	12.3256	12.0988	11.7087	12.0854	11.8628	11.575
1417442_a_at	AK012827	Mm.282711	peroxisomal biogenesis factor 3	Pex3	8.81683	8.50962	8.27725	8.19563	8.06718	7.53254
1417443_at	NM_025590	Mm.476048	family with sequence simliarity 151, member A	Fam151a	3.41721	6.16705	6.32173	5.89667	5.60706	3.74772
1417444_at	BC003220	Mm.153415	E2F transcription factor 5	E2f5	8.99694	8.77922	9.22699	8.38069	8.23913	8.72501
1417445_at	NM_023294	Mm.225956	NDC80 homolog, kinetochore complex component (S. cerevisiae)	Ndc80	2.59541	2.48856	0.498656	2.61459	4.08512	3.10565
1417446_at	NM_009195	Mm.292447	solute carrier family 12, member 4	Slc12a4	7.97114	7.74017	7.57182	7.62179	7.20782	7.34785
1417447_at	NM_011545	Mm.16497	transcription factor 21	Tcf21	3.91709	4.90831	2.392	3.98841	2.23727	1.79151
1417448_at	NM_133998	Mm.259547	RIKEN cDNA 1810008A18 gene	1810008A18Rik	9.06497	8.91147	8.57412	8.73317	9.00494	8.13589
1417449_at	NM_133240	Mm.277878	acyl-CoA thioesterase 8	Acot8	10.1001	9.93202	9.60478	10.1378	9.81748	9.26053
1417450_a_at	NM_011524	Mm.379024	transforming, acidic coiled-coil containing protein 3	Tacc3	7.56395	6.8618	6.73019	7.33684	7.50327	5.60341
1417451_a_at	NM_008907	Mm.5246	peptidylprolyl isomerase A	Ppia	15.7676	15.4913	15.1458	15.2876	15.1897	16.8213
1417452_a_at	NM_007990	Mm.329631	Finkel-Biskis-Reilly murine sarcoma virus (FBR-MuSV) ubiquitously expressed (fox derived) /// predicted gene 9843	Fau /// Gm9843	14.722	14.2821	13.5969	14.3059	13.9574	15.0696
1417453_at	AW536452	Mm.327675	cullin 4B	Cul4b	7.69058	7.58772	7.48331	7.75495	7.6022	7.43183
1417454_at	AW536452	Mm.327675	cullin 4B	Cul4b	10.5363	10.5396	10.8364	10.6325	10.9752	11.0915
1417455_at	BC014690	Mm.3992	transforming growth factor, beta 3	Tgfb3	8.51624	8.69966	8.60943	8.44417	8.68399	8.43143
1417456_at	NM_010322	Mm.29114	glyceronephosphate O-acyltransferase	Gnpat	9.80804	9.83561	9.90389	9.52476	10.1617	9.29992
1417457_at	NM_025415	Mm.222228	CDC28 protein kinase regulatory subunit 2	Cks2	9.01381	8.70212	8.33241	8.80841	8.1642	9.04045
1417458_s_at	NM_025415	Mm.222228	CDC28 protein kinase regulatory subunit 2	Cks2	9.18037	8.83929	8.42788	9.15644	8.64771	9.26464
1417459_at	NM_019910	Mm.371556	demilune cell and parotid protein 1	Dcpp1	2.45829	3.84527	4.57738	3.19521	1.62152	2.22689
1417460_at	NM_030694	Mm.379266	interferon induced transmembrane protein 2	Ifitm2	8.85309	9.61813	8.42473	8.91066	8.06328	9.39298
1417461_at	NM_007598	Mm.8687	CAP, adenylate cyclase-associated protein 1 (yeast)	Cap1	9.53869	9.64747	9.16602	10.9539	10.9822	10.1495
1417462_at	NM_007598	Mm.8687	CAP, adenylate cyclase-associated protein 1 (yeast)	Cap1	7.13018	7.19583	7.12437	8.93014	9.24641	7.85617
1417463_a_at	NM_025605	Mm.30003	RIKEN cDNA 2400001E08 gene /// predicted gene 5510	2400001E08Rik /// Gm5510	13.2431	12.958	12.3468	13.068	12.6951	12.6668
1417464_at	NM_009394	Mm.1716	troponin C2, fast	Tnnc2	3.68579	2.97652	3.72168	6.52671	3.56077	3.26732
1417465_at	NM_008033	Mm.3496	farnesyltransferase, CAAX box, alpha /// similar to farnesyltransferase alpha subunit	Fnta /// LOC100046996	12.2976	12.2138	11.9365	12.2643	12.0578	12.0936
1417466_at	NM_133736	Mm.20954	regulator of G-protein signaling 5	Rgs5	9.61093	10.6379	10.9857	9.35618	10.6903	10.946
1417467_a_at	AK003405	Mm.266811	transcriptional adaptor 3 (NGG1 homolog, yeast)-like	Tada3l	9.89577	9.144	8.70903	9.18919	9.35265	8.86778
1417468_at	BM121177	Mm.12915	nitrilase 1	Nit1	10.2943	10.0987	10.0682	10.0116	9.85836	10.2825
1417469_at	BM121177	Mm.12915	nitrilase 1	Nit1	7.3126	7.39962	7.47769	7.98918	8.49308	7.66094
1417470_at	NM_030255	Mm.284059	apolipoprotein B mRNA editing enzyme, catalytic polypeptide 3	Apobec3	6.46824	3.84034	3.34343	5.22315	4.99902	7.09875
1417471_s_at	NM_133825	Mm.12309	DNA segment, Chr 1, ERATO Doi 622, expressed	D1Ertd622e	10.9234	10.5932	10.4919	11.7306	11.1854	10.2979
1417472_at	NM_022410	Mm.29677	myosin, heavy polypeptide 9, non-muscle	Myh9	8.37617	8.76993	9.00806	8.73068	9.16311	9.43141
1417473_a_at	NM_026494	Mm.27245	predicted gene 8465 /// phosphopantothenoylcysteine synthetase	Gm8465 /// Ppcs	6.70042	5.11097	6.05367	6.29016	5.00152	1.90893
1417474_at	NM_023831	Mm.278597	RIKEN cDNA 1500035H01 gene	1500035H01Rik	10.4383	10.4496	10.3822	10.433	10.2993	10.3199
1417475_at	NM_133224	Mm.186066	ATPase type 13A1	Atp13a1	10.342	9.97448	9.96089	9.88624	10.0595	10.3798
1417476_at	NM_013908	Mm.29170	F-box and WD-40 domain protein 5	Fbxw5	8.74129	8.84849	8.78377	8.5469	8.86116	8.72913
1417477_at	NM_025294	Mm.22780	gene trap locus F3b	Gtlf3b	9.13848	9.19922	9.02196	9.3227	9.49921	8.80446
1417478_a_at	AV367559	Mm.427307	protein phosphatase 2, regulatory subunit B'', gamma	Ppp2r3c	10.5215	10.6673	10.451	10.314	10.5163	10.1795
1417479_at	AV367559	Mm.427307	protein phosphatase 2, regulatory subunit B'', gamma	Ppp2r3c	7.46385	7.66812	7.70769	7.48803	7.59606	7.40835
1417480_at	NM_023605	Mm.28584	f-box protein 9	Fbxo9	12.7391	12.7296	12.4794	13.0001	12.7751	12.5067
1417481_at	NM_016894	Mm.3272	receptor (calcitonin) activity modifying protein 1	Ramp1	8.66211	8.39421	7.61028	8.08033	8.06235	8.00523
1417482_at	NM_028602	Mm.390423	testis expressed gene 19.1	Tex19.1	6.03013	5.81915	5.3464	5.21125	5.54196	7.19848
1417483_at	AB026551	Mm.247272	nuclear factor of kappa light polypeptide gene enhancer in B-cells inhibitor, zeta	Nfkbiz	8.00201	8.64136	8.86578	8.19561	8.49253	7.16436
1417484_at	L20232	Mm.4987	integrin binding sialoprotein	Ibsp	0.561669	1.09487	-0.87089	4.29886	-0.0178151	1.25245
1417485_at	L20232	Mm.4987	integrin binding sialoprotein	Ibsp	5.60492	5.52568	5.73538	5.33461	5.14157	3.63926
1417486_at	NM_009168	Mm.20908	src homology 2 domain-containing transforming protein D	Shd	8.89839	9.189	9.12731	8.54007	8.23963	7.73448
1417487_at	U34245	Mm.6215	fos-like antigen 1	Fosl1	4.43414	5.53745	3.16994	4.16656	3.04139	2.92476
1417488_at	U34245	Mm.6215	fos-like antigen 1	Fosl1	2.54213	3.37716	5.3629	4.02847	4.86879	5.91222
1417489_at	NM_008731	Mm.1433	neuropeptide Y receptor Y2	Npy2r	1.7424	1.28816	0.571469	1.08649	4.17902	3.9546
1417490_at	M14222	Mm.236553	cathepsin B	Ctsb	13.7019	13.732	13.124	13.6515	13.4711	12.754
1417491_at	M14222	Mm.236553	cathepsin B	Ctsb	9.10229	9.3256	9.34162	9.08139	9.4914	9.04748
1417492_at	M14222	Mm.236553	cathepsin B	Ctsb	9.44301	9.35762	9.67779	9.85873	9.8633	9.45433
1417493_at	M64279	Mm.289584	Bmi1 polycomb ring finger oncogene	Bmi1	12.2316	12.1388	11.8975	12.4006	12.2558	11.4908
1417494_a_at	BB332449	Mm.13787	ceruloplasmin	Cp	11.3329	11.4775	11.3849	10.6212	10.9957	11.8598
1417495_x_at	BB332449	Mm.13787	ceruloplasmin	Cp	10.5077	10.9452	10.909	10.1421	10.5063	10.2951
1417496_at	BB332449	Mm.13787	ceruloplasmin	Cp	9.62322	9.8412	9.7081	9.01505	9.10262	10.7674
1417497_at	BB332449	Mm.13787	ceruloplasmin	Cp	9.07935	8.77132	8.91129	8.43951	9.05085	9.22336
1417498_at	NM_008878	Mm.279733	serine (or cysteine) peptidase inhibitor, clade F, member 2	Serpinf2	3.14156	6.59572	4.45125	6.11475	5.30156	8.16077
1417499_at	NM_013899	Mm.21826	translocase of inner mitochondrial membrane 10 homolog (yeast)	Timm10	11.0302	11.0781	10.6242	10.6886	10.946	11.5812
1417500_a_at	BC016492	Mm.330731	transglutaminase 2, C polypeptide	Tgm2	8.16013	7.47458	7.42384	7.51906	6.98492	8.68408
1417501_at	NM_015797	Mm.27445	F-box protein 6	Fbxo6	9.58142	9.77671	9.33645	9.63926	9.18297	9.78979
1417502_at	AF052492	Mm.18590	tetraspanin 7	Tspan7	11.332	11.0918	10.6893	11.4076	11.3256	9.6485
1417503_at	NM_020022	Mm.332739	replication factor C (activator 1) 2	Rfc2	10.0515	9.90945	9.92306	9.88106	9.93268	10.4248
1417504_at	BB246032	Mm.277665	calbindin 1	Calb1	12.9907	13.0979	12.5486	11.9558	12.6523	12.8165
1417505_s_at	BC004619	Mm.193451	predicted gene 13305 /// predicted gene 2002 /// interleukin 11 receptor, alpha chain 1 /// interleukin 11 receptor, alpha chain 2	Gm13305 /// Gm2002 /// Il11ra1 /// Il11ra2	9.4345	9.37881	9.90231	9.37347	8.77917	9.46968
1417506_at	NM_020567	Mm.12239	geminin	Gmnn	9.24634	8.56417	8.08671	8.62065	8.06542	8.12538
1417507_at	BC006732	Mm.149403	cytochrome b-561	Cyb561	7.97785	8.95404	8.60187	7.88261	8.32854	8.20111
1417508_at	AF120206	Mm.5181	ring finger protein 19A	Rnf19a	9.43482	10.0711	9.89414	10.1529	9.94432	9.5074
1417509_at	AF120206	Mm.5181	ring finger protein 19A	Rnf19a	6.87346	6.70977	7.60571	7.8242	7.53728	7.60521
1417510_at	NM_126165	Mm.236004	vacuolar protein sorting 4a (yeast)	Vps4a	11.5561	11.5089	11.169	11.5419	11.5702	11.2311
1417511_at	NM_025281	Mm.28560	Ly1 antibody reactive clone	Lyar	12.3243	11.9465	11.704	12.5485	12.0652	12.0348
1417512_at	AI255184	Mm.35796	ecotropic viral integration site 5	Evi5	9.57554	9.81746	10.3737	9.7277	10.1605	10.0858
1417513_at	AI255184	Mm.35796	ecotropic viral integration site 5	Evi5	11.5221	11.4505	11.5477	11.505	11.3685	12.053
1417514_at	NM_138744	Mm.200783	synovial sarcoma, X breakpoint 2 interacting protein	Ssx2ip	6.94016	7.22014	8.00424	7.79714	8.2582	4.85838
1417515_at	NM_138721	Mm.41865	U7 snRNP-specific Sm-like protein LSM10	Lsm10	8.39521	8.23302	7.92622	7.90276	7.61719	8.34844
1417516_at	NM_007837	Mm.110220	DNA-damage inducible transcript 3	Ddit3	10.7754	10.9289	10.7498	10.9766	10.4924	10.7133
1417517_at	NM_018807	Mm.103199	pleiomorphic adenoma gene-like 2	Plagl2	8.14798	7.86155	8.61682	8.90957	8.76474	8.44665
1417518_at	NM_018807	Mm.103199	pleiomorphic adenoma gene-like 2	Plagl2	5.61284	5.5769	6.37865	6.50215	4.21265	4.22819
1417519_at	NM_018807	Mm.103199	pleiomorphic adenoma gene-like 2	Plagl2	8.47547	8.36912	9.27272	9.58113	9.58063	9.94272
1417520_at	NM_010903	Mm.42138	nuclear factor, erythroid derived 2, like 3	Nfe2l3	5.19223	4.19056	4.6978	5.8584	4.74889	6.7083
1417521_at	NM_007909	Mm.1478	ephrin A2	Efna2	6.28198	6.32569	6.47756	6.18101	5.51489	7.55784
1417522_at	AF441120	Mm.292042	F-box protein 32	Fbxo32	6.28279	6.85864	7.20985	6.88241	7.42538	5.98835
1417523_at	AF181829	Mm.98232	pleckstrin	Plek	1.91766	3.26168	3.54095	2.58213	4.20767	4.01126
1417524_at	NM_009920	Mm.299737	cornichon homolog 2 (Drosophila) /// similar to cornichon homolog 2 (Drosophila)	Cnih2 /// LOC100044812	9.36273	9.03581	8.94487	8.46821	8.91772	8.94002
1417525_at	U43714	Mm.4746	heart and neural crest derivatives expressed transcript 1	Hand1	7.26431	7.25949	7.69793	6.27563	4.06923	3.59164
1417526_at	NM_021568	Mm.272803	poly(rC) binding protein 3	Pcbp3	13.6213	13.4856	13.4761	13.2453	13.4952	12.97
1417527_at	BC027301	Mm.390023	adaptor-related protein complex 3, mu 2 subunit	Ap3m2	10.8148	10.8045	10.8661	10.8043	10.926	10.2195
1417528_at	NM_015773	Mm.31701	sperm associated antigen 6	Spag6	2.5768	3.36832	4.18782	3.31357	1.98651	2.26367
1417529_at	NM_011228	Mm.2015	RAB33A, member of RAS oncogene family	Rab33a	9.96971	9.64149	9.85261	9.18234	9.46324	9.46731
1417530_a_at	BI661964	Mm.303071	signal recognition particle 9	Srp9	11.6814	11.5177	11.1122	11.7159	11.3599	12.1296
1417531_at	BF783609	Mm.12838	cytochrome P450, family 2, subfamily j, polypeptide 5	Cyp2j5	0.236857	0.957338	0.442874	2.29809	1.47089	1.61464
1417532_at	BF783609	Mm.12838	cytochrome P450, family 2, subfamily j, polypeptide 5	Cyp2j5	1.16619	3.07317	1.09987	2.19761	3.01897	1.86353
1417533_a_at	NM_010580	Mm.6424	integrin beta 5	Itgb5	10.0813	10.009	9.43462	9.78092	9.54038	9.61619
1417534_at	NM_010580	Mm.6424	integrin beta 5	Itgb5	8.95874	8.56656	8.24037	8.2564	8.34017	8.00236
1417535_at	NM_025785	Mm.37950	F-box protein 25	Fbxo25	11.0379	10.9341	10.4762	10.7668	10.7195	10.7986
1417536_at	BC024881	Mm.251155	zinc finger, matrin type 2	Zmat2	11.2251	11.0704	11.0687	11.0268	10.9293	10.3242
1417537_at	BC024881	Mm.251155	zinc finger, matrin type 2	Zmat2	7.14645	7.46944	7.85992	7.86819	7.08834	8.06519
1417538_at	NM_011895	Mm.281885	similar to CMP-sialic acid transporter /// solute carrier family 35 (CMP-sialic acid transporter), member 1	LOC100046775 /// Slc35a1	9.88648	9.67115	9.84804	9.77745	9.72693	10.1069
1417539_at	NM_011895	Mm.281885	similar to CMP-sialic acid transporter /// solute carrier family 35 (CMP-sialic acid transporter), member 1	LOC100046775 /// Slc35a1	8.97565	8.98341	8.88525	9.06565	8.79738	8.71691
1417540_at	NM_007920	Mm.20938	E74-like factor 1	Elf1	5.71269	6.49881	6.67489	6.9584	5.90527	5.45423
1417541_at	NM_008234	Mm.57223	helicase, lymphoid specific	Hells	6.67012	6.26749	6.65231	6.34258	6.30651	3.13527
1417542_at	BB737182	Mm.268383	ribosomal protein S6 kinase, polypeptide 2	Rps6ka2	12.2055	12.0558	12.5448	12.4594	12.6559	12.039
1417543_at	BB737182	Mm.268383	ribosomal protein S6 kinase, polypeptide 2	Rps6ka2	7.95656	8.17022	7.45257	8.18897	8.22149	7.74727
1417544_a_at	NM_008028	Mm.130227	flotillin 2	Flot2	9.90823	9.8623	10.1914	9.90436	10.0468	10.1619
1417545_at	NM_022017	Mm.266450	transient receptor potential cation channel, subfamily V, member 4	Trpv4	5.3889	4.02526	3.1722	4.91545	6.06299	5.43439
1417546_at	M28052	Mm.35287	interleukin 2 receptor, beta chain	Il2rb	5.6083	5.36887	5.09426	6.40955	5.42633	1.52976
1417547_at	BB546730	Mm.29594	squamous cell carcinoma antigen recognized by T-cells 3	Sart3	9.564	9.09668	9.8085	9.72992	9.69413	10.3093
1417548_at	BB546730	Mm.29594	squamous cell carcinoma antigen recognized by T-cells 3	Sart3	7.21436	7.75527	7.29656	6.9388	7.22859	7.37254
1417549_at	NM_013844	Mm.27575	zinc finger protein 68	Zfp68	9.10295	9.13515	9.22426	9.55732	9.41581	9.49451
1417550_a_at	NM_010352	Mm.272306	germ cell-specific gene 1	Gsg1	10.4782	10.2054	9.95766	9.64622	9.83056	9.47873
1417551_at	NM_009907	Mm.268930	ceroid lipofuscinosis, neuronal 3, juvenile (Batten, Spielmeyer-Vogt disease)	Cln3	8.03078	8.5913	8.84233	8.48372	8.34313	8.52901
1417552_at	NM_007986	Mm.41816	fibroblast activation protein	Fap	8.44287	7.72855	7.79227	8.89276	8.51402	8.27846
1417553_at	AF250838	Mm.274842	placental specific protein 1	Plac1	4.81413	4.59778	6.77168	4.94718	2.26816	2.81075
1417554_at	NM_008294	Mm.14309	hydroxy-delta-5-steroid dehydrogenase, 3 beta- and steroid delta-isomerase 4	Hsd3b4	4.84429	4.97372	3.97992	4.91516	0.162292	2.35902
1417555_at	NM_026487	Mm.27123	ATPase family, AAA domain containing 1	Atad1	8.57175	8.57751	8.72502	8.96932	8.65888	9.12053
1417556_at	NM_017399	Mm.22126	fatty acid binding protein 1, liver	Fabp1	4.99062	5.13072	1.35461	5.37611	1.80733	6.97423
1417557_at	NM_024432	Mm.28000	UBX domain protein 6	Ubxn6	11.9505	11.6551	11.1633	11.6906	11.3314	10.7768
1417558_at	NM_008054	Mm.4848	Fyn proto-oncogene	Fyn	9.77842	9.82365	9.82072	9.15329	9.77557	9.10375
1417559_at	BB478992	Mm.134191	sideroflexin 1	Sfxn1	10.284	10.3686	10.1801	9.96521	10.1428	10.7913
1417560_at	BB478992	Mm.134191	sideroflexin 1	Sfxn1	11.0576	11.0808	10.8905	10.493	11.0411	10.9697
1417561_at	NM_007469	Mm.182440	apolipoprotein C-I	Apoc1	7.41125	7.14229	7.64485	6.52101	6.99157	8.43193
1417562_at	NM_007918	Mm.6700	eukaryotic translation initiation factor 4E binding protein 1	Eif4ebp1	7.15025	5.85279	3.98446	7.11425	5.7612	8.30343
1417563_at	NM_007918	Mm.6700	eukaryotic translation initiation factor 4E binding protein 1	Eif4ebp1	7.14503	6.48081	6.90512	6.14519	6.95447	6.39926
1417564_at	NM_025426	Mm.478336	mediator complex subunit 7	Med7	10.5401	10.6916	10.08	10.3421	10.3114	10.944
1417565_at	AK007421	Mm.280254	abhydrolase domain containing 5	Abhd5	9.41144	9.38689	9.1884	9.67648	9.2941	9.63226
1417566_at	AK007421	Mm.280254	abhydrolase domain containing 5	Abhd5	7.36619	7.01777	6.78175	6.57868	7.05811	4.48976
1417567_at	BF457754	Mm.299735	catenin beta interacting protein 1	Ctnnbip1	8.37002	9.02739	8.65935	8.96423	8.83173	8.11467
1417568_at	BG071381	Mm.283370	neurocalcin delta	Ncald	10.9797	11.522	11.2876	10.9293	11.0817	10.8681
1417569_at	BG071381	Mm.283370	neurocalcin delta	Ncald	11.0247	10.9263	10.2408	10.4541	10.689	10.164
1417570_at	NM_008569	Mm.277408	anaphase promoting complex subunit 1	Anapc1	6.46028	7.16761	7.80156	7.10078	7.7645	7.11308
1417571_at	BC014754	Mm.263161	N-methylpurine-DNA glycosylase	Mpg	8.33329	7.66134	7.2553	7.84771	7.73811	7.3992
1417572_at	BC014754	Mm.263161	N-methylpurine-DNA glycosylase	Mpg	7.31202	7.44149	7.21644	7.61881	7.30897	2.96924
1417573_at	NM_133839	Mm.29214	methylmalonic aciduria (cobalamin deficiency) cblD type, with homocystinuria	Mmadhc	11.6057	11.4498	11.1805	11.2839	11.3132	11.2118
1417574_at	NM_013655	Mm.303231	chemokine (C-X-C motif) ligand 12	Cxcl12	6.09276	6.88739	7.51824	6.18863	7.20582	7.78782
1417575_at	AK006346	Mm.127378	OTU domain, ubiquitin aldehyde binding 2	Otub2	9.78657	9.93011	9.75579	9.6656	9.98061	9.81936
1417576_a_at	AK006346	Mm.127378	OTU domain, ubiquitin aldehyde binding 2	Otub2	6.84018	6.00758	6.17395	6.4092	6.05841	6.83001
1417577_at	NM_019510	Mm.74363	transient receptor potential cation channel, subfamily C, member 3	Trpc3	8.77498	8.77827	8.69177	9.07963	8.42792	8.51884
1417578_a_at	NM_133708	Mm.23951	GDP-mannose pyrophosphorylase A	Gmppa	8.22956	8.45506	8.31443	8.19484	8.12397	8.62761
1417579_x_at	NM_133708	Mm.23951	GDP-mannose pyrophosphorylase A	Gmppa	8.37056	8.43793	8.58707	8.16044	8.23368	5.30595
1417580_s_at	NM_019414	Mm.196558	selenium binding protein 1	Selenbp1	9.65107	9.37917	8.74525	9.08976	8.71694	8.49131
1417581_at	NM_020046	Mm.23894	dihydroorotate dehydrogenase	Dhodh	8.63137	9.06301	7.90607	8.70286	8.38329	7.79812
1417582_s_at	NM_020046	Mm.23894	dihydroorotate dehydrogenase	Dhodh	9.1426	9.29123	8.67457	9.2674	9.06005	8.31708
1417583_a_at	NM_023054	Mm.478040	UTP3, small subunit (SSU) processome component, homolog (S. cerevisiae)	Utp3	11.3345	11.1901	10.6146	10.8421	11.0915	11.0325
1417584_at	BF019859	Mm.234608	solute carrier family 11 (proton-coupled divalent metal ion transporters), member 2	Slc11a2	7.65687	7.68523	8.14316	7.97009	7.97517	6.85782
1417585_at	NM_018815	Mm.28162	nucleoporin 210	Nup210	7.68805	7.86306	8.89681	7.57708	8.26674	9.04513
1417586_at	BM230269	Mm.6458	timeless homolog (Drosophila)	Timeless	7.77079	7.68474	7.49333	6.73633	7.70332	7.94242
1417587_at	BM230269	Mm.6458	timeless homolog (Drosophila)	Timeless	7.37271	6.25758	6.93412	6.54132	6.82792	4.68572
1417588_at	AK019995	Mm.439760	UDP-N-acetyl-alpha-D-galactosamine:polypeptide N-acetylgalactosaminyltransferase 3	Galnt3	4.69579	4.99407	6.06168	4.98046	5.60001	4.52315
1417589_at	AK019995	Mm.439760	UDP-N-acetyl-alpha-D-galactosamine:polypeptide N-acetylgalactosaminyltransferase 3	Galnt3	4.94128	-0.517651	3.62506	4.6747	3.69513	1.84451
1417590_at	NM_024264	Mm.85083	cytochrome P450, family 27, subfamily a, polypeptide 1	Cyp27a1	8.07355	8.26083	7.58269	7.85781	7.90112	6.71612
1417591_at	NM_133783	Mm.28048	prostaglandin E synthase 2	Ptges2	11.1109	10.739	9.69883	10.9824	10.2598	10.6051
1417592_at	NM_020009	Mm.21158	mechanistic target of rapamycin (serine/threonine kinase)	Mtor	10.8056	10.7575	11.2873	10.9122	11.267	10.9368
1417593_at	NM_019742	Mm.476802	tumor suppressor candidate 2	Tusc2	11.3317	11.1328	10.3476	11.2056	10.7209	11.0767
1417594_at	NM_019832	Mm.296625	G kinase anchoring protein 1	Gkap1	11.404	11.4289	11.0596	11.5913	11.3933	10.6635
1417595_at	NM_010791	Mm.3404	mesenchyme homeobox 1	Meox1	6.07154	5.67662	5.91158	6.226	4.75406	6.93719
1417596_at	NM_013717	Mm.261226	B9 protein domain 1	B9d1	10.4857	10.158	9.72869	10.447	9.94914	10.441
1417597_at	NM_007642	Mm.255003	CD28 antigen	Cd28	3.79958	3.69932	2.483	4.25718	3.4994	3.04027
1417598_a_at	NM_008053	Mm.259021	fragile X mental retardation gene 1, autosomal homolog	Fxr1	10.1442	10.2044	9.79125	10.2272	9.95713	10.5234
1417599_at	NM_133983	Mm.5356	CD276 antigen	Cd276	7.39815	7.64748	8.21577	7.29271	7.92522	8.36753
1417600_at	NM_021301	Mm.281804	solute carrier family 15 (H+/peptide transporter), member 2	Slc15a2	10.3339	10.0972	10.6215	8.87794	9.7246	10.5067
1417601_at	NM_015811	Mm.103701	regulator of G-protein signaling 1	Rgs1	4.77016	2.07788	2.41516	0.654622	1.96584	1.99943
1417602_at	AF035830	Mm.218141	period homolog 2 (Drosophila)	Per2	6.87703	6.65651	8.40491	6.80927	7.48557	7.8017
1417603_at	AF035830	Mm.218141	period homolog 2 (Drosophila)	Per2	2.34431	2.171	4.66046	4.24693	4.57132	3.0767
1417604_at	NM_133926	Mm.277373	calcium/calmodulin-dependent protein kinase I	Camk1	8.68372	8.8643	8.49727	8.38376	8.28046	6.40637
1417605_s_at	NM_133926	Mm.277373	calcium/calmodulin-dependent protein kinase I	Camk1	8.89529	8.42211	8.00434	8.40027	8.04571	8.42713
1417606_a_at	NM_007591	Mm.1971	calreticulin	Calr	13.5014	13.6608	13.2513	13.6834	13.543	13.2589
1417607_at	NM_009943	Mm.43824	cytochrome c oxidase, subunit VI a, polypeptide 2	Cox6a2	6.0375	6.94276	7.27856	6.46645	7.63434	6.00803
1417608_a_at	NM_009438	Mm.180458	ribosomal protein L13A	Rpl13a	14.4204	14.1943	13.4502	14.2662	13.8701	14.4143
1417609_at	BG868960	Mm.395649	ubiquitin-conjugating enzyme E2A, RAD6 homolog (S. cerevisiae)	Ube2a	11.9031	11.8506	11.1427	11.7764	11.6551	11.0427
1417610_at	NM_080434	Mm.29738	apolipoprotein A-V	Apoa5	5.685	4.16882	5.2559	3.84273	4.67531	4.07511
1417611_at	BC024613	Mm.24750	transmembrane protein 37	Tmem37	6.65866	5.97565	7.41743	6.47509	6.78187	7.75297
1417612_at	BF147705	Mm.12246	immediate early response 5	Ier5	9.514	9.56207	9.3964	8.97636	9.15096	8.6995
1417613_at	BF147705	Mm.12246	immediate early response 5	Ier5	3.4195	4.17548	4.13537	4.22294	4.3704	3.27221
1417614_at	NM_007710	Mm.2375	creatine kinase, muscle	Ckm	3.7708	6.12271	6.9404	6.84443	6.46071	3.41641
1417615_a_at	AK014593	Mm.276856	ribosomal protein L11	Rpl11	13.7256	13.442	12.9132	13.3917	13.0864	13.9609
1417616_at	BC010208	Mm.3947	ST6 (alpha-N-acetyl-neuraminyl-2,3-beta-galactosyl-1,3)-N-acetylgalactosaminide alpha-2,6-sialyltransferase 2	St6galnac2	9.30023	9.2394	9.23411	9.13638	9.2841	9.63915
1417617_at	BC010208	Mm.3947	ST6 (alpha-N-acetyl-neuraminyl-2,3-beta-galactosyl-1,3)-N-acetylgalactosaminide alpha-2,6-sialyltransferase 2	St6galnac2	4.46849	2.6779	3.32473	5.05108	4.73526	2.80512
1417618_at	NM_010582	Mm.182043	inter-alpha trypsin inhibitor, heavy chain 2	Itih2	5.34819	5.22837	4.79396	1.61656	4.53337	3.56293
1417619_at	BE368753	Mm.255539	growth arrest and DNA-damage-inducible, gamma interacting protein 1	Gadd45gip1	10.3473	10.1149	9.4532	10.1135	9.87951	10.0905
1417620_at	NM_009008	Mm.1972	RAS-related C3 botulinum substrate 2	Rac2	6.4268	5.65396	6.26853	6.13657	6.11137	2.13144
1417621_at	NM_016791	Mm.329560	nuclear factor of activated T-cells, cytoplasmic, calcineurin-dependent 1	Nfatc1	3.35116	6.22096	5.83509	6.0629	6.32527	7.33224
1417622_at	BG069505	Mm.399997	solute carrier family 12, member 2	Slc12a2	10.6005	10.8756	11.1406	10.8046	11.1321	11.5921
1417623_at	BG069505	Mm.399997	solute carrier family 12, member 2	Slc12a2	7.45645	8.61219	9.3586	8.93683	9.06538	9.6845
1417624_at	NM_008667	Mm.25903	Ngfi-A binding protein 1	Nab1	9.91484	10.4282	10.468	10.0199	10.362	10.6531
1417625_s_at	BC015254	Mm.6522	chemokine (C-X-C motif) receptor 7	Cxcr7	8.0552	8.3705	7.63968	7.47842	7.68012	7.14406
1417626_at	NM_031401	Mm.129840	phosphodiesterase 4D interacting protein (myomegalin)	Pde4dip	8.26229	8.69901	9.1093	8.4091	9.03428	8.78453
1417627_a_at	NM_010717	Mm.15409	LIM-domain containing, protein kinase	Limk1	9.2246	9.41661	8.8924	9.04534	9.16367	8.47208
1417628_at	NM_009297	Mm.20755	suppressor of Ty 6 homolog (S. cerevisiae)	Supt6h	9.42714	9.28283	9.87485	9.82746	10.0462	9.18364
1417629_at	NM_011172	Mm.28456	proline dehydrogenase	Prodh	8.9974	8.74963	8.04667	8.44524	8.74315	8.84981
1417630_at	NM_021461	Mm.209327	MAP kinase-interacting serine/threonine kinase 1	Mknk1	9.38734	9.57276	9.97965	9.4551	9.37787	9.46175
1417631_at	NM_021461	Mm.209327	MAP kinase-interacting serine/threonine kinase 1	Mknk1	7.29603	7.2415	7.32049	6.87746	6.90229	6.83989
1417632_at	U13836	Mm.340818	ATPase, H+ transporting, lysosomal V0 subunit A1	Atp6v0a1	11.6979	11.5746	11.1154	11.4848	11.773	11.2263
1417633_at	NM_011435	Mm.2407	superoxide dismutase 3, extracellular	Sod3	6.73622	7.52671	3.10485	4.54864	2.09705	7.96761
1417634_at	NM_011435	Mm.2407	superoxide dismutase 3, extracellular	Sod3	1.76742	2.7086	3.32288	1.48113	2.20431	3.61566
1417635_at	NM_011449	Mm.8637	sperm autoantigenic protein 17	Spa17	9.07573	8.60223	8.50029	8.96928	8.50322	8.79086
1417636_at	NM_008135	Mm.244549	solute carrier family 6 (neurotransmitter transporter, glycine), member 9	Slc6a9	11.6846	11.5859	11.3529	11.1307	11.7063	10.7178
1417637_a_at	NM_010440	Mm.38474	high mobility group 20 B	Hmg20b	8.29433	8.19722	7.35882	8.58503	8.12451	8.01122
1417638_at	NM_010094	Mm.378911	left right determination factor 1	Lefty1	4.29408	5.359	6.11605	6.03523	6.28703	5.00698
1417639_at	BC010590	Mm.274590	solute carrier family 22 (organic cation transporter), member 4	Slc22a4	1.89472	4.91973	0.372327	2.5605	0.475845	6.5214
1417640_at	NM_008339	Mm.2987	CD79B antigen	Cd79b	3.57221	0.770897	4.95569	1.39744	2.65324	5.63363
1417641_at	NM_026449	Mm.141471	UDP-N-acetyl-alpha-D-galactosamine:polypeptide N-acetylgalactosaminyltransferase-like 5	Galntl5	3.3322	4.90294	4.95013	5.28282	5.19888	2.02584
1417642_at	AF253409	Mm.140988	aldehyde dehydrogenase family 1, subfamily A3	Aldh1a3	5.97898	4.26298	5.08687	6.05868	5.11397	4.44692
1417643_at	NM_025290	Mm.12743	radial spoke head 1 homolog (Chlamydomonas)	Rsph1	6.0596	3.72302	5.26373	5.79992	3.29867	6.11043
1417644_at	BC021484	Mm.49689	sarcospan	Sspn	7.02199	7.25292	7.43219	7.43156	6.62234	6.99537
1417645_at	BC021484	Mm.49689	sarcospan	Sspn	1.85597	5.03395	4.11973	4.43132	4.46571	2.02489
1417646_a_at	NM_024225	Mm.273379	sorting nexin 5	Snx5	9.09746	9.78088	9.02654	9.30395	9.63974	8.8608
1417647_at	NM_024225	Mm.273379	sorting nexin 5	Snx5	9.98435	10.1027	9.19124	9.87805	9.79073	8.80329
1417648_s_at	NM_024225	Mm.273379	sorting nexin 5	Snx5	9.44411	9.65584	9.03962	9.27837	9.37389	9.5967
1417649_at	NM_009876	Mm.168789	cyclin-dependent kinase inhibitor 1C (P57)	Cdkn1c	9.9564	9.75002	9.57032	10.0257	8.68277	10.175
1417650_at	NM_133892	Mm.26698	L-amino acid oxidase 1	Lao1	6.86413	4.15937	5.63117	5.83024	6.24736	6.903
1417651_at	NM_007815	Mm.20764	cytochrome P450, family 2, subfamily c, polypeptide 29	Cyp2c29	5.63414	5.07545	5.17611	4.67838	5.37637	7.13081
1417652_a_at	NM_009321	Mm.379025	tubulin cofactor A	Tbca	13.0419	12.771	12.5087	12.8367	12.4831	13.4462
1417653_at	NM_013645	Mm.2766	parvalbumin	Pvalb	11.414	11.0835	10.7111	10.7102	10.4803	11.8533
1417654_at	BC005679	Mm.477724	syndecan 4	Sdc4	11.4351	11.1804	10.5084	11.052	11.0899	11.026
1417655_a_at	BC019117	Mm.387734	serrate RNA effector molecule homolog (Arabidopsis)	Srrt	10.1739	10.2902	10.4991	10.3947	10.6276	9.94764
1417656_at	NM_008652	Mm.4594	myeloblastosis oncogene-like 2	Mybl2	5.23085	4.90473	5.76115	4.96024	4.37837	2.105
1417657_s_at	BG067003	Mm.266312	DnaJ (Hsp40) homolog, subfamily C, member 2	Dnajc2	10.2523	10.021	9.76965	10.4419	9.93829	10.1949
1417658_at	NM_134011	Mm.247761	similar to Transforming growth factor beta regulated gene 4 /// transforming growth factor beta regulated gene 4	LOC100046166 /// Tbrg4	7.52551	7.08096	7.55249	7.12439	7.50668	4.51127
1417659_at	NM_019780	Mm.216528	vacuolar protein sorting 29 (S. pombe)	Vps29	11.4287	11.6857	11.5947	10.967	11.2394	10.5643
1417660_s_at	NM_019780	Mm.216528	vacuolar protein sorting 29 (S. pombe)	Vps29	13.4316	13.2049	13.1581	13.5945	12.9253	13.6478
1417661_at	NM_025654	Mm.41449	RAD52 motif 1	Rdm1	9.41429	9.87768	9.26038	9.31054	9.27649	10.016
1417662_at	BC005686	Mm.4454	ELK3, member of ETS oncogene family	Elk3	3.93315	4.25803	4.55058	2.08098	2.13321	5.25636
1417663_a_at	BE631549	Mm.279256	N-myc downstream regulated gene 3	Ndrg3	12.9648	13.062	12.5807	13.3654	12.9061	12.7478
1417664_a_at	BE631549	Mm.279256	N-myc downstream regulated gene 3	Ndrg3	10.3293	10.2575	9.97019	10.6251	10.5928	8.35042
1417665_a_at	NM_053193	Mm.45141	cleavage and polyadenylation specific factor 1	Cpsf1	10.8748	10.718	10.7973	10.576	10.9652	10.3777
1417666_at	NM_133763	Mm.440009	deoxynucleotidyltransferase, terminal, interacting protein 1	Dnttip1	10.9138	10.7433	10.3457	10.7109	10.4875	10.3111
1417667_a_at	NM_008961	Mm.229322	phosphotriesterase related	Pter	8.87504	8.75823	8.31561	9.75394	9.00378	8.23509
1417668_at	NM_130892	Mm.390253	reticulon 4 interacting protein 1	Rtn4ip1	6.79044	6.98849	7.03136	6.76291	6.53779	3.50354
[truncated: 43,102 more rows]
