# Supplementary material for: Polo-Like Kinase 3 Appears Dispensable for Normal Retinal Development Despite Robust Embryonic Expression
Source: PLoS One. 2016 Mar 7;11(3):e0150878. doi: 10.1371/journal.pone.0150878 (PMC4780821; doi:10.1371/journal.pone.0150878)
Supplement: S2 Table — Affymetrix array data for n = 3 P7 Plk3 deficient retinas and n = 3 corresponding wildtype littermate control retinas. The data was extracted from the cel files using the Affy R package developed by Bioconductor [49]. After background adjustment and normalization using Mas5, the data were log(2) transformed. (XLSX) [file pone.0150878.s004.xlsx]

## Sheet: P7
Probe Set ID	Representative Public ID	UniGene ID	Gene Title	Gene Symbol	P7 WT1	P7 WT2	P7 WT3	P7 Plk3-KO1	P7 Plk3-KO2	P7 Plk3-KO3
1415670_at	BC024686	Mm.258785	coatomer protein complex, subunit gamma	Copg	9.9832	9.90113	10.0745	9.99457	9.92726	9.34727
1415671_at	NM_013477	Mm.17708	ATPase, H+ transporting, lysosomal V0 subunit D1	Atp6v0d1	12.5801	12.481	12.7559	12.7263	12.6311	12.5567
1415672_at	NM_020585	Mm.196269	golgi autoantigen, golgin subfamily a, 7	Golga7	12.7128	13.7001	12.7118	12.8471	12.8345	13.4823
1415673_at	NM_133900	Mm.271784	phosphoserine phosphatase	Psph	10.3013	9.74698	9.93065	10.2644	9.85853	9.70313
1415674_a_at	NM_021789	Mm.29814	trafficking protein particle complex 4	Trappc4	11.07	11.7615	11.0261	11.2642	11.1981	11.5469
1415675_at	BC008256	Mm.22001	dolichol-phosphate (beta-D) mannosyltransferase 2	Dpm2	10.6972	11.1258	10.468	10.6253	10.6611	10.8061
1415676_a_at	NM_011186	Mm.8911	proteasome (prosome, macropain) subunit, beta type 5	Psmb5	12.0813	12.7101	11.8814	12.1302	11.8851	12.14
1415677_at	NM_026819	Mm.21623	dehydrogenase/reductase (SDR family) member 1	Dhrs1	9.16238	9.02431	8.96145	9.13177	8.59039	9.11502
1415678_at	BC008595	Mm.261045	protein phosphatase 1A, magnesium dependent, alpha isoform	Ppm1a	11.9701	12.723	11.9453	12.0187	11.9585	12.5842
1415679_at	NM_025498	Mm.86557	presenilin enhancer 2 homolog (C. elegans)	Psenen	11.9124	12.6104	11.8029	11.9406	11.8758	12.2032
1415680_at	NM_008569	Mm.277408	anaphase promoting complex subunit 1	Anapc1	9.40306	9.01091	8.92244	9.07693	9.23839	8.77909
1415681_at	NM_053164	Mm.44174	mitochondrial ribosomal protein L43	Mrpl43	11.2042	11.0503	11.0979	11.1465	11.1022	11.1702
1415682_at	NM_023045	Mm.152987	exportin 7	Xpo7	9.78744	9.10754	9.66127	9.71535	9.73388	9.2134
1415683_at	BC016526	Mm.10265	N-myristoyltransferase 1	Nmt1	11.342	11.537	11.0425	11.3255	11.0205	11.1608
1415684_at	AV168389	Mm.22264	autophagy-related 5 (yeast)	Atg5	9.56189	9.39726	9.7352	9.55421	9.62686	9.58663
1415685_at	NM_133767	Mm.285429	mitochondrial translational initiation factor 2	Mtif2	10.6821	9.92376	10.6044	10.8611	10.3369	10.4282
1415686_at	AV339290	Mm.198264	RAB14, member RAS oncogene family	Rab14	11.4381	11.2681	11.5945	11.5264	11.4961	11.6321
1415687_a_at	BM212050	Mm.277498	prosaposin	Psap	12.0812	11.7249	12.3477	11.9577	12.2898	11.8199
1415688_at	NM_025985	Mm.458052	ubiquitin-conjugating enzyme E2G 1 (UBC7 homolog, C. elegans)	Ube2g1	11.8489	11.7357	11.9639	11.8689	11.8505	11.8268
1415689_s_at	BC007473	Mm.296071	zinc finger with KRAB and SCAN domains 3	Zkscan3	10.8927	10.8895	10.8447	10.9301	10.7755	10.7888
1415690_at	NM_053161	Mm.34951	mitochondrial ribosomal protein L27	Mrpl27	11.9785	12.0166	11.7306	11.7585	11.9887	12.0038
1415691_at	BQ176806	Mm.382	discs, large homolog 1 (Drosophila) /// similar to Discs, large homolog 1 (Drosophila)	Dlg1 /// LOC100047603	11.0351	11.1173	10.9513	11.0296	10.849	10.8922
1415692_s_at	BI653492	Mm.248827	calnexin	Canx	12.4471	12.9078	12.639	12.4436	12.5502	13.0917
1415693_at	AW545361	Mm.289387	Der1-like domain family, member 1	Derl1	8.90139	9.04515	9.45976	9.25699	9.33235	9.26763
1415694_at	AK004541	Mm.38433	tryptophanyl-tRNA synthetase	Wars	8.74572	8.40244	9.36216	9.27535	9.2958	8.46024
1415695_at	BC005762	Mm.121265	proteasome (prosome, macropain) subunit, alpha type 1	Psma1	12.1826	13.3337	11.9141	12.1834	12.0211	13.1905
1415696_at	BC005549	Mm.391794	SAR1 gene homolog A (S. cerevisiae)	Sar1a	11.3195	12.4367	11.683	11.4431	11.7141	12.2315
1415697_at	BG069656	Mm.290530	GTPase activating protein (SH3 domain) binding protein 2	G3bp2	9.93359	10.212	10.264	9.84637	10.0485	9.8702
1415698_at	BC011152	Mm.171335	golgi membrane protein 1	Golm1	9.55469	9.28651	9.15359	9.36046	9.32972	8.72423
1415699_a_at	BC003350	Mm.30195	G protein pathway suppressor 1	Gps1	11.4961	12.0098	11.2699	11.4257	11.3652	11.7919
1415700_a_at	BC011111	Mm.232728	signal sequence receptor, gamma	Ssr3	11.8938	12.677	11.9819	12.0368	11.7956	12.533
1415701_x_at	BC025918	Mm.140380	ribosomal protein L23	Rpl23	14.1792	15.199	13.7899	14.1259	13.969	15.0599
1415702_a_at	BC013702	Mm.7286	C-terminal binding protein 1 /// similar to CtBP1 protein	Ctbp1 /// LOC100045360	12.5011	12.931	12.4838	12.5288	12.4923	12.9307
1415703_at	BM248615	Mm.27372	HECT, UBA and WWE domain containing 1	Huwe1	10.6859	10.1932	10.9875	10.5905	10.8736	10.468
1415704_a_at	AF320340	Mm.473703	carnitine deficiency-associated gene expressed in ventricle 3	Cdv3	11.5984	11.4296	11.3949	11.6004	11.4108	11.4902
1415705_at	AK018610	Mm.22565	RIKEN cDNA 9130011J15 gene	9130011J15Rik	10.5732	10.7929	10.718	10.6369	10.6797	10.6848
1415706_at	BQ175820	Mm.30041	coatomer protein complex subunit alpha	Copa	12.4088	12.8127	12.5342	12.568	12.429	12.3364
1415707_at	AI036318	Mm.291624	anaphase promoting complex subunit 2	Anapc2	10.6946	10.7016	10.6258	10.5864	10.4776	10.3923
1415708_at	D50523	Mm.471608	taurine upregulated gene 1	Tug1	11.9405	11.9283	11.8228	11.9894	11.6894	11.8682
1415709_s_at	BM948896	Mm.271620	golgi-specific brefeldin A-resistance factor 1	Gbf1	9.84578	9.44945	10.0301	9.89158	9.9399	9.59508
1415710_at	BM123013	Mm.319697	COX18 cytochrome c oxidase assembly homolog (S. cerevisiae)	Cox18	9.30029	9.14744	9.30945	9.59772	9.40807	8.68589
1415711_at	BC025221	Mm.229141	ADP-ribosylation factor guanine nucleotide-exchange factor 1(brefeldin A-inhibited)	Arfgef1	11.5078	11.4338	11.4356	11.3954	11.5024	11.5267
1415712_at	AJ250693	Mm.389984	zinc finger, RAN-binding domain containing 1	Zranb1	12.1902	12.5817	11.6165	12.128	11.8622	12.3693
1415713_a_at	U46690	Mm.3935	DEAD (Asp-Glu-Ala-Asp) box polypeptide 24	Ddx24	9.57686	9.31697	9.83195	9.51828	9.77175	9.16565
1415714_a_at	BC027564	Mm.182650	small nuclear ribonucleoprotein 27 (U4/U6.U5)	Snrnp27	13.0672	14.0492	12.8581	13.0644	12.9643	13.94
1415715_at	AK010497	Mm.332317	transmembrane protein 129	Tmem129	9.23042	9.63921	9.43226	9.37053	9.63733	9.47725
1415716_a_at	AA208652	Mm.270283	ribosomal protein S27	Rps27	13.7313	14.923	13.363	13.7076	13.7303	14.7851
1415717_at	BI735988	Mm.318331	ring finger protein 220	Rnf220	9.62218	9.63353	9.99987	9.60143	9.72565	9.53323
1415718_at	BI152383	Mm.340083	similar to SAP30-like /// SAP30-like	LOC100044471 /// Sap30l	11.2535	11.8063	11.033	11.2359	11.1716	11.5177
1415719_s_at	BE134617	Mm.200383	armadillo repeat containing 1	Armc1	11.1698	11.0082	11.3363	11.2646	11.2582	11.3216
1415720_s_at	AK011037	Mm.272024	MAD2L1 binding protein	Mad2l1bp	9.08216	8.83002	8.91148	8.82809	8.63794	8.83847
1415721_a_at	AK004750	Mm.477486	N-acetyltransferase 15 (GCN5-related, putative)	Nat15	10.6109	10.2588	10.7588	10.6324	10.7332	10.3247
1415722_a_at	AK003213	Mm.227983	Vps20-associated 1 homolog (S. cerevisiae)	Vta1	11.3567	11.6103	11.1334	11.356	11.3369	11.3245
1415723_at	BQ176989	Mm.271222	eukaryotic translation initiation factor 5	Eif5	12.4683	12.7343	12.3194	12.5512	12.558	12.6728
1415724_a_at	AV000235	Mm.1022	cell division cycle 42 homolog (S. cerevisiae)	Cdc42	10.8619	10.7211	11.2633	11.1574	11.5806	10.9819
1415725_at	AA866997	Mm.288606	RRN3 RNA polymerase I transcription factor homolog (yeast)	Rrn3	9.93117	10.2032	10.1173	10.1233	10.1205	9.93525
1415726_at	AW536361	Mm.245522	ankyrin repeat domain 17	Ankrd17	11.8122	11.8995	11.5494	11.7947	11.6617	11.8164
1415727_at	AV017766	Mm.205996	apolipoprotein A-I binding protein	Apoa1bp	11.5839	11.828	11.145	11.5025	11.3969	11.6132
1415728_at	BG806432	Mm.7723	poly(A) binding protein, nuclear 1	Pabpn1	10.7036	10.0882	10.8756	10.7077	10.8401	9.66653
1415729_at	BQ174223	Mm.10504	3-phosphoinositide dependent protein kinase-1	Pdpk1	11.3172	11.5347	11.3265	11.444	10.8989	11.528
1415730_at	BG972112	Mm.31236	cleavage and polyadenylation specific factor 7	Cpsf7	11.3373	10.8878	11.3209	11.3969	11.53	11.1256
1415731_at	W08638	Mm.289914	angel homolog 2 (Drosophila)	Angel2	9.93316	10.3323	9.94296	9.828	9.91601	9.83847
1415732_at	BG071718	Mm.43745	HLA-B associated transcript 5	Bat5	10.1763	10.0298	10.345	10.0859	10.3257	9.97429
1415733_a_at	BI080296	Mm.282081	translocase of outer mitochondrial membrane 5 homolog (yeast)	Tomm5	11.5657	12.278	11.4482	11.5376	11.4568	12.3634
1415734_at	NM_009005	Mm.333233	RAB7, member RAS oncogene family	Rab7	12.323	12.5119	12.3967	12.3475	12.2977	12.5342
1415735_at	NM_015735	Mm.289915	damage specific DNA binding protein 1	Ddb1	11.971	12.1127	11.8394	11.8341	11.9657	12.1594
1415736_at	NM_020031	Mm.158264	prefoldin 5	Pfdn5	12.4858	13.6588	12.2218	12.5253	12.2918	13.4626
1415737_at	NM_019437	Mm.7013	riboflavin kinase	Rfk	9.66136	9.58744	9.55266	9.68097	9.47371	9.60146
1415738_at	NM_025334	Mm.159965	thioredoxin domain containing 12 (endoplasmic reticulum)	Txndc12	10.5529	10.6486	10.6496	10.6808	10.7071	10.6362
1415739_at	NM_133693	Mm.401747	RNA binding motif protein 42	Rbm42	11.0868	11.0466	10.995	11.0624	11.1264	10.7437
1415740_at	NM_008950	Mm.272361	protease (prosome, macropain) 26S subunit, ATPase 5	Psmc5	11.4335	11.2075	11.6081	11.2766	11.2945	11.1938
1415741_at	NM_011626	Mm.790	transmembrane protein 165	Tmem165	11.5066	11.8664	11.4796	11.4635	11.4209	12.1825
1415742_at	BC016485	Mm.386752	ancient ubiquitous protein 1	Aup1	9.60326	8.94184	9.55472	9.58412	9.66992	9.02371
1415743_at	NM_010412	Mm.22665	histone deacetylase 5	Hdac5	10.5016	10.3423	10.5354	10.4397	10.6794	10.1029
1415744_at	BC022974	Mm.2948	H2-K region expressed gene 2	H2-Ke2	9.86432	10.7797	10.6331	10.4978	10.7233	10.8447
1415745_a_at	NM_007834	Mm.7472	Down syndrome critical region gene 3	Dscr3	10.0458	10.1115	9.87244	10.0577	10.003	9.88526
1415746_at	AF363690	Mm.28833	capicua homolog (Drosophila)	Cic	11.0984	10.8574	11.2254	11.2304	11.217	10.7534
1415747_s_at	C80812	Mm.28551	RIO kinase 3 (yeast)	Riok3	12.5236	13.088	12.1783	12.5947	12.069	12.9997
1415748_a_at	NM_021608	Mm.478285	dynactin 5	Dctn5	10.9194	10.1382	10.9119	10.6478	10.584	10.2024
1415749_a_at	NM_017475	Mm.220922	Ras-related GTP binding C	Rragc	11.2854	11.2519	11.1439	11.1251	11.0853	11.3573
1415750_at	BC019504	Mm.100353	transducin (beta)-like 3	Tbl3	8.5593	8.24249	8.61052	8.78094	8.66002	7.69105
1415751_at	BC020024	Mm.399941	heterochromatin protein 1, binding protein 3	Hp1bp3	12.7185	12.757	12.5933	12.5357	12.6227	12.6475
1415752_at	BC016084	Mm.29866	cDNA sequence BC031181	BC031181	12.882	13.679	12.6902	12.8543	12.736	13.4707
1415753_at	BC005632	Mm.29802	family with sequence similarity 108, member A	Fam108a	12.1829	12.2654	12.4694	12.1317	12.5297	12.4309
1415754_at	BC024419	Mm.279861	polymerase (RNA) II (DNA directed) polypeptide F	Polr2f	11.1083	11.5722	10.9098	10.9489	11.0732	11.1973
1415755_a_at	BC019372	Mm.360108	ubiquitin-conjugating enzyme E2 variant 1	Ube2v1	11.0643	10.9267	11.4722	11.0042	11.4882	10.9709
1415756_a_at	BB667523	Mm.331182	SNAP-associated protein	Snapin	10.7265	10.284	10.826	10.7734	10.9974	10.4045
1415757_at	BM948896	Mm.271620	golgi-specific brefeldin A-resistance factor 1	Gbf1	10.2202	9.47937	10.6204	10.452	10.5685	9.22346
1415758_at	BM118442	Mm.478281	furry homolog-like (Drosophila)	Fryl	12.1262	12.0849	11.7883	12.2009	11.6798	12.1632
1415759_a_at	BC028547	Mm.290035	hepatitis B virus x interacting protein	Hbxip	12.0446	13.0926	11.8907	12.1693	11.9881	12.6165
1415760_s_at	BC027632	Mm.217759	ATX1 (antioxidant protein 1) homolog 1 (yeast)	Atox1	11.4875	12.0578	11.0734	11.2622	11.3583	11.648
1415761_at	AV021593	Mm.248163	mitochondrial ribosomal protein L52	Mrpl52	10.3018	10.7094	10.1745	10.2594	10.4063	10.4521
1415762_x_at	AV021593	Mm.248163	mitochondrial ribosomal protein L52	Mrpl52	10.2538	10.864	10.2703	10.3212	10.4926	10.5149
1415763_a_at	BE853401	Mm.478272	RIKEN cDNA 2510006D16 gene	2510006D16Rik	11.408	11.5165	11.1541	11.4426	11.4537	11.1407
1415764_at	AK003350	Mm.245357	zinc finger CCCH type containing 11A	Zc3h11a	12.9284	13.2843	12.5231	13.0243	12.536	13.1647
1415765_at	BI080136	---	heterogeneous nuclear ribonucleoprotein U-like 2	Hnrnpul2	8.28578	7.98459	8.5975	7.9056	8.3808	7.99495
1415766_at	BQ175529	Mm.2551	SEC22 vesicle trafficking protein homolog B (S. cerevisiae)	Sec22b	10.7906	11.1436	11.0619	10.9727	10.9321	10.9628
1415767_at	BB350365	Mm.30205	YTH domain family 1	Ythdf1	11.0138	9.96019	11.0418	11.1312	10.8514	11.1309
1415768_a_at	AV054417	Mm.389540	ubiquitin-conjugating enzyme E2R 2	Ube2r2	11.5404	11.5477	11.7593	11.466	11.404	11.6224
1415769_at	NM_008395	Mm.208286	itchy, E3 ubiquitin protein ligase	Itch	10.1527	10.2613	10.0855	10.3286	9.99528	10.3889
1415770_at	NM_031392	Mm.335454	WD repeat domain 6	Wdr6	13.1218	13.1864	13.1368	13.0887	13.042	13.0712
1415771_at	BF118393	Mm.154378	nucleolin	Ncl	12.4725	12.6853	12.6452	12.438	12.7129	12.7072
1415772_at	BF118393	Mm.154378	nucleolin	Ncl	9.80638	9.42845	9.55305	9.88198	9.48769	9.52255
1415773_at	BF118393	Mm.154378	nucleolin	Ncl	10.6665	8.874	10.9728	10.5354	11.0442	10.186
1415774_at	NM_021448	Mm.25298	elongation protein 2 homolog (S. cerevisiae)	Elp2	8.77823	9.12877	8.09653	8.92366	8.47675	8.89387
1415775_at	BC003785	Mm.270186	retinoblastoma binding protein 7	Rbbp7	12.1685	12.9073	12.1714	12.2444	12.2587	12.825
1415776_at	NM_007437	Mm.398221	aldehyde dehydrogenase family 3, subfamily A2	Aldh3a2	8.94008	8.95516	8.73073	8.66529	8.51527	8.74615
1415777_at	NM_018874	Mm.10753	pancreatic lipase related protein 1	Pnliprp1	3.9917	1.32086	2.13049	1.92287	1.90823	2.69496
1415778_at	NM_019768	Mm.27218	mortality factor 4 like 2	Morf4l2	13.2564	13.8797	13.0588	13.2963	13.1857	13.9199
1415779_s_at	NM_013798	Mm.426706	actin, gamma, cytoplasmic 1	Actg1	14.2809	15.1178	14.1172	14.3434	14.3892	15.0996
1415780_a_at	NM_026139	Mm.285969	armadillo repeat containing, X-linked 2	Armcx2	11.5697	10.9832	11.3698	11.6365	11.2438	11.2501
1415781_a_at	NM_133354	Mm.440073	predicted gene 10241 /// predicted gene 13430 /// predicted gene 13690 /// similar to Chain B, Crystal Structure Of Sumo-3-Modified Thymine-Dna Glycosylase /// SMT3 suppressor of mif two 3 homolog 2 (yeast)	Gm10241 /// Gm13430 /// Gm13690 /// LOC100046167 /// Sumo2	14.7597	15.3204	14.3156	14.763	14.6999	15.2764
1415782_at	NM_133354	Mm.440073	predicted gene 10241 /// similar to Chain B, Crystal Structure Of Sumo-3-Modified Thymine-Dna Glycosylase /// SMT3 suppressor of mif two 3 homolog 2 (yeast)	Gm10241 /// LOC100046167 /// Sumo2	14.2394	14.8499	13.695	14.1923	13.9247	14.8616
1415783_at	BI654068	Mm.296520	vacuolar protein sorting 35	Vps35	12.523	13.4218	12.4002	12.591	12.4882	13.3676
1415784_at	BI654068	Mm.296520	vacuolar protein sorting 35	Vps35	7.46337	6.90039	7.46394	7.55858	8.22879	8.02605
1415785_a_at	NM_009840	Mm.328673	chaperonin containing Tcp1, subunit 8 (theta)	Cct8	10.9902	11.8857	11.2034	11.0007	11.4671	11.6723
1415786_at	NM_025973	Mm.22957	progastricsin (pepsinogen C)	Pgc	5.45435	5.18976	4.76217	5.33917	2.30431	4.49022
1415787_at	NM_008060	Mm.3196	alpha glucosidase 2 alpha neutral subunit	Ganab	9.64809	9.26535	10.0586	9.64553	10.1822	9.44858
1415788_at	BF158817	Mm.338784	ubiquitin-like domain containing CTD phosphatase 1	Ublcp1	11.346	11.1811	11.5016	11.256	11.446	11.2007
1415789_a_at	BF158817	Mm.338784	similar to ubiquitin-like domain containing CTD phosphatase 1 /// ubiquitin-like domain containing CTD phosphatase 1	LOC100045709 /// Ublcp1	9.05818	7.85811	9.19188	9.08281	9.08008	9.03285
1415790_at	BF158817	Mm.338784	ubiquitin-like domain containing CTD phosphatase 1	Ublcp1	9.23958	8.05201	9.58816	9.34317	9.63633	8.81533
1415791_at	NM_030564	Mm.388529	ring finger protein 34	Rnf34	10.307	10.5131	10.1972	10.4382	10.3187	10.2593
1415792_at	NM_019705	Mm.182145	RanBP-type and C3HC4-type zinc finger containing 1	Rbck1	9.91609	9.65614	9.88866	9.90639	9.62584	9.30108
1415793_at	NM_134021	Mm.254704	pyridoxine 5'-phosphate oxidase	Pnpo	8.90071	8.79	9.01788	8.88253	8.69101	9.00561
1415794_a_at	BM228780	Mm.188432	spindlin 1	Spin1	12.0052	11.7662	12.1287	12.0104	12.1081	11.9918
1415795_at	BM228780	Mm.188432	similar to Spindlin 1 /// spindlin 1	LOC100046080 /// Spin1	7.39504	6.80799	7.87689	7.19109	8.03897	6.95216
1415796_at	NM_011873	Mm.476736	DAZ associated protein 2	Dazap2	12.0628	12.4783	12.1197	12.1807	12.1504	12.2979
1415797_at	BF225985	Mm.5021	discoidin domain receptor family, member 1	Ddr1	9.84903	9.47256	10.5008	9.42167	10.2015	9.39314
1415798_at	BF225985	Mm.5021	discoidin domain receptor family, member 1	Ddr1	7.07379	6.18941	9.29039	7.27202	8.78206	6.83549
1415799_at	NM_021714	Mm.141197	WW domain binding protein 11	Wbp11	10.9072	10.8071	10.8654	10.9177	10.8657	10.9193
1415800_at	M63801	Mm.378921	gap junction protein, alpha 1	Gja1	11.6455	11.4757	10.0747	10.6289	9.9409	11.55
1415801_at	M63801	Mm.378921	gap junction protein, alpha 1	Gja1	4.71197	4.6715	5.73677	2.70007	5.3356	4.67685
1415802_at	NM_009196	Mm.9086	solute carrier family 16 (monocarboxylic acid transporters), member 1	Slc16a1	10.8254	10.4529	11.2472	10.543	10.9991	10.7414
1415803_at	AF010586	Mm.103711	chemokine (C-X3-C motif) ligand 1	Cx3cl1	8.25091	7.85032	8.99873	8.1494	9.06159	8.27782
1415804_at	AF010586	Mm.103711	chemokine (C-X3-C motif) ligand 1	Cx3cl1	6.1332	6.58026	7.11239	6.41672	6.55777	5.41089
1415805_at	NM_025469	Mm.21160	colipase, pancreatic	Clps	5.50123	2.32374	4.03326	3.3393	3.91211	4.80314
1415806_at	NM_008872	Mm.477132	plasminogen activator, tissue	Plat	8.72098	8.48605	8.56006	8.44328	8.70738	8.26797
1415807_s_at	AK011528	Mm.21841	splicing factor, arginine/serine-rich 2 (SC-35)	Sfrs2	9.57259	8.44157	10.2413	9.76872	10.3986	9.19464
1415808_at	NM_009411	Mm.2372	trophoblast specific protein alpha	Tpbpa	1.21698	4.88694	2.83561	2.33322	1.07387	4.17643
1415809_at	NM_009411	Mm.2372	trophoblast specific protein alpha	Tpbpa	1.47669	1.09795	3.2083	1.90405	0.667841	3.90002
1415810_at	BB702754	Mm.42196	ubiquitin-like, containing PHD and RING finger domains, 1	Uhrf1	7.43995	7.50231	6.63197	6.67569	6.00698	6.66119
1415811_at	BB702754	Mm.42196	ubiquitin-like, containing PHD and RING finger domains, 1	Uhrf1	5.74069	3.88476	5.86848	4.02216	5.55725	4.42618
1415812_at	NM_010354	Mm.21109	gelsolin	Gsn	7.82401	7.50091	7.48563	7.42041	7.07501	7.21427
1415813_at	NM_007466	Mm.181824	apoptosis inhibitor 5	Api5	11.4394	11.6316	11.3756	11.4099	11.4396	11.4278
1415814_at	NM_007509	Mm.249096	ATPase, H+ transporting, lysosomal V1 subunit B2	Atp6v1b2	11.9834	12.5151	12.447	12.1784	12.6259	12.3913
1415815_at	NM_009054	Mm.314056	tripartite motif-containing 27	Trim27	3.74169	5.68541	4.43382	4.87978	3.88168	5.01012
1415816_at	NM_007638	Mm.289900	chaperonin containing Tcp1, subunit 7 (eta)	Cct7	12.578	13.4392	12.3715	12.7469	12.5105	13.1871
1415817_s_at	NM_007638	Mm.289900	chaperonin containing Tcp1, subunit 7 (eta)	Cct7	11.4186	11.1536	11.2093	11.1138	11.3819	10.8011
1415818_at	NM_013472	Mm.265347	annexin A6	Anxa6	8.95673	8.23088	9.1519	8.90274	9.23474	8.20736
1415819_a_at	BC006606	Mm.294138	protein phosphatase 2 (formerly 2A), regulatory subunit A (PR 65), alpha isoform	Ppp2r1a	11.9609	11.2956	12.2467	12.1046	12.2116	11.3686
1415820_x_at	NM_023144	Mm.280069	non-POU-domain-containing, octamer binding protein	Nono	12.1017	13.1936	12.0435	12.2259	12.1472	12.8154
1415821_at	NM_009145	Mm.15125	neuroplastin	Nptn	12.4512	12.7039	12.4516	12.3995	12.5027	12.8025
1415822_at	BG060909	Mm.477490	stearoyl-Coenzyme A desaturase 2	Scd2	13.0055	13.132	12.8756	13.0311	12.8267	12.8474
1415823_at	BG060909	Mm.477490	stearoyl-Coenzyme A desaturase 2	Scd2	9.16748	8.1635	10.3259	8.85031	10.1915	8.2891
1415824_at	BG060909	Mm.477490	stearoyl-Coenzyme A desaturase 2	Scd2	6.54812	4.91005	6.95876	6.28474	7.1111	6.84253
1415825_s_at	NM_024249	Mm.216227	casein kinase 1, delta	Csnk1d	9.82149	9.96684	10.4336	9.68677	10.3236	9.83961
1415826_at	NM_133826	Mm.27082	ATPase, H+ transporting, lysosomal V1 subunit H	Atp6v1h	11.5289	11.8562	12.1406	11.8097	12.0163	11.9852
1415827_a_at	BF658806	Mm.29702	stress-associated endoplasmic reticulum protein 1	Serp1	10.6965	11.4616	10.9041	10.7106	10.8654	11.4237
1415828_a_at	BF658806	Mm.29702	stress-associated endoplasmic reticulum protein 1	Serp1	8.68166	8.87269	9.59341	8.6003	9.19412	8.43405
1415829_at	NM_133815	Mm.4538	lamin B receptor	Lbr	10.3709	10.5205	10.3008	10.3208	10.2595	10.7404
1415830_at	NM_011959	Mm.21724	origin recognition complex, subunit 5-like (S. cerevisiae)	Orc5l	9.94958	10.405	9.81351	10.0458	9.75864	10.0112
1415831_at	NM_134101	Mm.243234	proteasome (prosome, macropain) 26S subunit, non-ATPase, 2	Psmd2	11.9393	11.8515	12.0975	12.0046	11.86	11.4408
1415832_at	NM_007429	Mm.2679	angiotensin II receptor, type 2	Agtr2	1.7718	4.15101	1.50749	2.6509	4.4435	4.42335
1415833_x_at	NM_009093	Mm.379006	predicted gene 14303 /// ribosomal protein S29	Gm14303 /// Rps29	14.4973	15.0895	14.1226	14.4883	14.5573	15.0084
1415834_at	NM_026268	Mm.1791	dual specificity phosphatase 6	Dusp6	10.0868	9.58423	10.2596	9.88375	9.91061	9.52845
1415835_at	NM_008865	Mm.37203	prolactin family 3, subfamily b, member 1	Prl3b1	1.39031	1.47007	1.20993	1.54979	1.5992	2.52693
1415836_at	NM_019698	Mm.233117	aldehyde dehydrogenase 18 family, member A1	Aldh18a1	8.17951	7.41253	8.743	8.57203	8.68274	7.41704
1415837_at	BC010754	Mm.142722	kallikrein 1	Klk1	1.14502	1.7173	-0.697004	4.27811	0.77782	0.354718
1415838_at	AK005203	Mm.29344	serine incorporator 1	Serinc1	12.8461	12.648	12.8633	12.86	13.0379	13.4127
1415839_a_at	NM_008722	Mm.6343	nucleophosmin 1	Npm1	13.2631	14.1945	12.8584	13.2473	13.0682	14.3269
1415840_at	NM_134255	Mm.430736	ELOVL family member 5, elongation of long chain fatty acids (yeast)	Elovl5	10.92	10.4494	11.0635	10.8588	10.9218	10.336
1415841_at	NM_010064	Mm.249479	dynein cytoplasmic 1 intermediate chain 2	Dync1i2	11.8101	12.6221	11.632	11.8083	11.6496	12.5767
1415842_at	NM_019988	Mm.289516	MTOR associated protein, LST8 homolog (S. cerevisiae)	Mlst8	9.30137	8.93378	9.34228	9.14606	9.4128	8.91496
1415843_at	NM_019988	Mm.289516	MTOR associated protein, LST8 homolog (S. cerevisiae)	Mlst8	6.30271	5.10252	6.36614	6.49513	6.42134	3.50146
1415844_at	AV336547	Mm.477024	synaptotagmin IV	Syt4	9.17352	8.90804	9.39566	9.90666	9.73191	10.3539
1415845_at	AV336547	Mm.477024	synaptotagmin IV	Syt4	11.8284	10.7341	11.8441	11.7546	12.0099	11.5865
1415846_a_at	NM_013580	Mm.16563	lactate dehydrogenase C	Ldhc	3.72892	3.88658	-0.580917	2.72683	-0.123171	-0.984545
1415847_at	NM_013580	Mm.16563	lactate dehydrogenase C	Ldhc	3.61593	4.99137	2.26845	2.01003	3.00211	2.8274
1415848_at	NM_008864	Mm.233151	prolactin family 3, subfamily d, member 1	Prl3d1	5.91371	5.42811	4.92235	5.94586	6.2939	5.65238
1415849_s_at	BC010581	Mm.378957	stathmin 1	Stmn1	14.0415	15.0752	13.6998	14.1341	14.0098	14.8617
1415850_at	NM_009025	Mm.18517	RAS p21 protein activator 3	Rasa3	9.00679	8.63932	8.84497	8.68195	8.99778	8.3486
1415851_a_at	M33934	Mm.6065	inosine 5'-phosphate dehydrogenase 2	Impdh2	11.1164	11.1761	10.8298	11.0746	10.9219	11.0162
1415852_at	M33934	Mm.6065	inosine 5'-phosphate dehydrogenase 2	Impdh2	11.3102	11.3892	11.1219	11.2655	11.2742	11.2124
1415853_at	NM_054046	Mm.275127	differentially expressed in FDCP 8	Def8	8.68182	9.10161	9.47413	9.58857	9.1108	8.8235
1415854_at	BB815530	Mm.45124	kit ligand	Kitl	4.16976	5.15754	5.5542	4.9978	6.48699	6.29792
1415855_at	BB815530	Mm.45124	kit ligand	Kitl	10.0235	10.138	10.1263	9.91368	10.0367	10.2049
1415856_at	BG064842	Mm.274926	embigin	Emb	8.6854	8.8651	8.72093	8.64347	8.70683	8.55445
1415857_at	BG064842	Mm.274926	embigin	Emb	9.18606	9.22634	9.42211	9.10303	9.40448	9.35378
1415858_at	BB858329	Mm.22776	eukaryotic translation initiation factor 3, subunit C	Eif3c	12.0307	12.9245	12.178	11.9628	11.9712	12.5686
1415859_at	BB858329	Mm.22776	eukaryotic translation initiation factor 3, subunit C	Eif3c	11.4177	9.66586	11.758	11.5265	11.9125	11.5273
1415860_at	NM_010655	Mm.423000	karyopherin (importin) alpha 2	Kpna2	12.9717	13.6397	12.9262	12.9507	13.0698	13.7706
1415861_at	BB762957	Mm.30438	tyrosinase-related protein 1	Tyrp1	9.80332	9.88819	9.21199	8.95709	9.0609	10.8893
1415862_at	BB762957	Mm.30438	tyrosinase-related protein 1	Tyrp1	8.38116	7.30323	8.41073	7.41193	8.23614	8.56073
1415863_at	NM_013507	Mm.185453	eukaryotic translation initiation factor 4, gamma 2	Eif4g2	13.3853	14.1097	13.4659	13.4117	13.5248	13.9087
1415864_at	NM_007563	Mm.282863	2,3-bisphosphoglycerate mutase	Bpgm	9.9512	10.0006	10.8163	9.97256	10.3466	10.0198
1415865_s_at	NM_007563	Mm.282863	2,3-bisphosphoglycerate mutase	Bpgm	11.0876	10.9614	11.0985	11.0658	11.2412	11.0303
1415866_at	NM_133952	Mm.243024	unc-45 homolog A (C. elegans)	Unc45a	8.31798	8.56432	8.64503	8.52844	8.51041	8.06234
1415867_at	NM_009837	Mm.296985	chaperonin containing Tcp1, subunit 4 (delta)	Cct4	12.3663	12.9114	12.2867	12.3687	12.4253	13.0384
1415868_at	NM_009837	Mm.296985	chaperonin containing Tcp1, subunit 4 (delta)	Cct4	5.52857	4.70337	7.12235	5.00586	6.61885	5.62074
1415869_a_at	NM_011588	Mm.15701	tripartite motif-containing 28	Trim28	11.9707	11.8504	12.1347	11.8806	11.8789	11.6281
1415870_at	NM_007594	Mm.392075	calumenin	Calu	11.3351	11.5259	11.3218	11.2377	11.4747	11.1894
1415871_at	NM_009369	Mm.14455	transforming growth factor, beta induced	Tgfbi	6.46682	5.66272	5.85474	5.31665	5.89255	5.30938
1415872_at	NM_021510	Mm.21740	heterogeneous nuclear ribonucleoprotein H1	Hnrnph1	13.3719	14.0362	13.0336	13.4149	13.143	13.284
1415873_a_at	NM_016860	Mm.3118	ARP1 actin-related protein 1 homolog A, centractin alpha (yeast)	Actr1a	11.7084	12.3494	11.8705	11.8028	11.8195	11.8032
1415874_at	NM_011896	Mm.330986	similar to sprouty 1 /// sprouty homolog 1 (Drosophila)	LOC100046643 /// Spry1	9.20132	8.5191	9.54818	9.10648	9.42821	8.92321
1415875_at	NM_019643	Mm.440359	RIKEN cDNA 3010003L21 gene	3010003L21Rik	4.74266	3.82369	3.95275	5.08471	5.41507	5.1662
1415876_a_at	NM_013765	Mm.261679	ribosomal protein S26	Rps26	13.8647	14.6111	13.4449	13.7628	13.5665	14.3364
1415877_at	NM_009468	Mm.8180	dihydropyrimidinase-like 3	Dpysl3	12.8635	11.7075	13.1583	12.8208	13.226	13.2085
1415878_at	BB758819	Mm.197486	ribonucleotide reductase M1	Rrm1	9.38271	10.401	9.33575	9.93437	9.3743	9.80551
1415879_a_at	BC012413	Mm.380435	ribosomal protein, large P2	Rplp2	14.4783	15.2323	14.1923	14.3743	14.5143	15.0688
1415880_a_at	NM_010684	Mm.16716	lysosomal-associated membrane protein 1	Lamp1	12.1203	12.75	12.1458	12.0054	12.1523	12.8779
1415881_at	BC010224	Mm.182912	growth hormone inducible transmembrane protein	Ghitm	12.1523	11.8323	12.1941	11.8605	12.2292	11.9124
1415882_at	BC010224	Mm.182912	growth hormone inducible transmembrane protein	Ghitm	11.7079	11.2679	12.4347	10.305	12.6969	11.72
1415883_a_at	NM_026419	Mm.297477	chymotrypsin-like elastase family, member 3B	Cela3b	2.51698	1.21314	1.42223	2.09827	1.90295	1.37622
1415884_at	NM_026419	Mm.297477	chymotrypsin-like elastase family, member 3B	Cela3b	6.46113	6.24184	4.10333	6.10106	6.58974	6.48918
1415885_at	NM_007694	Mm.255241	chromogranin B	Chgb	12.6051	13.214	12.5194	12.6632	12.5877	13.1874
1415886_at	AB043953	Mm.9593	SH2 domain containing 3C	Sh2d3c	8.0874	7.77218	7.94655	8.2471	8.03715	7.59186
1415887_at	NM_019678	Mm.425970	Trk-fused gene	Tfg	11.6471	11.974	11.5506	11.6258	11.5857	11.4461
1415888_at	NM_008231	Mm.292208	hepatoma-derived growth factor	Hdgf	11.5515	11.3395	11.8206	11.4861	11.9217	11.1915
1415889_a_at	NM_011631	Mm.87773	heat shock protein 90, beta (Grp94), member 1	Hsp90b1	12.604	13.381	12.472	12.6239	12.6949	13.5557
1415890_at	NM_011863	Mm.244912	3'-phosphoadenosine 5'-phosphosulfate synthase 1	Papss1	11.1107	11.1893	11.2256	11.1013	11.0557	11.2693
1415891_at	NM_019879	Mm.29845	succinate-CoA ligase, GDP-forming, alpha subunit	Suclg1	11.9499	13.0154	11.9378	11.9802	11.892	12.6853
1415892_at	NM_009163	Mm.412319	sphingosine phosphate lyase 1	Sgpl1	8.51228	8.74002	9.3289	8.35712	8.71191	7.93233
1415893_at	NM_009163	Mm.412319	sphingosine phosphate lyase 1	Sgpl1	2.0741	0.363596	3.69886	1.07791	1.56943	1.22889
1415894_at	BC003264	Mm.250256	ectonucleotide pyrophosphatase/phosphodiesterase 2	Enpp2	8.61661	8.72071	8.22834	8.11624	8.22322	8.35874
1415895_at	NM_013670	Mm.274995	small nuclear ribonucleoprotein N /// SNRPN upstream reading frame	Snrpn /// Snurf	13.0361	12.5104	12.64	12.8817	12.8011	12.7151
1415896_x_at	NM_013670	Mm.274995	small nuclear ribonucleoprotein N /// SNRPN upstream reading frame	Snrpn /// Snurf	12.8259	11.9086	12.0643	12.62	12.309	12.3226
1415897_a_at	BI150149	Mm.14796	microsomal glutathione S-transferase 1	Mgst1	10.0889	10.4428	9.35286	9.63002	9.4172	10.1645
1415898_at	BI150149	Mm.14796	microsomal glutathione S-transferase 1	Mgst1	4.55988	4.27369	2.86915	3.64657	3.44168	1.373
1415899_at	NM_008416	Mm.1167	Jun-B oncogene	Junb	7.62475	6.81891	8.11104	7.52681	8.2923	6.71218
1415900_a_at	BB333334	Mm.247073	kit oncogene	Kit	4.96736	4.7861	6.60658	6.57216	6.2833	5.21232
1415901_at	NM_011962	Mm.251003	procollagen-lysine, 2-oxoglutarate 5-dioxygenase 3	Plod3	9.29096	9.00421	8.90354	9.22015	9.15253	8.57055
1415902_at	BC012407	Mm.30250	aldehyde dehydrogenase family 7, member A1	Aldh7a1	1.83667	1.58613	1.8989	0.758926	2.31037	2.84763
1415903_at	NM_134086	Mm.103568	solute carrier family 38, member 1	Slc38a1	10.1925	8.44931	10.4567	10.5012	10.4054	9.47459
1415904_at	BC003305	Mm.1514	lipoprotein lipase	Lpl	10.9858	11.1219	10.486	11.3544	9.41971	11.1802
1415905_at	NM_009042	Mm.142731	regenerating islet-derived 1	Reg1	4.63027	5.20317	3.78814	4.29878	3.68333	4.38445
1415906_at	NM_021278	Mm.142729	thymosin, beta 4, X chromosome	Tmsb4x	14.7334	15.4588	14.3472	14.6621	14.7349	15.4318
1415907_at	NM_007632	Mm.246520	cyclin D3	Ccnd3	9.46455	9.10734	9.45011	9.29906	9.14712	8.78047
1415908_at	AF042180	Mm.20445	testis-specific protein, Y-encoded-like 1	Tspyl1	9.51311	10.195	9.707	9.65277	9.65869	10.7785
1415909_at	NM_016737	Mm.258633	stress-induced phosphoprotein 1	Stip1	10.0936	9.63504	10.3269	9.98526	10.2745	9.77614
1415910_s_at	NM_134141	Mm.27582	cytokine induced apoptosis inhibitor 1	Ciapin1	10.2406	10.4118	10.2259	10.1122	9.85139	10.2823
1415911_at	NM_008378	Mm.8154	imprinted and ancient	Impact	10.4768	10.1728	10.2542	10.3542	10.1056	10.0493
1415912_a_at	NM_026533	Mm.446588	ribosomal protein S13 pseudogene /// predicted gene 6834 /// similar to ribosomal protein S13 /// ribosomal protein S13	Gm6573 /// Gm6834 /// LOC100044992 /// Rps13	13.1303	14.2655	12.6651	13.1263	13.0165	13.8166
1415913_at	NM_026533	Mm.446588	predicted gene 12270 /// predicted gene 15483 /// ribosomal protein S13 pseudogene /// predicted gene 6834 /// similar to ribosomal protein S13 /// ribosomal protein S13	Gm12270 /// Gm15483 /// Gm6573 /// Gm6834 /// LOC100044992 /// Rps13	7.22513	7.15216	6.83624	6.47707	6.36942	6.33934
1415914_at	NM_010448	Mm.280842	heterogeneous nuclear ribonucleoprotein A/B	Hnrnpab	12.9346	13.2518	12.9776	12.9935	13.0324	13.1923
1415915_at	NM_134040	Mm.251255	DEAD (Asp-Glu-Ala-Asp) box polypeptide 1	Ddx1	12.2205	12.6549	11.9356	12.2361	12.0433	12.3041
1415916_a_at	NM_138745	Mm.29584	methylenetetrahydrofolate dehydrogenase (NADP+ dependent), methenyltetrahydrofolate cyclohydrolase, formyltetrahydrofolate synthase	Mthfd1	8.97779	9.64808	9.08264	8.79514	9.10184	9.58824
1415917_at	NM_138745	Mm.29584	methylenetetrahydrofolate dehydrogenase (NADP+ dependent), methenyltetrahydrofolate cyclohydrolase, formyltetrahydrofolate synthase	Mthfd1	8.11765	8.11339	8.02501	7.97953	8.04745	7.7711
1415918_a_at	NM_009415	Mm.4222	triosephosphate isomerase 1	Tpi1	13.2232	14.2133	13.0963	13.2017	12.9854	13.6318
1415919_at	NM_008721	Mm.1131	neural proliferation, differentiation and control gene 1	Npdc1	11.3017	10.9145	11.5291	11.4813	11.507	10.989
1415920_at	NM_031249	Mm.22031	cleavage stimulation factor, 3' pre-RNA subunit 2, tau	Cstf2t	12.2174	12.5261	12.323	12.2053	12.2335	12.3272
1415921_a_at	NM_013869	Mm.281356	tumor necrosis factor receptor superfamily, member 19	Tnfrsf19	4.88283	3.92251	1.31008	2.42198	4.73702	2.86986
1415922_s_at	NM_010807	Mm.424974	MARCKS-like 1	Marcksl1	12.6716	12.7165	12.7066	12.7547	12.7345	12.2081
1415923_at	NM_010882	Mm.400253	necdin	Ndn	12.9332	12.887	13.0918	12.8513	13.2512	13.1788
1415924_at	NM_009407	Mm.425024	transition protein 1	Tnp1	1.43574	2.35012	3.80234	2.9024	4.21181	1.28943
1415925_a_at	NM_053074	---	nucleoporin 62	Nup62	9.62756	9.78361	9.36654	9.6256	9.40603	9.42758
1415926_at	NM_053074	---	nucleoporin 62	Nup62	10.0682	10.4595	9.90438	9.98472	9.85458	10.1819
1415927_at	NM_009608	Mm.686	actin, alpha, cardiac muscle 1 /// similar to alpha-actin (AA 27-375)	Actc1 /// LOC100048431	8.03727	7.68074	7.84587	8.29043	7.56649	7.32628
1415928_a_at	AU080586	Mm.28357	microtubule-associated protein 1 light chain 3 beta	Map1lc3b	12.2882	12.9332	12.1967	12.2477	12.0229	12.972
1415929_at	AU080586	Mm.28357	microtubule-associated protein 1 light chain 3 beta	Map1lc3b	12.1077	11.9739	12.0308	12.1032	12.1583	11.8398
1415930_a_at	AU080586	Mm.28357	microtubule-associated protein 1 light chain 3 beta	Map1lc3b	11.5342	11.896	11.5116	11.6033	11.6963	11.5753
1415931_at	NM_010514	Mm.3862	insulin-like growth factor 2	Igf2	5.65	2.96231	6.05158	5.65297	6.03109	5.91821
1415932_x_at	NM_015731	Mm.330819	ATPase, class II, type 9A	Atp9a	10.8594	10.6738	11.3856	10.678	11.3916	10.6181
1415933_a_at	NM_007747	Mm.273403	cytochrome c oxidase, subunit Va	Cox5a	13.4255	14.5998	13.2692	13.421	13.4099	14.4328
1415934_at	AF482000	Mm.119177	COP9 (constitutive photomorphogenic) homolog, subunit 8 (Arabidopsis thaliana)	Cops8	10.5758	10.6458	10.6165	10.6146	10.6144	10.3752
1415935_at	NM_022315	Mm.30162	SPARC related modular calcium binding 2	Smoc2	4.87052	3.21093	3.29314	4.67118	2.00808	1.70399
1415936_at	NM_013867	Mm.45815	breast cancer anti-estrogen resistance 3	Bcar3	8.78093	7.92118	8.42321	8.76317	8.62919	8.40271
1415937_s_at	BC026823	Mm.29816	programmed cell death 6 interacting protein	Pdcd6ip	8.32699	7.73746	7.98064	8.23424	7.91389	7.72009
1415938_at	NM_009258	Mm.272	serine peptidase inhibitor, Kazal type 3	Spink3	3.15875	3.52361	1.32929	0.69721	0.859533	0.660853
1415939_at	NM_021355	Mm.287146	fibromodulin	Fmod	7.62581	6.40175	6.06499	7.0937	6.31962	6.93834
1415940_at	NM_133349	Mm.24521	zinc finger, AN1-type domain 2A	Zfand2a	10.2024	9.75215	10.3711	10.2521	9.9464	9.7062
1415941_s_at	NM_133349	Mm.24521	zinc finger, AN1-type domain 2A	Zfand2a	9.17783	8.66114	9.01373	9.26719	8.92819	8.77404
1415942_at	NM_052835	Mm.297146	predicted gene 3379 /// ribosomal protein 10 pseudogene /// 60S ribosomal protein L10 (QM protein homolog) /// ribosomal protein 10	Gm3379 /// Gm4892 /// Gm7476 /// Rpl10	13.9331	14.9824	13.6868	13.9063	13.8769	14.5953
1415943_at	BI788645	Mm.2580	syndecan 1	Sdc1	7.10061	7.14595	6.38865	6.83772	6.82104	7.15442
1415944_at	BI788645	Mm.2580	syndecan 1	Sdc1	6.38895	5.42449	5.30717	6.42541	4.39172	5.73062
1415945_at	NM_008566	Mm.5048	minichromosome maintenance deficient 5, cell division cycle 46 (S. cerevisiae)	Mcm5	7.6927	7.70963	7.12705	7.64629	7.31579	7.3112
1415946_at	NM_011822	Mm.362054	phosphatidylinositol glycan anchor biosynthesis, class Q	Pigq	10.5938	10.51	10.7443	10.6703	10.599	10.5886
1415947_at	BC027426	Mm.294885	cellular repressor of E1A-stimulated genes 1	Creg1	9.6984	9.64265	9.86268	9.67843	9.5993	9.84573
1415948_at	BC027426	Mm.294885	cellular repressor of E1A-stimulated genes 1	Creg1	9.79322	9.4491	9.86764	9.71777	9.96394	9.46614
1415949_at	BC010197	Mm.31395	carboxypeptidase E /// similar to carboxypeptidase E	Cpe /// LOC100046434	13.8392	14.4143	13.6069	13.7903	13.6808	14.6814
1415950_a_at	NM_018858	Mm.338476	phosphatidylethanolamine binding protein 1	Pebp1	13.5809	14.2143	13.3754	13.4546	13.6472	14.0741
1415951_at	NM_010221	Mm.3894	FK506 binding protein 10	Fkbp10	7.80219	6.49443	7.65136	7.51334	7.72989	6.90573
1415952_at	BI686265	Mm.258986	MAP/microtubule affinity-regulating kinase 2	Mark2	9.94825	8.85529	10.3241	9.97194	10.2003	8.80308
1415953_s_at	BI686265	Mm.258986	MAP/microtubule affinity-regulating kinase 2	Mark2	7.70513	7.17912	7.32544	7.87182	7.71766	6.84807
1415954_at	AB009661	Mm.383263	predicted gene, EG436523 /// trypsin 10 /// trypsin 4 /// trypsin 5	EG436523 /// Try10 /// Try4 /// Try5	-1.09268	3.86786	1.19946	-0.97049	2.17203	2.64935
1415955_x_at	K02926	Mm.42733	protamine 1	Prm1	4.87083	5.52841	5.76626	3.2201	3.55646	5.98417
1415956_a_at	NM_011049	Mm.102574	PCTAIRE-motif protein kinase 1	Pctk1	10.0756	9.14573	9.65235	10.1069	9.77944	9.20512
1415957_a_at	AV297071	Mm.38344	ribosomal RNA processing 1 homolog (S. cerevisiae)	Rrp1	9.24496	8.77038	10.0507	9.12194	10.002	8.67956
1415958_at	AB008453	Mm.10661	solute carrier family 2 (facilitated glucose transporter), member 4	Slc2a4	6.75585	5.18473	6.86276	6.71897	6.84017	5.97633
1415959_at	AB008453	Mm.10661	solute carrier family 2 (facilitated glucose transporter), member 4	Slc2a4	3.26218	4.87497	5.98406	5.4943	5.03285	2.14277
1415960_at	NM_010824	Mm.4668	myeloperoxidase	Mpo	4.24978	4.00427	2.27857	3.62101	3.11791	5.88211
1415961_at	NM_022417	Mm.29870	integral membrane protein 2C	Itm2c	12.1202	12.1929	12.1548	12.0135	12.3136	12.586
1415962_at	NM_080635	Mm.289800	eukaryotic translation initiation factor 3, subunit H	Eif3h	12.667	13.2044	12.585	12.5911	12.7829	13.1146
1415963_at	NM_019868	Mm.315909	heterogeneous nuclear ribonucleoprotein H2	Hnrnph2	11.757	12.2248	11.7634	11.8886	11.4642	12.2073
1415964_at	NM_009127	Mm.267377	stearoyl-Coenzyme A desaturase 1	Scd1	7.41183	6.52107	7.06232	7.16367	7.17111	7.09927
1415965_at	NM_009127	Mm.267377	stearoyl-Coenzyme A desaturase 1	Scd1	5.34383	4.81232	4.53625	4.5336	5.43542	3.00061
1415966_a_at	NM_133666	Mm.29842	NADH dehydrogenase (ubiquinone) flavoprotein 1	Ndufv1	12.1944	12.2252	11.9387	12.1894	12.1678	12.2436
1415967_at	NM_133666	Mm.29842	NADH dehydrogenase (ubiquinone) flavoprotein 1	Ndufv1	12.1004	12.3254	12.2082	12.0251	12.3866	12.2577
1415968_a_at	NM_010594	Mm.13052	kidney androgen regulated protein	Kap	6.97886	8.87998	7.08693	6.99529	6.5958	8.34851
1415969_s_at	NM_010594	Mm.13052	kidney androgen regulated protein	Kap	3.65514	4.30559	1.69507	1.72208	1.87835	3.99253
1415970_at	NM_053071	Mm.548	cytochrome c oxidase, subunit VIc	Cox6c	14.1358	15.1053	13.9657	14.0675	14.2899	15.1487
1415971_at	AW546141	Mm.477725	myristoylated alanine rich protein kinase C substrate	Marcks	13.3641	14.1206	13.0704	13.3817	13.0962	13.7672
1415972_at	AW546141	Mm.477725	myristoylated alanine rich protein kinase C substrate	Marcks	11.1818	10.8402	11.7172	11.3193	11.8816	10.6549
1415973_at	AW546141	Mm.477725	myristoylated alanine rich protein kinase C substrate	Marcks	12.4126	12.9643	12.4172	12.4683	12.4503	13.1153
1415974_at	AW553456	Mm.275436	mitogen-activated protein kinase kinase 2	Map2k2	10.3728	9.83582	10.5485	10.4316	10.5997	10.3251
1415975_at	AU080787	Mm.142095	calcium regulated heat stable protein 1	Carhsp1	9.43444	8.93141	9.03423	9.39846	9.17815	8.69083
1415976_a_at	AU080787	Mm.142095	calcium regulated heat stable protein 1	Carhsp1	7.58246	7.98055	7.34661	7.31283	7.41975	7.62038
1415977_at	NM_023627	Mm.29357	myo-inositol 1-phosphate synthase A1	Isyna1	7.92399	7.21144	7.85471	7.5421	7.78873	7.02041
1415978_at	NM_023279	Mm.40068	tubulin, beta 3	Tubb3	11.646	11.5169	11.8166	11.5908	12.0151	11.6291
1415979_x_at	BC025909	Mm.379004	ribosomal protein L7	Rpl7	14.1137	15.1293	13.7683	14.079	14.0765	15.0291
1415980_at	NM_026468	Mm.10314	ATP synthase, H+ transporting, mitochondrial F0 complex, subunit c (subunit 9), isoform 2	Atp5g2	12.8616	13.785	12.4886	12.8046	12.9086	13.4692
1415981_at	AV258950	Mm.142843	HERPUD family member 2	Herpud2	11.6059	11.0038	11.644	11.7274	11.4024	11.486
1415982_at	AV258950	Mm.142843	HERPUD family member 2	Herpud2	9.45946	8.51977	9.94019	9.46197	9.95185	9.25981
1415983_at	NM_008879	Mm.153911	lymphocyte cytosolic protein 1	Lcp1	8.02422	7.38494	8.42509	7.9272	8.42307	7.65389
1415984_at	NM_007382	Mm.10530	acyl-Coenzyme A dehydrogenase, medium chain	Acadm	11.6171	11.8069	11.6138	11.456	11.5001	11.9202
1415985_at	NM_133953	Mm.236123	splicing factor 3b, subunit 3	Sf3b3	11.0325	11.1655	11.0622	11.0867	10.9076	10.7613
1415986_at	NM_011334	Mm.297883	chloride channel 4-2	Clcn4-2	11.807	11.7606	11.8611	12.0054	11.804	11.6096
1415987_at	BG065877	Mm.30012	high density lipoprotein (HDL) binding protein	Hdlbp	9.2182	9.56297	9.16379	9.10374	9.02657	8.96129
1415988_at	BG065877	Mm.30012	high density lipoprotein (HDL) binding protein	Hdlbp	7.99497	6.45588	8.96845	8.22908	9.2605	7.46689
1415989_at	BB250384	Mm.76649	vascular cell adhesion molecule 1	Vcam1	7.61518	6.52104	8.42594	7.62535	8.25282	6.62155
1415990_at	BC003731	Mm.262327	voltage-dependent anion channel 2	Vdac2	13.08	13.2355	12.9515	13.1089	13.0285	13.5107
1415991_a_at	NM_027910	Mm.254784	kelch domain containing 3	Klhdc3	12.1766	12.998	12.0045	12.1078	12.1559	12.9245
1415992_at	NM_020035	Mm.143738	phosphatidylinositol glycan anchor biosynthesis, class O	Pigo	9.02892	8.65101	8.76897	8.88781	8.91445	8.78406
1415993_at	NM_009270	Mm.296169	squalene epoxidase	Sqle	10.5046	10.3153	10.5532	10.3252	10.6848	10.5222
1415994_at	NM_021282	Mm.21758	cytochrome P450, family 2, subfamily e, polypeptide 1	Cyp2e1	4.66838	4.27529	4.94583	4.44145	5.25711	5.58159
1415995_at	NM_009811	Mm.281379	caspase 6	Casp6	8.82293	8.97072	8.49132	8.69695	8.6174	8.91303
1415996_at	AF173681	Mm.410189	thioredoxin interacting protein	Txnip	9.70027	10.4004	9.0876	9.69591	9.25028	9.48857
1415997_at	AF173681	Mm.410189	thioredoxin interacting protein	Txnip	7.17054	6.38707	7.36971	6.88483	7.3445	4.58127
1415998_at	NM_011694	Mm.3555	voltage-dependent anion channel 1	Vdac1	12.5602	12.5235	12.7343	12.6303	12.5791	12.4442
1415999_at	NM_010423	Mm.29581	hairy/enhancer-of-split related with YRPW motif 1	Hey1	8.82885	8.66864	9.01848	9.17422	8.66172	8.77535
1416000_a_at	NM_011034	Mm.30929	peroxiredoxin 1	Prdx1	12.7735	13.8622	12.5347	12.777	12.722	13.836
1416001_a_at	NM_028071	Mm.393405	coactosin-like 1 (Dictyostelium)	Cotl1	9.19215	9.87403	9.41191	9.28571	9.41774	9.91197
1416002_x_at	NM_028071	Mm.393405	coactosin-like 1 (Dictyostelium)	Cotl1	9.82513	10.2508	10.1489	9.85529	9.95474	10.1464
1416003_at	NM_008770	Mm.4425	claudin 11	Cldn11	3.92448	4.52089	4.71832	4.53839	4.35566	3.31937
1416004_at	NM_011738	Mm.332314	tyrosine 3-monooxygenase/tryptophan 5-monooxygenase activation protein, eta polypeptide	Ywhah	12.9632	12.2277	12.9817	12.8989	12.9957	12.9239
1416005_at	NM_008947	Mm.157105	protease (prosome, macropain) 26S subunit, ATPase 1	Psmc1	11.2198	10.996	11.2002	11.2547	11.2656	11.1676
1416006_at	M34328	Mm.906	midkine	Mdk	10.8457	10.5678	10.1046	10.4218	10.1288	9.77689
1416007_at	AV172776	Mm.311655	special AT-rich sequence binding protein 1	Satb1	10.2629	9.12289	10.2257	10.3496	10.5768	9.60183
1416008_at	AV172776	Mm.311655	special AT-rich sequence binding protein 1	Satb1	10.2393	9.87495	10.019	10.2754	9.97248	10.0545
1416009_at	NM_019793	Mm.28484	tetraspanin 3	Tspan3	12.6789	13.1134	12.7197	12.6398	12.6472	13.2155
1416010_a_at	NM_010119	Mm.30169	EH-domain containing 1	Ehd1	8.86509	9.5022	9.14745	8.89719	9.30369	9.50391
1416011_x_at	NM_010119	Mm.30169	EH-domain containing 1	Ehd1	8.54434	8.41759	8.82404	8.20345	8.81088	8.3043
1416012_at	NM_010119	Mm.30169	EH-domain containing 1	Ehd1	6.65819	6.56153	6.63926	6.38008	6.45756	6.7364
1416013_at	NM_011116	Mm.6483	phospholipase D family, member 3	Pld3	10.143	9.49427	10.3418	9.63752	10.0687	9.33975
1416014_at	NM_015751	Mm.5831	ATP-binding cassette, sub-family E (OABP), member 1	Abce1	10.4109	10.1947	10.2337	10.286	10.336	10.2026
1416015_s_at	NM_015751	Mm.5831	ATP-binding cassette, sub-family E (OABP), member 1	Abce1	10.8606	11.1985	10.8558	10.985	10.9102	11.0722
1416016_at	AW048052	Mm.14814	transporter 1, ATP-binding cassette, sub-family B (MDR/TAP)	Tap1	5.74407	6.09721	5.41262	5.74717	5.61736	5.96506
1416017_at	BC024686	Mm.258785	coatomer protein complex, subunit gamma	Copg	10.6104	10.3308	10.4553	10.7321	10.1347	10.0201
1416018_at	NM_026106	Mm.303534	down-regulator of transcription 1	Dr1	10.4301	11.4033	10.561	10.5279	10.098	11.5098
1416019_at	NM_026106	Mm.303534	down-regulator of transcription 1	Dr1	7.30183	7.4226	8.46995	6.93105	8.12627	7.31916
1416020_a_at	NM_007506	Mm.371547	ATP synthase, H+ transporting, mitochondrial F0 complex, subunit c (subunit 9), isoform 1 /// predicted gene 10039	Atp5g1 /// Gm10039	12.0536	13.0941	11.9139	11.997	12.119	12.8584
1416021_a_at	BC002008	Mm.741	fatty acid binding protein 5, epidermal /// predicted gene 6166	Fabp5 /// Gm6166	13.7495	14.9101	13.5211	13.9114	13.8118	14.5821
1416022_at	BC002008	Mm.741	fatty acid binding protein 5, epidermal	Fabp5	12.3343	13.6222	12.1116	12.4983	12.223	13.2108
1416023_at	NM_010174	Mm.388886	fatty acid binding protein 3, muscle and heart	Fabp3	10.2446	10.5655	10.3633	10.35	10.4886	10.2442
1416024_x_at	NM_009836	Mm.256034	chaperonin containing Tcp1, subunit 3 (gamma)	Cct3	12.3854	13.4241	12.2561	12.478	12.3889	12.9962
1416025_at	NM_133862	Mm.16422	fibrinogen gamma chain	Fgg	1.60441	4.25414	0.954923	0.814519	2.04525	1.29741
1416026_a_at	NM_009076	Mm.381297	ribosomal protein L12	Rpl12	12.8714	14.7147	13.2019	12.998	13.4623	14.5912
1416027_at	NM_011051	Mm.24254	programmed cell death 6	Pdcd6	11.152	11.5291	10.9474	11.1228	10.9391	11.0274
1416028_a_at	NM_008258	Mm.1775	hematological and neurological expressed sequence 1	Hn1	11.2403	11.5634	10.9512	11.2396	11.174	11.052
1416029_at	NM_013692	Mm.4292	Kruppel-like factor 10	Klf10	9.38225	9.31371	9.32711	9.29756	9.44413	9.5039
1416030_a_at	NM_008568	Mm.378965	minichromosome maintenance deficient 7 (S. cerevisiae)	Mcm7	9.74229	9.32229	9.0977	9.78799	9.14485	8.3565
1416031_s_at	NM_008568	Mm.378965	minichromosome maintenance deficient 7 (S. cerevisiae)	Mcm7	9.42053	9.95903	9.06201	9.508	9.03965	9.18999
1416032_at	AW494906	Mm.251890	transmembrane protein 109	Tmem109	8.99473	9.20979	9.52225	8.90758	8.9476	8.69924
1416033_at	AW494906	Mm.251890	transmembrane protein 109	Tmem109	5.0895	3.83173	5.22793	5.07439	5.05982	5.20761
1416034_at	NM_009846	Mm.29742	CD24a antigen	Cd24a	10.9315	10.9105	11.8392	11.3427	11.3856	10.51
1416035_at	BB269715	Mm.3879	hypoxia inducible factor 1, alpha subunit	Hif1a	11.8264	12.0275	11.7895	11.7121	11.7553	12.6696
1416036_at	AF483488	Mm.278458	FK506 binding protein 1a	Fkbp1a	11.2218	10.4451	11.6051	11.1736	11.4894	10.8922
1416037_a_at	NM_007636	Mm.247788	chaperonin containing Tcp1, subunit 2 (beta)	Cct2	12.2598	12.5734	12.3788	12.2417	12.1427	12.4297
1416038_at	NM_019776	Mm.439987	staphylococcal nuclease and tudor domain containing 1	Snd1	9.79772	9.65186	10.1031	9.70468	9.96101	9.45905
1416039_x_at	NM_010516	Mm.1231	cysteine rich protein 61	Cyr61	7.62453	6.82508	7.39845	6.36393	7.36517	7.70486
1416040_at	NM_026334	Mm.329816	lipase, gastric	Lipf	2.01677	1.80364	3.27524	3.3214	1.60898	4.76713
1416041_at	NM_011361	Mm.28405	serum/glucocorticoid regulated kinase 1	Sgk1	10.2259	9.99313	9.87215	9.3901	9.68199	9.74597
1416042_s_at	BB493242	Mm.257181	nuclear autoantigenic sperm protein (histone-binding)	Nasp	10.1166	10.3388	10.2344	10.084	10.4666	10.0152
1416043_at	BB493242	Mm.257181	nuclear autoantigenic sperm protein (histone-binding)	Nasp	4.10887	4.91171	5.52456	4.62095	3.72799	1.82271
1416044_at	NM_022009	Mm.339755	flightless I homolog (Drosophila)	Flii	10.0862	9.89132	10.0743	10.1387	10.0176	9.60555
1416045_a_at	NM_011418	Mm.279751	SWI/SNF related, matrix associated, actin dependent regulator of chromatin, subfamily b, member 1	Smarcb1	10.7128	9.92776	10.5893	10.8127	10.5767	10.1774
1416046_a_at	BM054266	Mm.26625	fucosidase, alpha-L- 2, plasma	Fuca2	8.92286	8.5993	8.99894	8.80273	8.94142	8.5014
1416047_at	BM054266	Mm.26625	fucosidase, alpha-L- 2, plasma	Fuca2	4.8115	4.2995	4.32361	3.27535	4.78981	3.7254
1416048_at	NM_018774	Mm.477746	polyhomeotic-like 2 (Drosophila)	Phc2	11.7988	11.3995	11.5416	11.6478	11.3904	11.3359
1416049_at	NM_138595	Mm.274852	glycine decarboxylase	Gldc	10.5925	11.1956	10.7047	10.7067	10.4742	10.9553
1416050_a_at	NM_016741	Mm.282242	scavenger receptor class B, member 1	Scarb1	10.811	10.846	11.0132	10.8085	10.979	10.7421
1416051_at	NM_013484	Mm.283217	complement component 2 (within H-2S)	C2	6.00169	6.20286	4.62951	4.85437	4.88184	3.84184
1416052_at	AK011304	Mm.287178	phosphoribosyl pyrophosphate synthetase 1	Prps1	10.7442	10.9982	10.7929	10.8063	10.6771	11.6255
1416053_at	NM_008516	Mm.428543	leucine rich repeat protein 1, neuronal	Lrrn1	8.53015	9.02944	8.31502	8.75413	8.1496	9.0402
1416054_at	NM_009095	Mm.5291	ribosomal protein S5	Rps5	13.6419	14.8407	13.5166	13.6965	13.7544	14.7071
1416055_at	NM_009669	Mm.331313	amylase 2a1, pancreatic /// amylase 2a2, pancreatic /// amylase 2a5, pancreatic /// amylase 2b, pancreatic	Amy2a1 /// Amy2a2 /// Amy2a5 /// Amy2b	3.56834	3.77878	4.05153	3.76975	4.29684	4.37506
1416056_a_at	BC027265	Mm.30084	NADH dehydrogenase (ubiquinone) 1 beta subcomplex, 11	Ndufb11	13.7035	14.6046	13.3844	13.6963	13.7368	14.645
1416057_at	BC027265	Mm.30084	NADH dehydrogenase (ubiquinone) 1 beta subcomplex, 11	Ndufb11	13.8951	14.4142	13.4194	13.797	13.672	14.2449
1416058_s_at	NM_020615	Mm.12677	ATP synthase, H+ transporting, mitochondrial F1 complex, gamma polypeptide 1	Atp5c1	13.9939	15.0853	13.6522	13.9339	13.9033	15.0301
1416059_at	BC011160	Mm.248492	similar to SEC23B /// SEC23B (S. cerevisiae)	LOC100048726 /// Sec23b	11.1296	11.9548	11.0919	11.2651	10.8444	11.2612
1416060_at	BF577643	Mm.22252	TBC1 domain family, member 15	Tbc1d15	10.8425	11.4203	10.8243	10.8504	10.5779	11.3732
1416061_at	BF577643	Mm.22252	TBC1 domain family, member 15	Tbc1d15	9.36734	9.2176	9.4926	9.41164	9.57297	9.34747
1416062_at	BF577643	Mm.22252	TBC1 domain family, member 15	Tbc1d15	8.60729	6.94583	7.592	8.28557	7.98104	8.73031
1416063_x_at	NM_023289	Mm.36666	carcinoembryonic antigen-related cell adhesion molecule 11	Ceacam11	3.74261	0.425262	2.76623	-0.654633	-1.13774	2.71498
1416064_a_at	NM_022310	Mm.330160	heat shock protein 5	Hspa5	13.1168	14.005	13.2112	13.0783	13.1277	14.1303
1416065_a_at	NM_133971	Mm.12459	ankyrin repeat domain 10	Ankrd10	11.8122	11.4963	11.4144	11.8683	11.329	11.2987
1416066_at	NM_007657	Mm.210676	CD9 antigen	Cd9	10.7298	10.4336	10.8512	10.764	10.6122	10.1433
1416067_at	NM_013562	Mm.168	interferon-related developmental regulator 1	Ifrd1	10.4941	10.788	10.6308	10.5388	10.6979	10.8853
1416068_at	NM_053092	Mm.196544	lysyl-tRNA synthetase /// similar to lysyl-tRNA synthetase	Kars /// LOC631033	10.5832	10.7754	10.5977	10.5364	10.5838	10.7114
1416069_at	NM_019703	Mm.273874	phosphofructokinase, platelet	Pfkp	11.3003	11.444	11.5334	11.448	11.6992	10.6342
1416070_a_at	NM_025860	Mm.44219	DEAD (Asp-Glu-Ala-Asp) box polypeptide 18	Ddx18	9.22462	9.05735	8.61485	9.1513	8.69718	8.93276
1416071_at	NM_025860	Mm.44219	DEAD (Asp-Glu-Ala-Asp) box polypeptide 18	Ddx18	9.81526	9.54124	9.79646	9.93268	9.8413	9.60412
1416072_at	NM_133654	Mm.29798	CD34 antigen	Cd34	8.67653	8.49236	8.97755	8.28756	8.85325	8.82911
1416073_a_at	NM_008787	Mm.4379	nucleoporin 85	Nup85	10.0779	11.0181	10.0743	10.0719	9.87961	10.5348
1416074_a_at	NM_009081	Mm.379002	predicted gene 10051 /// ribosomal protein L28 pseudogene /// ribosomal protein L28	Gm10051 /// Gm15435 /// Rpl28	13.9756	14.7742	13.5864	13.95	13.8057	14.5683
1416075_at	NM_022028	Mm.390480	similar to WW45 protein /// salvador homolog 1 (Drosophila)	LOC100048168 /// Sav1	7.33559	6.42705	7.79006	7.65341	7.58365	6.26221
1416076_at	NM_007629	Mm.260114	cyclin B1 /// predicted gene 5593 /// predicted gene 8416	Ccnb1 /// Gm5593 /// Gm8416	6.31236	7.14714	6.03402	5.61415	6.60209	6.62608
1416077_at	NM_009627	Mm.1408	adrenomedullin	Adm	5.59834	6.56771	6.63129	6.09531	6.81586	6.53384
1416078_s_at	NM_029780	Mm.184163	v-raf-leukemia viral oncogene 1	Raf1	10.5546	11.1039	10.5488	10.6677	10.6389	10.9613
1416079_a_at	NM_019767	Mm.371610	actin related protein 2/3 complex, subunit 1A	Arpc1a	10.9161	10.2716	10.6032	10.9486	10.7769	10.1864
1416080_at	NM_009614	Mm.274049	a disintegrin and metallopeptidase domain 15 (metargidin)	Adam15	6.19305	5.91854	6.57469	6.23094	6.72867	5.22845
1416081_at	NM_008539	Mm.223717	MAD homolog 1 (Drosophila)	Smad1	9.56662	8.20576	9.50669	9.57636	9.53789	8.7579
1416082_at	AW108405	Mm.271944	RAB1, member RAS oncogene family	Rab1	13.3119	13.7407	13.2069	13.2588	13.2109	14.1476
1416083_at	AA124553	Mm.292405	zinc finger, AN1-type domain 5	Zfand5	12.5244	12.6667	12.52	12.4494	12.4306	12.9965
1416084_at	AA124553	Mm.292405	zinc finger, AN1-type domain 5	Zfand5	8.72619	8.6169	9.11705	8.40782	8.99609	9.71109
1416085_s_at	AA124553	Mm.292405	zinc finger, AN1-type domain 5	Zfand5	12.7511	11.8136	12.6921	12.6835	12.8897	13.0014
1416086_at	NM_009419	Mm.250631	protein-tyrosine sulfotransferase 2	Tpst2	7.72601	7.52776	7.97261	7.82777	8.03124	7.41607
1416087_at	NM_007457	Mm.833	adaptor protein complex AP-1, sigma 1	Ap1s1	9.47777	9.1885	9.58403	9.63324	9.45478	9.29657
1416088_a_at	NM_009091	Mm.643	similar to insulinoma protein (rig) /// ribosomal protein S15	LOC100046223 /// Rps15	13.6805	14.1968	13.0292	13.5555	13.3667	13.972
1416089_at	NM_009091	Mm.643	ribosomal protein S15	Rps15	13.443	14.1772	12.9562	13.3616	13.3872	13.8526
1416090_at	AK011810	Mm.301527	similar to pyruvate dehydrogenase (lipoamide) beta /// pyruvate dehydrogenase (lipoamide) beta	LOC100044400 /// Pdhb	12.9355	13.5729	12.8494	12.5891	13.0646	13.9073
1416091_at	BB000894	Mm.217318	microtubule-associated protein 4	Mtap4	11.7669	11.7453	11.9115	11.7802	11.8992	11.764
1416092_a_at	BB000894	Mm.217318	microtubule-associated protein 4	Mtap4	11.0522	10.5404	11.5527	10.721	10.8752	10.7143
1416093_a_at	NM_025570	Mm.23825	mitochondrial ribosomal protein L20	Mrpl20	11.4621	12.3257	11.3563	11.3966	11.6324	12.3381
1416094_at	NM_007404	Mm.28908	a disintegrin and metallopeptidase domain 9 (meltrin gamma)	Adam9	11.6299	12.0587	11.8771	11.8639	11.6314	12.2937
1416095_x_at	NM_025364	Mm.351579	SAP domain containing ribonucleoprotein pseudogene /// SAP domain containing ribonucleoprotein	Gm6563 /// Sarnp	12.4719	13.0766	12.0565	12.5405	12.2896	12.8775
1416096_at	NM_134044	Mm.208750	expressed sequence AI413782	AI413782	10.1532	9.90216	9.8568	10.1654	10.0387	9.59988
1416097_at	NM_138682	Mm.443660	leucine rich repeat containing 4	Lrrc4	8.54187	7.05803	8.45133	8.26062	8.15891	7.57701
1416098_at	NM_011522	Mm.26032	synaptogyrin 3	Syngr3	9.6583	9.24427	10.1943	9.71408	10.2846	9.35684
1416099_at	NM_011289	Mm.340658	ribosomal protein L27	Rpl27	13.397	14.9165	13.3504	13.3805	13.5661	14.5723
1416100_at	NM_018749	Mm.3955	eukaryotic translation initiation factor 3, subunit D	Eif3d	11.3738	11.2325	11.322	11.2489	11.245	10.9486
1416101_a_at	NM_015786	Mm.193539	histone cluster 1, H1c	Hist1h1c	12.0177	13.7803	12.1641	12.2747	12.0882	13.7545
1416102_at	AV027921	Mm.3360	tyrosine 3-monooxygenase/tryptophan 5-monooxygenase activation protein, zeta polypeptide	Ywhaz	11.3684	11.783	11.9273	11.8229	12.4809	11.7059
1416103_at	AV027921	Mm.3360	tyrosine 3-monooxygenase/tryptophan 5-monooxygenase activation protein, zeta polypeptide	Ywhaz	10.838	11.4068	10.8476	11.4845	12.0237	11.3679
1416104_at	NM_011900	Mm.89579	mannose-P-dolichol utilization defect 1	Mpdu1	10.5378	10.4635	10.7214	10.3932	10.4347	10.667
1416105_at	BC008518	Mm.195803	nicotinamide nucleotide transhydrogenase	Nnt	10.1512	9.41294	9.73356	10.0153	9.65191	9.20524
1416106_at	NM_029571	Mm.440007	KTI12 homolog, chromatin associated (S. cerevisiae)	Kti12	8.84203	8.78927	9.17883	8.91111	8.96478	8.59659
1416107_at	NM_008741	Mm.3304	neuron specific gene family member 2	Nsg2	12.2313	12.3444	12.2584	12.1657	12.3407	12.2856
1416108_a_at	NM_025360	Mm.27606	transmembrane emp24 domain containing 3	Tmed3	10.3887	10.3139	10.3712	10.3075	10.2314	10.6111
1416109_at	NM_024243	---	fucosidase, alpha-L- 1, tissue	Fuca1	10.7977	10.1069	10.2817	10.8654	10.7197	10.2248
1416110_at	NM_026404	Mm.273350	solute carrier family 35, member A4	Slc35a4	9.19804	8.58654	9.08701	8.96694	9.3433	8.6835
1416111_at	NM_009856	Mm.57175	CD83 antigen	Cd83	8.16676	7.49387	7.99362	7.71966	7.87346	7.62062
1416112_at	NM_007750	Mm.14022	cytochrome c oxidase, subunit VIIIa	Cox8a	13.1375	14.1596	13.054	13.0865	13.3666	14.1482
1416113_at	NM_010223	Mm.141864	FK506 binding protein 8	Fkbp8	10.6003	10.1062	11.0481	10.617	11.2023	10.0229
1416114_at	NM_010097	Mm.29027	SPARC-like 1	Sparcl1	11.0747	10.2964	11.0187	10.9105	11.0422	10.6838
1416115_at	BF161073	Mm.399624	origin recognition complex, subunit 3-like (S. cerevisiae)	Orc3l	9.89031	9.95865	9.54521	9.9783	9.93492	9.64421
1416116_at	BF161073	Mm.399624	origin recognition complex, subunit 3-like (S. cerevisiae)	Orc3l	7.73407	8.28238	8.06573	8.12204	7.99435	8.26939
1416117_at	BF161073	Mm.399624	origin recognition complex, subunit 3-like (S. cerevisiae)	Orc3l	7.74489	8.06247	7.45055	7.64541	7.47774	8.02577
1416118_at	NM_025863	Mm.461748	tripartite motif-containing 59	Trim59	8.14717	8.91897	8.00778	8.18183	7.93496	8.69242
1416119_at	NM_011660	Mm.260618	thioredoxin 1	Txn1	12.5751	13.744	12.5128	12.5048	12.5571	13.6297
1416120_at	NM_009104	Mm.99	ribonucleotide reductase M2	Rrm2	2.8886	6.07803	6.45415	5.4118	6.20116	5.25109
1416121_at	M65143	Mm.172	lysyl oxidase	Lox	6.85202	6.2842	7.07397	6.98024	7.25357	6.88516
1416122_at	NM_009829	Mm.333406	cyclin D2	Ccnd2	9.47871	9.46928	8.66547	9.02742	8.79296	9.50205
1416123_at	NM_009829	Mm.333406	cyclin D2	Ccnd2	6.26137	5.85504	5.42997	5.77937	5.98168	6.61666
1416124_at	NM_009829	Mm.333406	cyclin D2	Ccnd2	4.39269	4.45404	4.56992	4.78493	4.4382	4.86268
1416125_at	U16959	Mm.276405	FK506 binding protein 5	Fkbp5	9.58877	9.24789	9.68507	9.58676	9.72833	9.46198
1416126_at	NM_009086	Mm.259078	polymerase (RNA) I polypeptide B	Polr1b	6.95762	7.09529	7.25772	7.16941	7.12625	7.10983
1416127_a_at	NM_016878	Mm.24680	aspartyl aminopeptidase	Dnpep	10.9883	11.2929	11.2889	10.9795	11.2083	11.4251
1416128_at	NM_009448	Mm.439690	predicted gene 3756 /// predicted gene 5620 /// predicted gene 7172 /// similar to alpha-tubulin isotype M-alpha-2 /// similar to tubulin, alpha 1 /// tubulin, alpha 1A /// tubulin, alpha 1B /// tubulin, alpha 1C	Gm3756 /// Gm5620 /// Gm7172 /// LOC100044416 /// LOC100045728 /// Tuba1a /// Tuba1b /// Tuba1c	6.51398	6.22713	5.18838	6.2768	5.86424	5.62395
1416129_at	NM_133753	Mm.318841	ERBB receptor feedback inhibitor 1	Errfi1	10.1414	9.89224	10.1017	10.1353	10.0204	9.94824
1416130_at	BE630020	Mm.648	prion protein	Prnp	11.2868	9.79001	11.5048	11.1883	11.5215	11.2207
1416131_s_at	BB188557	Mm.260647	EFR3 homolog A (S. cerevisiae)	Efr3a	10.4262	10.7095	10.7735	10.5903	10.8523	10.6766
1416132_at	BB188557	Mm.260647	EFR3 homolog A (S. cerevisiae)	Efr3a	7.38483	6.11379	8.46928	7.35816	8.3984	7.20327
1416133_at	BB188557	Mm.260647	EFR3 homolog A (S. cerevisiae)	Efr3a	11.3798	11.0914	11.3099	11.3768	11.1592	11.1118
1416134_at	NM_007467	Mm.2381	amyloid beta (A4) precursor-like protein 1	Aplp1	10.7252	10.0873	11.028	10.8881	10.8779	9.85023
1416135_at	NM_009687	Mm.203	apurinic/apyrimidinic endonuclease 1	Apex1	11.0566	11.4253	10.8404	11.2861	10.8843	11.3865
1416136_at	NM_008610	Mm.29564	matrix metallopeptidase 2	Mmp2	8.69234	8.41405	8.08943	8.29335	7.55004	7.2256
1416137_at	BC008997	Mm.280231	annexin A7	Anxa7	7.737	7.04575	7.33742	7.25351	7.55307	7.28868
1416138_at	BC008997	Mm.280231	annexin A7	Anxa7	9.12035	8.33898	9.26149	8.7455	9.29377	8.33971
1416139_at	NM_009043	Mm.46360	regenerating islet-derived 2	Reg2	2.13373	5.24746	3.23564	4.49403	4.64956	2.97303
1416140_a_at	NM_133347	Mm.276305	DEAH (Asp-Glu-Ala-His) box polypeptide 30	Dhx30	11.3995	11.1543	11.3323	11.401	11.302	11.0661
1416141_a_at	NM_009096	Mm.379007	predicted gene 13654 /// ribosomal protein S6	Gm13654 /// Rps6	14.5427	15.1935	14.1384	14.5052	14.4538	15.0493
1416142_at	NM_009096	Mm.379007	ribosomal protein S6	Rps6	9.21257	9.70338	8.81615	9.19234	8.85407	9.37941
1416143_at	NM_016755	Mm.353	ATP synthase, H+ transporting, mitochondrial F0 complex, subunit F	Atp5j	13.107	14.3039	12.9407	13.007	13.2976	14.2397
1416144_a_at	BC003745	Mm.993	DEAH (Asp-Glu-Ala-His) box polypeptide 15	Dhx15	12.3271	13.2424	11.9886	12.3965	12.0663	13.3484
1416145_at	BC003745	Mm.993	DEAH (Asp-Glu-Ala-His) box polypeptide 15	Dhx15	12.5736	13.1377	12.2784	12.7821	12.2752	12.8427
1416146_at	BE912771	Mm.239865	heat shock protein 4	Hspa4	10.8718	10.8905	10.703	10.9555	10.8189	10.3814
1416147_at	BE912771	Mm.239865	heat shock protein 4	Hspa4	9.63049	8.86565	10.528	9.51635	10.2565	9.25687
1416148_at	BC019120	Mm.197518	lysosomal-associated protein transmembrane 4B	Laptm4b	12.1164	12.7318	12.4765	12.4667	12.8131	12.957
1416149_at	AB038696	Mm.39300	oligodendrocyte transcription factor 1	Olig1	3.96411	4.04292	4.50488	5.27557	3.84306	1.7757
1416150_a_at	NM_013663	Mm.6787	splicing factor, arginine/serine-rich 3 (SRp20)	Sfrs3	12.4654	13.2594	12.2967	12.558	12.4777	13.3349
1416151_at	NM_013663	Mm.6787	splicing factor, arginine/serine-rich 3 (SRp20)	Sfrs3	11.2611	11.4719	11.009	11.2341	10.9192	11.4452
1416152_a_at	NM_013663	Mm.6787	splicing factor, arginine/serine-rich 3 (SRp20)	Sfrs3	11.1972	11.2074	11.2732	11.2532	11.3426	11.5915
1416153_at	NM_011899	Mm.12848	signal recognition particle 54a /// signal recognition particle 54b /// signal recognition particle 54C	Srp54a /// Srp54b /// Srp54c	12.3515	13.2785	12.5601	12.4116	12.6064	13.3055
1416154_at	NM_011899	Mm.12848	signal recognition particle 54a /// signal recognition particle 54b	Srp54a /// Srp54b	8.11466	6.34359	8.36513	7.90758	8.64464	8.47586
1416155_at	NM_008253	Mm.336087	high mobility group box 3	Hmgb3	11.8747	11.8892	12.1	11.9141	12.0556	11.7818
1416156_at	NM_009502	Mm.279361	vinculin	Vcl	10.5816	9.64528	9.94581	10.4449	9.93761	9.83209
1416157_at	NM_009502	Mm.279361	vinculin	Vcl	3.00638	-0.406676	4.23094	3.66761	1.85069	4.44382
1416158_at	AI463873	Mm.158143	nuclear receptor subfamily 2, group F, member 2	Nr2f2	8.41086	7.25247	8.19301	9.05249	8.3105	7.39823
1416159_at	AI463873	Mm.158143	nuclear receptor subfamily 2, group F, member 2	Nr2f2	10.1501	9.68304	10.2988	10.2793	10.2883	9.60003
1416160_at	AI463873	Mm.158143	nuclear receptor subfamily 2, group F, member 2	Nr2f2	8.81202	7.05121	8.48934	8.93817	8.41961	7.95118
1416161_at	AF332085	Mm.182628	RAD21 homolog (S. pombe)	Rad21	11.3859	12.4006	11.2047	11.3733	11.1622	12.7182
1416162_at	AF332085	Mm.182628	RAD21 homolog (S. pombe)	Rad21	8.70354	7.45912	9.79324	8.87006	9.84105	7.91463
1416163_at	NM_012001	Mm.957	COP9 (constitutive photomorphogenic) homolog, subunit 4 (Arabidopsis thaliana)	Cops4	10.5704	10.9954	10.4465	10.6407	10.5811	10.7676
1416164_at	NM_011812	Mm.288381	fibulin 5	Fbln5	7.73349	7.33204	7.2825	7.55003	7.88943	7.56057
1416165_at	NM_133685	Mm.29274	RAB31, member RAS oncogene family	Rab31	9.3367	9.31241	9.11934	9.05249	9.15124	8.9857
1416166_a_at	NM_016764	Mm.247542	peroxiredoxin 4	Prdx4	6.78483	9.13573	6.78375	6.91798	7.07274	8.80018
1416167_at	NM_016764	Mm.247542	peroxiredoxin 4	Prdx4	11.4335	12.0879	11.123	11.296	11.201	11.7609
1416168_at	NM_011340	Mm.2044	serine (or cysteine) peptidase inhibitor, clade F, member 1	Serpinf1	8.70769	7.81802	7.73149	7.85463	7.65813	8.0226
1416169_at	AY034576	Mm.443229	trophoblast specific protein beta	Tpbpb	3.82109	2.04615	2.02959	3.61693	4.13802	2.18163
1416170_at	NM_026508	Mm.123366	TNF receptor-associated protein 1	Trap1	9.52195	9.11664	8.74658	9.21076	8.86653	8.47324
1416171_at	NM_133714	Mm.296240	RIKEN cDNA 2310037I24 gene	2310037I24Rik	11.4162	11.2345	11.4836	11.4207	11.5372	11.0189
1416172_at	BC004844	Mm.28659	pescadillo homolog 1, containing BRCT domain (zebrafish)	Pes1	10.3798	10.7117	10.3274	10.4594	10.4117	10.542
1416173_at	BC004844	Mm.28659	pescadillo homolog 1, containing BRCT domain (zebrafish)	Pes1	8.19224	8.24817	8.35673	8.27815	8.22116	8.39757
1416174_at	BC011107	Mm.440564	retinoblastoma binding protein 9	Rbbp9	9.43535	9.14261	9.00809	9.01114	8.91029	9.35222
1416175_a_at	NM_011696	Mm.227704	voltage-dependent anion channel 3	Vdac3	12.8365	13.2959	12.6136	12.8427	12.8694	13.4853
1416176_at	BF166000	Mm.207047	high mobility group box 1	Hmgb1	11.9459	12.4749	11.9491	12.0088	11.6291	12.5576
1416177_at	NM_009033	Mm.24718	RNA binding motif protein, X chromosome retrogene	Rbmxrt	11.8468	12.3414	11.7009	11.9354	11.9126	12.3603
1416178_a_at	NM_013746	Mm.477791	pleckstrin homology domain containing, family B (evectins) member 1	Plekhb1	13.8881	14.2781	13.744	13.7857	13.8975	14.4298
1416179_a_at	NM_009041	Mm.245746	radixin	Rdx	10.8354	11.4741	10.5507	10.8005	10.248	11.1788
1416180_a_at	NM_009041	Mm.245746	radixin	Rdx	11.1651	9.06963	11.2267	11.1	11.3144	10.9805
1416181_at	NM_023403	Mm.117365	mesoderm development candidate 2	Mesdc2	11.677	12.1811	11.5301	11.6815	11.4947	11.8405
1416182_at	NM_018758	Mm.293931	amyloid beta (A4) precursor protein-binding, family A, member 3	Apba3	8.95339	8.04574	8.34788	8.95398	8.75866	7.97547
1416183_a_at	NM_008492	Mm.9745	lactate dehydrogenase B	Ldhb	11.4422	12.0762	11.3645	11.4665	11.4008	11.2548
1416184_s_at	NM_016660	Mm.4438	high mobility group AT-hook 1	Hmga1	10.7974	10.8989	11.1994	10.8491	10.9851	10.523
1416185_a_at	NM_007410	Mm.3874	alcohol dehydrogenase 5 (class III), chi polypeptide	Adh5	12.4535	13.5215	12.2405	12.379	12.1994	13.2801
1416186_at	NM_026383	Mm.478267	proline-rich nuclear receptor coactivator 2	Pnrc2	11.0095	10.8831	11.4298	11.1006	11.4058	10.9654
1416187_s_at	NM_026383	Mm.478267	proline-rich nuclear receptor coactivator 2	Pnrc2	10.7184	12.034	10.5745	10.654	10.6449	12.0881
1416188_at	BC004651	Mm.287807	GM2 ganglioside activator protein	Gm2a	7.02901	6.5013	7.47656	6.17815	7.24476	6.31808
1416189_a_at	BC003707	Mm.477740	Sec61 alpha 1 subunit (S. cerevisiae)	Sec61a1	11.0862	11.6414	11.0597	10.9026	10.902	11.3384
1416190_a_at	BC003707	Mm.477740	Sec61 alpha 1 subunit (S. cerevisiae)	Sec61a1	6.84224	7.24741	7.9084	6.87347	7.86248	6.28632
1416191_at	BC003707	Mm.477740	Sec61 alpha 1 subunit (S. cerevisiae)	Sec61a1	7.78127	7.89377	8.38351	8.07439	8.42039	7.71091
1416192_at	BC004804	Mm.104540	N-ethylmaleimide sensitive fusion protein attachment protein alpha	Napa	9.28759	8.82989	9.42547	9.24445	9.25817	8.86116
1416193_at	BC011223	Mm.273195	carbonic anhydrase 1	Car1	3.34015	4.74044	4.12817	4.66461	4.52032	4.74936
1416194_at	NM_007823	Mm.1840	cytochrome P450, family 4, subfamily b, polypeptide 1	Cyp4b1	2.66792	5.08905	5.39973	4.90365	4.62231	5.1224
1416195_at	NM_008916	Mm.1458	inositol polyphosphate 5-phosphatase K	Inpp5k	10.59	10.6691	10.4413	10.5611	10.4435	10.3584
1416196_at	NM_011029	Mm.4071	ribosomal protein SA	Rpsa	3.96631	4.82799	3.26738	3.8477	1.90101	5.20349
1416197_at	NM_011432	Mm.308514	U1 small nuclear ribonucleoprotein C	Snrpc	11.0728	12.0795	11.1783	11.2941	11.2434	11.8193
1416198_at	NM_020580	Mm.271709	TH1-like homolog (Drosophila)	Th1l	9.78372	9.67007	9.78361	9.95379	9.9974	9.24866
1416199_at	NM_010631	Mm.378951	kinesin family member C3	Kifc3	8.74916	8.45473	8.6074	8.47346	8.73514	8.42815
1416200_at	NM_133775	Mm.182359	interleukin 33	Il33	9.12302	8.5065	7.47303	8.54921	7.35794	8.19033
1416201_at	BF020879	Mm.280125	v-crk sarcoma virus CT10 oncogene homolog (avian)	Crk	11.2014	9.94509	11.6727	11.2059	11.6723	11.5723
1416202_at	NM_007531	Mm.36241	prohibitin 2	Phb2	11.3528	10.8211	11.3492	11.3478	11.3787	11.2634
1416203_at	NM_007472	Mm.18625	aquaporin 1	Aqp1	7.71068	7.13102	6.52759	6.32257	6.33596	6.81092
1416204_at	BC019391	Mm.252391	glycerol-3-phosphate dehydrogenase 1 (soluble)	Gpd1	5.03859	5.93666	5.12593	4.85156	5.84084	6.00675
1416205_at	NM_009752	Mm.290516	galactosidase, beta 1	Glb1	8.17342	7.98339	8.48953	8.44626	8.1546	7.85296
1416206_at	D11374	Mm.3072	signal-induced proliferation associated gene 1	Sipa1	7.26395	6.5104	7.44717	6.94894	7.02526	6.47253
1416207_at	NM_133682	Mm.268483	tafazzin	Taz	11.2142	11.0678	10.8746	11.1141	11.0456	10.4773
1416208_at	BC005571	Mm.329277	ubiquitin specific peptidase 14	Usp14	10.8158	10.3966	11.1541	10.6326	10.5868	10.3716
1416209_at	NM_008133	Mm.10600	glutamate dehydrogenase 1	Glud1	10.3671	9.7485	10.9166	10.4077	10.8282	10.3308
1416210_at	NM_133976	Mm.12864	IMP3, U3 small nucleolar ribonucleoprotein, homolog (yeast)	Imp3	10.7812	11.5345	10.782	10.8712	10.6879	11.3382
1416211_a_at	BC002064	Mm.279690	pleiotrophin	Ptn	11.4339	10.0545	11.3175	11.1742	11.2789	10.6738
1416212_at	NM_010760	Mm.808	mago-nashi homolog, proliferation-associated (Drosophila)	Magoh	12.7252	13.4915	12.47	12.7439	12.7047	13.4742
1416213_x_at	BF122782	Mm.300594	surfeit gene 4	Surf4	8.60718	7.55121	9.04865	8.42752	8.83764	7.0155
1416214_at	BC013094	Mm.1500	minichromosome maintenance deficient 4 homolog (S. cerevisiae)	Mcm4	9.21882	9.3769	8.98564	9.31488	8.85268	9.11879
1416215_at	NM_016810	Mm.20931	golgi SNAP receptor complex member 1	Gosr1	10.1488	9.12577	10.7069	10.0616	10.0249	9.60413
1416216_at	NM_009048	Mm.4479	RalBP1 associated Eps domain containing protein	Reps1	10.1902	10.0392	10.1654	10.1158	9.85873	9.71184
1416217_a_at	NM_009084	Mm.21529	predicted gene 4149 /// ribosomal protein L37a	Gm4149 /// Rpl37a	13.8411	14.6451	13.4819	13.7522	13.8898	14.4995
1416218_x_at	NM_009084	Mm.21529	predicted gene 11285 /// predicted gene 4613 /// similar to 60S ribosomal protein L37a /// ribosomal protein L37a	Gm11285 /// Gm4613 /// LOC640991 /// Rpl37a	10.1999	10.3702	10.1289	10.2084	10.3576	10.2014
1416219_at	NM_009078	Mm.10247	ribosomal protein L19	Rpl19	14.01	14.9802	13.7303	14.0199	14.0216	14.7172
1416220_at	NM_026911	Mm.28852	signal peptidase complex subunit 1 homolog (S. cerevisiae)	Spcs1	12.4008	13.8236	12.388	12.3941	12.5283	13.6063
1416221_at	BI452727	Mm.182434	follistatin-like 1	Fstl1	10.8055	10.4634	10.0175	10.3218	9.7856	10.6614
1416222_at	BC019945	Mm.38792	NAD(P) dependent steroid dehydrogenase-like	Nsdhl	9.64943	9.3632	9.86843	9.75719	9.99028	9.35829
1416223_at	NM_024480	Mm.290534	SH3 binding domain protein 5 like	Sh3bp5l	9.64435	9.38115	9.66373	9.6766	9.81857	9.37272
1416224_at	NM_009541	Mm.389590	zinc finger and BTB domain containing 17	Zbtb17	8.71688	8.10426	8.72293	8.59125	8.59164	8.17405
1416225_at	BC013477	Mm.2409	alcohol dehydrogenase 1 (class I)	Adh1	5.46457	6.55794	4.69261	4.72812	5.31934	2.37489
1416226_at	BE979985	Mm.30010	actin related protein 2/3 complex, subunit 1B	Arpc1b	8.04406	7.68053	8.71052	7.68892	8.6539	7.86096
1416227_at	BE979985	Mm.30010	actin related protein 2/3 complex, subunit 1B /// predicted gene 5637	Arpc1b /// Gm5637	4.53535	2.69162	2.8604	3.18694	2.64094	3.06093
1416228_at	NM_023371	Mm.7906	protein (peptidyl-prolyl cis/trans isomerase) NIMA-interacting 1	Pin1	11.1993	11.7067	11.1507	11.1245	11.2042	11.6349
1416229_at	NM_019437	Mm.7013	riboflavin kinase	Rfk	9.15198	9.24397	9.48424	9.05192	9.37164	9.53487
1416230_at	NM_019437	Mm.7013	riboflavin kinase	Rfk	8.11466	8.0054	9.06533	8.10346	8.73156	7.93843
1416231_at	NM_138588	Mm.274894	Vac14 homolog (S. cerevisiae)	Vac14	7.46023	7.24812	7.54321	7.39962	6.95382	7.06947
1416232_at	AB038697	Mm.37289	oligodendrocyte transcription factor 2	Olig2	5.53567	6.2675	5.14111	5.53415	5.58244	5.71223
1416233_at	NM_018799	Mm.250874	eukaryotic translation initiation factor 3, subunit I	Eif3i	12.9645	13.8594	12.5824	13.0065	12.8938	13.5927
1416234_at	AW476171	Mm.172720	leucine rich repeat containing 59	Lrrc59	11.3435	11.0148	11.0866	11.2863	11.0398	11.0064
1416235_at	AW476171	Mm.172720	leucine rich repeat containing 59	Lrrc59	8.8084	8.49198	9.46698	8.53028	9.28866	8.54977
1416236_a_at	BC015076	Mm.33240	myelin protein zero-like 2	Mpzl2	4.11178	5.18525	-0.676145	2.70135	1.14833	3.56804
1416237_at	BC015076	Mm.33240	myelin protein zero-like 2	Mpzl2	4.12737	3.10739	5.05442	4.47631	4.71937	4.83217
1416238_at	NM_011587	Mm.4345	tyrosine kinase with immunoglobulin-like and EGF-like domains 1	Tie1	7.41406	5.25793	7.5393	6.33097	7.67514	5.93428
1416239_at	NM_007494	Mm.3217	argininosuccinate synthetase 1	Ass1	8.97071	7.96094	9.34257	8.95591	9.13912	7.38365
1416240_at	NM_011187	Mm.389251	proteasome (prosome, macropain) subunit, beta type 7	Psmb7	12.9549	13.5881	13.1748	12.8506	13.1869	12.9021
1416241_at	NM_024206	Mm.29296	SEC13 homolog (S. cerevisiae)	Sec13	10.8636	11.4129	10.9485	11.0359	10.7589	11.0415
1416242_at	NM_026167	Mm.224306	kelch-like 13 (Drosophila)	Klhl13	7.665	7.58376	6.96919	7.13417	7.31799	7.96643
1416243_a_at	NM_025592	Mm.345333	predicted gene 10269 /// predicted gene 4342 /// ribosomal protein L35	Gm10269 /// Gm4342 /// Rpl35	13.34	14.7538	13.3148	13.3154	13.7244	14.6472
1416244_a_at	NM_013493	Mm.290251	cellular nucleic acid binding protein	Cnbp	13.1583	13.8703	13.1481	13.0981	13.2141	14.0386
1416245_at	NM_025338	Mm.28999	aurora kinase A interacting protein 1	Aurkaip1	11.6616	12.1135	11.5409	11.8383	11.7576	12.1242
1416246_a_at	BC002136	Mm.290482	coronin, actin binding protein 1A	Coro1a	9.09626	9.10134	9.2194	8.7501	9.15496	8.97801
1416247_at	NM_016890	Mm.29025	dynactin 3	Dctn3	12.4649	13.1781	12.2412	12.5286	12.2392	12.7472
1416248_at	AW538068	Mm.28347	NAD kinase	Nadk	10.1748	10.2818	10.0505	9.66916	9.99664	10.1284
1416249_at	AW538068	Mm.28347	NAD kinase	Nadk	6.62057	6.93396	7.88652	5.92696	7.83727	5.99565
1416250_at	NM_007570	Mm.392646	B-cell translocation gene 2, anti-proliferative	Btg2	11.7204	12.1556	11.0534	11.6226	11.5001	11.9727
1416251_at	NM_008567	Mm.4933	minichromosome maintenance deficient 6 (MIS5 homolog, S. pombe) (S. cerevisiae)	Mcm6	9.44478	9.66785	8.5172	9.16212	8.4103	9.36306
1416252_at	NM_134115	Mm.439986	serine/threonine kinase 38	Stk38	10.1236	9.7596	10.2826	10.1234	10.2421	9.3287
1416253_at	BC013898	Mm.464272	cyclin-dependent kinase inhibitor 2D (p19, inhibits CDK4) /// predicted gene 4694	Cdkn2d /// Gm4694	10.4046	10.5004	10.6373	10.4972	10.4951	10.8283
1416254_a_at	NM_030559	Mm.276092	vacuolar protein sorting 16 (yeast)	Vps16	9.08683	9.21509	9.11275	9.13702	9.20774	8.79016
1416255_at	AF216832	Mm.24615	gap junction protein, alpha 4	Gja4	7.86374	7.47118	7.14639	7.49998	7.60245	7.10943
1416256_a_at	NM_011655	Mm.273538	tubulin, beta 5	Tubb5	13.8116	14.3871	13.6691	13.7577	13.8262	14.2908
1416257_at	NM_009794	Mm.19306	calpain 2	Capn2	9.34049	8.62261	9.38557	9.42147	9.38499	8.77732
1416258_at	NM_009387	Mm.2661	thymidine kinase 1	Tk1	6.84153	6.53066	6.06818	6.27406	6.65419	5.97662
1416259_at	NM_134025	Mm.102205	peroxisomal biogenesis factor 12	Pex12	9.17468	9.1197	9.10369	9.35779	8.95368	8.79864
1416260_a_at	NM_019727	Mm.271891	sorting nexin 1	Snx1	9.93547	10.7919	9.83681	9.84449	9.72168	10.4535
1416261_at	AK018383	Mm.29647	transmembrane protein 19	Tmem19	9.2302	9.21603	9.47794	9.24504	9.28664	9.1673
1416262_at	AK018383	Mm.29647	transmembrane protein 19	Tmem19	8.45385	7.26904	9.23483	8.56059	8.94008	8.26797
1416263_at	AB045382	Mm.254839	ATP-binding cassette, sub-family B (MDR/TAP), member 9	Abcb9	7.14465	6.87595	7.75873	7.30282	7.13858	7.03042
1416264_at	AB045382	Mm.254839	ATP-binding cassette, sub-family B (MDR/TAP), member 9	Abcb9	6.29664	5.02448	7.23101	7.09789	6.93165	6.01472
1416265_at	NM_011796	Mm.294315	calpain 10	Capn10	8.99296	8.61793	8.63924	8.85951	9.17277	8.84203
1416266_at	AF026537	Mm.6239	prodynorphin	Pdyn	5.14548	4.47293	6.42713	5.8971	6.02809	4.7256
1416267_at	NM_019708	Mm.246911	short coiled-coil protein	Scoc	10.6282	11.0139	11.175	10.8209	11.0404	11.269
1416268_at	BC005486	Mm.290207	E26 avian leukemia oncogene 2, 3' domain	Ets2	8.63901	7.75365	9.01025	8.62783	8.76136	8.14392
1416269_at	NM_020582	Mm.133551	ATP synthase, H+ transporting, mitochondrial F0 complex, subunit f, isoform 2	Atp5j2	13.3594	14.4836	13.3236	13.2719	13.5918	14.5714
1416270_at	NM_026329	Mm.22117	polymerase (RNA) II (DNA directed) polypeptide G	Polr2g	12.1202	13.2939	12.0149	12.2233	12.1651	13.0008
1416271_at	NM_022032	Mm.28209	PERP, TP53 apoptosis effector	Perp	7.33299	7.17221	7.43123	7.65947	7.8034	7.41058
1416272_at	NM_019920	Mm.331392	MAPK scaffold protein 1	Mapksp1	11.3561	12.1178	11.4586	11.5972	11.5774	12.0136
1416273_at	NM_009396	Mm.255332	tumor necrosis factor, alpha-induced protein 2	Tnfaip2	5.84135	6.02583	6.00684	6.3097	5.8725	5.71297
1416274_at	NM_031251	Mm.259852	cystinosis, nephropathic	Ctns	7.36883	7.25865	7.17716	7.4528	7.27069	6.67515
1416275_at	NM_134420	Mm.45201	solute carrier family 26, member 6	Slc26a6	9.16171	8.07687	8.87764	8.99972	8.99273	8.72328
1416276_a_at	NM_009094	Mm.66	ribosomal protein S4, X-linked	Rps4x	14.0952	15.087	13.6983	14.1116	13.9731	15.0192
1416277_a_at	NM_018853	Mm.3158	ribosomal protein, large, P1	Rplp1	14.1872	15.1331	13.901	14.1705	14.2787	15.0072
1416278_a_at	NM_138597	Mm.41	ATP synthase, H+ transporting, mitochondrial F1 complex, O subunit /// similar to ATP synthase, H+ transporting, mitochondrial F1 complex, O subunit	Atp5o /// LOC100047429	13.4019	14.4703	13.0928	13.3366	13.4353	14.305
1416279_at	BC008513	Mm.274816	adaptor protein complex AP-1, beta 1 subunit	Ap1b1	10.7376	11.252	11.1065	10.8915	11.0416	11.1268
1416280_at	NM_016682	Mm.27560	ubiquitin-like modifier activating enzyme 2	Uba2	12.0119	12.6186	12.1016	12.0646	12.2731	12.7733
1416281_at	BC004595	Mm.103986	Wdr45 like	Wdr45l	11.1226	11.6976	11.0371	11.2284	11.233	11.3905
1416282_at	NM_008948	Mm.289832	proteasome (prosome, macropain) 26S subunit, ATPase 3	Psmc3	12.0192	12.0338	11.8748	11.8764	11.9007	11.9233
1416283_at	NM_010256	Mm.4505	phosphoribosylglycinamide formyltransferase	Gart	9.56417	9.4381	9.46338	9.47417	9.45227	9.20539
1416284_at	NM_024227	Mm.273102	mitochondrial ribosomal protein L28	Mrpl28	10.7349	11.383	10.7321	10.7039	10.7914	11.0613
1416285_at	NM_025523	Mm.331007	NADH dehydrogenase (ubiquinone) 1, subcomplex unknown, 1	Ndufc1	12.657	13.6153	12.8763	12.4998	13.0839	13.5937
1416286_at	NM_009062	Mm.41642	regulator of G-protein signaling 4	Rgs4	10.7596	11.1563	11.2391	10.8749	11.3756	10.9726
1416287_at	NM_009062	Mm.41642	regulator of G-protein signaling 4	Rgs4	9.70873	9.0108	10.4661	10.025	10.4868	9.7026
1416288_at	BF141076	Mm.27897	DnaJ (Hsp40) homolog, subfamily A, member 1	Dnaja1	13.2686	13.3092	12.9848	13.1824	13.3764	13.3898
1416289_at	NM_011122	Mm.37371	procollagen-lysine, 2-oxoglutarate 5-dioxygenase 1	Plod1	8.67397	7.41681	8.39897	8.3449	8.6413	7.5897
1416290_a_at	NM_011874	Mm.29582	proteasome (prosome, macropain) 26S subunit, ATPase, 4	Psmc4	10.5882	11.8794	10.957	10.7891	10.9548	11.6976
1416291_at	NM_011874	Mm.29582	proteasome (prosome, macropain) 26S subunit, ATPase, 4	Psmc4	11.0233	10.6646	10.8748	10.815	10.8636	10.7241
1416292_at	NM_007452	Mm.29821	peroxiredoxin 3	Prdx3	11.3072	10.5622	11.0927	11.4133	11.3257	11.2437
1416293_at	BB832504	Mm.317947	nuclear factor I/B	Nfib	5.80719	5.29835	5.83717	5.74157	6.30208	5.20002
1416294_at	NM_011886	Mm.257052	secretory carrier membrane protein 3	Scamp3	9.58217	9.03379	9.44553	9.62506	9.54644	8.96297
1416295_a_at	L20048	Mm.2923	interleukin 2 receptor, gamma chain	Il2rg	6.57255	6.21826	6.12771	5.9462	6.27127	6.21931
1416296_at	L20048	Mm.2923	interleukin 2 receptor, gamma chain	Il2rg	5.72042	4.2829	6.58035	6.62321	6.6237	5.99345
1416297_s_at	NM_011036	Mm.2553	regenerating islet-derived 3 beta	Reg3b	4.25582	5.12936	2.33871	5.02492	4.89658	2.76388
1416298_at	NM_013599	Mm.4406	matrix metallopeptidase 9	Mmp9	6.56017	6.57975	6.90704	6.76859	7.1483	6.45264
1416299_at	NM_011369	Mm.37801	Shc SH2-domain binding protein 1	Shcbp1	7.15809	8.44282	7.04004	7.22792	7.50437	7.9769
1416300_a_at	NM_133668	Mm.298	solute carrier family 25 (mitochondrial carrier, phosphate carrier), member 3	Slc25a3	13.6131	13.8208	13.447	13.5013	13.5308	14.0834
1416301_a_at	BB125261	Mm.439662	early B-cell factor 1	Ebf1	8.7416	8.01062	8.86157	8.72526	9.17768	8.27445
1416302_at	BB125261	Mm.439662	early B-cell factor 1	Ebf1	7.57799	7.17879	8.46948	7.5138	8.10211	7.72427
1416303_at	AV360881	Mm.294753	LPS-induced TN factor	Litaf	8.93513	8.85154	9.143	8.67197	9.08634	9.10813
1416304_at	AV360881	Mm.294753	LPS-induced TN factor	Litaf	7.39557	6.67432	7.69995	6.72584	6.68188	6.65217
1416305_at	NM_133816	Mm.170983	SH3-domain binding protein 4	Sh3bp4	7.49089	7.7986	7.14074	7.17727	7.50262	7.37881
1416306_at	NM_017474	Mm.33483	chloride channel calcium activated 3	Clca3	6.34626	5.71149	6.21521	5.59371	6.03734	5.20905
1416307_at	NM_007456	Mm.290086	adaptor-related protein complex AP-1, mu subunit 1	Ap1m1	10.6645	10.6428	10.8445	10.7237	10.7593	10.295
1416308_at	NM_009466	Mm.344831	UDP-glucose dehydrogenase	Ugdh	10.9959	11.1881	11.1437	11.0316	10.8186	11.2748
1416309_at	BC009096	Mm.290015	nucleolar and spindle associated protein 1	Nusap1	7.49143	8.56288	7.80186	7.43891	7.43878	8.03228
1416310_at	BC009096	Mm.290015	nucleolar and spindle associated protein 1	Nusap1	4.45426	3.7307	4.68822	3.24639	4.95489	4.20147
1416311_s_at	NM_009446	Mm.287784	predicted gene 5366 /// tubulin, alpha 3A /// tubulin, alpha 3B	Gm5366 /// Tuba3a /// Tuba3b	9.5321	10.2567	9.53945	9.65578	9.43399	10.7123
1416312_at	NM_025936	Mm.284906	arginyl-tRNA synthetase	Rars	10.631	11.2274	10.5767	10.6835	10.4976	10.6933
1416313_at	NM_019914	Mm.402805	myeloid/lymphoid or mixed-lineage leukemia (trithorax homolog, Drosophila); translocated to, 11	Mllt11	12.9044	13.5509	12.7585	12.8237	12.7575	13.4373
1416314_at	NM_019914	Mm.402805	myeloid/lymphoid or mixed-lineage leukemia (trithorax homolog, Drosophila); translocated to, 11	Mllt11	6.25454	6.69206	6.09479	6.38512	6.76634	6.05527
1416315_at	NM_134076	Mm.28771	abhydrolase domain containing 4	Abhd4	10.0289	9.58378	9.9083	10.0044	9.8312	9.64584
1416316_at	BC013442	Mm.290044	solute carrier family 27 (fatty acid transporter), member 2	Slc27a2	8.91591	9.86352	8.6755	9.73906	9.08715	9.99616
1416317_a_at	AA289490	Mm.32801	STAM binding protein	Stambp	8.67704	7.5606	8.97378	8.57194	8.54386	8.30877
1416318_at	AF426024	Mm.20144	serine (or cysteine) peptidase inhibitor, clade B, member 1a	Serpinb1a	1.14335	0.414011	0.372081	0.953172	0.488503	0.752502
1416319_at	NM_134079	Mm.188734	adenosine kinase	Adk	9.75737	9.00818	9.67205	10.138	8.8718	9.25309
1416320_at	NM_133704	Mm.259164	SEC22 vesicle trafficking protein homologe A (S. cerevisiae)	Sec22a	10.0332	9.83156	10.1506	10.3169	10.4367	9.98011
1416321_s_at	NM_054077	Mm.214514	proline arginine-rich end leucine-rich repeat	Prelp	9.15447	8.09461	8.61874	9.02029	8.31442	7.39207
1416322_at	NM_054077	Mm.214514	proline arginine-rich end leucine-rich repeat	Prelp	5.77088	5.97682	6.25025	6.68262	6.19659	3.97407
1416323_at	AV281062	Mm.435	potassium channel tetramerisation domain containing 20	Kctd20	8.63206	8.64109	8.95012	8.51912	9.00754	9.10612
1416324_s_at	AV281062	Mm.435	potassium channel tetramerisation domain containing 20	Kctd20	9.7573	10.2234	9.88154	9.5886	9.92294	9.9572
1416325_at	NM_009638	Mm.16781	cysteine-rich secretory protein 1	Crisp1	3.65508	4.61414	3.95918	3.73736	3.88631	4.77027
1416326_at	NM_007763	Mm.272368	cysteine-rich protein 1 (intestinal)	Crip1	9.46601	10.1152	9.28049	9.21974	9.19534	9.64868
1416327_at	NM_025388	Mm.2815	ubiquitin-fold modifier conjugating enzyme 1	Ufc1	11.7037	12.2697	11.573	11.7673	11.5293	12.0768
1416328_a_at	NM_025272	Mm.22602	ATPase, H+ transporting, lysosomal V0 subunit E	Atp6v0e	10.8635	11.7727	10.8494	10.9751	10.8141	11.5038
1416329_at	NM_011370	Mm.37249	cytoplasmic FMR1 interacting protein 1	Cyfip1	11.0385	10.9838	10.9186	10.9717	10.8678	11.0707
1416330_at	NM_133655	Mm.806	CD81 antigen	Cd81	12.5083	12.9659	12.4785	12.462	12.4842	12.9893
1416331_a_at	NM_008686	Mm.6743	nuclear factor, erythroid derived 2,-like 1	Nfe2l1	10.6024	10.4375	10.457	10.6618	10.7186	10.5776
1416332_at	NM_007705	Mm.17898	cold inducible RNA binding protein	Cirbp	11.6488	12.2082	11.9213	11.5783	12.0104	11.9627
1416333_at	NM_010071	Mm.243323	docking protein 2	Dok2	6.00864	4.98659	5.70089	5.64111	5.85391	5.63976
1416334_at	NM_019573	Mm.440420	WW domain-containing oxidoreductase	Wwox	8.28998	7.83948	8.15457	7.8989	8.2679	7.83224
1416335_at	NM_010798	Mm.2326	macrophage migration inhibitory factor	Mif	13.1677	14.0182	12.8858	13.1744	12.7436	13.0954
1416336_s_at	NM_009226	Mm.603	small nuclear ribonucleoprotein D1	Snrpd1	10.3689	11.3382	10.0531	10.3035	10.3948	10.7633
1416337_at	NM_026219	Mm.379136	ubiquinol-cytochrome c reductase binding protein	Uqcrb	12.1067	13.2439	12.0478	11.9384	12.2429	13.2365
1416338_at	NM_013664	Mm.1773	SH3-domain GRB2-like 1	Sh3gl1	9.8366	9.44477	9.52475	9.79026	9.66443	9.14543
1416339_a_at	NM_008925	Mm.214593	protein kinase C substrate 80K-H	Prkcsh	10.5901	10.1917	10.6057	10.6795	10.4679	10.1013
1416340_a_at	BC005430	Mm.4219	mannosidase 2, alpha B1	Man2b1	10.3583	10.6038	10.1967	10.139	9.99552	10.4792
1416341_at	NM_009090	Mm.292492	polymerase (RNA) II (DNA directed) polypeptide C	Polr2c	10.9055	11.0474	11.1384	11.0091	11.2116	11.2935
1416342_at	NM_011607	Mm.454219	tenascin C	Tnc	9.94597	9.18959	10.1947	9.99171	9.9879	8.89185
1416343_a_at	NM_010685	Mm.486	lysosomal-associated membrane protein 2	Lamp2	7.48985	6.75657	7.8233	6.9221	7.69163	7.99867
1416344_at	NM_010685	Mm.486	lysosomal-associated membrane protein 2	Lamp2	10.2822	9.67017	9.8418	9.91894	9.94238	9.5727
1416345_at	W82151	Mm.214504	translocase of inner mitochondrial membrane 8 homolog a1 (yeast)	Timm8a1	10.5074	10.4705	10.2946	10.4329	10.4385	11.03
1416346_at	W82151	Mm.214504	translocase of inner mitochondrial membrane 8 homolog a1 (yeast)	Timm8a1	7.96553	8.15184	7.92412	7.93309	8.3836	8.49654
1416347_at	AB023401	Mm.12917	multiple endocrine neoplasia 1	Men1	9.60841	9.34942	9.55457	9.68215	9.51909	9.04408
1416348_at	AB023401	Mm.12917	multiple endocrine neoplasia 1	Men1	7.61601	6.937	7.98936	7.54305	8.0789	7.03417
1416349_at	NM_053162	Mm.29489	mitochondrial ribosomal protein L34	Mrpl34	10.8938	11.5215	10.78	10.9238	10.8772	11.2527
1416350_at	NM_078477	Mm.41513	Kruppel-like factor 16	Klf16	7.71339	8.04325	8.43079	7.59484	8.0706	7.87206
1416351_at	NM_008927	Mm.248907	mitogen-activated protein kinase kinase 1	Map2k1	10.6473	10.2093	10.6279	10.7283	10.8629	10.4557
1416352_s_at	NM_134118	Mm.352239	trans-2,3-enoyl-CoA reductase	Tecr	11.9791	12.1859	12.081	12.0207	12.0797	11.968
1416353_at	NM_009473	Mm.968	nuclear receptor subfamily 1, group H, member 2	Nr1h2	9.55912	9.14933	9.62459	9.70837	9.77705	9.39022
1416354_at	NM_011252	Mm.28275	RNA binding motif protein, X chromosome	Rbmx	9.87195	9.07134	10.4905	9.86997	10.0189	8.83829
1416355_at	NM_011252	Mm.28275	RNA binding motif protein, X chromosome	Rbmx	8.20847	6.4222	7.9827	8.32321	8.07176	6.89331
1416356_at	NM_134075	Mm.390685	guanosine monophosphate reductase 2	Gmpr2	9.9684	9.98119	9.64447	9.79102	9.56729	9.34657
1416357_a_at	NM_023061	Mm.275003	melanoma cell adhesion molecule	Mcam	7.74924	8.29953	8.59419	7.76707	8.53291	7.81895
1416358_at	NM_026660	Mm.34564	major facilitator superfamily domain containing 10	Mfsd10	8.47747	7.4401	7.89251	7.95931	7.95954	7.60015
1416359_at	AV344473	Mm.33721	sorting nexin 18	Snx18	9.61206	9.47104	9.50408	9.59985	9.66974	9.60362
1416360_at	AV344473	Mm.33721	sorting nexin 18	Snx18	7.35368	5.45984	7.79513	7.11392	8.0285	6.94593
1416361_a_at	NM_010063	Mm.20893	dynein cytoplasmic 1 intermediate chain 1	Dync1i1	8.99248	8.87702	9.57535	9.21885	9.35987	9.31158
1416362_a_at	BB456860	Mm.12758	FK506 binding protein 4	Fkbp4	10.4869	10.1752	10.4548	10.2747	10.5697	9.83161
1416363_at	BB456860	Mm.12758	FK506 binding protein 4 /// similar to FK506 binding protein 4	Fkbp4 /// LOC100048743	7.68631	6.92017	7.503	7.90148	7.63012	6.30026
1416364_at	BI154147	Mm.2180	heat shock protein 90 alpha (cytosolic), class B member 1	Hsp90ab1	12.8893	13.1437	12.771	12.8509	12.7851	13.0082
1416365_at	BI154147	Mm.2180	heat shock protein 90 alpha (cytosolic), class B member 1	Hsp90ab1	13.0969	11.7417	13.3543	13.4738	13.5745	13.9017
1416366_at	NM_024220	Mm.334031	NADH dehydrogenase (ubiquinone) 1, subcomplex unknown, 2	Ndufc2	12.8071	14.2632	12.9656	12.8645	13.0723	14.1979
1416367_at	NM_025363	Mm.158971	formation of mitochondrial complexes 1 homolog (S. cerevisiae)	Fmc1	11.1132	11.0255	10.9656	11.0586	11.063	10.5975
1416368_at	NM_010357	Mm.2662	glutathione S-transferase, alpha 4	Gsta4	10.1978	11.086	9.56959	10.0892	9.48276	10.2467
1416369_at	NM_133680	Mm.239196	hippocampus abundant transcript-like 1	Hiatl1	10.1273	10.7062	10.1959	10.0575	9.95633	10.6434
1416370_at	NM_011757	Mm.2760	zinc finger and SCAN domain containing 21	Zscan21	10.136	10.2571	10.3191	10.1871	10.491	10.0896
1416371_at	NM_007470	Mm.2082	apolipoprotein D	Apod	7.51977	6.54608	7.65754	7.63319	8.17641	7.44392
1416372_at	NM_008959	Mm.281464	similar to phosphatidylserine synthase 1 /// phosphatidylserine synthase 1	LOC674712 /// Ptdss1	10.4753	10.2831	10.3787	10.3536	10.4637	9.92645
1416373_at	NM_010911	Mm.283604	nitrogen fixation gene 1 (S. cerevisiae)	Nfs1	10.514	10.7297	10.3239	10.4557	10.2262	10.4836
1416374_at	AF242857	Mm.376269	adaptor-related protein complex 3, mu 1 subunit	Ap3m1	7.79134	7.99117	7.91152	7.78488	7.88607	7.76933
1416375_at	AF242857	Mm.376269	adaptor-related protein complex 3, mu 1 subunit	Ap3m1	8.92315	8.7719	8.78377	8.70698	8.74373	8.85888
1416376_at	NM_133706	Mm.29431	transmembrane protein 97	Tmem97	7.31593	6.85805	7.16394	7.05063	7.29683	7.3855
1416377_at	NM_016688	Mm.476827	programmed cell death 7	Pdcd7	9.20898	9.29539	9.25522	9.1463	9.06005	9.27322
1416378_at	NM_021549	Mm.238254	polynucleotide kinase 3'- phosphatase	Pnkp	8.51477	7.62142	8.32089	8.5025	8.37671	7.63214
1416379_at	NM_019482	Mm.142253	pannexin 1	Panx1	9.25456	9.2733	9.42713	9.27624	9.0798	8.81243
1416380_at	NM_008619	Mm.1597	Moloney leukemia virus 10	Mov10	6.18262	4.8567	5.97021	6.28411	5.93605	6.16679
1416381_a_at	BC008174	Mm.279782	peroxiredoxin 5	Prdx5	11.4938	12.0108	11.5262	11.3261	11.449	11.9618
1416382_at	NM_009982	Mm.322945	cathepsin C	Ctsc	10.4277	9.80037	10.0838	10.116	9.93597	10.0849
1416383_a_at	NM_008797	Mm.1845	pyruvate carboxylase	Pcx	8.03472	7.59526	8.08527	7.91652	8.04438	6.60561
1416384_a_at	NM_021538	Mm.28668	coatomer protein complex, subunit epsilon	Cope	11.8097	12.1501	11.6054	11.6645	11.8416	11.6248
1416385_a_at	NM_010749	Mm.249225	mannose-6-phosphate receptor, cation dependent	M6pr	11.2712	11.4845	11.4338	11.2109	11.4606	11.5401
1416386_a_at	NM_010749	Mm.249225	mannose-6-phosphate receptor, cation dependent	M6pr	9.13616	9.06781	9.84883	9.18263	9.70521	9.22395
1416387_at	NM_054097	Mm.22682	phosphatidylinositol-5-phosphate 4-kinase, type II, gamma	Pip4k2c	10.8372	10.9137	11.365	10.7389	11.0202	10.6937
1416388_at	NM_054097	Mm.22682	phosphatidylinositol-5-phosphate 4-kinase, type II, gamma	Pip4k2c	6.65054	4.84237	8.80899	7.1784	8.51472	5.94849
1416389_a_at	NM_134083	Mm.280068	regulator of chromosome condensation (RCC1) and BTB (POZ) domain containing protein 2	Rcbtb2	9.63367	9.65693	9.58247	9.64407	9.65114	9.56879
1416390_at	NM_134083	Mm.280068	regulator of chromosome condensation (RCC1) and BTB (POZ) domain containing protein 2	Rcbtb2	9.36067	9.38507	8.60965	9.34916	8.83361	9.17806
1416391_at	NM_133735	Mm.277413	pentatricopeptide repeat domain 1	Ptcd1	8.5101	8.45956	8.72512	8.43062	8.9544	8.37199
1416392_a_at	NM_009729	Mm.30155	ATPase, H+ transporting, lysosomal V0 subunit C	Atp6v0c	14.1272	14.7405	13.9918	14.0744	13.7989	14.6944
1416393_at	NM_013536	Mm.6390	EMG1 nucleolar protein homolog (S. cerevisiae)	Emg1	11.4778	12.3302	11.1476	11.3972	11.2357	11.6104
1416394_at	NM_009736	Mm.688	BCL2-associated athanogene 1	Bag1	11.0584	10.9297	10.9235	11.0872	10.8979	11.1272
1416395_at	BC024625	Mm.3624	guanylate kinase 1	Guk1	12.579	13.0828	12.3806	12.4333	12.4286	13.104
1416396_at	NM_080557	Mm.28196	predicted gene 9514 /// sorting nexin 4	Gm9514 /// Snx4	5.93528	6.45758	5.26162	5.78153	5.55506	5.94171
1416397_at	BB474887	Mm.272998	mesoderm development candidate 1	Mesdc1	7.45839	6.93308	7.57907	7.23515	7.37711	6.68764
1416398_at	BB474887	Mm.272998	mesoderm development candidate 1	Mesdc1	6.56926	3.67616	6.04387	6.62866	6.27154	5.58442
1416399_a_at	NM_010443	Mm.272866	heme oxygenase (decycling) 2	Hmox2	10.5275	10.8283	10.3803	10.6533	10.1546	10.7365
1416400_at	NM_025412	Mm.250599	pyrroline-5-carboxylate reductase-like	Pycrl	9.44265	9.70189	9.4061	9.47083	9.50723	10.084
1416401_at	NM_007656	Mm.4261	CD82 antigen	Cd82	8.6539	8.03226	9.11071	8.11965	9.05931	7.82316
1416402_at	AV382118	Mm.274243	ATP-binding cassette, sub-family B (MDR/TAP), member 10	Abcb10	9.28961	9.29452	9.51844	9.54037	9.43166	9.07016
1416403_at	AV382118	Mm.274243	ATP-binding cassette, sub-family B (MDR/TAP), member 10	Abcb10	7.50536	6.76605	7.4585	8.16402	8.2246	7.97536
1416404_s_at	NM_013647	Mm.702	ribosomal protein S16 pseudogene /// ribosomal protein S16	Gm10079 /// Rps16	13.9942	15.2668	13.8766	14.0211	14.1835	15.0598
1416405_at	BC019502	Mm.2608	biglycan	Bgn	8.70111	8.3496	8.77753	8.44973	8.93984	8.6769
1416406_at	AI323543	Mm.544	phosphoprotein enriched in astrocytes 15A	Pea15a	11.4377	11.7587	11.2305	11.094	11.5741	11.578
1416407_at	AI323543	Mm.544	phosphoprotein enriched in astrocytes 15A	Pea15a	12.9298	13.2435	12.9055	12.7302	13.0474	13.0624
1416408_at	AB034914	Mm.356689	acyl-Coenzyme A oxidase 1, palmitoyl	Acox1	11.593	11.6314	11.5628	11.5716	11.3275	11.7565
1416409_at	AB034914	Mm.356689	acyl-Coenzyme A oxidase 1, palmitoyl	Acox1	10.2877	9.5378	10.5171	10.0349	10.4272	9.95146
1416410_at	NM_008776	Mm.597	platelet-activating factor acetylhydrolase, isoform 1b, subunit 3	Pafah1b3	10.7707	11.3305	10.6772	10.7605	10.7426	10.7688
1416411_at	NM_008183	Mm.440086	glutathione S-transferase, mu 2	Gstm2	6.23558	6.47275	4.6589	5.92357	4.27746	6.34665
1416412_at	NM_010945	Mm.3059	neutral sphingomyelinase (N-SMase) activation associated factor	Nsmaf	9.10656	8.97907	9.4022	9.08919	9.55174	8.53712
1416413_at	NM_012007	Mm.31948	cathepsin J	Ctsj	0.0345895	3.3783	3.94599	3.75819	3.31272	3.74781
1416414_at	NM_133918	Mm.286375	elastin microfibril interfacer 1	Emilin1	5.70525	6.35682	5.75134	6.67023	5.08813	3.32941
1416415_a_at	AY074806	Mm.117541	H2A histone family, member Z	H2afz	13.8013	15.0958	13.5256	13.8816	13.8206	15.0162
1416416_x_at	NM_010358	Mm.37199	glutathione S-transferase, mu 1	Gstm1	8.62628	9.04937	8.25672	8.36455	8.35478	8.45266
1416417_a_at	NM_025843	Mm.29683	NADH dehydrogenase (ubiquinone) 1 beta subcomplex, 7	Ndufb7	12.3481	13.4708	12.0935	12.2977	12.2263	13.239
1416418_at	AF180518	Mm.14638	gamma-aminobutyric acid (GABA) A receptor-associated protein-like 1	Gabarapl1	10.3509	10.0265	11.0026	10.1745	10.7068	10.2545
1416419_s_at	AF180518	Mm.14638	gamma-aminobutyric acid (GABA) A receptor-associated protein-like 1	Gabarapl1	11.278	11.3377	11.6094	11.1512	11.5923	11.2084
1416420_a_at	NM_011292	Mm.406256	ribosomal protein L9 pseudogene /// predicted gene 7206 /// ribosomal protein L9 pseudogene /// ribosomal protein L9	Gm10117 /// Gm7206 /// Gm9822 /// Rpl9	14.4834	15.0922	14.0967	14.523	14.4857	15.0323
1416421_a_at	BG796845	Mm.10508	Sjogren syndrome antigen B	Ssb	11.2239	9.49024	10.5189	10.8942	10.8042	11.0056
1416422_a_at	BG796845	Mm.10508	Sjogren syndrome antigen B	Ssb	9.57232	10.3425	9.31635	9.65028	9.29286	10.6328
1416423_x_at	BG796845	Mm.10508	Sjogren syndrome antigen B	Ssb	9.11938	10.0127	8.9984	9.19914	8.76722	10.2799
1416424_at	BC011116	Mm.311696	perilipin 3	Plin3	7.61712	7.20142	7.37831	7.06991	7.21106	7.07306
1416425_at	NM_023041	Mm.247764	peroxisomal biogenesis factor 19	Pex19	10.1333	10.4054	10.8158	10.9418	10.9085	10.3236
1416426_at	NM_025887	Mm.329123	RAB5A, member RAS oncogene family	Rab5a	11.8853	12.4551	12.0944	12.1461	11.843	12.6681
1416427_at	NM_017367	Mm.250419	cyclin I	Ccni	13.5731	12.862	13.4733	13.5227	13.7069	13.8836
1416428_at	NM_021513	Mm.286598	THAP domain containing 11	Thap11	10.5089	10.3879	10.6276	10.6235	10.6454	10.567
1416429_a_at	NM_009804	Mm.4215	catalase	Cat	9.50836	9.95373	9.38181	9.39038	8.75654	9.88331
1416430_at	NM_009804	Mm.4215	catalase	Cat	9.84442	9.10557	10.0791	10.1059	9.55029	9.30381
1416431_at	NM_026473	Mm.181860	tubulin, beta 6	Tubb6	8.23374	8.49012	7.73625	7.53444	7.61075	8.49013
1416432_at	NM_133232	Mm.19669	6-phosphofructo-2-kinase/fructose-2,6-biphosphatase 3	Pfkfb3	7.88397	7.45487	7.85988	8.27059	7.58298	6.53325
1416433_at	BC004578	Mm.2870	replication protein A2	Rpa2	8.9824	9.73603	9.44197	8.98052	9.09458	9.37904
1416434_at	NM_013479	Mm.25988	Bcl2-like 10	Bcl2l10	5.51496	6.14185	5.41265	5.28665	4.31327	4.26871
1416435_at	NM_010736	Mm.3122	lymphotoxin B receptor	Ltbr	8.39633	7.54246	8.18697	8.26661	8.04226	7.70554
1416436_a_at	NM_018888	Mm.158827	ubiquinol-cytochrome c reductase complex chaperone, CBP3 homolog (yeast)	Uqcc	8.79779	8.33484	8.98777	8.40225	8.94987	9.04867
1416437_a_at	AF262046	Mm.43081	mitogen-activated protein kinase 8 interacting protein 3	Mapk8ip3	7.76441	5.50866	8.76273	7.5268	8.39538	6.76576
1416438_at	NM_133691	Mm.29965	poly-U binding splicing factor 60	Puf60	11.7573	12.0201	11.7329	11.7914	11.7202	11.6949
1416439_at	NM_023203	Mm.29898	dCTP pyrophosphatase 1	Dctpp1	9.82773	10.8862	9.75543	9.99852	9.97926	10.6691
1416440_at	NM_016898	Mm.269815	CD164 antigen	Cd164	11.8733	12.0284	11.7109	11.8653	11.8241	12.1437
1416441_at	BB468025	Mm.158251	plasma glutamate carboxypeptidase	Pgcp	9.33819	9.32025	8.8278	8.69663	8.46999	8.97104
1416442_at	NM_010499	Mm.399	immediate early response 2	Ier2	8.81294	8.44138	9.39734	8.79018	9.6775	8.43588
1416443_a_at	NM_019748	Mm.258530	SUMO1 activating enzyme subunit 1	Sae1	10.3371	9.91706	10.782	9.9087	10.5586	9.86717
1416444_at	NM_019423	Mm.2567	elongation of very long chain fatty acids (FEN1/Elo2, SUR4/Elo3, yeast)-like 2	Elovl2	11.4103	11.8045	11.352	11.4833	11.3587	12.1608
1416445_at	NM_133747	Mm.476890	family with sequence similarity 98, member A	Fam98a	10.7074	10.4841	10.3582	10.6107	10.3604	10.4969
1416446_at	BE986812	Mm.355034	transmembrane protein 30A	Tmem30a	11.5051	11.54	11.5143	11.5348	11.8518	11.8341
1416447_at	BE986812	Mm.355034	transmembrane protein 30A	Tmem30a	11.2715	10.3181	11.671	11.2241	11.6074	12.1563
1416448_at	NM_025922	Mm.21399	inosine triphosphatase (nucleoside triphosphate pyrophosphatase)	Itpa	10.484	10.413	10.4552	10.6396	10.6598	10.9238
1416449_x_at	BC008102	Mm.7247	syntaxin binding protein 2	Stxbp2	6.2846	6.64218	7.01297	6.93009	6.38761	6.50666
1416450_at	NM_022015	Mm.275901	TAF8 RNA polymerase II, TATA box binding protein (TBP)-associated factorq	Taf8	7.09614	6.98672	7.35623	7.68619	7.33783	7.19578
1416451_s_at	NM_022015	Mm.275901	TAF8 RNA polymerase II, TATA box binding protein (TBP)-associated factorq	Taf8	9.35813	9.5954	9.09538	9.24397	9.23188	9.18912
1416452_at	BC008119	Mm.13694	ornithine aminotransferase	Oat	11.1267	11.5308	11.388	11.0488	11.2732	11.7787
1416453_x_at	NM_011295	Mm.352624	predicted gene 10063 /// predicted gene 12334 /// ribosomal protein S12 pseudogene /// predicted gene 7567 /// predicted gene 9153 /// similar to ribosomal protein S12 /// ribosomal protein S12	Gm10063 /// Gm12334 /// Gm5462 /// Gm7567 /// Gm9153 /// LOC676277 /// Rps12	13.6048	14.726	13.2682	13.5226	13.5298	14.3952
1416454_s_at	NM_007392	Mm.213025	actin, alpha 2, smooth muscle, aorta	Acta2	8.4595	8.82588	8.64172	7.76617	8.70609	8.48915
1416455_a_at	NM_009964	Mm.178	crystallin, alpha B	Cryab	9.3953	8.73986	9.13194	8.74492	8.61938	8.29506
1416456_a_at	BC011134	Mm.46418	chitinase, acidic	Chia	3.05688	4.68761	3.6881	2.20408	1.79627	1.48808
1416457_at	NM_016765	Mm.1457	dimethylarginine dimethylaminohydrolase 2	Ddah2	10.976	11.5004	10.795	11.0777	11.1126	11.0512
1416458_at	NM_007477	Mm.5061	ADP-ribosylation factor 2	Arf2	10.2286	10.2213	10.3081	10.3842	10.071	10.2224
1416459_at	NM_007477	Mm.5061	ADP-ribosylation factor 2	Arf2	8.20051	7.61139	8.86098	7.88691	8.65619	8.02098
1416460_at	NM_019977	Mm.158200	myo-inositol oxygenase	Miox	1.91505	3.32492	4.48461	4.05325	3.1893	4.67945
1416461_at	BE981338	Mm.427589	cell cycle associated protein 1	Caprin1	12.0802	12.8447	12.0838	12.1291	11.8835	12.4767
1416462_at	BE981338	Mm.427589	cell cycle associated protein 1	Caprin1	11.7646	11.8434	11.8003	11.7838	11.7577	11.8789
1416463_at	BE981338	Mm.427589	cell cycle associated protein 1	Caprin1	8.46989	7.97346	8.65611	8.82013	8.95633	8.36845
1416464_at	NM_011403	Mm.7248	solute carrier family 4 (anion exchanger), member 1	Slc4a1	4.89911	4.60954	5.66723	3.01044	4.42924	3.97841
1416465_a_at	BB037317	Mm.266767	vesicle-associated membrane protein, associated protein A	Vapa	12.6502	13.7059	12.6975	12.7466	12.8528	13.7517
1416466_at	BB037317	Mm.266767	vesicle-associated membrane protein, associated protein A	Vapa	12.7145	11.7572	12.7057	12.7856	12.7401	12.5826
1416467_at	L25126	Mm.289662	DEAD/H (Asp-Glu-Ala-Asp/His) box polypeptide 3, X-linked	Ddx3x	10.5933	10.3698	10.7597	10.8632	11.0073	10.3488
1416468_at	NM_013467	Mm.435667	aldehyde dehydrogenase family 1, subfamily A1	Aldh1a1	11.8135	12.0236	10.2746	11.0395	10.3026	11.5583
1416469_at	BB705823	Mm.92659	leucine zipper protein 1	Luzp1	9.173	9.22938	8.93071	9.16112	9.20852	9.48312
1416470_a_at	NM_133933	Mm.188544	ribophorin I	Rpn1	10.8763	11.5414	11.1319	11.0294	11.1256	11.7791
1416471_at	NM_133869	Mm.14816	choline/ethanolaminephosphotransferase 1	Cept1	10.3052	10.8727	10.4662	10.5007	10.804	11.0077
1416472_at	NM_025932	Mm.44207	synapse associated protein 1	Syap1	11.5531	11.742	11.5645	11.548	11.6043	11.7934
1416473_a_at	NM_020043	Mm.209041	immunoglobulin superfamily, DCC subclass, member 4	Igdcc4	9.69927	10.8177	9.69795	9.94915	9.53882	10.0273
1416474_at	NM_020043	Mm.209041	immunoglobulin superfamily, DCC subclass, member 4	Igdcc4	9.83793	8.06085	9.30947	9.8531	9.39982	8.20792
1416475_at	NM_019912	Mm.180052	ubiquitin-conjugating enzyme E2D 2	Ube2d2	9.51355	8.94197	9.88715	9.59528	9.76002	9.17247
1416476_a_at	NM_019912	Mm.180052	ubiquitin-conjugating enzyme E2D 2	Ube2d2	11.6596	12.6914	11.7963	11.7796	11.5171	13.002
1416477_at	NM_019912	Mm.180052	ubiquitin-conjugating enzyme E2D 2	Ube2d2	12.0611	11.4446	12.0142	11.9681	12.0828	11.6854
1416478_a_at	NM_008617	Mm.297096	malate dehydrogenase 2, NAD (mitochondrial)	Mdh2	13.3375	13.9726	13.2307	13.5525	13.4156	14.1222
1416479_a_at	NM_025387	Mm.30005	transmembrane protein 14C	Tmem14c	10.3369	10.8283	10.4481	10.1575	10.3807	10.4473
1416480_a_at	NM_019814	Mm.347915	predicted gene 9790 /// HIG1 domain family, member 1A /// similar to hypoxia induced gene 1	Gm9790 /// Higd1a /// LOC100045763	11.91	12.6495	11.5137	11.9556	11.5305	12.0855
1416481_s_at	NM_019814	Mm.347915	HIG1 domain family, member 1A	Higd1a	10.4435	10.3674	10.9834	10.4244	10.4833	10.2081
1416482_at	BB833716	Mm.213408	tetratricopeptide repeat domain 3	Ttc3	11.3614	9.11741	11.2278	11.0264	11.1844	10.7551
1416483_at	BB833716	Mm.213408	tetratricopeptide repeat domain 3	Ttc3	12.6704	12.9305	12.7556	12.733	12.7618	12.8026
1416484_at	BB833716	Mm.213408	tetratricopeptide repeat domain 3	Ttc3	11.4335	10.2605	12.1031	11.6152	12.2269	11.677
1416485_at	NM_016897	Mm.303703	translocase of inner mitochondrial membrane 23 homolog (yeast)	Timm23	12.2228	12.4128	11.9204	12.0951	12.0671	12.265
1416486_at	NM_007926	Mm.235137	aminoacyl tRNA synthetase complex-interacting multifunctional protein 1	Aimp1	10.9412	11.8394	10.9056	10.9535	10.8723	11.0283
1416487_a_at	NM_009534	Mm.221992	yes-associated protein 1	Yap1	6.3347	5.40935	5.98018	6.11259	5.69993	5.3075
1416488_at	U95826	Mm.3527	cyclin G2	Ccng2	12.0231	12.2604	11.9653	12.0781	12.0387	12.2679
1416489_at	NM_025951	Mm.248647	phosphatidylinositol 4-kinase type 2 beta	Pi4k2b	7.32546	7.01092	6.93026	7.61096	7.12456	7.12874
1416490_at	NM_025458	Mm.23032	transmembrane emp24 protein transport domain containing 6	Tmed6	0.833636	0.33502	3.12972	-0.0323606	2.01972	0.739646
1416491_at	NM_010950	Mm.458153	numb-like	Numbl	8.2643	8.50709	8.54524	8.18255	8.63085	7.92307
1416492_at	NM_007633	Mm.16110	cyclin E1	Ccne1	6.64663	6.54191	6.66691	6.59799	7.12583	6.82988
1416493_at	NM_007838	Mm.7236	dolichyl-di-phosphooligosaccharide-protein glycotransferase	Ddost	11.3482	11.2166	11.6637	11.3597	11.6163	11.2332
1416494_at	NM_134104	Mm.42805	NADH dehydrogenase (ubiquinone) Fe-S protein 5	Ndufs5	12.4926	12.4685	12.2053	11.1924	11.2518	11.1718
1416495_s_at	NM_134104	Mm.42805	NADH dehydrogenase (ubiquinone) Fe-S protein 5	Ndufs5	12.6636	13.0606	12.5754	12.5202	12.7061	12.7054
1416496_at	BC010209	Mm.477721	Morf4 family associated protein 1	Mrfap1	13.0613	13.224	13.205	13.1234	13.369	13.2502
1416497_at	J05186	Mm.2442	protein disulfide isomerase associated 4	Pdia4	10.5689	9.65324	9.7093	10.2947	9.71283	9.21965
1416498_at	NM_008908	Mm.4587	peptidylprolyl isomerase C	Ppic	9.87885	9.57747	8.88142	9.39266	9.12687	9.55623
1416499_a_at	NM_011722	Mm.150373	dynactin 6	Dctn6	10.6333	12.0224	10.0029	11.017	10.1681	11.7457
1416500_at	NM_030692	Mm.273671	SAC1 (suppressor of actin mutations 1, homolog)-like (S. cerevisiae)	Sacm1l	10.9431	11.8351	10.9563	10.8489	10.8898	11.6589
1416501_at	NM_011062	Mm.10504	3-phosphoinositide dependent protein kinase-1	Pdpk1	10.4628	8.30853	10.3552	10.4484	10.7229	9.83247
1416502_a_at	NM_016703	Mm.272414	prolactin regulatory element binding	Preb	9.5128	9.33095	9.22927	9.386	9.43408	9.1136
1416503_at	NM_016753	Mm.2632	latexin	Lxn	9.07089	8.74895	8.53648	8.51957	8.92326	8.73889
1416504_at	AF072370	Mm.271898	Unc-51 like kinase 1 (C. elegans)	Ulk1	5.26685	5.01518	7.51753	3.87985	7.23933	2.67779
1416505_at	NM_010444	Mm.119	nuclear receptor subfamily 4, group A, member 1	Nr4a1	8.17312	8.16392	8.36236	8.14181	8.07006	7.64711
1416506_at	NM_011968	Mm.30210	proteasome (prosome, macropain) subunit, alpha type 6	Psma6	12.6925	13.0638	12.1763	12.6352	12.3873	12.6183
1416507_at	NM_019953	Mm.44220	canopy 2 homolog (zebrafish)	Cnpy2	7.54233	7.96707	7.93296	7.77471	7.67126	7.28787
1416508_at	AK005130	Mm.283045	mediator of RNA polymerase II transcription, subunit 28 homolog (yeast)	Med28	12.0792	12.798	11.882	12.0668	12.0326	12.543
1416509_at	AV061337	Mm.246440	transmembrane 9 superfamily member 3	Tm9sf3	11.2577	11.5106	11.171	10.9515	11.0294	11.7447
1416510_at	NM_023167	Mm.427576	mitochondrial ribosomal protein L4	Mrpl4	10.5485	10.3403	10.2056	10.4908	10.3632	10.1707
1416511_a_at	NM_020006	Mm.293378	CDC42 effector protein (Rho GTPase binding) 4	Cdc42ep4	9.46255	9.36968	9.45107	9.41983	9.16042	8.62382
1416512_at	NM_011956	Mm.36718	nucleotide binding protein 2	Nubp2	9.68815	10.0154	9.42347	9.63391	9.29174	9.74741
1416513_at	BC026051	Mm.425599	laminin, beta 2	Lamb2	6.9499	6.76729	6.27399	6.08962	6.4198	6.14614
1416514_a_at	NM_007984	Mm.289707	fascin homolog 1, actin bundling protein (Strongylocentrotus purpuratus)	Fscn1	13.1771	13.4372	12.8738	13.2118	12.9106	13.2557
1416515_at	NM_007984	Mm.289707	fascin homolog 1, actin bundling protein (Strongylocentrotus purpuratus)	Fscn1	6.53734	4.66878	7.77544	6.76224	7.60686	6.29069
1416516_at	NM_007984	Mm.289707	fascin homolog 1, actin bundling protein (Strongylocentrotus purpuratus)	Fscn1	6.20145	1.37527	6.42545	4.92426	5.93133	5.56999
1416517_at	NM_015801	Mm.23085	patatin-like phospholipase domain containing 6	Pnpla6	9.79882	9.10383	9.81766	9.71646	9.83586	8.92128
1416518_at	NM_138311	Mm.21899	H1 histone family, member O, oocyte-specific	H1foo	1.91929	0.129977	0.675409	2.24337	1.57589	0.38462
1416519_at	NM_018730	Mm.11376	predicted gene 13611 /// similar to Rpl36 protein /// ribosomal protein L36	Gm13611 /// LOC100048508 /// Rpl36	13.8941	14.8164	13.5508	13.803	13.7339	14.6003
1416520_x_at	NM_018730	Mm.11376	predicted gene 13611 /// predicted gene 4604 /// similar to Rpl36 protein /// ribosomal protein L36	Gm13611 /// Gm4604 /// LOC100048508 /// Rpl36	12.7021	13.6853	12.5336	12.633	12.7586	13.4914
1416521_at	NM_009156	Mm.42829	selenoprotein W, muscle 1	Sepw1	11.3202	10.7987	11.4899	11.3892	11.5024	10.5737
1416522_a_at	NM_013535	Mm.439877	gene rich cluster, C10 gene	Grcc10	12.8279	13.7869	12.7136	12.8415	13.0301	13.6476
1416523_at	NM_011271	Mm.235538	ribonuclease, RNase A family, 1 (pancreatic)	Rnase1	2.28322	2.50471	4.38822	4.53398	4.55464	3.16281
1416524_at	BB815380	Mm.285454	speckle-type POZ protein	Spop	12.0601	11.2243	12.1669	12.0677	12.1838	12.3279
1416525_at	BB815380	Mm.285454	speckle-type POZ protein	Spop	10.1207	8.18013	10.9584	10.1734	11.0165	9.76454
1416526_a_at	BC002187	Mm.277349	Parkinson disease (autosomal recessive, early onset) 7	Park7	12.5538	13.3114	12.1495	12.3778	12.2659	12.9755
1416527_at	NM_026405	Mm.31486	RAB32, member RAS oncogene family	Rab32	6.05808	6.04717	6.59877	5.89871	6.15441	5.83635
1416528_at	NM_080559	Mm.22240	SH3 domain binding glutamic acid-rich protein-like 3	Sh3bgrl3	10.9207	11.0076	10.6582	10.8559	10.9621	10.8987
1416529_at	U25633	Mm.182785	epithelial membrane protein 1	Emp1	8.03	7.65499	8.11352	7.37614	7.95933	8.03763
1416530_a_at	BC003788	Mm.17932	similar to purine nucleoside phosphorylase /// purine-nucleoside phosphorylase 1	LOC100045567 /// Pnp1	11.1583	12.1802	10.8718	11.5598	10.1794	12.1185
1416531_at	NM_010362	Mm.378931	glutathione S-transferase omega 1	Gsto1	9.9887	10.0211	9.78438	9.82857	9.74562	9.57077
1416532_at	NM_133901	Mm.273570	transformation/transcription domain-associated protein	Trrap	11.4574	11.017	11.5578	11.4592	11.2351	11.0571
1416533_at	NM_053208	Mm.29978	EGL nine homolog 2 (C. elegans)	Egln2	9.72326	9.85728	9.85702	9.61482	9.93078	9.94133
1416534_at	NM_011262	Mm.2651	D4, zinc and double PHD fingers family 2	Dpf2	10.6361	10.5778	10.4509	10.6921	10.3935	10.4406
1416535_at	BC003746	Mm.383472	microspherule protein 1	Mcrs1	10.8301	10.7284	11.0287	10.8052	11.0104	10.7204
1416536_at	NM_023431	Mm.273418	melanoma associated antigen (mutated) 1	Mum1	9.33575	9.21638	9.3326	9.43809	9.27351	9.0706
1416537_at	NM_133930	Mm.41593	cysteine-rich with EGF-like domains 1	Creld1	9.634	9.27488	9.90314	9.66309	9.79646	9.06774
1416538_at	NM_011734	Mm.196345	sialic acid acetylesterase	Siae	6.91387	6.3496	5.91239	6.395	5.76012	5.96471
1416539_at	NM_011734	Mm.196345	sialic acid acetylesterase	Siae	5.80528	5.89644	5.53745	6.07258	5.30719	5.40879
1416540_at	BC003239	Mm.7919	HGF-regulated tyrosine kinase substrate	Hgs	9.91781	9.91303	10.3207	10.0543	10.2599	9.79211
1416541_at	NM_009191	Mm.3990	ClpB caseinolytic peptidase B homolog (E. coli)	Clpb	8.66782	8.92664	9.02815	8.80602	8.79534	8.55728
1416542_at	NM_009343	Mm.258953	PHD finger protein 1	Phf1	8.30906	8.22908	8.58231	8.51855	8.50799	8.25274
1416543_at	NM_010902	Mm.1025	nuclear factor, erythroid derived 2, like 2	Nfe2l2	9.71136	9.71252	9.93861	9.90031	9.68063	9.98842
1416544_at	NM_007971	Mm.246688	enhancer of zeste homolog 2 (Drosophila)	Ezh2	11.1877	11.4163	10.9384	11.5536	10.9159	11.0484
1416545_at	NM_133967	Mm.240076	zinc finger, DHHC domain containing 7	Zdhhc7	9.76226	9.60737	9.64568	9.64265	9.57019	9.13605
1416546_a_at	NM_011290	Mm.262021	ribosomal protein L6	Rpl6	13.7982	14.9745	13.4475	13.7836	13.7353	14.696
1416547_at	NM_025597	Mm.2033	NADH dehydrogenase (ubiquinone) 1 beta subcomplex 3	Ndufb3	12.2814	13.2572	12.1871	12.2102	12.423	13.0453
1416548_at	BB320416	Mm.245527	solute carrier family 35, member B4	Slc35b4	8.50313	7.9412	8.68318	8.62445	8.55099	8.02552
1416549_at	BB320416	Mm.245527	solute carrier family 35, member B4	Slc35b4	8.77321	8.10374	8.85676	8.59116	8.69193	7.91778
1416550_at	BB320416	Mm.245527	solute carrier family 35, member B4	Slc35b4	7.60466	7.18678	8.14361	7.28927	7.75895	7.3197
1416551_at	NM_009722	Mm.227583	ATPase, Ca++ transporting, cardiac muscle, slow twitch 2	Atp2a2	12.7492	13.0973	12.8912	12.8177	12.6467	12.9858
1416552_at	NM_025274	Mm.139314	developmental pluripotency associated 5A	Dppa5a	7.25188	7.80372	7.06185	7.11165	7.1575	7.54653
1416553_at	NM_016665	Mm.259716	stimulated by retinoic acid 13	Stra13	9.99674	10.2566	9.95415	9.77321	10.1105	10.0813
1416554_at	NM_016861	Mm.5567	similar to Pdlim1 protein /// PDZ and LIM domain 1 (elfin)	LOC100048338 /// Pdlim1	7.87526	8.73359	8.22866	7.50377	7.37575	8.29208
1416555_at	NM_007915	Mm.4337	etoposide induced 2.4 mRNA	Ei24	11.5809	11.3524	11.7786	11.5	11.7922	11.5666
1416556_at	NM_025982	Mm.35650	tetraspanin 31	Tspan31	11.9779	12.4361	11.9396	11.924	12.186	11.8019
1416557_a_at	U97079	Mm.873	elongation factor Tu GTP binding domain containing 2	Eftud2	10.0944	9.50595	10.1421	10.029	10.0855	9.66782
1416558_at	NM_010790	Mm.268668	maternal embryonic leucine zipper kinase	Melk	5.74505	6.49497	5.43539	5.12249	5.1505	6.06771
1416559_at	NM_025897	Mm.231400	ribosomal RNA processing 8, methyltransferase, homolog (yeast)	Rrp8	8.36426	8.81445	8.54633	8.17862	8.94812	8.75263
1416560_at	NM_054055	Mm.250738	solute carrier family 13 (sodium-dependent dicarboxylate transporter), member 3	Slc13a3	5.14071	4.72283	5.20211	5.4566	4.94223	5.34382
1416561_at	AF326547	Mm.272120	glutamic acid decarboxylase 1	Gad1	12.3066	11.9159	12.5124	12.5769	11.9398	11.9324
1416562_at	AF326547	Mm.272120	glutamic acid decarboxylase 1	Gad1	8.72361	7.37694	9.64907	8.74878	9.33411	7.48161
1416563_at	NM_016748	Mm.1815	cytidine 5'-triphosphate synthase	Ctps	9.50822	9.38445	9.47843	9.60078	9.71519	9.6322
1416564_at	NM_011446	Mm.42162	SRY-box containing gene 7	Sox7	7.44786	6.8413	7.50405	7.01434	7.41782	6.71702
1416565_at	NM_025628	Mm.400	cytochrome c oxidase, subunit VIb polypeptide 1	Cox6b1	13.1353	14.4755	12.9178	13.1178	13.126	14.2845
1416566_at	NM_011499	Mm.22584	serine/threonine kinase receptor associated protein	Strap	11.144	11.1646	11.5171	11.561	11.4707	10.8467
1416567_s_at	NM_025983	Mm.20841	ATP synthase, H+ transporting, mitochondrial F1 complex, epsilon subunit	Atp5e	12.829	13.5242	12.6448	12.7009	12.8994	13.2388
1416568_a_at	AW228855	Mm.297078	apoptotic chromatin condensation inducer 1	Acin1	10.7654	8.25447	11.3575	10.4649	11.523	10.1246
1416569_at	NM_019673	Mm.41077	actin-like 6A	Actl6a	10.0487	10.5673	10.1232	10.0928	10.1553	10.5897
1416570_s_at	AK018125	Mm.122466	G elongation factor, mitochondrial 1	Gfm1	9.57596	9.8303	9.58793	9.48026	9.51632	9.51889
1416571_at	NM_009423	Mm.390418	TNF receptor associated factor 4	Traf4	6.22552	6.51255	6.16944	6.08291	6.36758	5.71372
1416572_at	NM_008608	Mm.280175	matrix metallopeptidase 14 (membrane-inserted)	Mmp14	7.34321	6.15958	7.54835	7.54457	7.63414	6.12626
1416573_at	BC018194	Mm.203556	protein O-fucosyltransferase 2	Pofut2	7.67253	7.07765	8.47874	7.51881	8.44151	6.8565
1416574_at	NM_023434	Mm.246237	TOX high mobility group box family member 4	Tox4	9.2433	9.37209	9.23495	8.86841	9.07032	9.17024
1416575_at	NM_009862	Mm.1248	cell division cycle 45 homolog (S. cerevisiae)-like	Cdc45l	5.60806	6.17042	5.8062	6.14198	5.96376	5.81156
1416576_at	NM_007707	Mm.3468	suppressor of cytokine signaling 3	Socs3	6.41075	5.24984	6.256	5.16427	6.30062	6.4873
1416577_a_at	NM_019712	Mm.29405	ring-box 1	Rbx1	12.7165	13.8184	12.2517	12.7514	12.658	13.5853
1416578_at	NM_019712	Mm.29405	ring-box 1	Rbx1	12.0671	11.846	12.0937	12.1066	12.1058	12.3035
1416579_a_at	BC005618	Mm.4259	epithelial cell adhesion molecule	Epcam	6.38972	6.90579	5.81577	6.1007	6.1228	6.64159
1416580_a_at	NM_019719	Mm.277599	STIP1 homology and U-Box containing protein 1	Stub1	11.5668	11.3029	11.5767	11.4277	11.6364	11.4149
1416581_at	AV095579	Mm.28265	WD repeat domain 5	Wdr5	9.98375	10.6816	9.99388	9.88257	10.01	10.0292
1416582_a_at	NM_007522	Mm.4387	BCL2-associated agonist of cell death	Bad	9.3498	10.0208	9.29273	9.12393	9.28967	10.0141
1416583_at	NM_007522	Mm.4387	BCL2-associated agonist of cell death	Bad	9.84142	10.026	9.86064	9.7337	9.89199	10.0692
1416584_at	NM_008550	Mm.761	mannosidase 2, alpha B2	Man2b2	7.72596	7.10761	7.54668	7.701	7.8295	7.15751
1416585_at	NM_019685	Mm.42195	RuvB-like protein 1	Ruvbl1	9.91315	9.7316	9.61476	9.90866	9.6952	9.6299
1416586_at	NM_008616	Mm.249661	zinc finger protein 239	Zfp239	7.87225	8.27125	7.53568	8.11675	8.03888	8.14412
1416587_a_at	NM_009532	Mm.4347	X-ray repair complementing defective repair in Chinese hamster cells 1	Xrcc1	8.80149	8.70798	8.87837	9.0739	8.91863	8.67721
1416588_at	NM_008985	Mm.2902	protein tyrosine phosphatase, receptor type, N	Ptprn	8.53374	7.61309	8.93333	8.16281	8.39529	7.84232
1416589_at	NM_009242	Mm.291442	secreted acidic cysteine rich glycoprotein	Sparc	13.267	12.468	13.1069	12.9157	13.3165	13.5863
1416590_a_at	AF327929	Mm.275864	RAB34, member of RAS oncogene family	Rab34	9.95213	9.68541	9.45573	10.0229	9.62325	9.28708
1416591_at	AF327929	Mm.275864	RAB34, member of RAS oncogene family	Rab34	10.1623	10.1852	9.91006	10.3452	10.1527	9.86845
1416592_at	AF276917	Mm.25844	glutaredoxin	Glrx	9.6746	9.09724	9.6825	9.44446	9.66925	9.39455
1416593_at	AF276917	Mm.25844	glutaredoxin	Glrx	8.62903	7.72595	8.76043	8.41526	8.84766	8.30469
1416594_at	BI658627	Mm.281691	secreted frizzled-related protein 1	Sfrp1	5.57359	3.96829	4.01814	3.83046	6.34241	6.44942
1416595_at	NM_025485	Mm.17949	mitochondrial ribosomal protein S22	Mrps22	10.9843	11.3332	10.7735	10.9509	10.9772	11.2297
1416596_at	BC010808	Mm.183126	solute carrier family 44, member 4	Slc44a4	2.98421	4.99363	4.94058	5.17358	2.91307	5.29769
1416597_at	NM_008233	Mm.279188	hepatoma-derived growth factor, related protein 2	Hdgfrp2	8.61507	8.046	8.55851	8.13291	8.69319	7.92087
1416598_at	NM_031184	Mm.134072	GLIS family zinc finger 2	Glis2	9.67343	9.16153	9.23216	9.76282	8.94649	9.07527
1416599_at	NM_031184	Mm.134072	GLIS family zinc finger 2	Glis2	6.25243	6.97014	6.78281	6.22679	7.01898	6.36178
1416600_a_at	AF282255	Mm.265744	regulator of calcineurin 1	Rcan1	10.1317	10.1701	10.2707	10.2502	10.1092	10.2959
1416601_a_at	AF282255	Mm.265744	regulator of calcineurin 1	Rcan1	5.51966	5.50722	7.07779	5.45962	6.91958	5.83535
1416602_a_at	NM_011236	Mm.149	RAD52 homolog (S. cerevisiae)	Rad52	7.44961	7.30501	7.51735	7.55303	7.79115	6.90716
1416603_at	NM_009079	Mm.307846	ribosomal protein L22 pseudogene /// ribosomal protein L22	Gm6784 /// Rpl22	13.224	13.9972	12.9833	13.0806	13.2985	14.2455
1416604_at	NM_025567	Mm.29196	cytochrome c-1	Cyc1	12.7661	13.2662	12.4551	12.6735	12.5628	13.3997
1416605_at	BC024944	Mm.28203	NHP2 ribonucleoprotein homolog (yeast)	Nhp2	9.67454	10.0639	9.46809	9.55875	9.67604	9.69615
1416606_s_at	BC024944	Mm.28203	NHP2 ribonucleoprotein homolog (yeast)	Nhp2	10.9577	11.7764	10.7709	10.9668	10.696	11.1691
1416607_at	AI461712	Mm.261842	RIKEN cDNA 4931406C07 gene	4931406C07Rik	9.82576	9.6858	10.1623	9.96743	9.84017	9.6675
1416608_a_at	NM_030561	Mm.290116	cDNA sequence BC004004	BC004004	11.6306	12.6459	11.4326	11.6102	11.3892	12.4706
1416609_at	NM_030561	Mm.290116	cDNA sequence BC004004	BC004004	11.4262	11.5474	11.3592	11.3861	11.4483	11.6888
1416610_a_at	NM_007711	Mm.259751	chloride channel 3	Clcn3	11.8684	10.847	11.6159	11.8538	11.6525	11.2486
1416611_at	BG965399	Mm.286069	secretory carrier membrane protein 2	Scamp2	9.79519	9.19581	9.44628	9.75287	9.5793	9.03994
1416612_at	BI251808	Mm.214016	cytochrome P450, family 1, subfamily b, polypeptide 1	Cyp1b1	9.74625	9.4362	8.85969	9.3052	9.06446	7.64229
1416613_at	BI251808	Mm.214016	cytochrome P450, family 1, subfamily b, polypeptide 1	Cyp1b1	5.24047	4.67216	5.19861	5.12082	5.26458	5.05761
1416614_at	BC010712	Mm.425101	EP300 interacting inhibitor of differentiation 1	Eid1	12.8904	12.9955	12.8808	12.896	12.9025	13.5719
1416615_at	NM_017393	Mm.287892	caseinolytic peptidase, ATP-dependent, proteolytic subunit homolog (E. coli)	Clpp	10.6279	10.8898	10.5871	10.5003	10.6899	10.3719
1416616_s_at	NM_017393	Mm.287892	caseinolytic peptidase, ATP-dependent, proteolytic subunit homolog (E. coli)	Clpp	10.4632	10.6968	10.2566	10.5418	10.3616	10.296
1416617_at	NM_080575	Mm.7044	acyl-CoA synthetase short-chain family member 1	Acss1	5.43301	5.77706	5.51179	5.33221	5.53007	5.63581
1416618_at	NM_008911	Mm.266888	protoporphyrinogen oxidase	Ppox	9.24065	9.28797	9.52732	9.62785	9.53375	8.64493
1416619_at	BC003967	Mm.273584	RIKEN cDNA 4632428N05 gene	4632428N05Rik	7.63393	6.22441	7.19181	7.16177	7.08067	7.40953
1416620_at	NM_018817	Mm.274232	SWI/SNF related matrix associated, actin dependent regulator of chromatin, subfamily a-like 1	Smarcal1	9.77159	9.19436	9.4779	9.58464	9.37959	9.27551
1416621_at	NM_008502	Mm.285453	lethal giant larvae homolog 1 (Drosophila)	Llgl1	10.5849	10.9478	10.2427	10.5287	10.1613	10.4382
1416622_at	NM_033572	Mm.29508	Williams-Beuren syndrome chromosome region 16 homolog (human)	Wbscr16	8.43155	7.90184	7.78718	7.80858	7.58568	7.95209
1416623_at	NM_013691	Mm.2114	thrombospondin 3	Thbs3	7.07906	6.44982	5.93912	6.35303	5.77265	6.15041
1416624_a_at	NM_019883	Mm.297372	RIKEN cDNA 2810422J05 gene /// predicted gene 11808 /// ubiquitin A-52 residue ribosomal protein fusion product 1	2810422J05Rik /// Gm11808 /// Uba52	14.5149	14.91	14.2741	14.5621	14.6489	14.6039
1416625_at	NM_009776	Mm.38888	serine (or cysteine) peptidase inhibitor, clade G, member 1	Serping1	7.905	8.00199	7.79884	7.79295	7.7392	7.56891
1416626_at	NM_011107	Mm.20190	phospholipase A2, group IB, pancreas	Pla2g1b	1.37879	1.68176	1.85354	1.27411	2.45359	2.16758
1416627_at	NM_016907	Mm.104955	serine protease inhibitor, Kunitz type 1	Spint1	6.70185	7.6141	6.93831	7.01417	7.56364	6.82979
1416628_at	NM_025791	Mm.440071	transmembrane protein 223	Tmem223	11.4039	11.9567	11.2583	11.4522	11.2637	12.06
1416629_at	NM_009201	Mm.1056	solute carrier family 1 (neutral amino acid transporter), member 5	Slc1a5	6.48936	7.40171	7.13696	6.81102	7.01914	6.78986
1416630_at	NM_008321	Mm.110	inhibitor of DNA binding 3	Id3	10.6255	10.9714	10.4291	10.4293	10.3001	10.4334
1416631_at	NM_026193	Mm.197568	adaptor-related protein complex AP-4, beta 1	Ap4b1	9.61175	10.2069	9.52358	9.50786	9.777	10.1146
1416632_at	BC011081	Mm.148155	similar to NADP-dependent malic enzyme (NADP-ME) (Malic enzyme 1) /// malic enzyme 1, NADP(+)-dependent, cytosolic	LOC677317 /// Me1	9.74635	9.91257	10.0634	9.82006	10.0361	11.3924
1416633_a_at	NM_026635	Mm.27107	family with sequence similarity 96, member A	Fam96a	11.8686	12.835	11.7303	11.7876	11.635	12.6262
1416634_at	NM_026635	Mm.27107	family with sequence similarity 96, member A	Fam96a	11.0383	10.9628	11.0365	10.9413	11.1166	11.329
1416635_at	NM_020561	Mm.2379	sphingomyelin phosphodiesterase, acid-like 3A	Smpdl3a	9.1867	9.28625	8.95021	9.09203	9.07978	9.1118
1416636_at	NM_053075	Mm.319175	similar to RAS-homolog enriched in brain /// Ras homolog enriched in brain	LOC100047161 /// Rheb	12.3888	13.1642	12.2545	12.3492	12.3628	13.2255
1416637_at	NM_009207	Mm.4580	solute carrier family 4 (anion exchanger), member 2	Slc4a2	9.15326	8.36297	9.12423	8.73349	9.19233	8.52122
1416638_at	NM_015772	Mm.39487	sal-like 2 (Drosophila)	Sall2	10.0168	9.99705	10.3864	9.99977	10.1355	10.2709
1416639_at	NM_019741	Mm.260220	solute carrier family 2 (facilitated glucose transporter), member 5	Slc2a5	4.65315	6.65658	5.69264	6.07678	6.02313	6.42242
1416640_at	NM_021487	Mm.58507	potassium voltage-gated channel, Isk-related family, member 1-like	Kcne1l	9.63133	9.34978	9.67623	9.76521	9.82151	8.74907
1416641_at	NM_010715	Mm.288179	ligase I, DNA, ATP-dependent	Lig1	9.13589	9.41042	9.12932	9.1902	9.11793	8.90989
1416642_a_at	BF608828	Mm.297482	tumor protein, translationally-controlled 1	Tpt1	15.0178	15.3029	14.5531	14.9953	14.9114	15.1569
1416643_at	BF608828	Mm.297482	tumor protein, translationally-controlled 1pseudogene /// similar to tumor protein, translationally-controlled 1 /// tumor protein, translationally-controlled 1	Gm6790 /// LOC632454 /// Tpt1	2.15065	0.85367	1.63507	3.58666	-0.336806	1.92743
1416644_a_at	NM_009153	Mm.4083	sema domain, immunoglobulin domain (Ig), short basic domain, secreted, (semaphorin) 3B	Sema3b	2.27202	2.75713	4.48682	1.59365	4.41589	2.94511
1416645_a_at	NM_007423	Mm.358570	alpha fetoprotein	Afp	4.19465	4.52147	4.43424	4.41182	2.48972	4.24875
1416646_at	NM_007423	Mm.358570	alpha fetoprotein	Afp	2.25047	4.26441	4.67399	3.63399	2.40971	4.11273
1416647_at	NM_007533	Mm.25848	branched chain ketoacid dehydrogenase E1, alpha polypeptide	Bckdha	8.25761	8.64508	8.55063	8.34778	8.60622	8.62389
1416648_at	NM_030238	Mm.181430	dynein cytoplasmic 1 heavy chain 1	Dync1h1	12.9875	13.2661	13.0053	12.8175	12.9795	13.0413
1416649_at	NM_007443	Mm.2197	alpha 1 microglobulin/bikunin	Ambp	3.23014	5.26832	4.43221	0.748083	2.69769	5.01428
1416650_at	NM_138954	Mm.28764	ret finger protein-like 4	Rfpl4	-0.177538	0.646845	-0.57447	1.0566	1.70831	3.23613
1416651_at	NM_013859	Mm.2310	zinc finger, HIT domain containing 2	Znhit2	9.83753	9.17719	9.69326	9.71358	9.72559	9.34108
1416652_at	NM_025711	Mm.383216	asporin	Aspn	5.37325	4.5503	6.54219	5.11901	6.41008	5.62702
1416653_at	NM_011504	Mm.316894	similar to vesicle transport protein /// syntaxin binding protein 3A	LOC100047484 /// Stxbp3a	9.4621	9.55398	9.46928	9.33845	9.44887	9.4646
1416654_at	NM_025286	Mm.292539	solute carrier family 31, member 2	Slc31a2	8.56117	8.01271	9.01024	8.49169	8.75781	8.25124
1416655_at	NM_021550	Mm.441410	C1GALT1-specific chaperone 1	C1galt1c1	11.2941	11.7553	11.2806	11.3082	11.3155	12.3095
1416656_at	NM_033444	Mm.29524	chloride intracellular channel 1	Clic1	9.33879	9.45044	9.80777	8.99608	9.61289	9.03785
1416657_at	NM_009652	Mm.6645	thymoma viral proto-oncogene 1	Akt1	10.798	10.7205	10.865	10.726	11.1951	10.6356
1416658_at	U91905	Mm.427436	frizzled-related protein	Frzb	8.19484	7.62272	8.78144	8.14065	8.16429	7.60559
1416659_at	AW701127	Mm.2238	eukaryotic translation initiation factor 3, subunit A	Eif3a	11.6467	11.7024	11.4892	11.6855	11.6602	12.0268
1416660_at	AW701127	Mm.2238	eukaryotic translation initiation factor 3, subunit A	Eif3a	7.93035	7.98139	8.56214	8.34446	9.00933	8.12127
1416661_at	AW701127	Mm.2238	eukaryotic translation initiation factor 3, subunit A	Eif3a	10.6751	7.45153	10.7769	9.85666	11.1598	10.3293
1416662_at	BI217574	Mm.278467	sarcosine dehydrogenase	Sardh	6.43748	6.21723	6.50766	6.13071	5.92316	5.66973
1416663_at	NM_025358	Mm.29939	NADH dehydrogenase (ubiquinone) 1 alpha subcomplex, 9	Ndufa9	12.255	13.3135	12.1022	12.2222	12.2142	12.9583
1416664_at	NM_023223	Mm.289747	cell division cycle 20 homolog (S. cerevisiae)	Cdc20	8.35349	9.44653	8.30004	8.11513	8.17637	8.48192
1416665_at	AF098949	Mm.20634	demethyl-Q 7	Coq7	11.0213	11.5176	10.9867	11.0962	10.7972	11.1129
1416666_at	NM_009255	Mm.3093	serine (or cysteine) peptidase inhibitor, clade E, member 2	Serpine2	10.4364	10.1241	10.6824	10.3005	10.6246	10.3988
1416667_at	NM_007898	Mm.27183	phenylalkylamine Ca2+ antagonist (emopamil) binding protein	Ebp	9.88242	10.3116	9.83005	9.81421	9.81909	10.1009
1416668_at	NM_025736	Mm.244512	tetratricopeptide repeat domain 35	Ttc35	11.7995	12.6967	11.3777	11.8083	11.8184	12.635
1416669_s_at	NM_013608	Mm.3746	nascent polypeptide-associated complex alpha polypeptide	Naca	13.3724	14.1583	12.7341	13.3865	13.1615	13.6461
1416670_at	AY091600	Mm.181009	SET domain, bifurcated 1	Setdb1	4.7186	0.236066	5.57501	4.85722	5.48163	1.42572
1416671_a_at	NM_053177	Mm.8356	mucolipin 1	Mcoln1	8.45736	7.94007	8.54319	7.98429	8.52756	7.67553
1416672_s_at	NM_053177	Mm.8356	mucolipin 1	Mcoln1	8.37271	8.16776	9.26917	8.50327	9.18275	8.49983
1416673_at	NM_019517	Mm.97885	beta-site APP-cleaving enzyme 2	Bace2	6.59132	6.73097	6.82341	5.15722	6.48126	6.70877
1416674_at	D88187	Mm.4860	protein tyrosine phosphatase, receptor type, U	Ptpru	6.42029	7.01998	6.55882	6.62286	6.36522	6.68789
1416675_s_at	NM_019676	Mm.23963	phospholipase C, delta 1	Plcd1	10.2311	9.70462	9.70433	10.2343	9.80359	9.47364
1416676_at	NM_023125	Mm.2160	kininogen 1	Kng1	3.71695	0.716767	1.12024	3.91514	1.54514	-0.335117
1416677_at	NM_013475	Mm.2266	apolipoprotein H	Apoh	5.18656	5.72752	5.21402	5.21851	5.33942	6.32443
1416678_at	NM_011991	Mm.40	COP9 (constitutive photomorphogenic) homolog, subunit 3 (Arabidopsis thaliana)	Cops3	12.5199	12.2552	12.1071	12.4455	12.2452	12.7668
1416679_at	BC009119	Mm.399042	ATP-binding cassette, sub-family D (ALD), member 3	Abcd3	11.672	11.9121	11.5619	11.6835	11.3715	11.7232
1416680_at	AK018443	Mm.9002	ubiquitin protein ligase E3A	Ube3a	12.1451	11.2698	12.2256	12.3052	12.3768	12.5568
1416681_at	AK018443	Mm.9002	ubiquitin protein ligase E3A	Ube3a	8.04044	8.09174	8.56635	8.11137	8.87631	8.35931
1416682_at	AK018443	Mm.9002	ubiquitin protein ligase E3A	Ube3a	8.6453	8.40394	8.68091	8.74243	8.79283	9.67655
1416683_at	NM_138749	Mm.267514	plexin B2	Plxnb2	10.4486	10.7688	10.4148	10.4163	10.3266	10.3121
1416684_at	NM_007991	Mm.4595	fibrillarin	Fbl	10.5442	10.1689	10.3074	10.3587	10.1046	10.2868
1416685_s_at	NM_007991	Mm.4595	fibrillarin	Fbl	10.9447	11.082	10.6798	10.8786	10.5969	10.7956
1416686_at	BC021352	Mm.79983	procollagen lysine, 2-oxoglutarate 5-dioxygenase 2	Plod2	8.55054	8.36546	8.49275	8.703	8.13709	7.89851
1416687_at	BC021352	Mm.79983	procollagen lysine, 2-oxoglutarate 5-dioxygenase 2	Plod2	7.88317	7.4725	8.37608	8.11406	8.38312	7.74611
1416688_at	NM_013669	Mm.281651	synaptosomal-associated protein 91	Snap91	12.5437	12.8545	12.6104	12.577	12.5131	13.3438
1416689_at	NM_011656	Mm.10214	tuftelin 1	Tuft1	7.51067	7.8644	7.83948	7.56401	7.58946	8.01596
1416690_at	NM_019581	Mm.22147	GTP binding protein 2	Gtpbp2	9.87568	9.21742	9.80966	9.96209	9.9764	9.3512
1416691_at	NM_019581	Mm.22147	GTP binding protein 2	Gtpbp2	7.47689	7.26556	8.30477	7.31115	8.36868	6.54213
1416692_at	NM_016706	Mm.268004	coilin	Coil	10.1813	10.2299	10.3653	10.2544	10.064	10.4812
1416693_at	NM_013519	Mm.14092	forkhead box C2	Foxc2	4.98662	1.18863	5.59554	1.89005	4.71547	3.58509
1416694_at	NM_010294	Mm.61206	glycerol kinase 2	Gk2	2.20303	3.87235	-0.737544	3.05863	1.86677	2.1037
1416695_at	BC002055	Mm.1508	translocator protein	Tspo	7.9024	8.25664	7.40992	7.44913	7.38018	8.28299
1416696_at	NM_080837	Mm.294870	DNA segment, Chr 17, Wayne State University 104, expressed	D17Wsu104e	10.1845	10.5597	10.1633	10.0064	10.3298	10.5542
1416697_at	NM_010074	Mm.1151	dipeptidylpeptidase 4	Dpp4	1.77256	4.2693	4.75529	1.54056	4.7002	0.969269
1416698_a_at	NM_016904	Mm.3049	CDC28 protein kinase 1b	Cks1b	11.6116	12.9165	11.4462	11.487	11.2202	12.3183
1416699_at	NM_026124	Mm.29264	RIKEN cDNA 1110008F13 gene	1110008F13Rik	12.4029	12.7403	12.2203	12.279	12.2844	12.9009
1416700_at	BC009002	Mm.46497	Rho family GTPase 3	Rnd3	10.6999	11.266	10.4558	10.9677	10.4886	11.1067
1416701_at	BC009002	Mm.46497	Rho family GTPase 3	Rnd3	8.7263	8.30841	9.23285	8.60994	9.20043	8.14397
1416702_at	NM_009250	Mm.41560	serine (or cysteine) peptidase inhibitor, clade I, member 1	Serpini1	8.97332	8.62008	9.34965	8.87722	9.66974	8.57508
1416703_at	BC012235	Mm.311337	mitogen-activated protein kinase 14	Mapk14	10.597	10.3846	10.3216	10.6131	10.3249	10.17
1416704_at	BC012235	Mm.311337	mitogen-activated protein kinase 14	Mapk14	6.14772	5.45227	6.83147	6.00033	6.52156	5.89165
1416705_at	BG916066	Mm.240912	ribulose-5-phosphate-3-epimerase	Rpe	9.80207	9.58153	9.70561	9.71464	9.72136	10.3049
1416706_at	BG916066	Mm.240912	ribulose-5-phosphate-3-epimerase	Rpe	9.11357	8.70802	9.78085	9.44712	9.66452	9.19742
1416707_a_at	NM_025928	Mm.36715	polyamine-modulated factor 1	Pmf1	4.71139	3.707	4.338	3.18491	3.61438	3.4054
1416708_a_at	NM_027898	Mm.27366	GRAM domain containing 1A	Gramd1a	10.0895	9.1685	9.8463	10.006	9.63432	8.75821
1416709_a_at	NM_031375	Mm.21175	neugrin, neurite outgrowth associated	Ngrn	10.438	10.5772	10.6449	10.6525	10.6255	10.9445
1416710_at	NM_026239	Mm.41489	transmembrane protein 35	Tmem35	9.10086	8.89964	10.2243	9.25284	10.0098	8.58217
1416711_at	NM_009322	Mm.308525	T-box brain gene 1	Tbr1	6.09475	4.84334	6.17749	5.73308	5.48542	6.13735
1416712_at	NM_008820	Mm.69751	peptidase D	Pepd	9.19333	9.42691	9.43345	9.26371	9.13151	9.06974
1416713_at	NM_026481	Mm.29358	tubulin polymerization-promoting protein family member 3	Tppp3	10.0474	10.0631	9.95199	9.92158	10.0002	9.87514
1416714_at	BG069095	Mm.334861	interferon regulatory factor 8	Irf8	6.67776	6.1516	7.21556	6.70093	6.82142	6.36222
1416715_at	NM_008126	Mm.90003	gap junction protein, beta 3	Gjb3	1.87122	2.24084	3.20112	3.78935	1.54329	1.45239
1416716_at	NM_010112	Mm.236438	embryonal Fyn-associated substrate	Efs	8.72729	7.95652	8.1597	8.82766	7.7972	7.8849
1416717_at	NM_009420	Mm.1296	cysteine-rich secretory protein 2	Crisp2	1.80138	4.22986	0.443304	0.861901	3.36975	3.84777
1416718_at	NM_007529	Mm.4598	brevican	Bcan	6.44117	6.12083	6.91899	6.63054	6.66157	6.55955
1416719_a_at	NM_025963	Mm.275810	ribosomal protein S10	Rps10	13.7766	14.7102	13.4941	13.7983	13.8131	14.3646
1416720_at	AW539046	Mm.24042	splicing factor, arginine/serine-rich 6	Sfrs6	11.0043	11.2996	10.5036	11.0634	10.4063	10.8429
1416721_s_at	AW539046	Mm.24042	splicing factor, arginine/serine-rich 6	Sfrs6	12.6587	12.9274	12.1489	12.7343	12.2755	12.4757
1416722_at	NM_025812	Mm.150856	high mobility group 20A	Hmg20a	11.6517	11.3012	11.4871	11.601	11.592	11.0722
1416723_at	AI639846	Mm.4269	transcription factor 4	Tcf4	12.1849	11.8153	11.8722	12.256	11.9566	11.387
1416724_x_at	AI639846	Mm.4269	transcription factor 4	Tcf4	11.8946	10.6677	11.5247	11.969	11.4244	10.2605
1416725_at	AI639846	Mm.4269	transcription factor 4	Tcf4	4.74138	5.65215	5.22315	5.16842	4.52561	4.6986
1416726_s_at	NM_133777	Mm.389787	ubiquitin-conjugating enzyme E2S	Ube2s	11.7096	12.1397	11.6137	11.7499	11.7239	11.9441
1416727_a_at	NM_025797	Mm.31018	cytochrome b-5	Cyb5	11.3782	12.3707	11.1945	11.2072	10.8735	12.0962
1416728_at	NM_009975	Mm.378901	casein kinase 2, beta polypeptide	Csnk2b	12.0552	12.3681	11.9258	11.9307	11.9148	11.8154
1416729_at	NM_008877	Mm.971	plasminogen	Plg	2.24919	2.32668	1.11596	3.62544	1.08696	2.35004
1416730_at	BC004574	Mm.28630	RNA terminal phosphate cyclase-like 1	Rcl1	8.03969	8.3085	8.6057	8.02306	8.45063	8.61366
1416731_at	BB166592	Mm.130362	topoisomerase (DNA) II beta	Top2b	12.1418	12.8451	12.0715	12.1006	11.914	12.9489
1416732_at	BB166592	Mm.130362	topoisomerase (DNA) II beta	Top2b	9.72942	8.65264	9.61985	9.56855	9.96581	9.29186
1416733_at	NM_013791	Mm.238038	muskelin 1, intracellular mediator containing kelch motifs	Mkln1	9.9963	10.5459	9.95934	10.0545	9.95516	10.091
1416734_at	NM_013791	Mm.238038	muskelin 1, intracellular mediator containing kelch motifs	Mkln1	5.74986	4.60662	4.76281	4.04918	4.34544	4.56158
1416735_at	NM_019734	Mm.22547	N-acylsphingosine amidohydrolase 1	Asah1	10.7521	11.099	10.7961	10.8711	10.8823	11.383
1416736_at	NM_138660	Mm.40120	cancer susceptibility candidate 3	Casc3	10.5314	10.2227	10.7272	10.7125	10.6076	9.88208
1416737_at	NM_008195	Mm.275654	glycogen synthase 1, muscle	Gys1	7.31806	6.41921	7.66292	7.78322	7.38629	5.01362
1416738_at	NM_028227	Mm.153372	BRCA1 associated protein	Brap	9.33605	8.09851	9.12844	9.12756	8.90215	8.19334
1416739_a_at	NM_028227	Mm.153372	BRCA1 associated protein	Brap	1.85737	2.67585	4.88094	5.1167	3.84873	3.88709
1416740_at	AW744319	Mm.7281	collagen, type V, alpha 1	Col5a1	8.16863	7.16642	6.85055	7.75895	6.7651	6.92153
1416741_at	AW744319	Mm.7281	collagen, type V, alpha 1	Col5a1	5.78752	4.58692	3.4911	5.04433	5.03782	4.26264
1416742_at	NM_011801	Mm.279437	craniofacial development protein 1	Cfdp1	11.8727	12.5995	11.5947	11.9262	11.8621	12.2419
1416743_at	NM_133806	Mm.27969	similar to UDP-N-acetylhexosamine pyrophosphorylase /// UDP-N-acetylglucosamine pyrophosphorylase 1	LOC640502 /// Uap1	9.99059	10.0172	9.91711	9.92326	10.1324	9.62432
1416744_at	NM_133806	Mm.27969	similar to UDP-N-acetylhexosamine pyrophosphorylase /// UDP-N-acetylglucosamine pyrophosphorylase 1	LOC640502 /// Uap1	2.34694	3.99217	3.16893	2.7097	2.23923	3.39669
1416745_x_at	NM_133806	Mm.27969	similar to UDP-N-acetylhexosamine pyrophosphorylase /// UDP-N-acetylglucosamine pyrophosphorylase 1	LOC640502 /// Uap1	5.78548	4.83219	5.83081	5.40495	4.77902	5.96795
1416746_at	NM_010436	Mm.245931	H2A histone family, member X	H2afx	10.3697	11.0335	10.5065	10.5496	10.3448	10.6662
1416747_at	NM_134100	Mm.287740	major facilitator superfamily domain containing 5	Mfsd5	8.53256	8.85091	9.15653	8.64877	8.92371	8.95682
1416748_a_at	NM_018736	Mm.149071	meiotic recombination 11 homolog A (S. cerevisiae)	Mre11a	7.62827	7.82111	7.45984	7.56926	7.15178	6.72905
1416749_at	NM_019564	Mm.30156	HtrA serine peptidase 1	Htra1	12.3146	12.8986	11.8716	12.1819	11.9901	12.9535
1416750_at	NM_011014	Mm.425181	sigma non-opioid intracellular receptor 1	Sigmar1	8.62631	8.30121	9.1786	8.742	8.81444	8.29826
1416751_a_at	NM_017397	Mm.272826	DEAD (Asp-Glu-Ala-Asp) box polypeptide 20	Ddx20	9.3802	9.50622	9.32333	9.27491	9.16782	9.60102
1416752_at	NM_011918	Mm.29733	LIM domain binding 3	Ldb3	2.57068	4.52605	2.14883	1.75013	3.3437	1.40713
1416753_at	NM_008923	Mm.306163	protein kinase, cAMP dependent regulatory, type I beta	Prkar1b	10.2932	10.1994	10.8428	10.15	10.8397	10.0373
1416754_at	NM_008923	Mm.306163	protein kinase, cAMP dependent regulatory, type I beta	Prkar1b	5.32595	4.65651	7.43464	5.91663	7.04964	4.20469
1416755_at	AK002290	Mm.282092	DnaJ (Hsp40) homolog, subfamily B, member 1	Dnajb1	11.1188	11.0775	11.1582	11.1545	11.0753	11.0298
1416756_at	AK002290	Mm.282092	DnaJ (Hsp40) homolog, subfamily B, member 1	Dnajb1	9.38833	9.29378	9.98801	9.37676	9.95137	9.27639
1416757_at	BC027435	Mm.335237	Zwilch, kinetochore associated, homolog (Drosophila)	Zwilch	7.36188	7.20959	7.345	6.8142	6.97455	6.87851
1416758_at	NM_133715	Mm.397197	Rho GTPase activating protein 27	Arhgap27	6.94688	7.22325	7.11904	6.94891	7.21135	7.05419
1416759_at	NM_138315	Mm.290431	microtubule associated monoxygenase, calponin and LIM domain containing 1	Mical1	6.86331	7.19226	6.73598	7.23434	7.14307	6.4307
1416760_at	NM_134045	Mm.308296	UDP-N-acetyl-alpha-D-galactosamine:polypeptide N-acetylgalactosaminyltransferase-like 1	Galntl1	7.91301	7.96289	8.4324	8.23286	8.24295	7.42884
1416761_at	BC014753	Mm.5079	hydroxysteroid 11-beta dehydrogenase 2	Hsd11b2	7.07986	7.61707	7.03669	6.61091	7.67863	6.99728
1416762_at	NM_009112	Mm.1	S100 calcium binding protein A10 (calpactin)	S100a10	10.0704	11.1651	10.0652	10.1788	10.3122	10.7141
1416763_at	NM_133837	Mm.181490	cell division cycle 123 homolog (S. cerevisiae)	Cdc123	10.6439	11.1022	11.2661	10.6298	11.356	10.846
1416764_at	NM_025562	Mm.25849	fission 1 (mitochondrial outer membrane) homolog (yeast)	Fis1	12.0613	13.0943	12.0982	11.9987	12.0957	12.7713
1416765_s_at	NM_025571	Mm.391649	predicted gene 9803 /// mitochondria-associated protein involved in granulocyte-macrophage colony-stimulating factor signal transduction	Gm9803 /// Magmas	11.6139	12.7178	11.6862	11.6263	11.5753	12.4655
1416766_at	NM_133684	Mm.177724	MOCO sulphurase C-terminal domain containing 2	Mosc2	10.6828	11.1881	10.6656	10.7664	10.6507	10.9925
1416767_a_at	NM_133697	Mm.10709	RIKEN cDNA 1110003E01 gene	1110003E01Rik	10.9633	11.967	10.8786	11.015	10.6124	11.7087
1416768_at	NM_133697	Mm.10709	RIKEN cDNA 1110003E01 gene	1110003E01Rik	11.2043	11.4414	10.8988	11.1908	10.7786	11.0505
1416769_s_at	NM_033617	Mm.207052	ATPase, H+ transporting, lysosomal V0 subunit B	Atp6v0b	12.3359	11.693	12.4078	12.2099	12.5049	11.7293
1416770_at	NM_021537	Mm.28761	serine/threonine kinase 25 (yeast)	Stk25	11.7473	11.6066	11.4163	11.4478	11.4715	11.464
1416771_at	BC003736	Mm.8392	trafficking protein particle complex 3	Trappc3	9.43209	9.48286	10.1758	9.27759	10.233	9.33021
1416772_at	NM_009949	Mm.307620	carnitine palmitoyltransferase 2	Cpt2	8.94774	8.92752	8.88718	8.74248	8.97166	8.75207
1416773_at	NM_009516	Mm.287173	WEE 1 homolog 1 (S. pombe)	Wee1	8.18912	8.28179	7.97694	8.25093	7.57997	7.80332
1416774_at	NM_009516	Mm.287173	WEE 1 homolog 1 (S. pombe)	Wee1	2.2857	4.66109	5.20324	5.99888	2.32212	3.39716
1416775_at	NM_025504	Mm.159956	ATP5S-like	Atp5sl	8.72298	8.28148	8.71004	8.86179	8.96598	8.65617
1416776_at	NM_016669	Mm.9114	crystallin, mu	Crym	13.1735	13.8273	12.9483	13.1997	12.9051	12.754
1416777_at	NM_026087	Mm.46089	carcinoembryonic antigen-related cell adhesion molecule 12	Ceacam12	2.8504	3.41282	2.34482	3.77461	0.365332	3.78124
1416778_at	BE197945	Mm.398690	serum deprivation response	Sdpr	7.0529	7.00046	7.09738	6.60911	6.73099	6.78218
1416779_at	BE197945	Mm.398690	serum deprivation response	Sdpr	6.82637	4.80126	6.71521	6.23264	5.90165	5.70762
1416780_at	NM_021514	Mm.272582	phosphofructokinase, muscle	Pfkm	10.2822	9.89011	10.2995	10.1446	10.1209	10.0638
1416781_at	NM_138602	Mm.28850	PRA1 domain family 2	Praf2	9.5735	7.90392	9.72631	9.87986	9.60333	8.228
1416782_s_at	NM_138602	Mm.28850	PRA1 domain family 2	Praf2	10.8575	9.87562	10.9714	10.7431	10.9183	9.97036
1416783_at	NM_009311	Mm.1440	tachykinin 1	Tac1	10.7471	11.6273	10.6006	11.0999	10.0956	11.6799
1416784_at	NM_031190	Mm.478333	phosphoglycerate kinase 2	Pgk2	4.70949	1.79559	2.69582	2.3844	0.253139	2.00597
1416785_at	NM_027398	Mm.252514	Kv channel-interacting protein 1	Kcnip1	9.33668	8.20498	9.90411	9.39048	9.85902	9.12715
1416786_at	NM_007394	Mm.689	activin A receptor, type 1	Acvr1	6.94144	6.28039	7.27706	6.73166	7.07221	6.18039
1416787_at	NM_007394	Mm.689	activin A receptor, type 1	Acvr1	5.47629	4.81324	4.68688	5.5744	4.3939	5.05254
1416788_a_at	NM_008323	Mm.14825	isocitrate dehydrogenase 3 (NAD+), gamma	Idh3g	11.8688	13.0635	11.5408	11.8932	11.5057	12.5355
1416789_at	NM_008323	Mm.14825	isocitrate dehydrogenase 3 (NAD+), gamma	Idh3g	12.1117	12.7772	11.6962	12.1024	11.867	12.1694
1416790_a_at	NM_011561	Mm.284252	predicted gene 5806 /// predicted gene 9855 /// thymine DNA glycosylase	Gm5806 /// Gm9855 /// Tdg	10.8211	11.4326	10.8757	10.739	10.8286	11.2939
1416791_a_at	BC005594	Mm.7271	nuclear RNA export factor 1 homolog (S. cerevisiae)	Nxf1	11.0666	11.3858	10.7401	11.1072	10.6449	10.7493
1416792_at	NM_008014	Mm.14501	protein phosphatase 1G (formerly 2C), magnesium-dependent, gamma isoform	Ppm1g	10.8247	10.6024	11.1315	10.8296	11.1291	10.4152
1416793_at	NM_019717	Mm.175403	atlastin GTPase 2	Atl2	11.0638	11.5889	11.0574	11.1396	11.1203	11.4708
1416794_at	NM_019717	Mm.175403	atlastin GTPase 2	Atl2	6.70622	6.70224	8.28047	6.71823	8.00758	6.33924
1416795_at	NM_030004	Mm.25539	crystallin, lambda 1	Cryl1	7.42747	6.88964	7.3906	7.68332	7.3632	7.26595
1416796_at	NM_010879	Mm.389903	similar to SH2/SH3 adaptor protein /// non-catalytic region of tyrosine kinase adaptor protein 2	LOC100044475 /// Nck2	9.70431	9.54158	9.49083	9.63672	9.55952	9.5446
1416797_at	NM_010879	Mm.389903	similar to SH2/SH3 adaptor protein /// non-catalytic region of tyrosine kinase adaptor protein 2	LOC100044475 /// Nck2	5.23258	3.20889	6.35418	5.15701	6.39847	5.04898
1416798_a_at	NM_019731	Mm.41787	non-metastatic cells 4, protein expressed in	Nme4	7.14435	7.30125	7.11399	7.53271	7.26905	7.17201
1416799_at	AV320241	Mm.244705	transient receptor potential cation channel, subfamily M, member 7	Trpm7	10.512	11.07	10.3325	10.4537	10.0409	11.0206
1416800_at	AV320241	Mm.244705	transient receptor potential cation channel, subfamily M, member 7	Trpm7	8.86939	8.08802	9.14474	8.77199	8.9847	8.25477
1416801_at	AV320241	Mm.244705	transient receptor potential cation channel, subfamily M, member 7	Trpm7	9.59472	7.24976	9.38709	9.3888	9.69973	8.76701
1416802_a_at	NM_026410	Mm.23526	cell division cycle associated 5	Cdca5	6.56876	6.78042	5.91224	5.73444	5.87036	6.51221
1416803_at	NM_010222	Mm.24720	FK506 binding protein 7	Fkbp7	8.17101	8.7045	7.79306	8.15231	7.45854	8.351
1416804_at	NM_053252	Mm.210447	EH domain binding protein 1-like 1	Ehbp1l1	5.75725	6.57355	6.3668	5.33517	6.61509	6.39169
1416805_at	NM_133187	Mm.460017	RIKEN cDNA 1110032E23 gene	1110032E23Rik	6.17273	6.23271	6.20847	5.64031	5.82403	6.16994
1416806_at	NM_007997	Mm.4719	ferredoxin reductase	Fdxr	6.82583	7.75506	6.97139	7.15729	7.1493	6.62992
1416807_at	NM_019865	Mm.286408	predicted gene 11970 /// predicted gene 12936 /// predicted gene 6525 /// predicted gene 8001 /// predicted gene 8697 /// ribosomal protein L36A	Gm11970 /// Gm12936 /// Gm6525 /// Gm8001 /// Gm8697 /// Rpl36a	12.8662	14.9657	13.1194	13.0715	13.7601	14.777
1416808_at	X14480	Mm.4691	nidogen 1	Nid1	9.98703	8.9484	9.79885	9.5124	9.90573	9.27268
1416809_at	BC010528	Mm.332844	cytochrome P450, family 3, subfamily a, polypeptide 11	Cyp3a11	3.59522	4.59976	4.77182	2.85278	4.89582	2.93749
1416810_at	BC013344	Mm.329083	male enhanced antigen 1	Mea1	11.2724	11.3383	10.7791	11.2781	11.1163	11.1235
1416811_s_at	NM_007796	Mm.30144	cytotoxic T lymphocyte-associated protein 2 alpha /// cytotoxic T lymphocyte-associated protein 2 beta	Ctla2a /// Ctla2b	8.55405	8.67103	8.25803	8.45089	8.27479	8.22082
1416812_at	BG518542	Mm.333219	cytotoxic granule-associated RNA binding protein 1	Tia1	11.5021	11.8873	11.6205	11.56	11.4499	11.1301
1416813_at	BG518542	Mm.333219	cytotoxic granule-associated RNA binding protein 1	Tia1	10.5864	10.7855	10.9111	10.9283	10.9029	10.1709
1416814_at	BG518542	Mm.333219	cytotoxic granule-associated RNA binding protein 1	Tia1	11.028	11.4762	10.9942	11.2322	11.0465	11.0008
1416815_s_at	BE986800	Mm.927	budding uninhibited by benzimidazoles 3 homolog (S. cerevisiae)	Bub3	11.6385	12.2783	11.482	11.6771	11.4784	11.9939
1416816_at	NM_021605	Mm.143817	NIMA (never in mitosis gene a)-related expressed kinase 7	Nek7	11.0573	11.0844	11.1223	11.1413	11.1391	11.2155
1416817_at	NM_021605	Mm.143817	NIMA (never in mitosis gene a)-related expressed kinase 7	Nek7	7.84001	7.53365	7.36728	7.7753	8.09766	7.78851
1416818_at	NM_020606	Mm.143763	parvin, alpha	Parva	6.71441	5.58396	6.76868	6.41544	6.83598	5.35597
1416819_at	AK013255	Mm.32331	cell division cycle 37 homolog (S. cerevisiae)	Cdc37	11.5945	11.2118	11.6532	11.5007	11.5378	11.1592
1416820_at	AK013255	Mm.32331	cell division cycle 37 homolog (S. cerevisiae)	Cdc37	7.32279	6.29229	7.63148	7.10588	7.22899	6.80898
1416821_at	BC013711	Mm.256480	DiGeorge syndrome critical region gene 14	Dgcr14	6.93653	7.1445	7.43228	7.33755	7.24132	7.15195
1416822_at	BC013711	Mm.256480	DiGeorge syndrome critical region gene 14	Dgcr14	7.39201	7.16399	7.68425	7.66175	7.19159	6.90336
1416823_a_at	NM_020573	Mm.259470	oxysterol binding protein-like 1A	Osbpl1a	9.82343	9.53243	9.77333	10.1896	10.1117	9.91463
1416824_at	NM_026592	Mm.31263	RIKEN cDNA B230118H07 gene	B230118H07Rik	11.9317	12.9703	11.5429	11.9264	11.8006	12.7758
1416825_at	NM_009228	Mm.1541	syntrophin, acidic 1	Snta1	10.1551	9.83463	9.95696	9.85227	10.4307	9.61702
1416826_a_at	NM_020048	Mm.440560	mediator complex subunit 20	Med20	10.4988	11.6011	10.6327	10.5661	10.5471	11.2498
1416827_at	NM_011539	Mm.4054	thromboxane A synthase 1, platelet	Tbxas1	5.83768	6.36418	5.7671	6.75891	6.43812	5.65862
1416828_at	BC018249	Mm.45953	synaptosomal-associated protein 25	Snap25	13.9191	13.8841	13.7359	14.0001	13.8747	14.3482
1416829_at	NM_016774	Mm.238973	ATP synthase, H+ transporting mitochondrial F1 complex, beta subunit	Atp5b	13.8046	14.323	13.6269	13.669	13.7772	14.5908
1416830_at	NM_020003	Mm.439922	RIKEN cDNA 0610031J06 gene	0610031J06Rik	10.1334	9.78467	10.0069	9.88836	9.97756	9.33838
1416831_at	AI649303	Mm.8856	neuraminidase 1	Neu1	9.37955	8.6364	9.52465	9.10476	9.28663	9.0025
1416832_at	NM_026228	Mm.30239	solute carrier family 39 (metal ion transporter), member 8	Slc39a8	8.79248	7.56286	8.4403	8.20454	8.91199	8.03383
1416833_at	NM_029550	Mm.218561	kidney expressed gene 1	Keg1	4.92009	4.93616	4.62144	3.48322	4.56851	4.35036
1416834_x_at	NM_026612	Mm.29415	NADH dehydrogenase (ubiquinone) 1 beta subcomplex, 2	Ndufb2	12.2053	13.3814	11.9804	12.0929	12.0919	13.4349
1416835_s_at	NM_009665	Mm.253533	S-adenosylmethionine decarboxylase 1	Amd1	11.4472	10.0561	11.0179	11.3154	11.1446	10.9883
1416836_at	BC011058	Mm.472719	low-density lipoprotein receptor-related protein 10	Lrp10	9.73376	9.44157	9.64075	9.8427	9.73356	9.85731
1416837_at	BC018228	Mm.19904	BCL2-associated X protein	Bax	8.96879	9.33644	9.75799	8.86909	9.58092	9.29974
1416838_at	NM_008650	Mm.259884	methylmalonyl-Coenzyme A mutase	Mut	9.55529	9.76818	9.46184	9.6401	9.52664	9.54579
1416839_at	NM_008650	Mm.259884	methylmalonyl-Coenzyme A mutase	Mut	1.54031	2.54645	-0.449773	2.92388	2.38323	3.96947
1416840_at	NM_026524	Mm.29429	Mid1 interacting protein 1 (gastrulation specific G12-like (zebrafish))	Mid1ip1	10.9594	11.064	11.1863	10.9371	11.0738	11.1059
1416841_at	NM_025423	Mm.272430	RIKEN cDNA 1110059E24 gene	1110059E24Rik	10.9218	11.3909	10.7274	11.0652	10.9268	11.5174
1416842_at	NM_010360	Mm.282351	glutathione S-transferase, mu 5	Gstm5	12.6807	13.7542	12.1563	12.7144	12.3492	13.3196
1416843_at	NM_008801	Mm.12925	phosphodiesterase 6D, cGMP-specific, rod, delta	Pde6d	11.459	10.7643	11.1756	11.3526	11.5408	11.4798
1416844_at	NM_133182	Mm.32020	protein arginine N-methyltransferase 2	Prmt2	10.8577	11.8639	11.742	10.9296	11.4344	11.5062
1416845_at	NM_133804	Mm.27387	transmembrane protein 132A	Tmem132a	10.9706	10.5666	11.085	10.9441	11.0181	10.2203
1416846_a_at	NM_018884	Mm.321654	PDZ domain containing RING finger 3	Pdzrn3	9.6419	9.1187	9.6781	9.50662	9.41867	9.06917
1416847_s_at	NM_133893	Mm.247620	2'-5' oligoadenylate synthetase 1D /// 2'-5' oligoadenylate synthetase 1E	Oas1d /// Oas1e	5.05303	5.32283	4.35061	3.85046	4.45624	4.57662
1416848_at	NM_025401	Mm.390165	ubiquitin-like 5	Ubl5	9.86949	9.73767	9.78647	9.51854	9.91657	9.80208
1416849_at	NM_134007	Mm.254114	CDGSH iron sulfur domain 1	Cisd1	11.3986	12.0964	11.4945	11.4165	11.6384	11.6989
1416850_s_at	NM_134007	Mm.254114	CDGSH iron sulfur domain 1	Cisd1	13.2007	14.0046	12.9969	13.1876	13.0912	13.7759
1416851_at	NM_133726	Mm.180337	Suppression of tumorigenicity 13	St13	6.0007	7.11743	7.63974	5.47192	7.32452	6.43775
1416852_a_at	BC017126	Mm.456184	neurochondrin	Ncdn	10.8159	10.1045	10.9141	10.6447	10.4983	9.93911
1416853_at	BC017126	Mm.456184	neurochondrin	Ncdn	9.3729	8.73518	10.318	9.77275	9.98653	8.46692
1416854_at	NM_011402	Mm.284891	solute carrier family 34 (sodium phosphate), member 2	Slc34a2	6.18382	6.06163	6.57492	5.56278	7.09052	5.96105
1416855_at	BB550400	Mm.22701	growth arrest specific 1	Gas1	12.3501	12.32	11.6802	12.0738	11.0559	12.3496
1416856_at	BC005579	Mm.25119	RIKEN cDNA 3230401D17 gene	3230401D17Rik	10.8247	10.776	10.4256	10.6872	10.4255	10.7019
1416857_at	NM_009143	Mm.390372	stromal cell derived factor 2	Sdf2	12.1171	12.7886	11.8203	12.0346	12.0052	12.562
1416858_a_at	NM_013902	Mm.28480	FK506 binding protein 3	Fkbp3	12.3325	13.7527	12.1438	12.2412	12.2274	13.665
1416859_at	NM_013902	Mm.28480	FK506 binding protein 3	Fkbp3	11.7594	12.7636	11.6862	11.7793	11.9104	12.796
1416860_s_at	BC016573	Mm.25709	inhibitor of growth family, member 1	Ing1	10.4484	10.9566	10.7172	10.2629	10.1726	11.0157
1416861_at	NM_011484	Mm.273174	signal transducing adaptor molecule (SH3 domain and ITAM motif) 1	Stam	11.3836	11.5464	11.0789	11.3575	11.264	11.4441
1416862_at	NM_011484	Mm.273174	signal transducing adaptor molecule (SH3 domain and ITAM motif) 1	Stam	9.57353	9.46404	9.56951	9.90016	9.80255	9.90695
1416863_at	NM_022419	Mm.276383	abhydrolase domain containing 8	Abhd8	10.5819	10.2542	10.9636	10.3794	10.8827	10.4001
1416864_at	NM_009298	Mm.245577	surfeit gene 6	Surf6	9.01509	9.02917	9.20878	8.72458	8.81748	9.16651
1416865_at	BC011462	Mm.8142	FYVE, RhoGEF and PH domain containing 1	Fgd1	8.95642	7.87956	9.06942	8.71838	9.01499	8.18129
1416866_at	NM_009748	Mm.286457	blocked early in transport 1 homolog (S. cerevisiae)	Bet1	9.21567	9.51831	9.25981	9.45348	9.16306	9.71595
1416867_at	NM_009748	Mm.286457	blocked early in transport 1 homolog (S. cerevisiae)	Bet1	8.72706	8.81914	8.92178	8.53591	8.96101	9.29242
1416868_at	BC027026	Mm.1912	cyclin-dependent kinase inhibitor 2C (p18, inhibits CDK4)	Cdkn2c	8.81508	9.32203	8.89932	8.76083	8.71937	8.89792
1416869_x_at	NM_023684	Mm.440138	Lck interacting transmembrane adaptor 1	Lime1	8.97941	8.81136	8.90281	9.13985	8.9487	7.62644
1416870_at	NM_017470	Mm.288159	dynein, axonemal, light chain 4	Dnalc4	9.9207	9.85782	10.1834	9.82243	10.3501	9.84676
1416871_at	NM_007403	Mm.15969	a disintegrin and metallopeptidase domain 8	Adam8	6.47676	6.30121	6.52036	6.54289	6.32685	5.45132
1416872_at	NM_019656	Mm.46701	tetraspanin 6	Tspan6	10.4804	11.1791	10.512	10.5219	10.6771	11.0337
1416873_a_at	NM_016756	Mm.111326	cyclin-dependent kinase 2	Cdk2	7.89841	8.14216	7.38541	7.10355	7.5033	7.91882
1416874_a_at	NM_019458	Mm.7916	Paf1, RNA polymerase II associated factor, homolog (S. cerevisiae)	Paf1	9.32478	9.29724	8.96646	9.0519	9.11706	8.95152
1416875_at	NM_022321	Mm.251356	parvin, gamma	Parvg	5.11212	2.4771	5.60065	5.45573	5.9909	5.50862
1416876_at	NM_022321	Mm.251356	parvin, gamma	Parvg	5.05163	5.46342	5.08797	5.14905	5.58793	5.39442
1416877_a_at	AI594880	Mm.138749	mitochondrial ribosomal protein L51	Mrpl51	11.5593	12.6698	11.5053	11.5272	11.4032	12.3184
1416878_at	AI594880	Mm.138749	mitochondrial ribosomal protein L51	Mrpl51	7.75136	7.33084	8.24231	7.83356	7.91966	7.54699
1416879_at	AI594880	Mm.138749	mitochondrial ribosomal protein L51	Mrpl51	7.42882	5.49296	7.55489	7.51934	7.64869	7.23346
1416880_at	BC003839	Mm.1639	myeloid cell leukemia sequence 1	Mcl1	10.9811	11.0417	11.3756	11.1623	11.2635	11.1484
1416881_at	BC003839	Mm.1639	myeloid cell leukemia sequence 1	Mcl1	8.30254	8.09849	8.94092	8.35632	9.11349	8.7254
1416882_at	NM_026418	Mm.18635	regulator of G-protein signalling 10	Rgs10	9.4657	9.43372	9.37477	9.20004	9.69415	9.39073
1416883_at	NM_019649	Mm.290960	cleft lip and palate associated transmembrane protein 1	Clptm1	10.842	10.4516	11.1437	10.9019	11.1464	10.5036
1416884_at	BC018354	Mm.280968	chromobox homolog 3 (Drosophila HP1 gamma)	Cbx3	13.459	14.7294	13.3738	13.5884	13.4666	14.594
1416885_at	NM_054099	Mm.478004	RIKEN cDNA 1110038F14 gene	1110038F14Rik	9.79474	9.71962	9.6205	9.91922	9.94479	9.54574
1416886_at	NM_020558	Mm.287982	C1D nuclear receptor co-repressor	C1d	7.38563	8.1996	8.12343	7.74332	7.86607	8.48312
1416887_at	NM_020558	Mm.287982	C1D nuclear receptor co-repressor	C1d	2.438	2.78995	1.71444	2.71824	1.89555	5.1733
1416888_at	BC021400	Mm.5126	Fas (TNFRSF6)-associated via death domain	Fadd	7.36867	7.35987	7.46032	7.53498	7.37586	6.78741
1416889_at	NM_009405	Mm.39469	troponin I, skeletal, fast 2	Tnni2	4.89871	2.30322	4.15413	3.18189	2.20966	3.17805
1416890_at	NM_134139	Mm.29627	WD repeat domain 74	Wdr74	9.81036	9.38244	9.5953	9.74941	9.78599	9.51459
1416891_at	U70674	Mm.4390	numb gene homolog (Drosophila)	Numb	10.2252	10.2325	9.90314	10.1818	9.76998	9.84149
1416892_s_at	BC021353	Mm.277864	family with sequence similarity 107, member B	Fam107b	10.9444	10.5614	10.7164	10.924	10.8322	11.072
1416893_at	BC021353	Mm.277864	family with sequence similarity 107, member B	Fam107b	6.55267	7.22465	7.49128	6.99528	6.89034	6.5305
1416894_at	NM_024172	Mm.6803	HSPA (heat shock 70kDa) binding protein, cytoplasmic cochaperone 1	Hspbp1	9.22406	9.20803	9.41876	9.09698	9.45779	9.22267
1416895_at	D38146	Mm.15675	ephrin A1	Efna1	7.2046	7.42569	7.11464	7.28482	7.4105	6.3276
1416896_at	NM_009097	Mm.301827	ribosomal protein S6 kinase polypeptide 1	Rps6ka1	7.70578	7.51434	7.95071	7.32967	7.31521	7.32358
1416897_at	NM_030253	Mm.49074	poly (ADP-ribose) polymerase family, member 9	Parp9	7.654	7.69526	7.50836	7.45772	7.43527	7.13322
1416898_a_at	NM_016849	Mm.3960	interferon regulatory factor 3	Irf3	7.7032	7.31566	7.80824	7.53644	8.02583	7.46894
1416899_at	NM_009482	Mm.10205	undifferentiated embryonic cell transcription factor 1	Utf1	4.11513	5.60233	4.44889	4.10469	4.84775	5.63772
1416900_s_at	NM_138647	Mm.258280	growth differentiation factor 1 /// LAG1 homolog, ceramide synthase 1	Gdf1 /// Lass1	7.82086	7.23364	7.88151	7.45293	7.6692	7.02946
1416901_at	BC007190	Mm.282556	Niemann Pick type C2	Npc2	11.3908	11.433	11.0824	11.1254	11.1647	10.7485
1416902_a_at	NM_009942	Mm.180182	cytochrome c oxidase, subunit Vb	Cox5b	12.8077	14.0188	12.6694	12.7964	12.9208	13.7932
1416903_at	NM_008749	Mm.258923	nucleobindin 1	Nucb1	10.4495	10.0611	10.1883	10.1707	10.1591	9.95625
1416904_at	NM_020007	Mm.255723	muscleblind-like 1 (Drosophila)	Mbnl1	12.0066	11.2901	12.1178	11.9872	12.1766	11.9738
1416905_at	NM_008190	Mm.2614	guanylate cyclase activator 2a (guanylin)	Guca2a	3.23862	2.37386	3.29531	4.83124	1.80569	4.6474
1416906_at	NM_021505	Mm.332667	anaphase-promoting complex subunit 5	Anapc5	11.9178	11.9134	11.7453	11.7846	11.668	11.5383
1416907_at	BB818311	Mm.426637	translin	Tsn	11.4285	11.6366	11.5576	11.518	11.1871	11.3521
1416908_s_at	BB818311	Mm.426637	translin	Tsn	11.9521	12.4516	11.7521	11.9988	11.6431	12.2978
1416909_at	NM_025457	Mm.28924	phosphatidylinositol glycan anchor biosynthesis, class Y-like	Pigyl	10.2982	11.0586	10.1902	10.1413	10.3498	10.8878
1416910_at	NM_025384	Mm.248046	DnaJ (Hsp40) homolog, subfamily C, member 15	Dnajc15	10.8898	11.674	10.7654	10.8149	10.858	11.2492
1416911_a_at	NM_023423	Mm.477750	akirin 1	Akirin1	8.68205	9.83657	8.91409	8.8176	8.37396	9.86552
1416912_at	NM_023423	Mm.477750	akirin 1	Akirin1	11.4286	11.8482	11.5327	11.5681	11.5422	11.942
1416913_at	NM_007954	Mm.88078	esterase 1	Es1	3.51629	2.32667	1.01568	3.91137	3.99971	3.68505
1416914_s_at	NM_023166	Mm.391142	mammary tumor virus receptor 2	Mtvr2	10.04	9.10927	10.1076	10.1256	10.0428	9.18103
1416915_at	U42190	Mm.18210	mutS homolog 6 (E. coli)	Msh6	9.36058	9.11302	9.38128	9.32005	9.27778	9.13748
1416916_at	NM_007921	Mm.441439	E74-like factor 3	Elf3	6.90731	6.78297	5.99708	6.61234	6.46298	6.56695
1416917_at	NM_021437	Mm.197509	RIKEN cDNA 1700123O20 gene	1700123O20Rik	10.6005	10.4011	10.4647	10.6204	10.3978	10.8043
1416918_at	NM_016747	Mm.4615	discs, large homolog 3 (Drosophila)	Dlg3	10.2657	9.79762	10.1524	10.2418	10.1761	9.52939
1416919_a_at	NM_016902	Mm.210766	nephronophthisis 1 (juvenile) homolog (human)	Nphp1	8.43972	8.04078	8.07812	8.84379	8.23965	8.51992
1416920_at	NM_009032	Mm.426069	RNA binding motif protein 4	Rbm4	9.51116	9.77817	9.62031	9.57988	9.56046	9.15421
1416921_x_at	NM_007438	Mm.275831	aldolase A, fructose-bisphosphate	Aldoa	13.7925	14.2443	13.5832	13.6933	13.7612	14.1199
1416922_a_at	AK018668	Mm.29820	BCL2/adenovirus E1B interacting protein 3-like	Bnip3l	12.6902	12.7191	12.4541	12.7031	12.5459	12.7778
1416923_a_at	AK018668	Mm.29820	BCL2/adenovirus E1B interacting protein 3-like	Bnip3l	11.9294	12.3174	12.0961	11.9975	11.9953	12.1256
1416924_at	NM_018772	Mm.38011	brain protein I3	Bri3	11.0997	10.6845	10.6693	10.2668	11.0863	10.4622
1416925_at	NM_008379	Mm.251013	karyopherin (importin) beta 1	Kpnb1	9.3424	9.38711	9.48185	9.45982	9.47798	9.34077
1416926_at	AW495711	Mm.393018	transformation related protein 53 inducible nuclear protein 1	Trp53inp1	11.701	12.2832	11.3466	11.6907	11.4	12.2902
1416927_at	AW495711	Mm.393018	transformation related protein 53 inducible nuclear protein 1	Trp53inp1	5.74338	2.32093	5.64446	5.93604	6.65549	5.10849
1416928_at	NM_029397	Mm.27660	RNA binding motif protein 12	Rbm12	10.2022	10.14	10.1666	10.2705	10.0279	10.3674
1416929_at	NM_029397	Mm.27660	RNA binding motif protein 12	Rbm12	6.87479	7.34043	6.99704	6.61278	6.44444	7.19782
1416930_at	NM_010742	Mm.878	lymphocyte antigen 6 complex, locus D	Ly6d	4.25729	3.8704	4.04211	4.99105	4.7804	4.26407
1416931_at	NM_022988	Mm.340248	Ngg1 interacting factor 3-like 1 (S. pombe)	Nif3l1	9.37342	9.21595	9.29395	9.48582	9.39055	9.34042
1416932_at	BC011435	Mm.240108	component of oligomeric golgi complex 2	Cog2	9.44722	9.61162	9.17981	9.53532	9.11341	9.45819
1416933_at	NM_008898	Mm.3863	P450 (cytochrome) oxidoreductase	Por	9.89097	8.87694	9.75137	9.96608	9.80146	8.8286
1416934_at	NM_019926	Mm.423278	X-linked myotubular myopathy gene 1	Mtm1	8.23569	8.05323	8.11209	8.18033	7.66745	8.46333
1416935_at	NM_011706	Mm.288064	transient receptor potential cation channel, subfamily V, member 2	Trpv2	7.11277	7.3754	7.44475	6.5304	7.23157	7.21358
1416936_at	NM_007377	Mm.6826	apoptosis-associated tyrosine kinase	Aatk	9.07972	8.70003	9.66715	9.09056	9.63166	8.28548
1416937_at	BC024621	Mm.272460	gamma-aminobutyric acid receptor associated protein	Gabarap	12.8768	13.4697	12.8023	12.8108	12.9822	13.2025
1416938_at	NM_025366	Mm.246996	coiled-coil-helix-coiled-coil-helix domain containing 1	Chchd1	11.8671	12.8714	11.6397	11.7845	11.8324	12.8355
1416939_at	NM_026438	Mm.28897	pyrophosphatase (inorganic) 1	Ppa1	11.7741	11.8375	11.4749	11.6691	11.4845	11.9054
1416940_at	NM_134084	Mm.41656	peptidylprolyl isomerase F (cyclophilin F)	Ppif	9.26644	8.69763	9.026	9.06515	9.32946	8.34122
1416941_s_at	NM_033561	Mm.27955	eukaryotic translation initiation factor 4H	Eif4h	12.7477	13.4808	12.9057	12.9314	13.0329	13.4796
1416942_at	NM_030711	Mm.83526	endoplasmic reticulum aminopeptidase 1	Erap1	6.70222	7.18904	6.25397	6.61351	6.47752	6.40393
1416943_at	NM_009455	Mm.4429	ubiquitin-conjugating enzyme E2E 1, UBC4/5 homolog (yeast)	Ube2e1	12.2356	12.7914	12.2891	12.255	12.3508	12.7332
1416944_a_at	NM_011903	Mm.126976	tousled-like kinase 2 (Arabidopsis)	Tlk2	10.2194	10.7694	10.0475	10.2476	10.1814	10.5516
1416945_at	NM_133949	Mm.42855	prostate tumor over expressed gene 1	Ptov1	10.8021	11.23	10.6857	10.8517	10.8131	10.8857
1416946_a_at	NM_130864	Mm.205266	acetyl-Coenzyme A acyltransferase 1A /// acetyl-Coenzyme A acyltransferase 1B	Acaa1a /// Acaa1b	9.75291	9.17975	10.3028	9.71752	10.3449	9.24129
1416947_s_at	NM_130864	Mm.205266	acetyl-Coenzyme A acyltransferase 1A /// acetyl-Coenzyme A acyltransferase 1B	Acaa1a /// Acaa1b	10.7404	10.716	10.9904	10.7621	11.0718	10.7788
1416948_at	NM_011288	Mm.12144	mitochondrial ribosomal protein L23	Mrpl23	11.3515	12.2056	11.167	11.2794	11.3793	11.825
1416949_s_at	NM_008202	Mm.18556	solute carrier family 39 (zinc transporter), member 7	Slc39a7	10.8638	10.5855	10.9751	10.7207	10.8878	10.4543
1416950_at	NM_134131	Mm.27740	tumor necrosis factor, alpha-induced protein 8	Tnfaip8	8.88976	8.62444	8.5624	8.53849	8.28921	8.61489
1416951_a_at	NM_023721	Mm.311549	ATPase, H+ transporting, lysosomal V1 subunit D	Atp6v1d	11.6567	12.6577	11.5844	11.6589	11.6256	12.8659
1416952_at	NM_023721	Mm.311549	ATPase, H+ transporting, lysosomal V1 subunit D	Atp6v1d	12.1554	12.4079	11.8709	12.0711	12.0343	12.4744
1416953_at	NM_010217	Mm.390287	connective tissue growth factor	Ctgf	8.96233	8.25982	9.99335	8.71675	9.94646	9.31397
1416954_at	BC003222	Mm.3991	solute carrier family 25 (mitochondrial carrier, dicarboxylate transporter), member 10	Slc25a10	9.62502	8.85884	9.43013	9.41868	8.95765	8.7135
1416955_at	BC003222	Mm.3991	solute carrier family 25 (mitochondrial carrier, dicarboxylate transporter), member 10	Slc25a10	6.73271	6.38108	7.53822	6.93196	7.13126	5.82457
1416956_at	U31908	Mm.388924	potassium voltage-gated channel, shaker-related subfamily, beta member 2	Kcnab2	10.2174	10.0191	10.3323	10.1071	10.2872	10.0798
1416957_at	NM_011136	Mm.897	POU domain, class 2, associating factor 1	Pou2af1	3.87319	3.88356	3.91898	4.40137	4.16341	3.67894
1416958_at	NM_011584	Mm.26587	nuclear receptor subfamily 1, group D, member 2	Nr1d2	12.4537	12.3732	12.5189	12.4466	12.0903	12.4234
1416959_at	NM_011584	Mm.26587	nuclear receptor subfamily 1, group D, member 2	Nr1d2	2.41589	1.92253	5.86753	3.17528	5.93248	3.04034
1416960_at	NM_024256	Mm.259	beta-1,3-glucuronyltransferase 3 (glucuronosyltransferase I)	B3gat3	9.67345	9.02269	9.9579	9.54263	9.98284	8.97225
1416961_at	NM_009773	Mm.29133	budding uninhibited by benzimidazoles 1 homolog, beta (S. cerevisiae)	Bub1b	6.99185	8.46594	6.95577	7.05123	6.74787	8.75543
1416962_at	NM_133878	Mm.255045	regulator of chromosome condensation 1	Rcc1	8.03376	7.60337	8.4513	8.0417	8.49287	7.39667
1416963_at	NM_133835	Mm.247824	ubiquitin associated domain containing 1	Ubac1	10.8701	10.8657	10.9351	10.9141	11.0949	10.8068
1416964_at	NM_023060	Mm.333237	eukaryotic elongation factor, selenocysteine-tRNA-specific	Eefsec	8.05265	7.68013	8.07239	8.27053	8.00591	7.16653
1416965_at	AF181560	Mm.4881	proprotein convertase subtilisin/kexin type 1 inhibitor	Pcsk1n	10.3728	9.27369	10.9381	10.3944	10.7852	9.57417
1416966_at	BC014762	Mm.285294	solute carrier family 22 (organic anion transporter), member 8	Slc22a8	7.39735	6.26409	6.72816	6.94857	7.38642	6.51037
1416967_at	U31967	Mm.65396	SRY-box containing gene 2	Sox2	10.5507	10.3976	10.4197	10.551	10.3326	10.4072
1416968_a_at	NM_133943	Mm.157103	hydroxy-delta-5-steroid dehydrogenase, 3 beta- and steroid delta-isomerase 7	Hsd3b7	8.62023	8.40907	8.35825	8.39275	8.24985	7.95652
1416969_at	NM_013882	Mm.20858	G two S phase expressed protein 1	Gtse1	5.871	5.81235	3.91635	6.09353	3.91247	5.41325
1416970_a_at	NM_009945	Mm.152627	cytochrome c oxidase, subunit VIIa 2	Cox7a2	14.592	15.5858	14.279	14.5744	14.649	15.5901
1416971_at	NM_009945	Mm.152627	cytochrome c oxidase, subunit VIIa 2	Cox7a2	13.6731	14.6063	13.4804	13.6533	13.8536	14.6717
1416972_at	NM_011482	Mm.299312	NHP2 non-histone chromosome protein 2-like 1 (S. cerevisiae)	Nhp2l1	11.9058	12.7094	11.7761	11.9833	11.8437	12.659
1416973_at	NM_011482	Mm.299312	NHP2 non-histone chromosome protein 2-like 1 (S. cerevisiae)	Nhp2l1	11.9915	12.9656	11.6529	11.9016	11.8818	12.5993
1416974_at	BB125321	Mm.263639	signal transducing adaptor molecule (SH3 domain and ITAM motif) 2	Stam2	9.3405	9.8819	9.51062	9.31685	9.63875	9.57268
1416975_at	BB125321	Mm.263639	signal transducing adaptor molecule (SH3 domain and ITAM motif) 2	Stam2	7.23984	6.80729	7.25985	6.90157	7.66927	6.48331
1416976_at	BB125321	Mm.263639	signal transducing adaptor molecule (SH3 domain and ITAM motif) 2	Stam2	9.5433	9.64502	9.62961	9.50672	9.58865	9.80786
1416977_at	BB125321	Mm.263639	signal transducing adaptor molecule (SH3 domain and ITAM motif) 2	Stam2	6.35388	6.72016	6.83699	5.77172	6.67901	5.45597
1416978_at	NM_010189	Mm.3303	Fc receptor, IgG, alpha chain transporter	Fcgrt	7.60767	7.26389	7.29386	7.25423	7.44807	7.5224
1416979_at	NM_025624	Mm.332855	proteasome maturation protein	Pomp	12.4216	13.4505	12.0917	12.3067	12.2759	13.1777
1416980_at	NM_027853	Mm.337232	methyltransferase like 7B	Mettl7b	1.92639	1.82788	1.44491	1.27978	1.02645	2.62322
1416981_at	AI462296	Mm.29891	forkhead box O1	Foxo1	8.71358	8.24378	8.73021	8.91735	8.73546	8.01318
1416982_at	AI462296	Mm.29891	forkhead box O1	Foxo1	7.97361	7.51139	7.50429	8.03861	7.8541	7.28679
1416983_s_at	AI462296	Mm.29891	forkhead box O1	Foxo1	9.08036	9.009	9.15755	9.33711	8.77589	9.09482
1416984_at	NM_026768	Mm.287443	mitochondrial ribosomal protein S18A	Mrps18a	11.1736	10.9316	10.5764	11.0623	10.8802	10.5314
1416985_at	AB018194	Mm.1682	signal-regulatory protein alpha	Sirpa	10.336	9.97923	10.658	10.4961	10.3208	10.2131
1416986_a_at	AB018194	Mm.1682	signal-regulatory protein alpha	Sirpa	6.24109	4.94126	7.4339	6.44109	6.96252	6.0773
1416987_at	NM_023876	Mm.33870	elongation protein 4 homolog (S. cerevisiae)	Elp4	7.87409	7.64407	7.44078	7.67897	7.62747	7.83691
1416988_at	NM_008628	Mm.4619	mutS homolog 2 (E. coli)	Msh2	9.43132	9.51567	10.1915	9.58624	9.93864	9.60942
1416989_at	NM_026664	Mm.46397	vacuolar protein sorting 53 (yeast)	Vps53	10.4012	10.1079	10.3778	10.31	10.2106	10.2175
1416990_at	BC019432	Mm.1243	retinoid X receptor beta	Rxrb	9.86971	9.6356	10.6937	9.72157	10.6351	10.3101
1416991_at	NM_026658	Mm.291779	mitochondrial translation optimization 1 homolog (S. cerevisiae)	Mto1	9.14734	9.36847	9.17195	9.31757	9.09444	8.76867
1416992_at	NM_008595	Mm.149235	similar to manic fringe /// MFNG O-fucosylpeptide 3-beta-N-acetylglucosaminyltransferase	LOC100046464 /// Mfng	8.71325	8.98688	8.8429	8.8232	9.03333	8.6218
1416993_at	NM_133973	Mm.272930	component of oligomeric golgi complex 4	Cog4	8.90006	8.81297	9.28014	8.80328	9.23261	8.57504
1416994_at	NM_133795	Mm.271974	tetratricopeptide repeat domain 1	Ttc1	8.99575	7.66921	9.07026	8.88917	9.55423	8.81846
1416995_at	NM_030880	Mm.236650	protein kinase C and casein kinase substrate in neurons 3	Pacsin3	5.3217	5.59655	6.3659	5.03165	6.13174	5.71519
1416996_at	BC005421	Mm.387293	TBC1 domain family, member 8	Tbc1d8	11.4536	10.8903	11.2832	11.4025	11.305	11.3048
1416997_a_at	NM_010404	Mm.281700	huntingtin-associated protein 1	Hap1	9.56705	9.0672	9.87679	9.66198	9.90842	8.88094
1416998_at	NM_021511	Mm.29061	RRS1 ribosome biogenesis regulator homolog (S. cerevisiae)	Rrs1	9.70157	9.73643	10.1363	9.9226	9.70958	9.73717
1416999_at	NM_009213	Mm.953	sphingomyelin phosphodiesterase 2, neutral	Smpd2	10.6341	10.6893	10.6125	10.4754	10.6275	10.4797
1417000_at	NM_030251	Mm.166858	ankyrin repeat and BTB (POZ) domain containing 1	Abtb1	8.48847	8.619	8.65572	8.59893	8.58084	8.38472
1417001_a_at	BE447520	Mm.331964	DNA segment, Chr 4, Wayne State University 53, expressed	D4Wsu53e	11.4939	12.2537	11.9381	11.5978	11.9467	12.4235
1417002_at	BC021536	Mm.347369	RIKEN cDNA 0610012G03 gene	0610012G03Rik	11.8544	12.0019	11.5252	11.7046	11.6492	11.7272
1417003_at	BC021536	Mm.347369	RIKEN cDNA 0610012G03 gene	0610012G03Rik	7.43506	6.6284	7.22521	7.27765	7.17481	7.24673
1417004_at	NM_021884	Mm.241334	tumor susceptibility gene 101	Tsg101	11.2963	11.4565	11.0345	11.2211	11.1913	11.6378
1417005_at	AU079968	Mm.278357	kinesin light chain 1	Klc1	13.0827	13.1243	12.9179	13.109	12.9042	13.2217
1417006_at	NM_025417	Mm.41687	COMM domain containing 4	Commd4	10.8168	11.4423	10.4902	10.8799	10.6774	11.0351
1417007_a_at	NM_009190	Mm.18705	vacuolar protein sorting 4b (yeast)	Vps4b	10.9827	11.6355	10.8032	10.9276	10.5894	11.2027
1417008_at	BC006668	Mm.20396	carnitine acetyltransferase	Crat	7.30555	6.37411	7.07823	6.75638	7.01285	5.99169
1417009_at	NM_023143	Mm.333375	complement component 1, r subcomponent	C1r	4.13813	3.43898	2.69497	3.24714	3.92546	5.57857
1417010_at	NM_013915	Mm.330700	zinc finger protein 238	Zfp238	12.5283	13.2221	12.5816	12.5088	12.4596	13.0556
1417011_at	AU021035	Mm.234266	syndecan 2	Sdc2	9.75836	9.3818	9.65537	9.1474	9.10553	9.36027
1417012_at	AU021035	Mm.234266	syndecan 2	Sdc2	8.08209	7.11523	8.31837	7.84568	7.00974	6.5248
1417013_at	AF250139	Mm.21549	heat shock protein 8	Hspb8	7.02889	6.39861	7.39231	6.34638	7.27065	6.58545
1417014_at	AF250139	Mm.21549	heat shock protein 8	Hspb8	6.49837	6.37665	6.41437	5.82061	6.32151	6.27157
1417015_at	BB703307	Mm.41265	Ras association (RalGDS/AF-6) domain family member 3	Rassf3	5.25134	4.79263	4.14524	4.77062	1.34681	4.35432
1417016_at	NM_010765	Mm.272206	MAP kinase-activated protein kinase 5	Mapkapk5	10.4282	10.3388	10.4741	10.3437	10.3687	10.352
1417017_at	NM_007809	Mm.1262	cytochrome P450, family 17, subfamily a, polypeptide 1	Cyp17a1	2.55748	1.9902	2.01871	2.07589	2.43283	2.45161
1417018_at	NM_021474	Mm.276367	epidermal growth factor-containing fibulin-like extracellular matrix protein 2	Efemp2	9.00722	8.88131	8.99486	8.75686	8.48916	8.2953
1417019_a_at	NM_011799	Mm.20912	cell division cycle 6 homolog (S. cerevisiae)	Cdc6	4.8566	6.34667	5.37574	5.6884	4.69094	4.65915
1417020_at	NM_133711	Mm.45833	spermatogenesis associated 4	Spata4	1.53341	2.75933	4.28139	2.46449	4.86742	4.11437
1417021_a_at	NM_012046	Mm.23495	sporulation protein, meiosis-specific, SPO11 homolog (S. cerevisiae)	Spo11	5.07095	4.98951	4.11141	5.19693	5.23685	5.61502
1417022_at	NM_007515	Mm.5140	solute carrier family 7 (cationic amino acid transporter, y+ system), member 3	Slc7a3	6.46993	6.44006	6.49364	6.75771	6.68001	6.79531
1417023_a_at	NM_024406	Mm.582	fatty acid binding protein 4, adipocyte	Fabp4	5.66045	5.61987	5.46802	5.27444	6.09921	5.53288
1417024_at	BC020088	Mm.10528	histidyl-tRNA synthetase	Hars	10.1518	9.80541	10.2665	9.61868	10.0545	9.72162
1417025_at	NM_010382	Mm.22564	histocompatibility 2, class II antigen E beta	H2-Eb1	3.77234	3.94529	5.08708	5.25665	5.94668	4.09547
1417026_at	BC024693	Mm.30184	prefoldin 1	Pfdn1	10.8017	11.5873	10.7137	10.6656	10.9421	11.29
1417027_at	BB283676	Mm.44876	tripartite motif-containing 2	Trim2	12.0761	11.6636	11.6619	12.1705	11.6504	11.9734
1417028_a_at	BB283676	Mm.44876	tripartite motif-containing 2	Trim2	12.2513	10.606	12.1608	12.2482	12.2716	11.4638
1417029_a_at	BB283676	Mm.44876	tripartite motif-containing 2	Trim2	6.70243	5.59553	7.42041	6.70436	7.59909	6.12335
1417030_at	NM_025864	Mm.236300	transmembrane protein 206	Tmem206	6.52811	6.89902	7.28727	6.85156	6.43396	6.91161
1417031_at	NM_025864	Mm.236300	transmembrane protein 206	Tmem206	5.63461	5.60087	6.64315	5.67775	6.65137	4.40427
1417032_at	AF296657	Mm.458125	ubiquitin-conjugating enzyme E2G 2	Ube2g2	9.55726	9.67189	9.77238	9.36541	9.61269	9.8037
1417033_at	AF296657	Mm.458125	ubiquitin-conjugating enzyme E2G 2	Ube2g2	6.20908	6.46964	7.06161	5.82601	7.27405	5.31134
1417034_at	NM_025960	Mm.44213	trafficking protein particle complex 6A	Trappc6a	9.61363	9.4614	9.64663	9.54766	9.32381	9.30002
1417035_at	BI134670	Mm.303924	SAC3 domain containing 1	Sac3d1	8.85784	8.54072	8.76432	8.74034	8.86082	8.53207
1417036_at	BI134670	Mm.303924	SAC3 domain containing 1	Sac3d1	3.91499	3.64293	4.42945	4.04912	4.37104	4.2498
1417037_at	NM_019716	Mm.29709	origin recognition complex, subunit 6-like (S. cerevisiae)	Orc6l	9.78729	9.63915	9.30002	9.70103	9.48017	9.87875
1417038_at	NM_017380	Mm.38450	septin 9	2015-09-10	9.21833	8.4149	9.15934	9.27377	9.38221	9.26053
1417039_a_at	NM_025611	Mm.329078	cullin 7	Cul7	9.94615	10.1867	10.303	10.3255	10.0836	10.0704
1417040_a_at	NM_016778	Mm.3295	BCL2-related ovarian killer protein	Bok	8.77442	8.36757	8.98751	8.38637	8.85795	9.00776
1417041_at	NM_009085	Mm.3458	polymerase (RNA) I polypeptide C	Polr1c	10.3414	10.3411	10.2263	10.2681	10.1654	10.362
1417042_at	NM_008063	Mm.30087	solute carrier family 37 (glucose-6-phosphate transporter), member 4	Slc37a4	9.95461	10.2676	10.1259	10.1056	9.88181	9.87903
1417043_at	NM_008490	Mm.1593	lecithin cholesterol acyltransferase	Lcat	6.81755	6.56886	6.86238	6.57178	6.97919	6.87476
1417044_at	NM_025304	Mm.260527	leucine carboxyl methyltransferase 1	Lcmt1	10.4097	10.43	10.0719	10.3953	10.3046	10.1442
1417045_at	NM_007544	Mm.235081	BH3 interacting domain death agonist	Bid	8.5842	8.37705	8.87921	8.53313	8.62659	8.07016
1417046_at	NM_018879	Mm.11337	tumor suppressor candidate 4	Tusc4	9.79714	10.0374	9.79183	9.79592	9.63513	9.33066
1417047_at	AF269062	Mm.34171	prominin 2	Prom2	2.57365	5.22333	1.74223	3.78038	4.89854	-0.889407
1417048_at	AF269062	Mm.34171	prominin 2	Prom2	2.62965	2.75452	2.71157	2.29294	2.05832	2.51829
1417049_at	AF069311	Mm.195461	Rh blood group, D antigen	Rhd	6.46474	5.51215	6.21565	6.18424	6.27569	6.09317
1417050_at	NM_026161	Mm.258993	C1q and tumor necrosis factor related protein 4	C1qtnf4	10.5569	10.7422	10.9205	10.5602	10.9495	10.7137
1417051_at	NM_021543	Mm.390715	protocadherin 8	Pcdh8	10.9192	9.96641	11.0441	10.7591	10.685	10.1666
1417052_at	BC014783	Mm.21874	proteasome (prosome, macropain) subunit, beta type 3	Psmb3	12.1857	13.2727	11.9909	12.1922	12.329	13.0824
1417053_at	AK010619	Mm.263862	prohibitin	Phb	10.1218	10.9323	10.0651	10.2559	10.1257	10.6786
1417054_a_at	NM_025323	Mm.102627	RIKEN cDNA 0610009D07 gene	0610009D07Rik	12.1403	13.0638	11.7621	12.2436	12.2165	13.1454
1417055_at	NM_025323	Mm.102627	RIKEN cDNA 0610009D07 gene	0610009D07Rik	12.2109	13.2713	11.9271	12.2614	12.2477	13.2627
1417056_at	NM_011189	Mm.830	proteasome (prosome, macropain) 28 subunit, alpha	Psme1	11.0093	11.1	10.7684	10.9714	10.7795	10.7424
1417057_a_at	BC011499	Mm.295252	lysosomal-associated membrane protein 3 /// similar to peptidylprolyl isomerase D /// similar to peptidylprolyl isomerase D /// peptidylprolyl isomerase D (cyclophilin D)	Lamp3 /// LOC100043444 /// LOC100045251 /// Ppid	10.7924	10.5638	10.96	10.7844	10.8478	10.6192
1417058_a_at	NM_025327	Mm.177991	keratinocyte associated protein 2	Krtcap2	10.3898	10.6312	9.90893	10.5684	10.1983	10.32
1417059_at	NM_025327	Mm.177991	keratinocyte associated protein 2	Krtcap2	10.93	11.5847	10.9842	10.851	10.9663	11.35
1417060_at	NM_029632	Mm.46176	protein phosphatase 1, regulatory (inhibitor) subunit 11	Ppp1r11	9.88975	9.20408	9.82913	9.83172	9.57341	9.39427
1417061_at	AF226613	Mm.28756	solute carrier family 40 (iron-regulated transporter), member 1	Slc40a1	8.85993	8.96617	9.28079	8.51383	9.40324	9.18772
1417062_at	NM_026034	Mm.260782	armadillo repeat containing 10	Armc10	9.9563	9.58873	10.044	10.0136	9.95576	9.61562
1417063_at	NM_009777	Mm.2570	complement component 1, q subcomponent, beta polypeptide	C1qb	9.6061	9.03318	9.59669	8.61921	9.2677	8.92171
1417064_at	NM_026365	Mm.2053	jagunal homolog 1 (Drosophila)	Jagn1	10.552	10.4197	10.6303	10.5356	10.5574	10.4874
1417065_at	NM_007913	Mm.181959	early growth response 1	Egr1	10.9732	10.6752	11.6403	10.9185	11.1773	11.5791
1417066_at	AK014605	Mm.38330	chaperone, ABC1 activity of bc1 complex like (S. pombe)	Cabc1	7.86585	8.43221	8.06235	7.63716	8.16354	7.83533
1417067_s_at	AK014605	Mm.38330	chaperone, ABC1 activity of bc1 complex like (S. pombe)	Cabc1	7.06203	7.64129	7.68457	7.69698	7.89171	7.47595
1417068_a_at	BC010191	Mm.277916	protein tyrosine phosphatase, non-receptor type 1	Ptpn1	10.2761	10.1381	10.2242	10.2463	10.3508	10.3135
1417069_a_at	BG228815	Mm.87312	glia maturation factor, beta	Gmfb	9.08303	6.35821	9.69032	7.85566	9.71316	8.02877
1417070_at	NM_133969	Mm.245297	cytochrome P450, family 4, subfamily v, polypeptide 3	Cyp4v3	5.35501	4.75734	5.34158	5.54028	5.96052	1.7765
1417071_s_at	NM_133969	Mm.245297	cytochrome P450, family 4, subfamily v, polypeptide 3	Cyp4v3	7.12719	7.09525	6.83436	6.85341	7.09307	6.58184
1417072_at	NM_008766	Mm.30090	solute carrier family 22 (organic anion transporter), member 6	Slc22a6	5.79417	4.95623	5.60408	4.42137	3.07304	5.13298
1417073_a_at	NM_021881	Mm.384135	quaking	Qk	10.291	10.3163	10.6371	10.339	10.6451	10.5965
1417074_at	NM_007675	Mm.30300	carcinoembryonic antigen-related cell adhesion molecule 10	Ceacam10	5.58616	5.68342	5.17619	5.39256	4.933	5.13939
1417075_at	NM_025591	Mm.422972	family with sequence similarity 136, member A	Fam136a	11.042	10.4262	10.6566	11.1046	10.7311	10.9089
1417076_at	NM_027281	Mm.26654	fatty acid binding protein 9, testis	Fabp9	4.1668	4.78428	4.70403	5.1496	5.21531	5.03474
1417077_at	NM_007530	Mm.242379	B-cell receptor-associated protein 29	Bcap29	9.99417	9.64971	9.99311	10.1891	9.98427	10.0168
1417078_at	NM_025622	Mm.390793	lectin, galactose-binding, soluble 2	Lgals2	2.58555	3.46381	3.54099	4.84433	4.81262	2.53152
1417079_s_at	NM_025622	Mm.390793	lectin, galactose-binding, soluble 2	Lgals2	4.5443	4.93683	4.18013	4.08474	3.67536	1.94463
1417080_a_at	NM_012029	Mm.425568	ECSIT homolog (Drosophila)	Ecsit	9.39279	8.82862	9.50212	9.38413	9.47635	9.08358
1417081_a_at	BC004829	---	synaptogyrin 2	Syngr2	8.34404	7.90411	7.67508	7.81303	7.68812	7.84856
1417082_at	NM_130889	Mm.263913	acidic (leucine-rich) nuclear phosphoprotein 32 family, member B	Anp32b	11.2614	11.3934	11.1163	11.1344	11.2071	11.2904
1417083_at	NM_024171	Mm.20188	Sec61 beta subunit	Sec61b	12.6098	13.4259	12.3564	12.4946	12.3843	13.3599
1417084_at	NM_010124	Mm.259516	eukaryotic translation initiation factor 4E binding protein 2	Eif4ebp2	7.87778	7.14888	8.83058	8.02942	8.70536	8.19155
1417085_at	NM_030611	Mm.196666	aldo-keto reductase family 1, member C6	Akr1c6	1.63415	1.99109	1.33774	1.05258	0.922101	3.14334
1417086_at	BE688382	Mm.397111	platelet-activating factor acetylhydrolase, isoform 1b, subunit 1	Pafah1b1	10.0053	10.836	10.2963	10.1359	10.3111	10.5394
1417087_at	BG074127	Mm.276271	golgi apparatus protein 1	Glg1	11.4563	10.4998	11.8694	11.3888	11.617	11.2201
1417088_at	AW493043	Mm.22795	zinc finger protein 346	Zfp346	9.83499	9.85456	9.97553	10.1859	10.3353	9.7107
1417089_a_at	NM_009897	Mm.252145	creatine kinase, mitochondrial 1, ubiquitous	Ckmt1	11.2481	11.3741	11.1426	11.0885	11.0914	11.5972
1417090_at	NM_009037	Mm.4876	reticulocalbin 1	Rcn1	10.9833	11.4917	10.8572	11.1137	10.7079	11.1041
1417091_at	NM_007700	Mm.3996	conserved helix-loop-helix ubiquitous kinase	Chuk	9.34816	9.9935	9.86231	10.0802	9.7922	9.82034
1417092_at	BC013446	Mm.3542	parathyroid hormone 1 receptor	Pth1r	6.10212	5.68262	5.90455	5.92578	5.64733	5.72684
1417093_a_at	NM_010364	Mm.10182	general transcription factor II H, polypeptide 4	Gtf2h4	7.35147	6.93102	7.76694	7.74983	7.74841	7.24824
1417094_at	NM_133348	Mm.296191	acyl-CoA thioesterase 7	Acot7	11.9574	11.5753	11.8688	11.7102	11.8382	11.6797
1417095_a_at	NM_015765	Mm.89341	heat shock protein 14	Hspa14	7.2152	8.14577	6.28956	7.04272	5.86876	8.22053
1417096_at	NM_026041	Mm.289841	ribosomal RNA processing 15 homolog (S. cerevisiae)	Rrp15	8.74259	9.50315	8.56687	9.11067	8.08579	9.05547
1417097_at	NM_025297	Mm.192706	mitochondrial trans-2-enoyl-CoA reductase	Mecr	8.18506	7.45199	8.20844	8.27399	8.37819	7.62637
1417098_s_at	NM_025297	Mm.192706	mitochondrial trans-2-enoyl-CoA reductase	Mecr	8.71389	7.82911	7.80631	8.13003	8.08441	8.58942
1417099_at	NM_133991	Mm.327529	FtsJ homolog 1 (E. coli) /// similar to Ftsj homolog	Ftsj1 /// LOC100044636	9.90282	9.88845	9.50201	10.1155	9.68304	9.68438
1417100_at	AV336016	Mm.11175	CD320 antigen	Cd320	10.0531	10.1897	9.73435	10.0159	9.9717	10.1628
1417101_at	BC004714	Mm.296181	heat shock protein 2	Hspa2	7.60356	7.54985	7.82452	7.48766	7.66226	7.61356
1417102_a_at	BC025155	Mm.28058	similar to NADH dehydrogenase (ubiquinone) 1 beta subcomplex, 5 /// NADH dehydrogenase (ubiquinone) 1 beta subcomplex, 5	LOC100046199 /// Ndufb5	12.7677	13.9985	12.628	12.7512	12.7306	13.9844
1417103_at	NM_010027	Mm.298947	D-dopachrome tautomerase	Ddt	10.6066	11.0162	10.4397	10.4316	10.3306	10.5168
1417104_at	BC001999	Mm.20829	epithelial membrane protein 3	Emp3	7.52528	7.17847	6.27303	6.71566	6.16907	6.93187
1417105_at	NM_021502	Mm.38746	trafficking protein particle complex 2-like	Trappc2l	12.174	12.7911	11.9749	12.1651	12.1727	12.6885
1417106_at	NM_025482	Mm.136648	tumor protein D52-like 2	Tpd52l2	10.1047	9.89966	9.65971	10.1886	9.85764	9.92721
1417107_at	NM_025482	Mm.136648	tumor protein D52-like 2	Tpd52l2	8.66323	8.59357	8.6014	8.66566	8.78626	8.41681
1417108_at	NM_029091	Mm.279599	kinesin light chain 4	Klc4	10.2696	10.4104	10.6687	10.4061	10.7102	10.2916
1417109_at	BC005738	Mm.15801	tubulointerstitial nephritis antigen-like 1	Tinagl1	5.79241	4.31501	5.8995	6.25812	3.52198	5.50019
1417110_at	BB070019	Mm.117294	mannosidase 1, alpha	Man1a	7.66828	7.25849	8.12221	7.59845	7.98303	8.03528
1417111_at	BB070019	Mm.117294	mannosidase 1, alpha	Man1a	9.40658	8.56155	9.27652	8.76695	8.66529	8.80093
1417112_at	NM_024191	Mm.393247	ADP-ribosylation factor-like 2 binding protein	Arl2bp	11.6337	11.281	11.868	11.5514	11.666	11.5879
1417113_at	AF163665	Mm.321452	germ cell-less homolog 1 (Drosophila)	Gmcl1	10.1809	10.0157	10.015	10.1541	9.80951	10.0547
1417114_at	AF163665	Mm.321452	germ cell-less homolog 1 (Drosophila)	Gmcl1	8.5547	7.58788	9.04464	8.68081	8.96404	7.68398
1417115_at	NM_009582	Mm.172897	mitogen-activated protein kinase kinase kinase 12	Map3k12	10.342	10.1801	10.7125	10.3671	10.5703	10.1009
1417116_at	BG069516	Mm.274553	solute carrier family 6 (neurotransmitter transporter, creatine), member 8	Slc6a8	10.5014	10.4368	10.4654	10.6067	10.612	10.1649
1417117_at	NM_024199	Mm.26944	cleavage stimulation factor, 3' pre-RNA, subunit 1	Cstf1	6.94397	5.81028	6.56838	6.86214	6.63267	5.81173
1417118_a_at	NM_019870	---	ARD1 homolog A, N-acetyltransferase (S. cerevisiae)	Ard1a	9.37257	9.43218	9.09426	9.12693	8.65912	8.76904
1417119_at	NM_024231	Mm.289471	zinc finger like protein 1	Zfpl1	8.33249	7.84302	8.33003	8.28662	8.40061	7.51823
1417120_at	NM_133873	Mm.250504	migration and invasion inhibitory protein	Miip	8.31968	8.07318	8.3002	6.1684	7.55362	7.9168
1417121_at	NM_008068	Mm.4915	gamma-aminobutyric acid (GABA) A receptor, subunit alpha 6	Gabra6	1.81069	4.06328	4.05726	3.13234	4.71	5.11131
1417122_at	BC027242	Mm.282257	vav 3 oncogene	Vav3	8.17263	7.4688	8.48461	7.75647	8.18632	7.16115
1417123_at	BC027242	Mm.282257	vav 3 oncogene	Vav3	5.87381	3.98849	6.66505	6.13795	6.49371	5.2347
1417124_at	NM_019771	Mm.28919	destrin	Dstn	13.1744	13.4118	12.9798	13.2084	13.2431	13.7604
1417125_at	NM_016661	Mm.371964	S-adenosylhomocysteine hydrolase	Ahcy	10.405	10.7339	10.5231	10.6183	10.5783	11.0815
1417126_a_at	NM_026517	Mm.371630	ribosomal protein L22 like 1	Rpl22l1	13.0281	14.0997	12.9498	12.9947	13.2454	14.3477
1417127_at	BC016426	Mm.256509	homeobox, msh-like 1	Msx1	5.21059	5.3444	4.85651	5.27655	3.36396	3.84495
1417128_at	NM_023320	Mm.458147	pleckstrin homology domain containing, family O member 1	Plekho1	8.65	8.91342	8.62247	8.8265	8.88542	8.31592
1417129_a_at	U68384	Mm.247566	Meis homeobox 2	Meis2	11.5513	10.9495	11.6346	11.5455	11.417	11.228
1417130_s_at	NM_020581	Mm.196189	angiopoietin-like 4	Angptl4	6.97323	6.94647	7.35649	6.99308	8.12415	7.97743
1417131_at	C76119	Mm.307103	cell division cycle 25 homolog A (S. pombe)	Cdc25a	8.85219	7.93727	8.75403	8.85334	8.46255	8.21479
1417132_at	C76119	Mm.307103	cell division cycle 25 homolog A (S. pombe)	Cdc25a	7.8086	8.22305	7.21748	7.65042	7.44652	8.00118
1417133_at	NM_008885	Mm.1237	peripheral myelin protein 22	Pmp22	9.82598	9.53806	9.75582	9.40355	9.42878	9.35828
1417134_at	NM_009274	Mm.288728	serine/arginine-rich protein specific kinase 2	Srpk2	9.561	9.88709	9.69298	9.55917	9.4103	9.79746
1417135_at	NM_009274	Mm.288728	serine/arginine-rich protein specific kinase 2	Srpk2	12.0295	11.0798	11.6229	11.9007	11.6578	11.5479
1417136_s_at	NM_009274	Mm.288728	serine/arginine-rich protein specific kinase 2	Srpk2	11.2012	10.5552	11.0557	11.3557	10.8266	10.8863
1417137_at	NM_030724	Mm.280895	uridine-cytidine kinase 2	Uck2	2.43262	4.30103	3.90683	2.09867	4.39539	3.91997
1417138_s_at	NM_025554	Mm.18579	polymerase (RNA) II (DNA directed) polypeptide E	Polr2e	11.2821	12.0038	11.2731	11.2817	11.2549	11.8201
1417139_at	NM_025853	Mm.25410	DSN1, MIND kinetochore complex component, homolog (S. cerevisiae)	Dsn1	7.25728	7.52591	6.78874	7.17815	6.73863	7.23009
1417140_a_at	NM_008977	Mm.260433	protein tyrosine phosphatase, non-receptor type 2	Ptpn2	10.9262	10.5052	10.4706	10.9213	10.6401	10.6839
1417141_at	NM_018738	Mm.33902	interferon gamma induced GTPase	Igtp	7.24454	7.17363	7.04288	6.95207	6.97207	7.54818
1417142_at	NM_024203	Mm.35039	family with sequence similarity 120, member B	Fam120b	9.36426	9.08733	9.42261	9.27834	9.30519	8.76798
1417143_at	U70622	Mm.4772	lysophosphatidic acid receptor 1	Lpar1	6.97515	7.11846	6.6922	6.60397	6.95008	6.88138
1417144_at	NM_134024	Mm.142348	tubulin, gamma 1	Tubg1	9.82194	9.81268	9.7653	9.88686	9.84409	9.95175
1417145_at	NM_133921	Mm.187453	nuclear transcription factor, X-box binding-like 1	Nfxl1	9.50305	9.39496	9.27985	9.62809	9.40103	8.72038
1417146_at	NM_026423	Mm.278085	methylthioribose-1-phosphate isomerase homolog (S. cerevisiae)	Mri1	8.89197	8.56223	8.69678	9.14767	8.53114	8.64478
1417147_at	NM_019833	Mm.279863	family with sequence similarity 69, member B	Fam69b	9.50404	9.24114	9.56113	9.40217	9.59553	9.19242
1417148_at	NM_008809	Mm.4146	platelet derived growth factor receptor, beta polypeptide	Pdgfrb	6.69395	6.3707	6.79417	5.37968	6.83582	6.60405
1417149_at	NM_011031	Mm.3705	procollagen-proline, 2-oxoglutarate 4-dioxygenase (proline 4-hydroxylase), alpha II polypeptide	P4ha2	7.23645	6.88909	7.45322	7.13032	6.91326	6.16714
1417150_at	NM_010484	Mm.300318	solute carrier family 6 (neurotransmitter transporter, serotonin), member 4	Slc6a4	3.2411	5.66314	5.51751	5.41059	2.74245	6.30103
1417151_a_at	NM_008747	Mm.281715	neurotensin receptor 2	Ntsr2	5.25034	5.02157	5.77665	5.6794	4.92537	4.00007
1417152_at	NM_026495	Mm.131074	nucleus accumbens associated 2, BEN and BTB (POZ) domain containing	Nacc2	7.67241	6.8602	7.90941	7.31221	7.29623	7.37085
1417153_at	NM_026495	Mm.131074	nucleus accumbens associated 2, BEN and BTB (POZ) domain containing	Nacc2	5.99052	4.60097	6.66428	4.84711	6.04662	1.77462
1417154_at	NM_011398	Mm.34953	solute carrier family 25 (mitochondrial carrier, brain), member 14	Slc25a14	9.12404	9.78355	9.31129	9.16109	9.62014	9.64396
1417155_at	BC005453	Mm.16469	v-myc myelocytomatosis viral related oncogene, neuroblastoma derived (avian)	Mycn	10.274	10.4312	10.2996	10.4974	10.4066	10.5486
1417156_at	NM_008471	Mm.439699	keratin 19	Krt19	4.31267	4.92795	3.83732	3.95365	4.88194	5.80653
1417157_at	BC002227	Mm.29317	ARP10 actin-related protein 10 homolog (S. cerevisiae)	Actr10	11.7557	12.0933	11.8438	11.917	11.8332	12.3258
1417158_at	BB238025	Mm.100116	ZXD family zinc finger C	Zxdc	5.8487	6.56565	6.37275	6.17962	6.44935	6.80797
1417159_at	BB238025	Mm.100116	ZXD family zinc finger C	Zxdc	5.87982	4.4155	5.51289	5.40521	5.73834	4.30278
1417160_s_at	NM_007969	Mm.1650	extracellular proteinase inhibitor	Expi	1.96225	3.97261	3.16923	1.83953	2.34501	4.08629
1417161_at	NM_026373	Mm.29609	CDK2-associated protein 2	Cdk2ap2	11.9451	12.0155	11.9524	11.8894	12.1678	12.3173
1417162_at	BC004752	Mm.261182	transmembrane BAX inhibitor motif containing 1	Tmbim1	7.75203	7.45659	7.15091	7.39281	7.251	7.51055
1417163_at	NM_022019	Mm.404024	dual specificity phosphatase 10	Dusp10	5.46346	1.67178	5.9301	5.68491	4.90263	2.50108
1417164_at	NM_022019	Mm.404024	dual specificity phosphatase 10	Dusp10	7.78316	7.86832	7.92926	7.75477	7.76085	7.1582
1417165_at	NM_010773	Mm.322	methyl-CpG binding domain protein 2	Mbd2	9.77919	9.84569	9.87424	9.59609	9.98173	9.64917
1417166_at	NM_133948	Mm.105331	PC4 and SFRS1 interacting protein 1	Psip1	11.9929	12.3008	11.9502	12.1691	11.9928	12.5205
1417167_at	NM_138586	Mm.27853	exosome component 5	Exosc5	9.10032	8.37696	9.34469	8.82826	9.14959	9.09658
1417168_a_at	AI553394	Mm.272770	ubiquitin specific peptidase 2	Usp2	8.81387	8.00045	9.1786	8.92046	9.07832	8.07279
1417169_at	AI553394	Mm.272770	ubiquitin specific peptidase 2	Usp2	9.22323	9.55219	8.97933	9.04909	9.00207	9.05321
1417170_at	NM_033322	Mm.378263	leucine zipper transcription factor-like 1	Lztfl1	11.0738	11.1948	11.0312	10.9925	11.2449	11.3185
1417171_at	NM_010583	Mm.339927	IL2-inducible T-cell kinase	Itk	1.43301	5.16766	0.178669	1.91122	1.08219	4.7413
1417172_at	BC008238	Mm.38261	ubiquitin-conjugating enzyme E2L 6	Ube2l6	4.40169	4.6838	4.7225	4.64183	4.3923	4.61856
1417173_at	BC013534	Mm.4068	activating transcription factor 6 beta	Atf6b	9.08741	8.44315	9.48569	8.92313	9.45306	8.63663
1417174_at	NM_025464	Mm.41451	transmembrane protein 218	Tmem218	9.96973	9.97934	9.91917	9.97539	10.0184	9.84352
1417175_at	BE952001	Mm.30199	casein kinase 1, epsilon	Csnk1e	11.1457	10.3555	10.9627	11.214	10.9715	10.3191
1417176_at	BE952001	Mm.30199	casein kinase 1, epsilon	Csnk1e	11.1611	10.4716	11.2274	11.054	11.2293	10.7421
1417177_at	NM_016905	Mm.2820	galactokinase 1	Galk1	9.78099	9.7936	9.54432	9.67979	9.53541	9.69861
1417178_at	NM_016867	Mm.97	GIPC PDZ domain containing family, member 2	Gipc2	7.22621	7.33387	7.08789	7.06536	7.36916	7.51984
1417179_at	NM_019571	Mm.31927	tetraspanin 5	Tspan5	10.4126	10.1965	10.7412	10.1177	10.7286	10.3318
1417180_at	NM_008794	Mm.3255	proprotein convertase subtilisin/kexin type 7	Pcsk7	9.34017	9.43718	9.32827	9.29273	9.15968	9.13352
1417181_a_at	AV213603	Mm.4651	kinesin-associated protein 3	Kifap3	10.384	8.2214	10.5697	11.068	10.5974	9.71133
1417182_at	C77509	Mm.477493	DnaJ (Hsp40) homolog, subfamily A, member 2	Dnaja2	9.93089	9.60687	9.75871	9.6529	9.84619	9.44672
1417183_at	C77509	Mm.477493	DnaJ (Hsp40) homolog, subfamily A, member 2	Dnaja2	10.1351	9.54401	10.5472	10.2666	10.4655	10.0257
1417184_s_at	BC027434	Mm.288567	hemoglobin, beta adult major chain /// hemoglobin, beta adult minor chain	Hbb-b1 /// Hbb-b2	13.3673	14.4492	13.9928	13.3989	13.9632	14.5712
1417185_at	BC002070	Mm.425949	lymphocyte antigen 6 complex, locus A	Ly6a	6.54899	6.63189	6.33731	6.68573	6.45582	6.71094
1417186_at	AI551201	Mm.319512	ubiquitin-conjugating enzyme E2K (UBC1 homolog, yeast)	Ube2k	12.0915	12.0726	11.8263	12.0058	12.0047	12.0778
1417187_at	AI551201	Mm.319512	ubiquitin-conjugating enzyme E2K (UBC1 homolog, yeast)	Ube2k	5.7774	4.91584	3.90057	3.9999	4.94965	5.06567
1417188_s_at	AI551201	Mm.319512	ubiquitin-conjugating enzyme E2K (UBC1 homolog, yeast)	Ube2k	7.52761	7.66845	7.82572	7.86845	7.41097	7.70356
1417189_at	NM_011190	Mm.371573	proteasome (prosome, macropain) 28 subunit, beta	Psme2	10.2827	10.4937	10.0743	10.2497	10.2532	10.0175
1417190_at	AW989410	Mm.202727	nicotinamide phosphoribosyltransferase	Nampt	9.30568	9.43322	9.30785	9.24373	9.37595	9.54185
1417191_at	NM_013760	Mm.27432	DnaJ (Hsp40) homolog, subfamily B, member 9	Dnajb9	10.4354	10.5391	10.9672	10.5199	10.4456	10.4771
1417192_at	NM_138599	Mm.213292	translocase of outer mitochondrial membrane 70 homolog A (yeast)	Tomm70a	9.07068	9.60284	9.76238	9.18903	9.74218	9.82141
1417193_at	NM_013671	Mm.290876	superoxide dismutase 2, mitochondrial	Sod2	11.4154	12.428	11.4489	11.3378	11.4133	11.9869
1417194_at	NM_013671	Mm.290876	superoxide dismutase 2, mitochondrial	Sod2	5.10494	6.07414	6.07488	4.88544	6.01397	5.19054
1417195_at	NM_133791	Mm.235074	WW, C2 and coiled-coil domain containing 2	Wwc2	8.43271	7.83513	8.9883	8.95656	8.8598	7.85545
1417196_s_at	NM_133791	Mm.235074	WW, C2 and coiled-coil domain containing 2	Wwc2	8.71042	8.67491	9.10406	8.6956	8.63301	9.27297
1417197_at	NM_133791	Mm.235074	WW, C2 and coiled-coil domain containing 2	Wwc2	6.62587	0.187267	7.64805	6.25719	7.74438	5.38903
1417198_at	NM_133791	Mm.235074	WW, C2 and coiled-coil domain containing 2	Wwc2	2.0123	2.65737	4.6995	4.5032	4.59504	0.10082
1417199_at	AK007779	Mm.393140	transmembrane protein 183A	Tmem183a	10.3302	10.6976	10.09	10.3556	9.97176	10.2659
1417200_at	AK007779	Mm.393140	transmembrane protein 183A	Tmem183a	9.51831	9.39607	9.73876	9.30505	9.73014	9.17099
1417201_at	BI202534	Mm.248652	5'-nucleotidase, cytosolic II	Nt5c2	8.69185	8.73642	8.53909	8.59653	8.7308	8.1547
1417202_s_at	NM_011666	Mm.277626	ubiquitin-like modifier activating enzyme 3	Uba3	10.9755	11.5387	10.8266	11.0704	10.9946	11.4825
1417203_at	BC010592	Mm.29553	ethylmalonic encephalopathy 1	Ethe1	8.09603	7.66177	7.79139	8.15929	7.56625	7.59305
1417204_at	AJ278133	Mm.181880	KDEL (Lys-Asp-Glu-Leu) endoplasmic reticulum protein retention receptor 2	Kdelr2	11.5874	11.7034	11.4971	11.5027	11.5575	11.381
1417205_at	AJ278133	Mm.181880	KDEL (Lys-Asp-Glu-Leu) endoplasmic reticulum protein retention receptor 2	Kdelr2	8.24583	8.26024	9.11599	8.32923	9.01646	8.20537
1417206_at	NM_009478	Mm.46484	uroporphyrinogen decarboxylase	Urod	9.79485	10.7102	9.9662	10.0138	9.93377	10.3103
1417207_at	BF466091	Mm.5114	dishevelled 2, dsh homolog (Drosophila)	Dvl2	8.16947	7.75886	8.28211	7.8029	8.00955	7.31159
1417208_at	NM_008537	Mm.2787	alpha-methylacyl-CoA racemase	Amacr	9.17331	8.43776	8.39576	8.44581	8.672	8.3533
1417209_at	NM_021372	Mm.339676	SERTA domain containing 2	Sertad2	8.39563	7.67392	8.46017	8.46068	8.36854	8.01522
1417210_at	NM_012011	Mm.250909	eukaryotic translation initiation factor 2, subunit 3, structural gene Y-linked	Eif2s3y	10.4973	2.67512	10.2573	0.966155	10.6261	9.6038
1417211_a_at	NM_023483	Mm.171374	RIKEN cDNA 1110032A03 gene /// hypothetical protein LOC100048251	1110032A03Rik /// LOC100048251	11.017	11.3905	10.8988	11.0655	11.1389	11.2383
1417212_at	NM_026633	Mm.328870	RIKEN cDNA 9530058B02 gene	9530058B02Rik	8.19258	8.1936	8.00699	8.10403	8.07519	8.3212
1417213_a_at	BB706030	Mm.139926	RNA binding motif protein 6	Rbm6	9.45148	7.65252	10.1697	9.51326	10.2789	9.33828
1417214_at	BB121269	Mm.246753	RAB27b, member RAS oncogene family	Rab27b	7.84102	8.14156	7.6055	7.58706	8.80955	8.29996
1417215_at	BB121269	Mm.246753	RAB27b, member RAS oncogene family	Rab27b	4.9261	4.40783	6.19984	6.02928	6.24702	4.73594
1417216_at	NM_138606	Mm.347478	proviral integration site 2	Pim2	8.50498	8.03806	8.43018	8.64789	8.53456	7.91828
1417217_at	NM_013779	Mm.45207	melanoma antigen, family L, 2	Magel2	7.16305	6.79153	7.13359	7.71679	7.66709	7.27274
1417218_at	NM_133746	Mm.31663	calcium homeostasis modulator 2	Calhm2	2.9083	5.46902	5.62433	5.24343	5.88897	5.54042
1417219_s_at	NM_025284	Mm.436717	thymosin, beta 10	Tmsb10	12.4586	12.4634	12.4849	12.4647	12.5923	12.4522
1417220_at	NM_010176	Mm.3798	fumarylacetoacetate hydrolase	Fah	8.25436	7.27827	7.54349	8.35044	8.11846	7.08131
1417221_at	BC008595	Mm.261045	protein phosphatase 1A, magnesium dependent, alpha isoform	Ppm1a	5.8785	6.10232	6.04208	6.60067	5.81987	6.5027
1417222_a_at	NM_133739	Mm.283293	transmembrane protein 123	Tmem123	7.5663	9.97277	7.71723	7.69685	7.40464	9.41119
1417223_at	NM_027353	Mm.28050	CD2 antigen (cytoplasmic tail) binding protein 2	Cd2bp2	10.6717	10.5193	10.8029	10.673	10.6752	10.2765
1417224_a_at	NM_027353	Mm.28050	CD2 antigen (cytoplasmic tail) binding protein 2	Cd2bp2	6.8558	6.84218	6.76076	6.6216	6.9638	6.58356
1417225_at	NM_022992	Mm.291014	ADP-ribosylation factor-like 6 interacting protein 5	Arl6ip5	11.2808	10.7346	11.3581	11.3132	10.9145	10.4692
1417226_at	NM_013907	Mm.254739	F-box and WD-40 domain protein 4	Fbxw4	9.4367	9.46804	9.39407	9.36852	9.28006	9.29043
1417227_at	NM_023644	Mm.249016	methylcrotonoyl-Coenzyme A carboxylase 1 (alpha)	Mccc1	9.71288	9.28931	9.21754	9.60418	9.19187	8.95368
1417228_at	AF084459	Mm.6221	calpain 1	Capn1	6.41413	5.28349	6.9037	6.64291	7.13157	6.35534
1417229_at	AF084459	Mm.6221	calpain 1	Capn1	2.99587	4.22599	5.43327	4.56897	5.8	3.37174
1417230_at	NM_023884	Mm.28376	Ral GEF with PH domain and SH3 binding motif 2	Ralgps2	7.79527	7.55635	8.18985	8.09125	8.21445	7.95738
1417231_at	NM_016675	Mm.117068	claudin 2	Cldn2	6.64312	6.32002	6.22699	5.55685	4.77541	6.79712
1417232_at	NM_016675	Mm.117068	claudin 2	Cldn2	4.82513	2.63789	5.59057	3.42634	4.77525	4.53699
1417233_at	NM_133928	Mm.41622	coiled-coil-helix-coiled-coil-helix domain containing 4	Chchd4	10.6724	11.0209	10.537	10.6348	10.4599	11.4621
1417234_at	NM_008606	Mm.4561	matrix metallopeptidase 11	Mmp11	7.61509	7.20028	7.24814	7.17631	6.89557	6.7373
1417235_at	BM234719	Mm.18526	EH-domain containing 3	Ehd3	9.86521	9.40128	10.2958	9.99657	9.89486	9.58767
1417236_at	BM234719	Mm.18526	EH-domain containing 3	Ehd3	9.3915	7.53413	9.74802	9.20846	9.55009	8.86312
1417237_at	NM_008876	Mm.260177	phospholipase D2	Pld2	7.71397	6.77003	7.14152	7.48563	7.48814	7.15306
1417238_at	NM_007968	Mm.142822	Ewing sarcoma breakpoint region 1	Ewsr1	10.2423	10.4217	10.7833	10.1224	10.674	10.0564
1417239_at	BC002162	Mm.12481	centrin 3	Cetn3	12.4178	13.7861	12.346	12.4969	12.4261	13.6844
1417240_at	NM_011777	Mm.282303	zyxin	Zyx	8.87384	7.99681	9.20842	8.90017	9.04671	7.76727
1417241_at	NM_025275	Mm.291901	archaelysin family metallopeptidase 2	Amz2	10.1471	9.71659	10.1542	10.1468	10.1172	10.0285
1417242_at	NM_138669	Mm.197555	eukaryotic translation initiation factor 4A, isoform 3	Eif4a3	11.7592	11.6454	11.4366	11.5513	11.442	11.652
1417243_at	NM_028221	Mm.250425	RIKEN cDNA 2310065K24 gene	2310065K24Rik	10.7009	10.7696	10.8587	10.7957	10.8391	10.8652
1417244_a_at	NM_016850	Mm.3233	interferon regulatory factor 7	Irf7	6.69462	6.19918	5.91992	5.46665	6.04614	5.92204
1417245_at	NM_021434	Mm.275411	G protein-coupled receptor 180	Gpr180	11.3326	11.253	11.4302	11.3377	11.509	11.5903
1417246_at	NM_007376	Mm.260144	pregnancy zone protein	Pzp	1.01069	1.46471	2.59769	0.491738	3.853	0.819555
1417247_at	NM_133818	Mm.28817	expressed sequence AI597479	AI597479	10.3798	10.3383	10.3329	10.4367	10.3441	10.22
1417248_at	NM_009067	Mm.17009	ralA binding protein 1	Ralbp1	10.2666	9.05445	10.1965	10.4007	10.2207	10.1999
1417249_at	NM_017401	Mm.260194	polymerase (DNA directed), mu	Polm	7.19261	7.2066	6.83034	7.46786	6.70932	5.63377
1417250_at	NM_013916	Mm.477797	ring finger protein, LIM domain interacting	Rlim	10.2793	10.7781	10.1337	10.2827	10.3618	10.5021
1417251_at	NM_023245	Mm.253736	palmdelphin	Palmd	7.48787	6.01905	6.97541	7.02189	7.36566	6.94467
1417252_at	NM_015807	Mm.390379	5',3'-nucleotidase, cytosolic	Nt5c	9.42949	10.6845	9.55789	9.85164	9.63834	10.3353
1417253_at	NM_013522	Mm.217312	FSHD region gene 1	Frg1	11.2151	10.8782	10.9861	11.166	11.0958	10.8994
1417254_at	NM_021343	Mm.172679	spermatogenesis associated 5	Spata5	8.65217	8.45138	8.49843	8.48072	8.28622	8.2091
1417255_at	NM_134126	Mm.32802	intraflagellar transport 140 homolog (Chlamydomonas)	Ift140	9.74758	9.83795	9.51133	9.6412	9.49419	9.33323
1417256_at	NM_008607	Mm.5022	matrix metallopeptidase 13	Mmp13	3.21212	3.87854	3.49404	3.0596	4.41276	3.64092
1417257_at	BC006872	Mm.236017	carboxyl ester lipase	Cel	4.33253	3.41148	2.11764	4.30872	4.7054	2.09393
1417258_at	NM_007637	Mm.282158	chaperonin containing Tcp1, subunit 5 (epsilon)	Cct5	12.6293	13.1506	12.5269	12.7603	12.6725	12.8794
1417259_a_at	NM_009798	Mm.2945	capping protein (actin filament) muscle Z-line, beta	Capzb	10.9748	10.4439	11.0683	10.4661	10.8081	10.4741
1417260_at	NM_133671	Mm.360389	U2 small nuclear ribonucleoprotein auxiliary factor (U2AF) 2	U2af2	10.4464	10.9133	10.8075	10.5563	10.7689	10.4412
1417261_at	NM_134012	Mm.210334	mbt domain containing 1	Mbtd1	10.2193	9.67069	10.0038	10.3809	10.1242	10.243
1417262_at	M94967	Mm.292547	prostaglandin-endoperoxide synthase 2	Ptgs2	4.39496	3.713	3.28587	0.264671	2.97733	2.93028
1417263_at	M94967	Mm.292547	prostaglandin-endoperoxide synthase 2	Ptgs2	3.22648	3.15799	3.72276	3.68467	0.246258	-0.493862
1417264_at	AK014348	Mm.290142	coenzyme Q5 homolog, methyltransferase (yeast)	Coq5	9.24081	8.81963	9.12585	9.31026	9.15112	9.34322
1417265_s_at	AK014348	Mm.290142	coenzyme Q5 homolog, methyltransferase (yeast)	Coq5	8.24674	7.3304	8.5374	8.23576	8.54153	7.94509
1417266_at	BC002073	Mm.137	chemokine (C-C motif) ligand 6	Ccl6	8.27042	7.76493	7.90766	8.09602	7.66272	7.75903
1417267_s_at	NM_024169	Mm.30729	FK506 binding protein 11	Fkbp11	6.4223	5.79567	5.95172	6.16914	5.74543	5.14281
1417268_at	NM_009841	Mm.3460	CD14 antigen	Cd14	6.27221	3.4363	6.64768	4.95556	5.8968	4.74127
1417269_at	NM_130860	Mm.27557	cyclin-dependent kinase 9 (CDC2-related kinase)	Cdk9	11.5147	11.0144	11.6256	11.3742	11.734	11.0898
1417270_at	NM_021312	Mm.281079	WD repeat domain 12	Wdr12	7.39008	6.18532	7.67115	7.44557	7.85359	7.359
1417271_a_at	NM_007932	Mm.225297	endoglin	Eng	8.33549	7.44055	8.72997	8.12108	8.98532	8.22284
1417272_at	NM_026667	Mm.258545	family with sequence similarity 114, member A1	Fam114a1	7.40659	7.01573	7.16934	6.91782	7.29203	6.76603
1417273_at	NM_013743	Mm.235547	pyruvate dehydrogenase kinase, isoenzyme 4	Pdk4	4.92168	4.24899	5.51235	3.38947	5.52606	3.94925
1417274_at	NM_015782	Mm.386890	small nuclear ribonucleoprotein polypeptide A	Snrpa	10.5775	10.303	10.5606	10.5413	10.2801	10.1225
1417275_at	NM_010762	Mm.39040	myelin and lymphocyte protein, T-cell differentiation protein	Mal	6.21729	1.44511	4.99313	5.60646	6.07443	5.23691
1417276_at	NM_008807	Mm.439742	tubby-like protein 2	Tulp2	3.4946	4.90808	2.33063	0.982299	4.29452	3.44817
1417277_at	NM_024442	Mm.30504	cytochrome P450, family 4, subfamily f, polypeptide 16	Cyp4f16	8.40239	8.52998	8.28108	8.30658	8.22989	8.19516
1417278_a_at	NM_027280	Mm.30219	naked cuticle 1 homolog (Drosophila)	Nkd1	7.47619	6.9737	7.36137	7.31586	7.23277	6.80612
1417279_at	NM_010585	Mm.227912	inositol 1,4,5-triphosphate receptor 1	Itpr1	7.24907	6.00915	7.70884	7.14311	7.51742	6.57276
1417280_at	NM_009198	Mm.2656	solute carrier family 17 (sodium phosphate), member 1	Slc17a1	5.22971	5.77869	5.75791	5.65483	5.9314	6.25317
1417281_a_at	NM_011985	Mm.29373	matrix metallopeptidase 23	Mmp23	1.72955	2.26236	1.41678	1.59784	2.07351	0.856321
1417282_at	NM_011985	Mm.29373	matrix metallopeptidase 23	Mmp23	3.73872	1.72137	2.60469	4.75962	4.12157	1.47309
1417283_at	NM_011838	Mm.257067	Ly6/neurotoxin 1	Lynx1	8.91808	8.82813	9.14897	8.56449	9.17608	8.84908
1417284_at	NM_133841	Mm.270866	mitogen-activated protein kinase associated protein 1	Mapkap1	10.4265	10.5224	10.2999	10.2726	10.1047	10.2929
1417285_a_at	NM_026614	Mm.275780	NADH dehydrogenase (ubiquinone) 1 alpha subcomplex, 5	Ndufa5	11.9982	13.0751	12.1013	12.0223	12.4027	12.9394
1417286_at	NM_026614	Mm.275780	NADH dehydrogenase (ubiquinone) 1 alpha subcomplex, 5	Ndufa5	12.0635	12.9997	11.8902	12.0654	12.2641	12.8061
1417287_at	NM_010376	Mm.277327	histocompatibility 13	H13	9.34367	8.94852	9.65204	9.40117	9.64357	8.98931
1417288_at	NM_031257	Mm.393180	pleckstrin homology domain-containing, family A (phosphoinositide binding specific) member 2	Plekha2	11.1724	11.574	10.9671	10.9149	11.0599	11.7664
1417289_at	NM_031257	Mm.393180	pleckstrin homology domain-containing, family A (phosphoinositide binding specific) member 2	Plekha2	7.54854	6.91146	7.91698	7.26503	7.81249	7.03285
1417290_at	NM_029796	Mm.348025	leucine-rich alpha-2-glycoprotein 1	Lrg1	3.84188	2.14439	3.94777	2.40478	4.49438	2.04999
1417291_at	L26349	Mm.1258	tumor necrosis factor receptor superfamily, member 1a	Tnfrsf1a	8.70303	8.50701	8.27616	8.71126	8.63042	8.65089
1417292_at	NM_008330	---	interferon gamma inducible protein 47	Ifi47	5.85003	5.85554	5.07436	5.99319	5.7131	5.68874
1417293_at	NM_015818	Mm.213566	heparan sulfate 6-O-sulfotransferase 1 /// similar to heparan sulfate 6-sulfotransferase 1	Hs6st1 /// LOC100047260	9.29269	8.51208	9.31933	9.1975	9.52179	8.58303
1417294_at	NM_025337	Mm.287397	aldo-keto reductase family 7, member A5 (aflatoxin aldehyde reductase)	Akr7a5	9.49952	9.64436	9.44678	9.60901	9.68758	9.80218
1417295_at	NM_054081	Mm.212577	metastasis associated 1	Mta1	9.92222	9.68728	10.136	9.92137	9.86163	9.58453
1417296_at	NM_007497	Mm.676	activating transcription factor 1	Atf1	10.1046	9.45938	9.68859	10.3934	9.70552	9.5786
1417297_at	NM_080553	Mm.458106	inositol 1,4,5-triphosphate receptor 3	Itpr3	6.90842	6.06196	6.31284	6.3342	6.56731	5.33602
1417298_at	BC027422	Mm.22758	emopamil binding protein-like	Ebpl	13.8635	14.8558	13.6579	13.8458	13.9485	14.8444
1417299_at	NM_010892	Mm.33773	NIMA (never in mitosis gene a)-related expressed kinase 2	Nek2	5.29888	6.18323	5.30534	5.30371	6.2703	6.5148
1417300_at	NM_133888	Mm.287187	sphingomyelin phosphodiesterase, acid-like 3B	Smpdl3b	5.50484	5.42814	6.06999	2.81937	6.18336	4.71184
1417301_at	NM_008056	Mm.4769	frizzled homolog 6 (Drosophila)	Fzd6	9.07917	8.62015	9.1086	8.1596	8.17247	8.39471
1417302_at	NM_054048	Mm.283859	REST corepressor 2	Rcor2	9.05962	9.36739	8.88373	8.8441	9.23461	8.72018
1417303_at	NM_138656	Mm.28146	mevalonate (diphospho) decarboxylase	Mvd	8.5222	7.74458	8.47097	8.4368	8.63968	7.3309
1417304_at	NM_009893	Mm.20457	chordin	Chrd	6.90286	6.12975	6.47258	6.69119	6.32047	6.15632
1417305_at	NM_007463	Mm.275397	SPEG complex locus	Speg	8.52115	8.50114	8.50835	8.55242	8.27945	8.25766
1417306_at	NM_018793	Mm.20249	tyrosine kinase 2	Tyk2	8.41452	8.48335	8.31302	8.24791	8.66073	8.04375
1417307_at	NM_007868	Mm.275608	dystrophin, muscular dystrophy	Dmd	10.4688	9.41471	10.1819	10.6291	10.6466	9.5628
1417308_at	NM_011099	Mm.326167	pyruvate kinase, muscle	Pkm2	13.0634	13.6694	13.0538	13.0054	13.0792	13.2112
1417309_at	AV174616	Mm.323595	transducer of ERBB2, 2	Tob2	10.7771	9.66813	10.6692	10.7225	10.7511	10.3083
1417310_at	AV174616	Mm.323595	transducer of ERBB2, 2	Tob2	10.7311	9.93039	10.6695	10.5164	10.9107	11.1117
1417311_at	NM_024223	Mm.133825	cysteine rich protein 2	Crip2	10.4103	10.1462	9.99516	10.0602	10.1576	9.82842
1417312_at	AK004853	Mm.55143	dickkopf homolog 3 (Xenopus laevis)	Dkk3	11.9516	10.7457	11.4743	11.9624	11.6972	11.2569
1417313_at	NM_025349	Mm.379101	LSM7 homolog, U6 small nuclear RNA associated (S. cerevisiae)	Lsm7	10.3842	9.74029	10.4416	10.3371	11.3934	9.33482
1417314_at	NM_008198	Mm.653	complement factor B	Cfb	4.39068	4.1814	4.95851	2.29874	4.51038	4.91436
1417315_at	BG864756	Mm.194811	GRIP1 associated protein 1	Gripap1	9.57666	9.50606	9.79435	9.83725	9.88688	9.26695
1417316_at	NM_025790	Mm.2125	acyl-CoA thioesterase 13	Acot13	10.6915	11.3044	10.3832	10.707	10.6683	10.9156
1417317_s_at	NM_021338	Mm.19355	ribosomal protein L35a pseudogene /// predicted gene 10247 /// ribosomal protein L35a pseudogene /// ribosomal protein L35a pseudogene /// INO80 homolog (S. cerevisiae) /// similar to ribosomal protein L35a /// ribosomal protein L35a pseudogene /// ribosomal protein L35A	Gm10213 /// Gm10247 /// Gm10296 /// Gm15434 /// Ino80 /// LOC100046034 /// mCG_133520 /// Rpl35a	13.7324	14.9038	13.4628	13.797	13.8123	14.8274
1417318_at	AB060589	Mm.248788	deleted in bladder cancer 1 (human)	Dbc1	8.60964	7.74084	9.07691	8.56461	9.0422	8.56417
1417319_at	NM_021495	Mm.328072	poliovirus receptor-related 3	Pvrl3	7.76803	8.26972	6.16765	7.46383	6.90435	8.46695
1417320_at	NM_024478	Mm.21535	GrpE-like 1, mitochondrial	Grpel1	11.2315	12.2211	11.1657	11.2122	11.0825	12.0866
1417321_at	NM_138590	Mm.331576	zinc finger, CCHC domain containing 7	Zcchc7	11.1242	11.3946	10.9814	11.227	11.234	10.6032
1417322_at	NM_133964	Mm.294975	deoxyhypusine hydroxylase/monooxygenase	Dohh	8.79558	8.88488	9.42946	8.73141	9.35687	9.2012
1417323_at	NM_019976	Mm.389499	proline/serine-rich coiled-coil 1	Psrc1	7.3016	7.92348	7.2934	7.69498	7.12319	7.62112
1417324_at	NM_008641	Mm.9287	microtubule associated serine/threonine kinase 2	Mast2	10.1616	9.24682	10.0418	10.2426	9.99214	8.78704
1417325_at	NM_009771	Mm.119717	beta-transducin repeat containing protein	Btrc	7.238	7.5778	7.12375	7.2561	7.17379	6.81044
1417326_a_at	NM_025389	Mm.21645	anaphase promoting complex subunit 11	Anapc11	11.6937	11.2368	11.7067	11.6024	11.7232	11.0762
1417327_at	NM_016900	Mm.396075	caveolin 2	Cav2	8.98968	8.0001	8.74397	8.80328	8.92419	8.99437
1417328_at	NM_007948	Mm.280913	excision repair cross-complementing rodent repair deficiency, complementation group 1	Ercc1	9.17632	9.24419	9.08483	9.45091	8.9836	8.9448
1417329_at	NM_018824	Mm.103581	solute carrier family 23 (nucleobase transporters), member 2	Slc23a2	9.92615	8.88405	10.5031	9.31458	10.7911	9.35714
1417330_at	NM_018824	Mm.103581	solute carrier family 23 (nucleobase transporters), member 2	Slc23a2	6.14594	5.98551	5.93656	5.32119	5.85095	5.8158
1417331_a_at	NM_019665	Mm.392505	ADP-ribosylation factor-like 6	Arl6	13.8639	14.5994	13.6771	13.8317	13.9478	14.7192
1417332_at	BC004654	Mm.102	regulatory factor X, 2 (influences HLA class II expression)	Rfx2	4.45262	5.11399	6.05032	6.5824	6.30427	3.04659
1417333_at	NM_133914	Mm.290655	RAS p21 protein activator 4	Rasa4	7.59027	7.41242	7.13554	7.72148	7.43567	7.34974
1417334_at	BC022681	Mm.440064	serine/threonine kinase 19	Stk19	9.14963	8.26888	8.97962	8.64381	9.14056	8.02
1417335_at	NM_017465	Mm.271634	sulfotransferase family, cytosolic, 2B, member 1	Sult2b1	2.01331	1.70389	0.789793	2.38111	2.02401	1.50226
1417336_a_at	NM_013757	Mm.38674	synaptotagmin-like 4	Sytl4	3.75525	3.84976	4.55475	4.19335	4.49457	4.50586
1417337_at	U03487	Mm.240051	erythrocyte protein band 4.2	Epb4.2	3.34487	3.70901	2.74951	2.84199	3.92082	3.65257
1417338_at	U03487	Mm.240051	erythrocyte protein band 4.2	Epb4.2	2.38612	3.31543	0.551995	2.5523	2.31979	1.44213
1417339_a_at	NM_019682	Mm.256858	dynein light chain LC8-type 1 /// predicted gene 6788	Dynll1 /// Gm6788	14.078	14.8617	13.7234	13.9612	14.0652	14.644
1417340_at	NM_023140	Mm.267692	glutaredoxin 3	Glrx3	10.3367	10.8597	10.1555	10.3832	10.2932	11.1991
1417341_a_at	NM_025800	Mm.291593	protein phosphatase 1, regulatory (inhibitor) subunit 2	Ppp1r2	9.34366	8.64217	9.67133	9.38214	9.50587	8.66559
1417342_at	NM_025800	Mm.291593	protein phosphatase 1, regulatory (inhibitor) subunit 2	Ppp1r2	6.73414	6.45631	6.66106	6.57123	6.91042	6.18868
1417343_at	AB032010	Mm.208287	FXYD domain-containing ion transport regulator 6	Fxyd6	10.1468	9.70491	10.301	9.98895	10.3046	9.56078
1417344_at	BE915256	Mm.268027	RIKEN cDNA 2900064A13 gene	2900064A13Rik	12.5164	12.8947	12.3198	12.368	12.4073	12.703
1417345_at	BE915256	Mm.268027	RIKEN cDNA 2900064A13 gene	2900064A13Rik	6.83757	5.26962	7.15411	7.05752	7.21236	4.64388
1417346_at	BG084230	Mm.24163	PYD and CARD domain containing	Pycard	8.46153	8.30117	8.24045	7.76501	8.39937	8.23383
1417347_at	BG084230	Mm.24163	PYD and CARD domain containing	Pycard	2.48544	4.82434	4.42779	1.20772	4.56654	5.13963
1417348_at	NM_025966	Mm.358702	RIKEN cDNA 2310039H08 gene	2310039H08Rik	10.4392	11.4314	10.3503	10.4277	10.2486	11.2639
1417349_at	NM_019788	Mm.268921	pallidin	Pldn	11.4626	11.5129	11.319	11.5758	11.1598	11.2607
1417350_at	NM_019788	Mm.268921	pallidin	Pldn	6.6542	5.06102	7.44349	5.74753	7.65629	6.42462
1417351_a_at	BC013777	---	similar to Small nuclear ribonucleoprotein polypeptide A /// small nuclear ribonucleoprotein polypeptide A'	LOC100047155 /// Snrpa1	10.6673	10.8363	10.6647	10.8347	10.5081	10.9496
1417352_s_at	BC013777	---	small nuclear ribonucleoprotein polypeptide A'	Snrpa1	9.84723	10.3184	10.0002	9.80619	9.93439	10.0021
1417353_x_at	BC013777	---	small nuclear ribonucleoprotein polypeptide A'	Snrpa1	10.1319	9.63055	10.0741	10.0536	9.79529	10.1796
1417354_at	NM_030749	Mm.291482	endoplasmic reticulum chaperone SIL1 homolog (S. cerevisiae)	Sil1	7.86879	8.2903	8.0014	8.08696	7.86458	8.15299
1417355_at	AB003040	Mm.389800	paternally expressed 3	Peg3	11.0497	9.41853	10.8313	10.7921	10.8609	9.90611
1417356_at	AB003040	Mm.389800	paternally expressed 3	Peg3	8.15158	3.36949	8.56297	8.05015	8.48687	6.31271
1417357_at	NM_007927	Mm.18892	emerin	Emd	9.00408	8.94415	9.50471	9.34532	9.26112	8.77063
1417358_s_at	NM_009166	Mm.210815	sorbin and SH3 domain containing 1	Sorbs1	3.11309	5.53595	4.40549	4.68003	4.68439	2.5128
1417359_at	NM_008546	Mm.7386	microfibrillar-associated protein 2	Mfap2	10.2968	10.5634	9.84989	10.2814	9.80784	10.2188
1417360_at	NM_026810	Mm.196006	mutL homolog 1 (E. coli)	Mlh1	9.13926	9.45141	8.82522	9.26174	8.9653	8.26436
1417361_at	BC023086	Mm.440539	ankyrin repeat and SOCS box-containing 3	Asb3	9.42461	9.52533	9.73398	9.61851	9.5712	9.5059
1417362_at	NM_019799	Mm.10909	Rhesus blood group-associated C glycoprotein	Rhcg	2.54679	2.6054	1.61919	2.28952	2.5423	2.45309
1417363_at	NM_009561	Mm.12832	zinc finger protein 61	Zfp61	9.49232	8.79842	9.05351	9.12878	9.27953	8.35918
1417364_at	AF321126	Mm.379129	eukaryotic translation elongation factor 1 gamma /// similar to eukaryotic translation elongation factor 1 gamma	Eef1g /// LOC100047986	12.9716	13.3933	12.9743	12.8744	13.0961	13.6327
1417365_a_at	AU079514	Mm.285993	calmodulin 1	Calm1	13.1876	13.4483	13.2185	13.316	13.3292	13.4606
1417366_s_at	AU079514	Mm.285993	calmodulin 1	Calm1	12.6418	13.1005	12.7298	12.7572	12.7653	12.9812
1417367_at	BC003856	Mm.260288	protein phosphatase 2 (formerly 2A), catalytic subunit, alpha isoform	Ppp2ca	13.5376	13.7872	13.4202	13.576	13.684	14.0059
1417368_s_at	NM_010885	Mm.29867	NADH dehydrogenase (ubiquinone) 1 alpha subcomplex, 2	Ndufa2	12.5544	13.4148	12.3823	12.5473	12.6252	13.3419
1417369_at	NM_008292	Mm.277857	hydroxysteroid (17-beta) dehydrogenase 4	Hsd17b4	10.0976	10.0554	10.1539	10.1161	10.0723	9.64857
1417370_at	NM_011575	Mm.4641	trefoil factor 3, intestinal	Tff3	5.02779	5.94506	6.15809	4.35821	4.71118	3.62687
1417371_at	BC016515	Mm.28957	pellino 1	Peli1	11.3897	10.8059	11.1298	11.2641	11.29	10.6774
1417372_a_at	BC016515	Mm.28957	pellino 1	Peli1	10.5471	10.1757	10.9577	10.5569	10.5522	10.2324
1417373_a_at	AW491660	Mm.1155	tubulin, alpha 4A	Tuba4a	11.3334	11.7995	11.4587	11.1185	11.3277	11.8322
1417374_at	AW491660	Mm.1155	tubulin, alpha 4A	Tuba4a	9.76077	9.87912	9.75492	9.60176	9.7997	9.98272
1417375_at	AW491660	Mm.1155	tubulin, alpha 4A	Tuba4a	3.3084	3.30041	3.15764	4.14442	3.77557	6.10431
1417376_a_at	NM_018770	Mm.234832	cell adhesion molecule 1	Cadm1	13.2565	13.2627	13.2869	13.2825	13.3184	13.6243
1417377_at	NM_018770	Mm.234832	cell adhesion molecule 1	Cadm1	12.8968	12.5051	12.8061	12.8638	12.9091	13.1808
1417378_at	NM_018770	Mm.234832	cell adhesion molecule 1	Cadm1	13.6933	13.8991	13.4895	13.6895	13.5337	14.0029
1417379_at	NM_016721	Mm.207619	IQ motif containing GTPase activating protein 1	Iqgap1	11.12	9.32423	10.6703	11.138	11.137	10.8889
1417380_at	NM_016721	Mm.207619	IQ motif containing GTPase activating protein 1	Iqgap1	11.3013	9.28712	11.1453	11.4008	11.1982	10.6555
1417381_at	NM_007572	Mm.439957	complement component 1, q subcomponent, alpha polypeptide	C1qa	9.65656	9.72155	9.46843	9.53239	9.95011	9.7231
1417382_at	NM_007647	Mm.10211	ectonucleoside triphosphate diphosphohydrolase 5	Entpd5	8.26011	8.48417	8.25312	8.15055	8.28268	8.01635
1417383_at	NM_007647	Mm.10211	ectonucleoside triphosphate diphosphohydrolase 5	Entpd5	6.56809	6.17395	7.30088	6.40956	7.02108	6.55987
1417384_at	NM_007647	Mm.10211	ectonucleoside triphosphate diphosphohydrolase 5	Entpd5	8.82429	8.24528	8.95461	8.71528	9.15983	8.48639
1417385_at	AK010446	Mm.29824	aminopeptidase puromycin sensitive	Npepps	12.1491	11.8561	12.0684	12.2097	12.2893	12.1247
1417386_at	AK010446	Mm.29824	aminopeptidase puromycin sensitive	Npepps	11.8393	11.6822	11.751	11.8754	11.7188	11.7503
1417387_at	NM_026068	Mm.159496	mediator of RNA polymerase II transcription, subunit 31 homolog (yeast)	Med31	11.1425	11.9177	10.9596	11.0486	11.288	11.7808
1417388_at	NM_009749	Mm.94160	brain expressed X-linked 2	Bex2	12.0177	12.692	11.9796	12.0006	11.9483	12.2135
1417389_at	NM_016696	Mm.297976	glypican 1	Gpc1	9.34414	9.07154	9.54048	9.31901	9.38459	9.03228
1417390_at	NM_133756	Mm.348649	GPN-loop GTPase 1	Gpn1	10.291	10.5585	10.362	10.4389	10.3202	10.282
1417391_a_at	BC026894	Mm.10137	interleukin 16	Il16	5.24859	3.92291	3.26909	5.37609	5.38465	4.07079
1417392_a_at	NM_011405	Mm.142455	solute carrier family 7 (cationic amino acid transporter, y+ system), member 7	Slc7a7	6.89954	5.99852	7.0779	6.63902	6.77001	6.17073
1417393_a_at	NM_026125	Mm.29140	family with sequence similarity 132, member A	Fam132a	12.9605	13.5217	12.5297	12.1646	12.3911	13.3642
1417394_at	BG069413	Mm.4325	Kruppel-like factor 4 (gut)	Klf4	6.8647	6.72897	7.05613	6.73638	6.56321	6.87815
1417395_at	BG069413	Mm.4325	Kruppel-like factor 4 (gut)	Klf4	6.42379	5.76727	6.17745	5.63988	6.73494	6.74942
1417396_at	AF290209	Mm.89918	podocalyxin-like	Podxl	6.94785	6.28894	7.86037	7.12292	7.62054	6.64187
1417397_at	NM_016981	Mm.4312	solute carrier family 9 (sodium/hydrogen exchanger), member 1	Slc9a1	9.16207	8.65801	8.98114	8.89468	8.88941	8.45586
1417398_at	NM_025846	Mm.276572	related RAS viral (r-ras) oncogene homolog 2	Rras2	8.0135	8.15901	8.40293	8.18925	8.55825	8.14924
1417399_at	NM_019521	Mm.3982	growth arrest specific 6	Gas6	10.1128	9.65133	10.5703	9.71501	10.3777	9.57231
1417400_at	NM_030690	Mm.212395	retinoic acid induced 14	Rai14	9.65873	10.168	10.1095	10.0328	9.72088	9.62478
1417401_at	NM_030690	Mm.212395	retinoic acid induced 14	Rai14	5.61175	5.44152	6.15004	5.20167	6.32403	5.30627
1417402_at	NM_138743	Mm.21698	family with sequence similarity 165, member B	Fam165b	10.0022	10.8137	9.79565	9.7615	9.82066	10.5535
1417403_at	NM_130450	Mm.314113	ELOVL family member 6, elongation of long chain fatty acids (yeast)	Elovl6	9.97699	8.48913	9.90713	10.0032	9.58523	8.9685
1417404_at	NM_130450	Mm.314113	ELOVL family member 6, elongation of long chain fatty acids (yeast)	Elovl6	10.4485	9.91447	10.4939	10.5984	10.3513	9.97303
1417405_at	NM_021547	Mm.265546	START domain containing 3	Stard3	9.11179	9.22853	8.99698	9.11847	9.38722	9.22741
1417406_at	AF366401	Mm.153684	SERTA domain containing 1	Sertad1	7.8423	7.59373	7.81791	7.5253	7.69505	7.76304
1417407_at	NM_133940	Mm.125477	F-box and leucine-rich repeat protein 14	Fbxl14	8.8423	8.19402	8.34584	8.77262	8.80189	8.70147
1417408_at	BC024886	Mm.273188	coagulation factor III	F3	5.49542	6.07847	5.55535	5.47704	5.51308	6.04605
1417409_at	NM_010591	Mm.275071	Jun oncogene	Jun	10.132	9.48156	10.9128	10.1608	10.6874	9.58816
1417410_s_at	NM_008857	Mm.291554	protein kinase C, iota	Prkci	10.8528	10.7347	10.8188	10.9245	10.6766	10.5954
1417411_at	NM_021432	Mm.389747	nucleosome assembly protein 1-like 5	Nap1l5	11.4688	10.7835	11.77	11.5474	11.6902	11.1565
1417412_at	NM_007978	Mm.165807	factor 8-associated gene A	F8a	8.78488	8.87753	9.34556	8.78517	8.87099	8.79055
1417413_at	NM_008411	Mm.142717	CUB and zona pellucida-like domains 1	Cuzd1	1.54294	4.76968	2.70351	4.08918	4.77989	2.89371
1417414_at	NM_011889	Mm.309707	septin 3	2015-09-04	11.0701	10.282	11.4633	11.1379	11.3936	10.8952
1417415_at	NM_010020	Mm.41993	solute carrier family 6 (neurotransmitter transporter, dopamine), member 3	Slc6a3	5.06755	4.34932	3.93273	4.87649	4.41885	3.18978
1417416_at	NM_010595	Mm.40424	potassium voltage-gated channel, shaker-related subfamily, member 1	Kcna1	7.87239	7.38856	8.57508	7.98505	8.46799	7.71625
1417417_a_at	NM_007748	Mm.43415	cytochrome c oxidase, subunit VI a, polypeptide 1	Cox6a1	14.4182	14.9595	14.0295	14.3854	14.3773	14.8169
1417418_s_at	NM_007748	Mm.43415	cytochrome c oxidase, subunit VI a, polypeptide 1 /// predicted gene 7795	Cox6a1 /// Gm7795	13.1827	14.2057	13.1886	13.0141	13.4341	14.2478
1417419_at	NM_007631	Mm.273049	cyclin D1	Ccnd1	10.1877	8.979	9.91402	9.98984	10.286	10.5532
1417420_at	NM_007631	Mm.273049	cyclin D1	Ccnd1	10.8009	12.087	10.8348	10.7808	10.6747	11.656
1417421_at	BC005590	Mm.24662	S100 calcium binding protein A1	S100a1	8.20194	8.12496	8.02294	8.10144	8.108	7.95375
1417422_at	NM_010321	Mm.29395	glycine N-methyltransferase	Gnmt	3.42333	4.04776	5.70502	4.17756	5.67713	3.02548
1417423_at	NM_023168	Mm.41665	glutamate receptor, ionotropic, N-methyl D-aspartate-associated protein 1 (glutamate binding)	Grina	12.5843	12.9775	12.7714	12.5408	12.7725	12.9092
1417424_at	BE287896	Mm.28593	immediate early response 3 interacting protein 1	Ier3ip1	11.0848	11.2381	11.0759	11.293	11.1395	11.6653
1417425_at	NM_025774	Mm.425295	Prkr interacting protein 1 (IL11 inducible)	Prkrip1	9.24837	9.88567	9.3781	9.2944	9.71936	9.54879
1417426_at	NM_011157	Mm.338790	serglycin	Srgn	8.6319	8.40223	8.89308	8.24326	8.66486	8.45015
1417427_at	NM_026616	Mm.246200	ribonuclease H2, subunit C	Rnaseh2c	9.5308	10.2718	9.76353	9.3755	9.96911	10.0451
1417428_at	NM_010316	Mm.329700	guanine nucleotide binding protein (G protein), gamma 3	Gng3	12.2927	12.4421	12.4684	12.3371	12.6035	11.9181
1417429_at	BC011229	Mm.976	flavin containing monooxygenase 1	Fmo1	5.75192	6.25928	5.98176	5.07632	5.75173	6.00775
1417430_at	NM_007672	Mm.1640	cerebellar degeneration-related 2	Cdr2	9.60842	9.05322	10.1885	9.52504	9.8897	9.88349
1417431_a_at	AF245448	Mm.24222	sphingosine kinase 2	Sphk2	7.39907	7.63073	7.39169	8.11425	7.76875	7.66462
1417432_a_at	NM_008142	Mm.2344	guanine nucleotide binding protein (G protein), beta 1	Gnb1	12.8919	12.6279	13.1964	12.9142	13.4815	13.1509
1417433_at	NM_011942	Mm.34302	lysophospholipase 2	Lypla2	10.8755	10.8458	10.8627	10.6924	10.9903	10.8721
1417434_at	NM_010274	Mm.3711	glycerol phosphate dehydrogenase 2, mitochondrial	Gpd2	8.47674	6.64762	9.24161	8.58021	9.07379	8.3474
1417435_at	BG261907	Mm.324371	like-glycosyltransferase	Large	11.0457	10.9621	10.7923	11.298	10.7517	10.9044
1417436_at	BG261907	Mm.324371	like-glycosyltransferase	Large	5.18809	3.21242	5.31577	5.76115	5.36658	4.80732
1417437_at	NM_010247	Mm.288809	X-ray repair complementing defective repair in Chinese hamster cells 6	Xrcc6	9.58656	9.18702	9.27821	9.55039	9.53115	9.03601
1417438_at	NM_023697	Mm.119343	retinol dehydrogenase 14 (all-trans and 9-cis)	Rdh14	11.0116	11.0471	10.8194	11.0929	11.0575	11.6114
1417439_at	NM_054042	Mm.29597	CD248 antigen, endosialin	Cd248	7.22324	7.51521	7.20769	7.00235	7.48529	5.79165
1417440_at	NM_033566	Mm.22478	AT rich interactive domain 1A (SWI-like)	Arid1a	10.5626	9.16656	10.9395	10.8713	10.8746	8.89958
1417441_at	NM_013888	Mm.32550	DnaJ (Hsp40) homolog, subfamily C, member 12	Dnajc12	11.2038	11.8036	11.1301	11.2519	11.1626	11.8817
1417442_a_at	AK012827	Mm.282711	peroxisomal biogenesis factor 3	Pex3	8.59634	7.84893	8.82998	8.43413	8.67942	8.02949
1417443_at	NM_025590	Mm.476048	family with sequence simliarity 151, member A	Fam151a	5.92094	4.68453	5.25553	5.31625	5.53577	5.95952
1417444_at	BC003220	Mm.153415	E2F transcription factor 5	E2f5	8.82925	8.56426	9.45687	8.80761	8.27482	8.90979
1417445_at	NM_023294	Mm.225956	NDC80 homolog, kinetochore complex component (S. cerevisiae)	Ndc80	4.05661	5.91778	4.79522	1.04994	5.62305	6.18722
1417446_at	NM_009195	Mm.292447	solute carrier family 12, member 4	Slc12a4	7.04936	7.32053	6.9713	7.20586	7.12273	7.08998
1417447_at	NM_011545	Mm.16497	transcription factor 21	Tcf21	3.80618	2.59082	0.179383	1.61581	1.22953	1.60499
1417448_at	NM_133998	Mm.259547	RIKEN cDNA 1810008A18 gene	1810008A18Rik	8.28721	8.33167	8.33185	8.26778	8.33069	8.54733
1417449_at	NM_133240	Mm.277878	acyl-CoA thioesterase 8	Acot8	9.53427	9.3913	9.23368	9.63727	9.35157	9.75501
1417450_a_at	NM_011524	Mm.379024	transforming, acidic coiled-coil containing protein 3	Tacc3	7.55976	7.181	7.07621	7.56834	6.91928	7.27452
1417451_a_at	NM_008907	Mm.5246	peptidylprolyl isomerase A	Ppia	14.6467	15.1217	14.2627	14.6621	14.6812	14.9596
1417452_a_at	NM_007990	Mm.329631	Finkel-Biskis-Reilly murine sarcoma virus (FBR-MuSV) ubiquitously expressed (fox derived) /// predicted gene 9843	Fau /// Gm9843	13.718	14.3784	13.2756	13.658	13.5615	14.1042
1417453_at	AW536452	Mm.327675	cullin 4B	Cul4b	7.77723	8.13861	7.75294	7.68932	7.85214	7.73033
1417454_at	AW536452	Mm.327675	cullin 4B	Cul4b	10.6911	10.4476	10.6355	10.9417	10.5672	10.4709
1417455_at	BC014690	Mm.3992	transforming growth factor, beta 3	Tgfb3	8.48209	7.7762	8.90614	8.39687	8.59825	7.63821
1417456_at	NM_010322	Mm.29114	glyceronephosphate O-acyltransferase	Gnpat	9.92334	10.2336	10.0705	9.97786	10.0981	10.0708
1417457_at	NM_025415	Mm.222228	CDC28 protein kinase regulatory subunit 2	Cks2	10.3745	11.4305	10.012	10.2987	9.64203	11.0538
1417458_s_at	NM_025415	Mm.222228	CDC28 protein kinase regulatory subunit 2	Cks2	10.2809	11.3477	9.67716	10.2007	9.90523	10.6474
1417459_at	NM_019910	Mm.371556	demilune cell and parotid protein 1	Dcpp1	0.577488	1.62999	2.04697	1.80661	2.37366	0.248681
1417460_at	NM_030694	Mm.379266	interferon induced transmembrane protein 2	Ifitm2	9.80173	9.76141	9.19941	9.21718	9.30461	9.28232
1417461_at	NM_007598	Mm.8687	CAP, adenylate cyclase-associated protein 1 (yeast)	Cap1	9.37868	8.55818	9.05596	10.9392	11.4543	10.1158
1417462_at	NM_007598	Mm.8687	CAP, adenylate cyclase-associated protein 1 (yeast)	Cap1	7.08434	5.34658	7.49924	8.89846	9.73013	7.35079
1417463_a_at	NM_025605	Mm.30003	RIKEN cDNA 2400001E08 gene /// predicted gene 5510	2400001E08Rik /// Gm5510	12.0159	12.8882	11.9509	12.0708	11.9078	12.9041
1417464_at	NM_009394	Mm.1716	troponin C2, fast	Tnnc2	3.13644	5.32095	3.4884	1.79903	1.92533	6.62024
1417465_at	NM_008033	Mm.3496	farnesyltransferase, CAAX box, alpha /// similar to farnesyltransferase alpha subunit	Fnta /// LOC100046996	11.9049	12.373	11.8012	11.961	11.9327	12.3842
1417466_at	NM_133736	Mm.20954	regulator of G-protein signaling 5	Rgs5	11.9984	11.8592	12.4502	11.7077	12.5151	12.0506
1417467_a_at	AK003405	Mm.266811	transcriptional adaptor 3 (NGG1 homolog, yeast)-like	Tada3l	9.20697	8.75395	9.27264	9.2127	8.99086	8.74424
1417468_at	BM121177	Mm.12915	nitrilase 1	Nit1	10.2747	9.82821	10.082	10.2649	10.164	9.74307
1417469_at	BM121177	Mm.12915	nitrilase 1	Nit1	8.32457	8.14146	8.33712	8.24809	8.50932	7.48868
1417470_at	NM_030255	Mm.284059	apolipoprotein B mRNA editing enzyme, catalytic polypeptide 3	Apobec3	5.60026	3.03153	5.19795	4.83803	5.34782	4.85247
1417471_s_at	NM_133825	Mm.12309	DNA segment, Chr 1, ERATO Doi 622, expressed	D1Ertd622e	9.28217	9.04899	9.32919	9.64887	9.89217	9.41386
1417472_at	NM_022410	Mm.29677	myosin, heavy polypeptide 9, non-muscle	Myh9	10.0326	9.37864	10.3115	9.7706	10.2199	9.90238
1417473_a_at	NM_026494	Mm.27245	predicted gene 8465 /// phosphopantothenoylcysteine synthetase	Gm8465 /// Ppcs	5.69414	5.77661	5.55492	5.78259	5.22493	5.64505
1417474_at	NM_023831	Mm.278597	RIKEN cDNA 1500035H01 gene	1500035H01Rik	10.3821	10.4465	10.3492	10.3831	10.2537	10.4316
1417475_at	NM_133224	Mm.186066	ATPase type 13A1	Atp13a1	10.3514	10.1382	10.2683	10.4563	10.4033	10.0596
1417476_at	NM_013908	Mm.29170	F-box and WD-40 domain protein 5	Fbxw5	9.04163	8.31198	9.32753	9.11636	9.13285	8.22178
1417477_at	NM_025294	Mm.22780	gene trap locus F3b	Gtlf3b	10.1658	10.3477	10.1961	10.1441	10.0953	10.4426
1417478_a_at	AV367559	Mm.427307	protein phosphatase 2, regulatory subunit B'', gamma	Ppp2r3c	10.7561	10.3631	11.0176	10.9419	10.6023	10.5762
1417479_at	AV367559	Mm.427307	protein phosphatase 2, regulatory subunit B'', gamma	Ppp2r3c	7.24169	8.29706	7.49124	7.4378	7.70933	8.1925
1417480_at	NM_023605	Mm.28584	f-box protein 9	Fbxo9	11.7345	11.8523	11.8515	11.7691	11.7752	12.223
1417481_at	NM_016894	Mm.3272	receptor (calcitonin) activity modifying protein 1	Ramp1	5.66608	6.21336	6.66274	6.452	6.62468	6.08241
1417482_at	NM_028602	Mm.390423	testis expressed gene 19.1	Tex19.1	4.88066	4.72372	4.57547	4.51058	4.6962	5.27776
1417483_at	AB026551	Mm.247272	nuclear factor of kappa light polypeptide gene enhancer in B-cells inhibitor, zeta	Nfkbiz	7.68143	7.44911	7.39286	7.52411	7.31285	7.64975
1417484_at	L20232	Mm.4987	integrin binding sialoprotein	Ibsp	3.08593	3.58047	3.06295	3.51434	-0.86874	4.25645
1417485_at	L20232	Mm.4987	integrin binding sialoprotein	Ibsp	3.78829	4.52108	5.21472	5.1036	5.29374	5.28874
1417486_at	NM_009168	Mm.20908	src homology 2 domain-containing transforming protein D	Shd	8.61372	8.58774	9.00433	8.96189	9.09766	8.49575
1417487_at	U34245	Mm.6215	fos-like antigen 1	Fosl1	4.30273	3.86242	3.40425	4.88791	1.90763	5.01659
1417488_at	U34245	Mm.6215	fos-like antigen 1	Fosl1	2.906	4.49249	2.98801	4.63916	4.12276	0.673482
1417489_at	NM_008731	Mm.1433	neuropeptide Y receptor Y2	Npy2r	3.39637	-0.946297	1.08378	0.909975	2.25622	-0.76467
1417490_at	M14222	Mm.236553	cathepsin B	Ctsb	12.5045	12.6098	12.7348	12.4299	12.8088	12.6866
1417491_at	M14222	Mm.236553	cathepsin B	Ctsb	8.67813	8.34642	8.94619	8.35153	8.95391	8.2089
1417492_at	M14222	Mm.236553	cathepsin B	Ctsb	9.19081	8.3098	9.63079	8.82474	9.77638	8.29446
1417493_at	M64279	Mm.289584	Bmi1 polycomb ring finger oncogene	Bmi1	11.9057	12.3688	12.2441	12.3516	12.1865	12.435
1417494_a_at	BB332449	Mm.13787	ceruloplasmin	Cp	11.6833	12.0859	11.1775	11.5562	10.7121	11.1515
1417495_x_at	BB332449	Mm.13787	ceruloplasmin	Cp	11.1569	11.5098	10.7678	11.0445	10.496	10.7345
1417496_at	BB332449	Mm.13787	ceruloplasmin	Cp	10.1474	8.49759	9.59137	9.93316	9.56956	9.32453
1417497_at	BB332449	Mm.13787	ceruloplasmin	Cp	8.18927	8.70148	7.76785	8.19327	7.84105	8.34803
1417498_at	NM_008878	Mm.279733	serine (or cysteine) peptidase inhibitor, clade F, member 2	Serpinf2	3.67884	4.85024	5.89391	5.729	5.51468	6.02273
1417499_at	NM_013899	Mm.21826	translocase of inner mitochondrial membrane 10 homolog (yeast)	Timm10	11.2011	12.0329	11.012	11.2262	11.3645	11.6436
1417500_a_at	BC016492	Mm.330731	transglutaminase 2, C polypeptide	Tgm2	6.51316	6.46714	6.62203	5.8714	6.3031	5.21967
1417501_at	NM_015797	Mm.27445	F-box protein 6	Fbxo6	8.53194	8.61045	8.7581	9.15658	9.07908	8.83183
1417502_at	AF052492	Mm.18590	tetraspanin 7	Tspan7	9.54619	8.53027	10.9152	9.64006	10.7837	8.81429
1417503_at	NM_020022	Mm.332739	replication factor C (activator 1) 2	Rfc2	10.0567	9.35818	9.88227	10.042	10.0755	9.38615
1417504_at	BB246032	Mm.277665	calbindin 1	Calb1	10.5734	9.59583	10.5776	10.3038	10.4122	9.96395
1417505_s_at	BC004619	Mm.193451	predicted gene 13305 /// predicted gene 2002 /// interleukin 11 receptor, alpha chain 1 /// interleukin 11 receptor, alpha chain 2	Gm13305 /// Gm2002 /// Il11ra1 /// Il11ra2	9.16961	8.32123	8.76093	8.78852	9.21044	8.17375
1417506_at	NM_020567	Mm.12239	geminin	Gmnn	8.82339	9.41835	8.26848	8.74257	8.51609	9.28732
1417507_at	BC006732	Mm.149403	cytochrome b-561	Cyb561	8.32215	7.71413	8.49042	8.37187	8.09507	7.97304
1417508_at	AF120206	Mm.5181	ring finger protein 19A	Rnf19a	10.6316	10.4982	10.4569	10.5144	10.2869	10.5017
1417509_at	AF120206	Mm.5181	ring finger protein 19A	Rnf19a	7.52474	7.01132	8.17793	7.69294	8.37761	7.36754
1417510_at	NM_126165	Mm.236004	vacuolar protein sorting 4a (yeast)	Vps4a	11.265	11.1944	11.5253	11.2758	11.3753	11.1435
1417511_at	NM_025281	Mm.28560	Ly1 antibody reactive clone	Lyar	11.5296	11.3434	11.4235	11.4222	11.4231	11.6228
1417512_at	AI255184	Mm.35796	ecotropic viral integration site 5	Evi5	10.1834	9.3645	9.97536	10.0886	9.92777	9.19251
1417513_at	AI255184	Mm.35796	ecotropic viral integration site 5	Evi5	11.4371	9.49136	11.2463	11.4867	11.3367	10.969
1417514_at	NM_138744	Mm.200783	synovial sarcoma, X breakpoint 2 interacting protein	Ssx2ip	7.62983	6.83891	8.56095	8.09671	8.38168	7.02932
1417515_at	NM_138721	Mm.41865	U7 snRNP-specific Sm-like protein LSM10	Lsm10	9.29368	9.84024	9.1154	9.14924	9.14431	9.26231
1417516_at	NM_007837	Mm.110220	DNA-damage inducible transcript 3	Ddit3	9.96224	10.6863	10.0006	9.87705	9.92157	9.97369
1417517_at	NM_018807	Mm.103199	pleiomorphic adenoma gene-like 2	Plagl2	8.78418	8.98784	9.11592	9.07368	9.12137	9.11383
1417518_at	NM_018807	Mm.103199	pleiomorphic adenoma gene-like 2	Plagl2	5.74745	5.05985	5.26734	5.6533	5.0513	5.17911
1417519_at	NM_018807	Mm.103199	pleiomorphic adenoma gene-like 2	Plagl2	9.46024	8.29099	9.54603	9.50731	9.45008	9.01369
1417520_at	NM_010903	Mm.42138	nuclear factor, erythroid derived 2, like 3	Nfe2l3	6.44793	6.93536	6.44529	6.39403	6.00238	6.5553
1417521_at	NM_007909	Mm.1478	ephrin A2	Efna2	7.56015	6.27874	8.1812	7.56454	8.11569	6.64222
1417522_at	AF441120	Mm.292042	F-box protein 32	Fbxo32	6.70427	6.00424	6.56692	6.96085	7.07985	6.81473
1417523_at	AF181829	Mm.98232	pleckstrin	Plek	5.79479	2.52864	6.17367	6.06307	6.26898	5.57166
1417524_at	NM_009920	Mm.299737	cornichon homolog 2 (Drosophila) /// similar to cornichon homolog 2 (Drosophila)	Cnih2 /// LOC100044812	9.38118	7.51842	9.67011	9.42591	9.76048	7.53318
1417525_at	U43714	Mm.4746	heart and neural crest derivatives expressed transcript 1	Hand1	6.01621	5.75463	5.03759	6.13014	5.88287	3.46271
1417526_at	NM_021568	Mm.272803	poly(rC) binding protein 3	Pcbp3	12.9613	13.0308	13.2072	13.0029	13.0976	12.805
1417527_at	BC027301	Mm.390023	adaptor-related protein complex 3, mu 2 subunit	Ap3m2	10.4386	10.5154	10.6737	10.4202	10.5483	10.3217
1417528_at	NM_015773	Mm.31701	sperm associated antigen 6	Spag6	3.13374	2.09349	5.01959	5.83027	2.45383	5.29382
1417529_at	NM_011228	Mm.2015	RAB33A, member of RAS oncogene family	Rab33a	9.82069	9.87578	9.61141	9.88759	9.61276	9.43968
1417530_a_at	BI661964	Mm.303071	signal recognition particle 9	Srp9	11.6921	12.3093	11.5347	11.5425	11.7544	12.4401
1417531_at	BF783609	Mm.12838	cytochrome P450, family 2, subfamily j, polypeptide 5	Cyp2j5	1.78698	1.90121	1.52451	0.604092	-0.129354	1.39127
1417532_at	BF783609	Mm.12838	cytochrome P450, family 2, subfamily j, polypeptide 5	Cyp2j5	1.42414	1.63159	-0.214956	1.73103	-1.22343	4.11641
1417533_a_at	NM_010580	Mm.6424	integrin beta 5	Itgb5	10.1491	10.4283	10.0639	10.1589	9.8758	9.64634
1417534_at	NM_010580	Mm.6424	integrin beta 5	Itgb5	8.8165	9.11504	9.39572	9.33699	9.1025	8.28576
1417535_at	NM_025785	Mm.37950	F-box protein 25	Fbxo25	10.7262	10.1178	10.3391	10.4758	10.3315	9.99088
1417536_at	BC024881	Mm.251155	zinc finger, matrin type 2	Zmat2	10.5039	10.8032	10.3755	10.531	10.59	10.5575
1417537_at	BC024881	Mm.251155	zinc finger, matrin type 2	Zmat2	6.89956	6.35839	6.83134	7.54559	6.65769	7.04832
1417538_at	NM_011895	Mm.281885	similar to CMP-sialic acid transporter /// solute carrier family 35 (CMP-sialic acid transporter), member 1	LOC100046775 /// Slc35a1	10.5303	10.3569	10.396	10.5224	10.352	10.0333
1417539_at	NM_011895	Mm.281885	similar to CMP-sialic acid transporter /// solute carrier family 35 (CMP-sialic acid transporter), member 1	LOC100046775 /// Slc35a1	9.2578	9.17527	9.56703	9.25601	9.44171	9.09501
1417540_at	NM_007920	Mm.20938	E74-like factor 1	Elf1	7.10883	7.91634	7.08745	7.1654	7.3828	7.68426
1417541_at	NM_008234	Mm.57223	helicase, lymphoid specific	Hells	7.11359	7.84149	6.95037	6.99491	6.80841	7.44397
1417542_at	BB737182	Mm.268383	ribosomal protein S6 kinase, polypeptide 2	Rps6ka2	12.0283	11.5704	12.2546	11.9834	11.9349	11.5433
1417543_at	BB737182	Mm.268383	ribosomal protein S6 kinase, polypeptide 2	Rps6ka2	7.16783	6.38962	7.99365	7.32614	8.0838	7.29516
1417544_a_at	NM_008028	Mm.130227	flotillin 2	Flot2	9.85844	9.92197	9.95448	9.82149	9.7057	9.92271
1417545_at	NM_022017	Mm.266450	transient receptor potential cation channel, subfamily V, member 4	Trpv4	3.92468	1.61623	2.99772	3.43936	2.49592	4.72487
1417546_at	M28052	Mm.35287	interleukin 2 receptor, beta chain	Il2rb	2.19022	3.30392	5.46944	5.77341	5.61781	4.97185
1417547_at	BB546730	Mm.29594	squamous cell carcinoma antigen recognized by T-cells 3	Sart3	9.80999	9.57572	9.48034	9.5083	9.76385	9.25109
1417548_at	BB546730	Mm.29594	squamous cell carcinoma antigen recognized by T-cells 3	Sart3	7.60601	6.57166	8.55683	7.90952	8.35871	7.02532
1417549_at	NM_013844	Mm.27575	zinc finger protein 68	Zfp68	9.43705	9.59774	9.228	9.65074	9.33936	9.39589
1417550_a_at	NM_010352	Mm.272306	germ cell-specific gene 1	Gsg1	8.90637	8.62643	9.70458	8.43631	9.16432	8.28473
1417551_at	NM_009907	Mm.268930	ceroid lipofuscinosis, neuronal 3, juvenile (Batten, Spielmeyer-Vogt disease)	Cln3	10.2922	9.88204	10.0624	10.3162	10.1822	9.7681
1417552_at	NM_007986	Mm.41816	fibroblast activation protein	Fap	7.43032	6.57873	7.66523	7.03467	6.88509	7.80156
1417553_at	AF250838	Mm.274842	placental specific protein 1	Plac1	5.36961	5.10361	4.40173	4.97352	4.83398	4.51152
1417554_at	NM_008294	Mm.14309	hydroxy-delta-5-steroid dehydrogenase, 3 beta- and steroid delta-isomerase 4	Hsd3b4	2.03539	2.13493	1.45589	2.76065	2.75789	4.63025
1417555_at	NM_026487	Mm.27123	ATPase family, AAA domain containing 1	Atad1	8.55695	8.98579	8.6226	8.65026	8.56935	8.7119
1417556_at	NM_017399	Mm.22126	fatty acid binding protein 1, liver	Fabp1	4.97733	1.68169	1.87657	3.64736	4.74127	-0.0671064
1417557_at	NM_024432	Mm.28000	UBX domain protein 6	Ubxn6	11.2922	11.8142	11.7214	11.2888	11.6384	11.883
1417558_at	NM_008054	Mm.4848	Fyn proto-oncogene	Fyn	10.8013	9.66761	10.6256	10.7562	10.7947	9.48032
1417559_at	BB478992	Mm.134191	sideroflexin 1	Sfxn1	10.3667	10.07	10.2091	10.3848	10.2777	9.69446
1417560_at	BB478992	Mm.134191	sideroflexin 1	Sfxn1	10.957	10.0137	10.7376	10.8347	10.7667	10.1145
1417561_at	NM_007469	Mm.182440	apolipoprotein C-I	Apoc1	8.04857	8.78898	8.35858	8.18158	7.91999	8.22707
1417562_at	NM_007918	Mm.6700	eukaryotic translation initiation factor 4E binding protein 1	Eif4ebp1	7.1584	7.58396	7.26655	6.82073	7.15251	7.31655
1417563_at	NM_007918	Mm.6700	eukaryotic translation initiation factor 4E binding protein 1	Eif4ebp1	6.56014	5.64011	4.7501	6.65908	5.90908	5.99736
1417564_at	NM_025426	Mm.478336	mediator complex subunit 7	Med7	10.3422	10.2399	9.98551	10.3768	10.1386	10.3877
1417565_at	AK007421	Mm.280254	abhydrolase domain containing 5	Abhd5	9.22269	8.21439	9.11825	8.87034	9.0644	8.75243
1417566_at	AK007421	Mm.280254	abhydrolase domain containing 5	Abhd5	6.77269	6.33832	6.7571	6.33345	6.75579	6.07276
1417567_at	BF457754	Mm.299735	catenin beta interacting protein 1	Ctnnbip1	9.22577	8.95796	9.59298	9.19516	9.62418	9.21794
1417568_at	BG071381	Mm.283370	neurocalcin delta	Ncald	10.4134	10.2355	10.6407	10.4429	10.6396	10.0664
1417569_at	BG071381	Mm.283370	neurocalcin delta	Ncald	10.2358	9.36312	10.3341	10.1076	9.96336	9.25643
1417570_at	NM_008569	Mm.277408	anaphase promoting complex subunit 1	Anapc1	7.53051	6.4988	8.33368	7.76319	8.19436	6.903
1417571_at	BC014754	Mm.263161	N-methylpurine-DNA glycosylase	Mpg	8.45882	8.56948	8.43577	8.62313	8.485	7.87105
1417572_at	BC014754	Mm.263161	N-methylpurine-DNA glycosylase	Mpg	7.46066	7.14273	7.55465	7.62452	7.68489	7.04126
1417573_at	NM_133839	Mm.29214	methylmalonic aciduria (cobalamin deficiency) cblD type, with homocystinuria	Mmadhc	11.4919	11.0362	11.2907	11.5909	11.4728	11.1882
1417574_at	NM_013655	Mm.303231	chemokine (C-X-C motif) ligand 12	Cxcl12	7.42499	6.88311	7.35932	6.81302	7.46815	6.8288
1417575_at	AK006346	Mm.127378	OTU domain, ubiquitin aldehyde binding 2	Otub2	9.39645	9.32078	9.70141	9.4712	10.0105	9.33854
1417576_a_at	AK006346	Mm.127378	OTU domain, ubiquitin aldehyde binding 2	Otub2	6.08742	5.05733	6.12152	5.04293	6.24407	5.29603
1417577_at	NM_019510	Mm.74363	transient receptor potential cation channel, subfamily C, member 3	Trpc3	8.60839	8.26718	8.6567	8.49837	8.73689	8.3567
1417578_a_at	NM_133708	Mm.23951	GDP-mannose pyrophosphorylase A	Gmppa	8.27454	7.26031	8.1069	8.25364	8.04891	7.22294
1417579_x_at	NM_133708	Mm.23951	GDP-mannose pyrophosphorylase A	Gmppa	7.83076	8.00238	8.00839	7.95977	7.53442	6.64314
1417580_s_at	NM_019414	Mm.196558	selenium binding protein 1	Selenbp1	8.41546	8.57777	8.41674	8.7704	8.41344	7.8515
1417581_at	NM_020046	Mm.23894	dihydroorotate dehydrogenase	Dhodh	8.19869	8.48036	8.20442	8.23093	8.34385	8.38294
1417582_s_at	NM_020046	Mm.23894	dihydroorotate dehydrogenase	Dhodh	8.57551	8.74522	9.10975	8.94886	9.00073	8.26868
1417583_a_at	NM_023054	Mm.478040	UTP3, small subunit (SSU) processome component, homolog (S. cerevisiae)	Utp3	10.0321	10.4115	9.82495	10.4466	9.93125	10.4399
1417584_at	BF019859	Mm.234608	solute carrier family 11 (proton-coupled divalent metal ion transporters), member 2	Slc11a2	7.76527	7.2902	7.38425	7.56645	7.58113	7.31199
1417585_at	NM_018815	Mm.28162	nucleoporin 210	Nup210	9.70143	9.39253	9.62028	9.35833	9.27875	8.80986
1417586_at	BM230269	Mm.6458	timeless homolog (Drosophila)	Timeless	8.29858	8.35712	8.05919	8.45303	7.83243	7.52845
1417587_at	BM230269	Mm.6458	timeless homolog (Drosophila)	Timeless	7.33422	6.08358	7.10054	6.87366	6.68283	6.70036
1417588_at	AK019995	Mm.439760	UDP-N-acetyl-alpha-D-galactosamine:polypeptide N-acetylgalactosaminyltransferase 3	Galnt3	5.46061	6.01463	5.97242	5.73397	5.71408	6.38575
1417589_at	AK019995	Mm.439760	UDP-N-acetyl-alpha-D-galactosamine:polypeptide N-acetylgalactosaminyltransferase 3	Galnt3	3.42956	2.8812	3.20335	0.834973	1.77362	4.62118
1417590_at	NM_024264	Mm.85083	cytochrome P450, family 27, subfamily a, polypeptide 1	Cyp27a1	5.34773	5.12432	4.90995	5.36278	5.33702	3.61001
1417591_at	NM_133783	Mm.28048	prostaglandin E synthase 2	Ptges2	8.86008	9.05875	9.12763	9.03115	9.18313	9.15643
1417592_at	NM_020009	Mm.21158	mechanistic target of rapamycin (serine/threonine kinase)	Mtor	10.6226	10.9401	10.7938	10.7774	11.0103	10.7018
1417593_at	NM_019742	Mm.476802	tumor suppressor candidate 2	Tusc2	10.0844	9.47143	10.1974	10.125	10.1845	10.0355
1417594_at	NM_019832	Mm.296625	G kinase anchoring protein 1	Gkap1	11.4197	11.7358	11.2854	11.3542	11.1446	11.6081
1417595_at	NM_010791	Mm.3404	mesenchyme homeobox 1	Meox1	6.94775	6.17462	7.06772	6.26317	6.9143	7.20152
1417596_at	NM_013717	Mm.261226	B9 protein domain 1	B9d1	10.6622	11.2839	10.557	10.7691	10.9996	11.2499
1417597_at	NM_007642	Mm.255003	CD28 antigen	Cd28	3.5443	4.0808	4.24445	3.92892	3.76924	4.39589
1417598_a_at	NM_008053	Mm.259021	fragile X mental retardation gene 1, autosomal homolog	Fxr1	10.3887	10.4629	10.4874	10.3339	10.2372	10.7153
1417599_at	NM_133983	Mm.5356	CD276 antigen	Cd276	9.09329	8.794	8.81935	8.94806	8.99814	9.10211
1417600_at	NM_021301	Mm.281804	solute carrier family 15 (H+/peptide transporter), member 2	Slc15a2	10.0603	10.4548	10.9959	10.4823	10.3808	10.5254
1417601_at	NM_015811	Mm.103701	regulator of G-protein signaling 1	Rgs1	1.76338	4.80049	4.31846	1.69161	3.15131	4.31717
1417602_at	AF035830	Mm.218141	period homolog 2 (Drosophila)	Per2	6.75837	6.41204	7.23483	7.20869	6.96467	6.49481
1417603_at	AF035830	Mm.218141	period homolog 2 (Drosophila)	Per2	4.13485	4.73705	5.25525	4.95978	5.05099	2.1703
1417604_at	NM_133926	Mm.277373	calcium/calmodulin-dependent protein kinase I	Camk1	8.83408	7.37825	8.95565	8.57353	9.04094	8.11652
1417605_s_at	NM_133926	Mm.277373	calcium/calmodulin-dependent protein kinase I	Camk1	8.59061	8.45156	8.72825	8.40711	8.56069	8.13734
1417606_a_at	NM_007591	Mm.1971	calreticulin	Calr	13.4004	13.6795	13.3141	13.3822	13.3476	13.7429
1417607_at	NM_009943	Mm.43824	cytochrome c oxidase, subunit VI a, polypeptide 2	Cox6a2	6.41095	6.56053	5.67478	5.69482	6.05988	6.22789
1417608_a_at	NM_009438	Mm.180458	ribosomal protein L13A	Rpl13a	13.6414	14.3712	13.2483	13.592	13.5641	14.1916
1417609_at	BG868960	Mm.395649	ubiquitin-conjugating enzyme E2A, RAD6 homolog (S. cerevisiae)	Ube2a	10.895	10.6623	11.1459	10.9066	11.1746	11.0463
1417610_at	NM_080434	Mm.29738	apolipoprotein A-V	Apoa5	5.20446	2.51435	2.96644	5.22667	3.93881	3.01495
1417611_at	BC024613	Mm.24750	transmembrane protein 37	Tmem37	8.17525	8.07318	7.78588	7.42567	7.68696	7.93569
1417612_at	BF147705	Mm.12246	immediate early response 5	Ier5	10.4176	10.6661	10.288	10.3824	10.1146	9.91202
1417613_at	BF147705	Mm.12246	immediate early response 5	Ier5	3.30139	3.54025	7.00571	6.16649	6.45666	2.96195
1417614_at	NM_007710	Mm.2375	creatine kinase, muscle	Ckm	5.33624	6.34478	5.07503	5.60265	5.36904	6.90946
1417615_a_at	AK014593	Mm.276856	ribosomal protein L11	Rpl11	13.215	14.3677	12.8879	13.1935	13.0612	14.2681
1417616_at	BC010208	Mm.3947	ST6 (alpha-N-acetyl-neuraminyl-2,3-beta-galactosyl-1,3)-N-acetylgalactosaminide alpha-2,6-sialyltransferase 2	St6galnac2	8.54795	7.98017	8.51493	8.51973	8.77003	8.30169
1417617_at	BC010208	Mm.3947	ST6 (alpha-N-acetyl-neuraminyl-2,3-beta-galactosyl-1,3)-N-acetylgalactosaminide alpha-2,6-sialyltransferase 2	St6galnac2	4.3661	5.53877	4.97571	3.2916	4.71566	4.51495
1417618_at	NM_010582	Mm.182043	inter-alpha trypsin inhibitor, heavy chain 2	Itih2	4.67411	2.4686	5.09727	4.57858	4.15124	3.88787
1417619_at	BE368753	Mm.255539	growth arrest and DNA-damage-inducible, gamma interacting protein 1	Gadd45gip1	9.91721	9.82037	9.28871	10.4425	9.27932	10.1011
1417620_at	NM_009008	Mm.1972	RAS-related C3 botulinum substrate 2	Rac2	6.53526	5.73556	6.76745	6.23622	6.0441	6.47286
1417621_at	NM_016791	Mm.329560	nuclear factor of activated T-cells, cytoplasmic, calcineurin-dependent 1	Nfatc1	6.31916	6.55757	5.70258	5.44445	5.96873	7.20141
1417622_at	BG069505	Mm.399997	solute carrier family 12, member 2	Slc12a2	11.3751	11.3314	11.1414	11.239	11.0998	11.1574
1417623_at	BG069505	Mm.399997	solute carrier family 12, member 2	Slc12a2	10.1999	7.46611	9.78472	9.9956	10.0746	9.55741
1417624_at	NM_008667	Mm.25903	Ngfi-A binding protein 1	Nab1	10.4785	9.97166	10.6366	10.6395	10.535	10.2416
1417625_s_at	BC015254	Mm.6522	chemokine (C-X-C motif) receptor 7	Cxcr7	8.34318	7.64412	7.79915	7.72898	7.23068	7.98625
1417626_at	NM_031401	Mm.129840	phosphodiesterase 4D interacting protein (myomegalin)	Pde4dip	8.8513	8.23048	8.95085	8.71949	8.7328	8.10889
1417627_a_at	NM_010717	Mm.15409	LIM-domain containing, protein kinase	Limk1	8.82228	8.49084	8.45347	8.64639	8.73769	8.50012
1417628_at	NM_009297	Mm.20755	suppressor of Ty 6 homolog (S. cerevisiae)	Supt6h	9.80844	9.58416	10.0072	9.85996	9.80524	9.44104
1417629_at	NM_011172	Mm.28456	proline dehydrogenase	Prodh	7.45413	7.27838	7.03653	7.3904	6.82237	7.50251
1417630_at	NM_021461	Mm.209327	MAP kinase-interacting serine/threonine kinase 1	Mknk1	10.5623	10.3403	10.5214	10.5623	10.7428	10.2381
1417631_at	NM_021461	Mm.209327	MAP kinase-interacting serine/threonine kinase 1	Mknk1	7.68178	6.83613	7.52706	7.36676	7.70692	6.62801
1417632_at	U13836	Mm.340818	ATPase, H+ transporting, lysosomal V0 subunit A1	Atp6v0a1	10.414	10.2966	10.7039	10.5745	10.6016	9.38288
1417633_at	NM_011435	Mm.2407	superoxide dismutase 3, extracellular	Sod3	2.9637	4.74845	2.23535	2.22156	3.15406	1.59978
1417634_at	NM_011435	Mm.2407	superoxide dismutase 3, extracellular	Sod3	1.60992	2.73778	1.7379	1.57032	1.70931	2.32607
1417635_at	NM_011449	Mm.8637	sperm autoantigenic protein 17	Spa17	9.05745	9.32782	8.69336	8.81439	8.96122	9.32006
1417636_at	NM_008135	Mm.244549	solute carrier family 6 (neurotransmitter transporter, glycine), member 9	Slc6a9	10.9434	10.8551	11.2032	10.9446	11.1374	10.5491
1417637_a_at	NM_010440	Mm.38474	high mobility group 20 B	Hmg20b	7.80435	7.38594	8.01484	7.66674	8.23277	7.29799
1417638_at	NM_010094	Mm.378911	left right determination factor 1	Lefty1	4.80253	4.87465	5.43945	3.04525	5.67891	4.72762
1417639_at	BC010590	Mm.274590	solute carrier family 22 (organic cation transporter), member 4	Slc22a4	2.07565	-0.121934	1.27383	3.94855	2.11927	4.42059
1417640_at	NM_008339	Mm.2987	CD79B antigen	Cd79b	4.27636	4.64632	4.0461	2.17444	4.38852	5.36207
1417641_at	NM_026449	Mm.141471	UDP-N-acetyl-alpha-D-galactosamine:polypeptide N-acetylgalactosaminyltransferase-like 5	Galntl5	4.62968	4.62421	4.09681	1.82081	4.44576	3.82276
1417642_at	AF253409	Mm.140988	aldehyde dehydrogenase family 1, subfamily A3	Aldh1a3	5.80875	5.95033	5.42965	5.5792	5.46637	4.63369
1417643_at	NM_025290	Mm.12743	radial spoke head 1 homolog (Chlamydomonas)	Rsph1	5.88054	6.06196	6.10195	6.07176	5.02915	5.89884
1417644_at	BC021484	Mm.49689	sarcospan	Sspn	8.20204	7.7972	8.36067	8.0713	8.41132	8.08762
1417645_at	BC021484	Mm.49689	sarcospan	Sspn	5.71769	3.15918	5.3612	5.09108	6.43535	5.13929
1417646_a_at	NM_024225	Mm.273379	sorting nexin 5	Snx5	8.91219	9.6995	10.1135	9.00892	10.2691	9.67157
1417647_at	NM_024225	Mm.273379	sorting nexin 5	Snx5	9.6652	9.77766	9.92956	9.76936	9.85889	10.1155
1417648_s_at	NM_024225	Mm.273379	sorting nexin 5	Snx5	8.88079	8.65172	9.08452	8.4591	9.09528	8.93065
1417649_at	NM_009876	Mm.168789	cyclin-dependent kinase inhibitor 1C (P57)	Cdkn1c	10.8178	10.4387	11.0649	10.9984	11.1668	11.37
1417650_at	NM_133892	Mm.26698	L-amino acid oxidase 1	Lao1	5.84221	6.65809	5.50037	6.38053	6.45501	7.00204
1417651_at	NM_007815	Mm.20764	cytochrome P450, family 2, subfamily c, polypeptide 29	Cyp2c29	4.5073	4.47145	4.90917	4.71733	4.65232	4.56849
1417652_a_at	NM_009321	Mm.379025	tubulin cofactor A	Tbca	12.7789	14.0106	12.7437	12.8182	13.0044	13.8968
1417653_at	NM_013645	Mm.2766	parvalbumin	Pvalb	6.31277	6.75099	6.59304	6.16717	6.69848	6.733
1417654_at	BC005679	Mm.477724	syndecan 4	Sdc4	10.3359	10.1169	10.1648	9.87357	10.0457	10.018
1417655_a_at	BC019117	Mm.387734	serrate RNA effector molecule homolog (Arabidopsis)	Srrt	10.6946	10.8187	10.863	10.6876	10.9371	10.5932
1417656_at	NM_008652	Mm.4594	myeloblastosis oncogene-like 2	Mybl2	5.84546	5.34385	5.45324	6.20269	5.41921	5.21659
1417657_s_at	BG067003	Mm.266312	DnaJ (Hsp40) homolog, subfamily C, member 2	Dnajc2	10.6273	10.5941	10.3259	10.601	10.4486	10.4285
1417658_at	NM_134011	Mm.247761	similar to Transforming growth factor beta regulated gene 4 /// transforming growth factor beta regulated gene 4	LOC100046166 /// Tbrg4	6.9533	6.41818	7.59951	7.35173	7.54578	6.30345
1417659_at	NM_019780	Mm.216528	vacuolar protein sorting 29 (S. pombe)	Vps29	11.7108	13.0284	11.5023	11.8724	11.4263	12.7181
1417660_s_at	NM_019780	Mm.216528	vacuolar protein sorting 29 (S. pombe)	Vps29	13.1943	14.0053	13.1069	13.2075	13.0051	14.0735
1417661_at	NM_025654	Mm.41449	RAD52 motif 1	Rdm1	8.08213	8.96287	8.6913	8.02734	8.48636	9.07259
1417662_at	BC005686	Mm.4454	ELK3, member of ETS oncogene family	Elk3	5.17883	5.60744	5.58088	4.89257	5.56824	5.43075
1417663_a_at	BE631549	Mm.279256	N-myc downstream regulated gene 3	Ndrg3	11.8596	11.5292	11.9832	11.7864	11.962	11.7774
1417664_a_at	BE631549	Mm.279256	N-myc downstream regulated gene 3	Ndrg3	9.51914	8.10616	10.7757	9.27364	10.2364	8.5496
1417665_a_at	NM_053193	Mm.45141	cleavage and polyadenylation specific factor 1	Cpsf1	11.1573	10.8945	10.8995	11.1429	10.9349	10.5513
1417666_at	NM_133763	Mm.440009	deoxynucleotidyltransferase, terminal, interacting protein 1	Dnttip1	10.9012	10.8035	10.7891	10.9436	10.8461	10.7401
1417667_a_at	NM_008961	Mm.229322	phosphotriesterase related	Pter	8.48459	8.695	9.07113	8.89002	9.25743	8.83579
1417668_at	NM_130892	Mm.390253	reticulon 4 interacting protein 1	Rtn4ip1	6.41902	6.20516	6.81758	6.70452	6.42498	6.49014
[truncated: 43,102 more rows]
