# Supplementary material for: Polo-Like Kinase 3 Appears Dispensable for Normal Retinal Development Despite Robust Embryonic Expression
Source: PLoS One. 2016 Mar 7;11(3):e0150878. doi: 10.1371/journal.pone.0150878 (PMC4780821; doi:10.1371/journal.pone.0150878)
Supplement: S3 Table — Affymetrix array data for n = 3 P0 Plk3 deficient retinas and n = 3 corresponding wildtype littermate control retinas. The data was extracted from the cel files using the Affy R package developed by Bioconductor [49]. After background adjustment and normalization using Mas5, the data were log(2) transformed. (XLSX) [file pone.0150878.s005.xlsx]

## Sheet: P0
Probe Set ID	Representative Public ID	UniGene ID	Gene Title	Gene Symbol	P0 WT1	P0 WT2	P0 WT3	P0 Plk3-KO1	P0 Plk3-KO2	P0 Plk3-KO3
1415670_at	BC024686	Mm.258785	coatomer protein complex, subunit gamma	Copg	9.96987	10.37	10.0628	10.2507	10.0504	10.0542
1415671_at	NM_013477	Mm.17708	ATPase, H+ transporting, lysosomal V0 subunit D1	Atp6v0d1	11.9754	12.149	12.1925	12.1921	11.9976	12.3194
1415672_at	NM_020585	Mm.196269	golgi autoantigen, golgin subfamily a, 7	Golga7	12.8641	12.7742	12.7679	12.7584	12.5881	12.8263
1415673_at	NM_133900	Mm.271784	phosphoserine phosphatase	Psph	9.99472	9.75491	9.66789	9.57568	9.69987	9.7071
1415674_a_at	NM_021789	Mm.29814	trafficking protein particle complex 4	Trappc4	11.393	11.0608	11.0653	11.2289	11.0254	11.1016
1415675_at	BC008256	Mm.22001	dolichol-phosphate (beta-D) mannosyltransferase 2	Dpm2	10.61	10.4259	10.569	10.2503	10.4525	10.7647
1415676_a_at	NM_011186	Mm.8911	proteasome (prosome, macropain) subunit, beta type 5	Psmb5	11.5497	11.9461	11.9246	11.8379	11.7479	11.9574
1415677_at	NM_026819	Mm.21623	dehydrogenase/reductase (SDR family) member 1	Dhrs1	9.14575	8.68923	8.87102	8.9049	8.79292	8.38799
1415678_at	BC008595	Mm.261045	protein phosphatase 1A, magnesium dependent, alpha isoform	Ppm1a	11.898	11.8791	11.989	11.9814	11.7056	12.2116
1415679_at	NM_025498	Mm.86557	presenilin enhancer 2 homolog (C. elegans)	Psenen	12.0003	12.2454	12.2686	11.8637	11.7511	11.9065
1415680_at	NM_008569	Mm.277408	anaphase promoting complex subunit 1	Anapc1	10.2036	9.82879	10.2689	10.0558	9.76818	10.6478
1415681_at	NM_053164	Mm.44174	mitochondrial ribosomal protein L43	Mrpl43	10.4341	10.7906	10.8801	10.6762	10.7479	10.7947
1415682_at	NM_023045	Mm.152987	exportin 7	Xpo7	9.98642	10.0838	10.2299	9.91701	10.1336	10.2306
1415683_at	BC016526	Mm.10265	N-myristoyltransferase 1	Nmt1	10.8668	11.1529	11.3235	10.8435	10.7557	10.9957
1415684_at	AV168389	Mm.22264	autophagy-related 5 (yeast)	Atg5	9.86245	9.45242	9.11152	9.28295	9.23447	9.03936
1415685_at	NM_133767	Mm.285429	mitochondrial translational initiation factor 2	Mtif2	9.57322	10.1011	10.026	9.57227	10.201	9.97816
1415686_at	AV339290	Mm.198264	RAB14, member RAS oncogene family	Rab14	11.3151	11.465	11.1191	11.4274	11.2723	11.5136
1415687_a_at	BM212050	Mm.277498	prosaposin	Psap	11.0498	11.5888	11.487	11.6391	11.3944	11.5422
1415688_at	NM_025985	Mm.458052	ubiquitin-conjugating enzyme E2G 1 (UBC7 homolog, C. elegans)	Ube2g1	11.7841	12.0092	11.6705	11.8226	11.8231	11.8146
1415689_s_at	BC007473	Mm.296071	zinc finger with KRAB and SCAN domains 3	Zkscan3	11.1094	11.1979	10.8267	10.7788	10.9599	10.7092
1415690_at	NM_053161	Mm.34951	mitochondrial ribosomal protein L27	Mrpl27	11.0204	11.2732	11.2851	11.058	11.2151	11.6081
1415691_at	BQ176806	Mm.382	discs, large homolog 1 (Drosophila) /// similar to Discs, large homolog 1 (Drosophila)	Dlg1 /// LOC100047603	10.6903	10.611	10.6899	10.6102	10.636	10.822
1415692_s_at	BI653492	Mm.248827	calnexin	Canx	12.5937	12.743	12.2207	12.6536	12.7885	12.1549
1415693_at	AW545361	Mm.289387	Der1-like domain family, member 1	Derl1	9.24492	9.39544	8.996	9.41549	9.14705	9.15595
1415694_at	AK004541	Mm.38433	tryptophanyl-tRNA synthetase	Wars	9.03129	9.58263	9.49363	9.22823	9.12395	9.66571
1415695_at	BC005762	Mm.121265	proteasome (prosome, macropain) subunit, alpha type 1	Psma1	13.1523	12.6012	12.5269	12.8419	12.7837	12.5536
1415696_at	BC005549	Mm.391794	SAR1 gene homolog A (S. cerevisiae)	Sar1a	11.7472	11.7278	11.7386	11.6573	11.6325	11.8333
1415697_at	BG069656	Mm.290530	GTPase activating protein (SH3 domain) binding protein 2	G3bp2	10.017	10.0787	10.5523	10.1999	10.192	10.7874
1415698_at	BC011152	Mm.171335	golgi membrane protein 1	Golm1	10.4726	10.5649	10.1311	10.1701	10.4715	10.5087
1415699_a_at	BC003350	Mm.30195	G protein pathway suppressor 1	Gps1	11.4465	11.4713	11.5182	11.3987	11.2639	11.5423
1415700_a_at	BC011111	Mm.232728	signal sequence receptor, gamma	Ssr3	12.2687	12.1793	12.3557	12.1572	12.1624	12.4046
1415701_x_at	BC025918	Mm.140380	ribosomal protein L23	Rpl23	14.7819	14.5044	14.2853	14.3921	14.3906	14.6999
1415702_a_at	BC013702	Mm.7286	C-terminal binding protein 1 /// similar to CtBP1 protein	Ctbp1 /// LOC100045360	12.7591	12.8294	12.873	12.9532	12.7833	12.9561
1415703_at	BM248615	Mm.27372	HECT, UBA and WWE domain containing 1	Huwe1	10.6791	11.1297	10.8624	10.9876	10.9558	10.9052
1415704_a_at	AF320340	Mm.473703	carnitine deficiency-associated gene expressed in ventricle 3	Cdv3	12.4206	12.2665	12.6712	12.4242	12.3596	12.3394
1415705_at	AK018610	Mm.22565	RIKEN cDNA 9130011J15 gene	9130011J15Rik	10.5154	10.4539	10.6216	10.5869	10.1677	10.5699
1415706_at	BQ175820	Mm.30041	coatomer protein complex subunit alpha	Copa	12.137	12.4113	12.198	12.2714	12.2661	12.3631
1415707_at	AI036318	Mm.291624	anaphase promoting complex subunit 2	Anapc2	10.5919	10.9019	10.7684	10.6517	10.6264	11.1736
1415708_at	D50523	Mm.471608	taurine upregulated gene 1	Tug1	11.9455	12.0561	11.8509	12.0353	11.8951	12.1215
1415709_s_at	BM948896	Mm.271620	golgi-specific brefeldin A-resistance factor 1	Gbf1	9.65583	9.25412	9.26737	9.67985	9.03796	9.05103
1415710_at	BM123013	Mm.319697	COX18 cytochrome c oxidase assembly homolog (S. cerevisiae)	Cox18	8.99447	9.01566	9.35628	9.7026	9.3157	9.52505
1415711_at	BC025221	Mm.229141	ADP-ribosylation factor guanine nucleotide-exchange factor 1(brefeldin A-inhibited)	Arfgef1	10.415	10.4577	10.6934	10.6875	10.7324	10.6808
1415712_at	AJ250693	Mm.389984	zinc finger, RAN-binding domain containing 1	Zranb1	11.5588	11.1556	11.1698	11.2804	11.1437	11.3988
1415713_a_at	U46690	Mm.3935	DEAD (Asp-Glu-Ala-Asp) box polypeptide 24	Ddx24	9.45928	9.71202	9.03639	10.0468	9.62007	9.81834
1415714_a_at	BC027564	Mm.182650	small nuclear ribonucleoprotein 27 (U4/U6.U5)	Snrnp27	12.9981	12.7388	12.3944	12.739	12.1804	12.5641
1415715_at	AK010497	Mm.332317	transmembrane protein 129	Tmem129	9.361	9.70254	9.37352	9.57814	9.34665	9.57087
1415716_a_at	AA208652	Mm.270283	ribosomal protein S27	Rps27	14.4168	13.9901	13.7892	14.0151	14.0951	14.4916
1415717_at	BI735988	Mm.318331	ring finger protein 220	Rnf220	9.62155	9.64632	9.91881	9.82047	9.61276	10.2149
1415718_at	BI152383	Mm.340083	similar to SAP30-like /// SAP30-like	LOC100044471 /// Sap30l	11.3374	11.0921	11.2695	10.987	10.9924	11.6512
1415719_s_at	BE134617	Mm.200383	armadillo repeat containing 1	Armc1	11.231	11.143	11.1289	11.0473	10.9485	11.0681
1415720_s_at	AK011037	Mm.272024	MAD2L1 binding protein	Mad2l1bp	8.74774	9.18084	9.26336	9.08773	8.83364	9.13819
1415721_a_at	AK004750	Mm.477486	N-acetyltransferase 15 (GCN5-related, putative)	Nat15	9.96143	10.2781	9.45045	10.4004	10.2062	10.2858
1415722_a_at	AK003213	Mm.227983	Vps20-associated 1 homolog (S. cerevisiae)	Vta1	11.3833	11.3332	11.0627	11.0988	11.1357	11.031
1415723_at	BQ176989	Mm.271222	eukaryotic translation initiation factor 5	Eif5	12.5582	12.4552	12.7967	12.49	12.4185	12.9394
1415724_a_at	AV000235	Mm.1022	cell division cycle 42 homolog (S. cerevisiae)	Cdc42	11.2659	11.2921	11.1796	11.5899	11.5102	11.2205
1415725_at	AA866997	Mm.288606	RRN3 RNA polymerase I transcription factor homolog (yeast)	Rrn3	9.73694	9.80312	10.1942	10.0563	9.90663	10.1295
1415726_at	AW536361	Mm.245522	ankyrin repeat domain 17	Ankrd17	11.1963	11.6218	11.507	11.4058	11.5903	11.5863
1415727_at	AV017766	Mm.205996	apolipoprotein A-I binding protein	Apoa1bp	10.9728	10.9771	10.806	10.9278	10.9673	10.7181
1415728_at	BG806432	Mm.7723	poly(A) binding protein, nuclear 1	Pabpn1	10.3131	10.2498	10.3721	10.6883	10.1012	10.511
1415729_at	BQ174223	Mm.10504	3-phosphoinositide dependent protein kinase-1	Pdpk1	10.5895	10.6648	10.8693	10.6713	10.8545	10.7999
1415730_at	BG972112	Mm.31236	cleavage and polyadenylation specific factor 7	Cpsf7	11.3401	11.6461	11.7338	11.4609	11.6862	11.6765
1415731_at	W08638	Mm.289914	angel homolog 2 (Drosophila)	Angel2	10.2629	10.1281	10.3262	10.0535	9.77764	10.1663
1415732_at	BG071718	Mm.43745	HLA-B associated transcript 5	Bat5	9.81543	9.91758	9.91952	9.83838	9.7263	9.99368
1415733_a_at	BI080296	Mm.282081	translocase of outer mitochondrial membrane 5 homolog (yeast)	Tomm5	11.8559	11.4836	10.9333	11.4401	11.2423	11.371
1415734_at	NM_009005	Mm.333233	RAB7, member RAS oncogene family	Rab7	11.8896	12.1501	11.8997	12.1661	11.8216	12.1571
1415735_at	NM_015735	Mm.289915	damage specific DNA binding protein 1	Ddb1	11.0223	11.3707	11.4963	11.6337	11.2689	11.4496
1415736_at	NM_020031	Mm.158264	prefoldin 5	Pfdn5	12.6296	12.2437	12.194	12.3421	12.2129	12.3719
1415737_at	NM_019437	Mm.7013	riboflavin kinase	Rfk	9.80182	9.81951	10.4286	10.0633	10.0841	10.4027
1415738_at	NM_025334	Mm.159965	thioredoxin domain containing 12 (endoplasmic reticulum)	Txndc12	11.3164	11.157	10.9352	11.3539	11.0872	11.0959
1415739_at	NM_133693	Mm.401747	RNA binding motif protein 42	Rbm42	10.6864	10.9896	11.0899	11.1224	10.8332	11.2696
1415740_at	NM_008950	Mm.272361	protease (prosome, macropain) 26S subunit, ATPase 5	Psmc5	10.8986	10.9715	11.5087	10.9405	11.0121	11.3062
1415741_at	NM_011626	Mm.790	transmembrane protein 165	Tmem165	12.5225	12.2306	12.2095	12.2924	12.1281	12.3167
1415742_at	BC016485	Mm.386752	ancient ubiquitous protein 1	Aup1	9.12654	9.38229	9.38463	9.40755	9.45712	9.38054
1415743_at	NM_010412	Mm.22665	histone deacetylase 5	Hdac5	9.80407	10.4146	10.0912	10.1414	10.066	10.2444
1415744_at	BC022974	Mm.2948	H2-K region expressed gene 2	H2-Ke2	10.4229	10.7776	10.5246	10.7131	10.6216	10.9239
1415745_a_at	NM_007834	Mm.7472	Down syndrome critical region gene 3	Dscr3	9.64188	9.60237	9.36813	9.50252	9.40696	9.57322
1415746_at	AF363690	Mm.28833	capicua homolog (Drosophila)	Cic	10.8197	11.3825	11.3243	11.1927	11.3797	11.4158
1415747_s_at	C80812	Mm.28551	RIO kinase 3 (yeast)	Riok3	11.8908	12.0358	11.4345	12.0014	11.9805	12.1681
1415748_a_at	NM_021608	Mm.478285	dynactin 5	Dctn5	10.4369	10.8799	10.0194	10.1297	10.9397	10.8253
1415749_a_at	NM_017475	Mm.220922	Ras-related GTP binding C	Rragc	10.4183	10.7402	10.7981	10.7621	10.633	11.1979
1415750_at	BC019504	Mm.100353	transducin (beta)-like 3	Tbl3	8.71431	9.28547	9.5303	9.01889	8.66436	9.26689
1415751_at	BC020024	Mm.399941	heterochromatin protein 1, binding protein 3	Hp1bp3	12.7669	12.5998	12.7386	12.723	12.6447	13.3021
1415752_at	BC016084	Mm.29866	cDNA sequence BC031181	BC031181	12.6842	12.5978	12.3922	12.2928	12.2995	12.4927
1415753_at	BC005632	Mm.29802	family with sequence similarity 108, member A	Fam108a	11.0726	11.2145	11.334	11.4445	10.9844	11.428
1415754_at	BC024419	Mm.279861	polymerase (RNA) II (DNA directed) polypeptide F	Polr2f	11.6325	11.4863	11.5792	11.566	11.4906	11.8435
1415755_a_at	BC019372	Mm.360108	ubiquitin-conjugating enzyme E2 variant 1	Ube2v1	11.077	11.1534	11.1459	11.2846	10.9033	11.2409
1415756_a_at	BB667523	Mm.331182	SNAP-associated protein	Snapin	10.4539	10.582	10.3156	10.1967	10.43	10.2978
1415757_at	BM948896	Mm.271620	golgi-specific brefeldin A-resistance factor 1	Gbf1	9.79291	9.96057	9.99359	10.1306	10.0053	10.099
1415758_at	BM118442	Mm.478281	furry homolog-like (Drosophila)	Fryl	10.9495	11.1012	10.9259	11.0035	11.0559	11.3428
1415759_a_at	BC028547	Mm.290035	hepatitis B virus x interacting protein	Hbxip	12.2943	12.0296	11.6468	11.9331	11.7724	11.9457
1415760_s_at	BC027632	Mm.217759	ATX1 (antioxidant protein 1) homolog 1 (yeast)	Atox1	10.864	10.8643	10.7813	10.8117	10.6657	10.954
1415761_at	AV021593	Mm.248163	mitochondrial ribosomal protein L52	Mrpl52	10.8878	10.8149	10.4232	10.8039	10.5468	10.6137
1415762_x_at	AV021593	Mm.248163	mitochondrial ribosomal protein L52	Mrpl52	10.9563	10.8699	10.8086	10.7726	10.6501	11.0051
1415763_a_at	BE853401	Mm.478272	RIKEN cDNA 2510006D16 gene	2510006D16Rik	11.2548	11.2141	11.283	11.2152	10.9946	11.5197
1415764_at	AK003350	Mm.245357	zinc finger CCCH type containing 11A	Zc3h11a	12.7371	12.8987	12.4748	12.6222	12.8981	12.6779
1415765_at	BI080136	---	heterogeneous nuclear ribonucleoprotein U-like 2	Hnrnpul2	7.84195	7.71129	8.00036	8.65077	7.85375	8.44099
1415766_at	BQ175529	Mm.2551	SEC22 vesicle trafficking protein homolog B (S. cerevisiae)	Sec22b	10.158	10.2522	10.503	10.303	10.1225	10.8963
1415767_at	BB350365	Mm.30205	YTH domain family 1	Ythdf1	10.7566	11.1332	11.3824	10.9514	11.1842	11.5933
1415768_a_at	AV054417	Mm.389540	ubiquitin-conjugating enzyme E2R 2	Ube2r2	11.3867	11.9766	11.7074	11.5987	11.3761	11.6439
1415769_at	NM_008395	Mm.208286	itchy, E3 ubiquitin protein ligase	Itch	10.7699	10.6875	10.2811	10.3755	10.5251	10.7272
1415770_at	NM_031392	Mm.335454	WD repeat domain 6	Wdr6	12.4032	12.531	12.2127	12.6374	12.1622	12.6698
1415771_at	BF118393	Mm.154378	nucleolin	Ncl	12.8095	12.9042	13.1672	12.9961	12.9719	13.2609
1415772_at	BF118393	Mm.154378	nucleolin	Ncl	9.85339	10.2244	10.1712	10.2734	10.5059	9.58489
1415773_at	BF118393	Mm.154378	nucleolin	Ncl	10.8806	11.2199	11.2931	10.9887	11.2868	11.0621
1415774_at	NM_021448	Mm.25298	elongation protein 2 homolog (S. cerevisiae)	Elp2	9.74798	9.34753	8.9739	9.0528	9.61267	9.27897
1415775_at	BC003785	Mm.270186	retinoblastoma binding protein 7	Rbbp7	12.9311	12.8944	13.0362	12.8984	12.8316	13.1012
1415776_at	NM_007437	Mm.398221	aldehyde dehydrogenase family 3, subfamily A2	Aldh3a2	9.0819	8.54332	8.71063	8.66676	8.73843	9.18885
1415777_at	NM_018874	Mm.10753	pancreatic lipase related protein 1	Pnliprp1	0.964824	1.41626	2.18485	2.1412	1.14262	1.44922
1415778_at	NM_019768	Mm.27218	mortality factor 4 like 2	Morf4l2	13.6822	13.3748	13.2188	13.3597	13.2899	13.3775
1415779_s_at	NM_013798	Mm.426706	actin, gamma, cytoplasmic 1	Actg1	14.3252	14.4943	14.1697	14.4892	14.4942	14.4098
1415780_a_at	NM_026139	Mm.285969	armadillo repeat containing, X-linked 2	Armcx2	11.2647	11.1443	11.1237	11.3521	11.1356	11.1173
1415781_a_at	NM_133354	Mm.440073	predicted gene 10241 /// predicted gene 13430 /// predicted gene 13690 /// similar to Chain B, Crystal Structure Of Sumo-3-Modified Thymine-Dna Glycosylase /// SMT3 suppressor of mif two 3 homolog 2 (yeast)	Gm10241 /// Gm13430 /// Gm13690 /// LOC100046167 /// Sumo2	15.0534	14.9343	14.7344	14.7652	14.9477	15.0249
1415782_at	NM_133354	Mm.440073	predicted gene 10241 /// similar to Chain B, Crystal Structure Of Sumo-3-Modified Thymine-Dna Glycosylase /// SMT3 suppressor of mif two 3 homolog 2 (yeast)	Gm10241 /// LOC100046167 /// Sumo2	14.6137	14.2826	13.9935	14.1384	14.1962	14.3091
1415783_at	BI654068	Mm.296520	vacuolar protein sorting 35	Vps35	12.572	12.3784	12.2039	12.4005	12.3393	12.124
1415784_at	BI654068	Mm.296520	vacuolar protein sorting 35	Vps35	8.80845	8.57078	7.77853	7.53017	7.96909	7.35304
1415785_a_at	NM_009840	Mm.328673	chaperonin containing Tcp1, subunit 8 (theta)	Cct8	12.2138	11.7429	11.7708	11.8723	11.84	11.6745
1415786_at	NM_025973	Mm.22957	progastricsin (pepsinogen C)	Pgc	4.99506	2.77369	6.12206	2.91593	4.78099	2.83734
1415787_at	NM_008060	Mm.3196	alpha glucosidase 2 alpha neutral subunit	Ganab	9.22131	9.72217	9.52551	9.74243	9.42357	9.47267
1415788_at	BF158817	Mm.338784	ubiquitin-like domain containing CTD phosphatase 1	Ublcp1	11.2969	11.259	10.9987	11.216	11.0662	11.3067
1415789_a_at	BF158817	Mm.338784	similar to ubiquitin-like domain containing CTD phosphatase 1 /// ubiquitin-like domain containing CTD phosphatase 1	LOC100045709 /// Ublcp1	9.70945	9.27365	9.24411	8.88588	9.20712	9.25702
1415790_at	BF158817	Mm.338784	ubiquitin-like domain containing CTD phosphatase 1	Ublcp1	9.11811	9.77149	9.19771	9.16051	9.61073	9.49707
1415791_at	NM_030564	Mm.388529	ring finger protein 34	Rnf34	10.4958	10.5604	10.4918	10.4833	10.3432	10.4794
1415792_at	NM_019705	Mm.182145	RanBP-type and C3HC4-type zinc finger containing 1	Rbck1	9.69946	9.78698	9.76457	9.93432	9.65198	9.87513
1415793_at	NM_134021	Mm.254704	pyridoxine 5'-phosphate oxidase	Pnpo	8.21668	8.10049	8.16761	8.32492	8.31613	8.4638
1415794_a_at	BM228780	Mm.188432	spindlin 1	Spin1	12.3677	12.4088	12.5658	12.499	12.4563	12.6193
1415795_at	BM228780	Mm.188432	similar to Spindlin 1 /// spindlin 1	LOC100046080 /// Spin1	7.68501	7.8895	8.01681	7.71267	7.65003	7.90399
1415796_at	NM_011873	Mm.476736	DAZ associated protein 2	Dazap2	12.6238	12.7585	12.9827	12.8494	12.618	13.2674
1415797_at	BF225985	Mm.5021	discoidin domain receptor family, member 1	Ddr1	9.67601	9.94643	10.1417	10.7009	9.86095	10.811
1415798_at	BF225985	Mm.5021	discoidin domain receptor family, member 1	Ddr1	7.1275	8.03869	8.13102	8.57976	8.13486	8.56491
1415799_at	NM_021714	Mm.141197	WW domain binding protein 11	Wbp11	11.1148	11.0523	11.7684	11.5178	11.4689	11.6473
1415800_at	M63801	Mm.378921	gap junction protein, alpha 1	Gja1	11.3781	7.80798	8.17781	11.9651	11.3415	9.33537
1415801_at	M63801	Mm.378921	gap junction protein, alpha 1	Gja1	5.96962	1.68222	4.50892	5.48025	5.86321	3.82634
1415802_at	NM_009196	Mm.9086	solute carrier family 16 (monocarboxylic acid transporters), member 1	Slc16a1	10.645	10.1336	9.86406	10.6122	10.4282	9.76832
1415803_at	AF010586	Mm.103711	chemokine (C-X3-C motif) ligand 1	Cx3cl1	7.14532	6.82939	7.66929	7.58269	7.6153	7.38755
1415804_at	AF010586	Mm.103711	chemokine (C-X3-C motif) ligand 1	Cx3cl1	5.55288	6.69868	5.33499	6.64959	5.8638	5.83513
1415805_at	NM_025469	Mm.21160	colipase, pancreatic	Clps	5.10318	4.82207	2.79015	3.19372	5.07028	4.05885
1415806_at	NM_008872	Mm.477132	plasminogen activator, tissue	Plat	8.2345	8.21244	8.90977	8.61788	8.86599	8.55624
1415807_s_at	AK011528	Mm.21841	splicing factor, arginine/serine-rich 2 (SC-35)	Sfrs2	10.6296	11.3286	11.1367	10.8583	10.9479	11.4336
1415808_at	NM_009411	Mm.2372	trophoblast specific protein alpha	Tpbpa	1.58511	2.38863	2.09556	2.14969	3.9288	1.66763
1415809_at	NM_009411	Mm.2372	trophoblast specific protein alpha	Tpbpa	0.228586	1.5914	1.53598	3.06874	0.876314	1.21033
1415810_at	BB702754	Mm.42196	ubiquitin-like, containing PHD and RING finger domains, 1	Uhrf1	11.5169	11.6679	12.0889	11.9449	11.7882	12.2179
1415811_at	BB702754	Mm.42196	ubiquitin-like, containing PHD and RING finger domains, 1	Uhrf1	9.09328	9.34927	9.25248	9.4838	9.10405	9.42666
1415812_at	NM_010354	Mm.21109	gelsolin	Gsn	7.90768	6.874	10.9662	8.92858	8.90169	6.79013
1415813_at	NM_007466	Mm.181824	apoptosis inhibitor 5	Api5	11.6012	11.5829	11.5686	11.4844	11.5287	11.8684
1415814_at	NM_007509	Mm.249096	ATPase, H+ transporting, lysosomal V1 subunit B2	Atp6v1b2	11.3829	11.7659	11.4066	11.3994	11.1027	11.6166
1415815_at	NM_009054	Mm.314056	tripartite motif-containing 27	Trim27	2.56279	5.84056	2.28947	5.26667	4.6867	5.18697
1415816_at	NM_007638	Mm.289900	chaperonin containing Tcp1, subunit 7 (eta)	Cct7	12.7825	12.8126	12.8134	12.7975	12.8013	12.9252
1415817_s_at	NM_007638	Mm.289900	chaperonin containing Tcp1, subunit 7 (eta)	Cct7	11.4916	11.2938	11.3825	11.1195	11.3761	11.3843
1415818_at	NM_013472	Mm.265347	annexin A6	Anxa6	7.30793	7.57789	6.81474	7.88601	7.7339	6.54953
1415819_a_at	BC006606	Mm.294138	protein phosphatase 2 (formerly 2A), regulatory subunit A (PR 65), alpha isoform	Ppp2r1a	11.766	12.1728	12.1656	12.2017	11.9955	12.3523
1415820_x_at	NM_023144	Mm.280069	non-POU-domain-containing, octamer binding protein	Nono	13.0205	12.9061	13.008	12.8873	13.1211	12.8373
1415821_at	NM_009145	Mm.15125	neuroplastin	Nptn	11.8074	11.7864	11.9445	11.9021	11.9234	11.8511
1415822_at	BG060909	Mm.477490	stearoyl-Coenzyme A desaturase 2	Scd2	13.4857	13.6044	14.1854	13.8742	13.9787	13.9598
1415823_at	BG060909	Mm.477490	stearoyl-Coenzyme A desaturase 2	Scd2	9.29348	10.1727	10.1045	9.72978	10.0888	10.4867
1415824_at	BG060909	Mm.477490	stearoyl-Coenzyme A desaturase 2	Scd2	7.47771	8.16323	8.00201	7.16168	7.97713	7.55794
1415825_s_at	NM_024249	Mm.216227	casein kinase 1, delta	Csnk1d	9.25781	9.62145	9.77925	10.2718	9.89625	9.98995
1415826_at	NM_133826	Mm.27082	ATPase, H+ transporting, lysosomal V1 subunit H	Atp6v1h	11.6986	11.7744	11.4135	11.7562	11.3681	11.6
1415827_a_at	BF658806	Mm.29702	stress-associated endoplasmic reticulum protein 1	Serp1	11.085	11.1139	10.9611	11.25	11.1054	11.309
1415828_a_at	BF658806	Mm.29702	stress-associated endoplasmic reticulum protein 1	Serp1	8.88884	9.29091	8.74493	9.0262	8.6373	9.00692
1415829_at	NM_133815	Mm.4538	lamin B receptor	Lbr	12.2725	12.3195	12.5941	12.4208	12.43	12.7165
1415830_at	NM_011959	Mm.21724	origin recognition complex, subunit 5-like (S. cerevisiae)	Orc5l	10.687	10.2915	10.3562	10.1946	10.4762	10.5944
1415831_at	NM_134101	Mm.243234	proteasome (prosome, macropain) 26S subunit, non-ATPase, 2	Psmd2	11.8136	12.1131	11.9996	11.8911	11.8234	12.1312
1415832_at	NM_007429	Mm.2679	angiotensin II receptor, type 2	Agtr2	2.66712	2.23246	3.46211	4.163	0.591646	4.24968
1415833_x_at	NM_009093	Mm.379006	predicted gene 14303 /// ribosomal protein S29	Gm14303 /// Rps29	15.0215	14.8028	14.4976	14.5879	14.7739	15.0162
1415834_at	NM_026268	Mm.1791	dual specificity phosphatase 6	Dusp6	10.6874	11.0547	10.9273	11.0344	11.012	11.7278
1415835_at	NM_008865	Mm.37203	prolactin family 3, subfamily b, member 1	Prl3b1	2.15237	1.06579	0.385062	3.54709	4.65799	4.08938
1415836_at	NM_019698	Mm.233117	aldehyde dehydrogenase 18 family, member A1	Aldh18a1	8.50605	8.94718	8.51551	9.29023	8.81786	8.57558
1415837_at	BC010754	Mm.142722	kallikrein 1	Klk1	0.65781	-0.143125	3.04648	0.299301	0.251588	0.673935
1415838_at	AK005203	Mm.29344	serine incorporator 1	Serinc1	13.0694	13.0359	12.6549	12.7289	12.9302	12.9037
1415839_a_at	NM_008722	Mm.6343	nucleophosmin 1	Npm1	14.1746	13.8188	13.6544	13.8872	13.9072	13.6564
1415840_at	NM_134255	Mm.430736	ELOVL family member 5, elongation of long chain fatty acids (yeast)	Elovl5	11.4221	11.6626	11.9609	11.7634	11.6382	12.2211
1415841_at	NM_010064	Mm.249479	dynein cytoplasmic 1 intermediate chain 2	Dync1i2	11.9306	11.8351	11.7732	11.8571	11.9018	11.7386
1415842_at	NM_019988	Mm.289516	MTOR associated protein, LST8 homolog (S. cerevisiae)	Mlst8	8.93551	9.03544	9.1133	9.15603	9.30875	9.13451
1415843_at	NM_019988	Mm.289516	MTOR associated protein, LST8 homolog (S. cerevisiae)	Mlst8	4.62356	6.12611	6.4874	5.90618	6.02718	6.00085
1415844_at	AV336547	Mm.477024	synaptotagmin IV	Syt4	10.9734	10.2915	10.4144	10.5358	10.3202	9.87975
1415845_at	AV336547	Mm.477024	synaptotagmin IV	Syt4	11.9531	11.7101	11.7528	11.7979	11.7799	11.8292
1415846_a_at	NM_013580	Mm.16563	lactate dehydrogenase C	Ldhc	0.160105	2.30778	3.05114	2.93091	2.47535	3.50352
1415847_at	NM_013580	Mm.16563	lactate dehydrogenase C	Ldhc	5.30726	3.9164	3.07544	1.18736	3.44951	2.91775
1415848_at	NM_008864	Mm.233151	prolactin family 3, subfamily d, member 1	Prl3d1	5.09095	3.52933	5.18315	5.94101	5.41545	5.56254
1415849_s_at	BC010581	Mm.378957	stathmin 1	Stmn1	14.6952	14.6416	14.5046	14.5575	14.7326	14.7855
1415850_at	NM_009025	Mm.18517	RAS p21 protein activator 3	Rasa3	8.57987	8.57576	8.82233	8.86684	8.55839	8.87499
1415851_a_at	M33934	Mm.6065	inosine 5'-phosphate dehydrogenase 2	Impdh2	11.2738	11.6615	11.4349	11.6081	11.4622	11.651
1415852_at	M33934	Mm.6065	inosine 5'-phosphate dehydrogenase 2	Impdh2	11.7736	12.1765	12.0417	11.9975	11.7375	12.0665
1415853_at	NM_054046	Mm.275127	differentially expressed in FDCP 8	Def8	9.17826	8.48577	8.51736	9.13263	8.45594	8.63606
1415854_at	BB815530	Mm.45124	kit ligand	Kitl	5.14092	6.78567	5.30114	5.07291	6.65671	5.10885
1415855_at	BB815530	Mm.45124	kit ligand	Kitl	10.5813	10.5934	9.91221	10.4959	10.4874	9.80703
1415856_at	BG064842	Mm.274926	embigin	Emb	10.2929	9.80116	10.4331	9.96384	9.91888	10.2422
1415857_at	BG064842	Mm.274926	embigin	Emb	10.6935	10.634	10.4629	10.4714	10.2782	10.4052
1415858_at	BB858329	Mm.22776	eukaryotic translation initiation factor 3, subunit C	Eif3c	12.2274	12.2508	12.2901	12.3211	12.0504	12.4707
1415859_at	BB858329	Mm.22776	eukaryotic translation initiation factor 3, subunit C	Eif3c	11.965	11.8482	11.7934	11.51	11.693	11.202
1415860_at	NM_010655	Mm.423000	karyopherin (importin) alpha 2	Kpna2	13.5642	13.6892	13.4021	13.2888	13.5407	13.398
1415861_at	BB762957	Mm.30438	tyrosinase-related protein 1	Tyrp1	8.43224	7.51852	6.84603	8.906	8.76648	6.25452
1415862_at	BB762957	Mm.30438	tyrosinase-related protein 1	Tyrp1	7.16906	7.46932	6.24974	7.86234	7.41345	6.48629
1415863_at	NM_013507	Mm.185453	eukaryotic translation initiation factor 4, gamma 2	Eif4g2	13.7269	13.7168	13.5593	13.4952	13.7254	13.7579
1415864_at	NM_007563	Mm.282863	2,3-bisphosphoglycerate mutase	Bpgm	10.1522	9.98504	10.1311	10.3505	9.92752	9.7899
1415865_s_at	NM_007563	Mm.282863	2,3-bisphosphoglycerate mutase	Bpgm	10.7378	10.6342	10.5102	10.6688	10.2827	10.4247
1415866_at	NM_133952	Mm.243024	unc-45 homolog A (C. elegans)	Unc45a	7.7641	7.97913	7.83743	8.08646	8.17823	8.32918
1415867_at	NM_009837	Mm.296985	chaperonin containing Tcp1, subunit 4 (delta)	Cct4	12.7093	12.4957	12.4558	12.5049	12.4317	12.5085
1415868_at	NM_009837	Mm.296985	chaperonin containing Tcp1, subunit 4 (delta)	Cct4	6.26225	6.11171	3.17085	6.7467	5.16632	3.06238
1415869_a_at	NM_011588	Mm.15701	tripartite motif-containing 28	Trim28	12.5549	12.9259	12.743	12.7173	12.6006	13.0543
1415870_at	NM_007594	Mm.392075	calumenin	Calu	11.6664	11.4682	11.1937	11.5521	11.4339	11.2621
1415871_at	NM_009369	Mm.14455	transforming growth factor, beta induced	Tgfbi	2.52925	-0.678383	1.72561	5.24122	3.4113	5.04428
1415872_at	NM_021510	Mm.21740	heterogeneous nuclear ribonucleoprotein H1	Hnrnph1	14.0776	13.9769	13.9671	13.8387	14.1349	14.0411
1415873_a_at	NM_016860	Mm.3118	ARP1 actin-related protein 1 homolog A, centractin alpha (yeast)	Actr1a	11.6825	11.7078	12.265	11.7221	11.7393	11.9441
1415874_at	NM_011896	Mm.330986	similar to sprouty 1 /// sprouty homolog 1 (Drosophila)	LOC100046643 /// Spry1	8.76741	9.37068	8.85658	9.09314	9.19722	9.07186
1415875_at	NM_019643	Mm.440359	RIKEN cDNA 3010003L21 gene	3010003L21Rik	5.44837	5.26384	4.89346	5.18338	5.98219	5.2362
1415876_a_at	NM_013765	Mm.261679	ribosomal protein S26	Rps26	14.3287	14.1415	13.5989	13.9961	14.047	14.163
1415877_at	NM_009468	Mm.8180	dihydropyrimidinase-like 3	Dpysl3	12.7237	13.0563	12.5161	12.847	12.6919	12.4067
1415878_at	BB758819	Mm.197486	ribonucleotide reductase M1	Rrm1	12.15	11.853	11.9943	11.892	11.8161	11.8667
1415879_a_at	BC012413	Mm.380435	ribosomal protein, large P2	Rplp2	14.6572	14.5989	14.4505	14.489	14.5867	15.0303
1415880_a_at	NM_010684	Mm.16716	lysosomal-associated membrane protein 1	Lamp1	11.8787	11.8073	12.423	12.117	12.1377	12.3185
1415881_at	BC010224	Mm.182912	growth hormone inducible transmembrane protein	Ghitm	11.3344	10.573	10.7101	11.2399	10.7796	10.8664
1415882_at	BC010224	Mm.182912	growth hormone inducible transmembrane protein	Ghitm	11.9247	10.2989	9.85771	11.6619	11.0546	9.63766
1415883_a_at	NM_026419	Mm.297477	chymotrypsin-like elastase family, member 3B	Cela3b	0.295467	0.360397	0.786707	1.61737	1.47258	0.478192
1415884_at	NM_026419	Mm.297477	chymotrypsin-like elastase family, member 3B	Cela3b	6.34413	6.49566	6.56229	6.6551	6.11797	6.16214
1415885_at	NM_007694	Mm.255241	chromogranin B	Chgb	11.454	11.6755	11.4724	11.6981	11.538	11.457
1415886_at	AB043953	Mm.9593	SH2 domain containing 3C	Sh2d3c	8.43167	8.9003	8.50339	8.88367	8.70812	8.72675
1415887_at	NM_019678	Mm.425970	Trk-fused gene	Tfg	11.586	11.7038	11.7628	11.5016	11.4987	11.9153
1415888_at	NM_008231	Mm.292208	hepatoma-derived growth factor	Hdgf	12.9267	13.0152	13.0856	13.066	12.8852	13.3379
1415889_a_at	NM_011631	Mm.87773	heat shock protein 90, beta (Grp94), member 1	Hsp90b1	12.9081	12.6084	12.379	12.7839	13.0117	12.3753
1415890_at	NM_011863	Mm.244912	3'-phosphoadenosine 5'-phosphosulfate synthase 1	Papss1	10.8778	11.1827	11.1594	11.1746	10.8945	11.0501
1415891_at	NM_019879	Mm.29845	succinate-CoA ligase, GDP-forming, alpha subunit	Suclg1	12.1816	11.7598	12.0728	11.8665	11.8133	11.6717
1415892_at	NM_009163	Mm.412319	sphingosine phosphate lyase 1	Sgpl1	9.21704	9.42902	9.31154	9.82001	9.45843	9.48994
1415893_at	NM_009163	Mm.412319	sphingosine phosphate lyase 1	Sgpl1	2.55004	2.17543	2.03941	1.75542	3.38879	2.37677
1415894_at	BC003264	Mm.250256	ectonucleotide pyrophosphatase/phosphodiesterase 2	Enpp2	8.65872	8.71885	8.96953	8.86502	8.73267	8.22242
1415895_at	NM_013670	Mm.274995	small nuclear ribonucleoprotein N /// SNRPN upstream reading frame	Snrpn /// Snurf	11.8278	12.2205	11.8708	11.7844	11.686	11.828
1415896_x_at	NM_013670	Mm.274995	small nuclear ribonucleoprotein N /// SNRPN upstream reading frame	Snrpn /// Snurf	11.5157	11.9918	11.2183	11.433	11.2215	11.4615
1415897_a_at	BI150149	Mm.14796	microsomal glutathione S-transferase 1	Mgst1	10.5312	9.3788	9.34101	10.1105	9.82741	9.50397
1415898_at	BI150149	Mm.14796	microsomal glutathione S-transferase 1	Mgst1	3.77271	1.54881	2.06918	1.36071	4.91722	3.95435
1415899_at	NM_008416	Mm.1167	Jun-B oncogene	Junb	7.30062	6.73458	6.91861	6.56443	6.77954	7.07842
1415900_a_at	BB333334	Mm.247073	kit oncogene	Kit	6.60728	7.69509	7.01944	6.99097	7.39122	7.0091
1415901_at	NM_011962	Mm.251003	procollagen-lysine, 2-oxoglutarate 5-dioxygenase 3	Plod3	8.84411	9.28236	9.08864	8.85637	8.9479	9.3502
1415902_at	BC012407	Mm.30250	aldehyde dehydrogenase family 7, member A1	Aldh7a1	2.40546	1.90629	1.83317	2.03984	1.91996	2.44105
1415903_at	NM_134086	Mm.103568	solute carrier family 38, member 1	Slc38a1	10.3933	10.6713	10.8775	10.3064	10.8059	10.7016
1415904_at	BC003305	Mm.1514	lipoprotein lipase	Lpl	9.26034	10.0731	10.1014	9.56088	9.25096	9.77323
1415905_at	NM_009042	Mm.142731	regenerating islet-derived 1	Reg1	4.76361	4.31979	5.31021	5.10011	4.75379	4.84168
1415906_at	NM_021278	Mm.142729	thymosin, beta 4, X chromosome	Tmsb4x	15.0265	14.7366	14.059	14.6885	14.7669	14.5772
1415907_at	NM_007632	Mm.246520	cyclin D3	Ccnd3	9.2723	9.19494	9.60236	9.72795	9.34251	9.53182
1415908_at	AF042180	Mm.20445	testis-specific protein, Y-encoded-like 1	Tspyl1	9.38203	9.21922	9.9195	9.99911	10.1106	9.51185
1415909_at	NM_016737	Mm.258633	stress-induced phosphoprotein 1	Stip1	9.97123	10.3667	10.6244	10.4202	10.6277	10.5509
1415910_s_at	NM_134141	Mm.27582	cytokine induced apoptosis inhibitor 1	Ciapin1	10.425	10.6357	10.095	10.3495	10.3227	9.79091
1415911_at	NM_008378	Mm.8154	imprinted and ancient	Impact	9.90577	9.70667	9.92805	9.58682	9.55408	9.98651
1415912_a_at	NM_026533	Mm.446588	ribosomal protein S13 pseudogene /// predicted gene 6834 /// similar to ribosomal protein S13 /// ribosomal protein S13	Gm6573 /// Gm6834 /// LOC100044992 /// Rps13	13.3987	13.4816	12.8931	13.0007	13.0589	13.6052
1415913_at	NM_026533	Mm.446588	predicted gene 12270 /// predicted gene 15483 /// ribosomal protein S13 pseudogene /// predicted gene 6834 /// similar to ribosomal protein S13 /// ribosomal protein S13	Gm12270 /// Gm15483 /// Gm6573 /// Gm6834 /// LOC100044992 /// Rps13	7.44213	7.56425	7.57962	7.19022	7.9787	7.27471
1415914_at	NM_010448	Mm.280842	heterogeneous nuclear ribonucleoprotein A/B	Hnrnpab	13.6994	13.7669	13.8335	13.7622	13.7972	13.9685
1415915_at	NM_134040	Mm.251255	DEAD (Asp-Glu-Ala-Asp) box polypeptide 1	Ddx1	11.7344	11.9811	11.8765	11.7329	11.8099	11.8863
1415916_a_at	NM_138745	Mm.29584	methylenetetrahydrofolate dehydrogenase (NADP+ dependent), methenyltetrahydrofolate cyclohydrolase, formyltetrahydrofolate synthase	Mthfd1	9.42091	10.0815	9.81202	10.0013	9.74052	10.2176
1415917_at	NM_138745	Mm.29584	methylenetetrahydrofolate dehydrogenase (NADP+ dependent), methenyltetrahydrofolate cyclohydrolase, formyltetrahydrofolate synthase	Mthfd1	8.67481	9.30479	9.11439	9.20302	9.07956	9.32627
1415918_a_at	NM_009415	Mm.4222	triosephosphate isomerase 1	Tpi1	13.1891	13.3375	12.4185	13.0657	12.9152	12.213
1415919_at	NM_008721	Mm.1131	neural proliferation, differentiation and control gene 1	Npdc1	10.8368	11.1088	10.8963	11.1176	10.9444	10.9879
1415920_at	NM_031249	Mm.22031	cleavage stimulation factor, 3' pre-RNA subunit 2, tau	Cstf2t	12.3661	12.4976	12.5319	12.4412	12.4216	12.4891
1415921_a_at	NM_013869	Mm.281356	tumor necrosis factor receptor superfamily, member 19	Tnfrsf19	3.42173	3.81676	1.997	0.833694	2.14365	2.54835
1415922_s_at	NM_010807	Mm.424974	MARCKS-like 1	Marcksl1	13.4893	13.3953	13.531	13.4571	13.3597	13.5551
1415923_at	NM_010882	Mm.400253	necdin	Ndn	12.8565	12.7871	12.7413	13.0381	12.801	12.7061
1415924_at	NM_009407	Mm.425024	transition protein 1	Tnp1	1.13005	0.424784	1.68599	1.55074	0.871016	0.990405
1415925_a_at	NM_053074	---	nucleoporin 62	Nup62	10.3545	10.5648	10.302	10.4324	10.4057	10.7525
1415926_at	NM_053074	---	nucleoporin 62	Nup62	11.0167	11.0757	11.0366	11.0086	10.8711	11.3138
1415927_at	NM_009608	Mm.686	actin, alpha, cardiac muscle 1 /// similar to alpha-actin (AA 27-375)	Actc1 /// LOC100048431	7.17919	6.35481	6.1541	6.63758	6.09696	6.55232
1415928_a_at	AU080586	Mm.28357	microtubule-associated protein 1 light chain 3 beta	Map1lc3b	11.928	12.0611	12.2845	12.2327	12.2537	12.3115
1415929_at	AU080586	Mm.28357	microtubule-associated protein 1 light chain 3 beta	Map1lc3b	11.6367	11.9892	12.0205	11.8475	11.6679	12.0133
1415930_a_at	AU080586	Mm.28357	microtubule-associated protein 1 light chain 3 beta	Map1lc3b	11.8352	11.7666	11.7277	11.5704	11.8898	11.8276
1415931_at	NM_010514	Mm.3862	insulin-like growth factor 2	Igf2	5.12287	6.66839	5.39118	5.72297	6.37884	3.79378
1415932_x_at	NM_015731	Mm.330819	ATPase, class II, type 9A	Atp9a	10.007	10.6356	10.5724	10.7845	10.3592	10.6197
1415933_a_at	NM_007747	Mm.273403	cytochrome c oxidase, subunit Va	Cox5a	13.2609	13.2275	13.3921	13.513	13.4695	13.3814
1415934_at	AF482000	Mm.119177	COP9 (constitutive photomorphogenic) homolog, subunit 8 (Arabidopsis thaliana)	Cops8	10.3461	10.6154	10.6405	10.6356	10.5361	10.8301
1415935_at	NM_022315	Mm.30162	SPARC related modular calcium binding 2	Smoc2	4.992	5.08849	2.63805	4.18411	4.41905	3.40654
1415936_at	NM_013867	Mm.45815	breast cancer anti-estrogen resistance 3	Bcar3	7.30148	7.17023	8.58655	7.90844	7.65886	7.2055
1415937_s_at	BC026823	Mm.29816	programmed cell death 6 interacting protein	Pdcd6ip	8.24704	8.06097	8.19257	8.15172	8.28613	7.95624
1415938_at	NM_009258	Mm.272	serine peptidase inhibitor, Kazal type 3	Spink3	1.84215	2.13197	1.0174	1.47565	0.964527	1.67966
1415939_at	NM_021355	Mm.287146	fibromodulin	Fmod	5.14747	5.13273	5.84042	5.32523	5.80588	4.89392
1415940_at	NM_133349	Mm.24521	zinc finger, AN1-type domain 2A	Zfand2a	9.37204	9.88337	9.77449	9.53948	9.37488	9.86404
1415941_s_at	NM_133349	Mm.24521	zinc finger, AN1-type domain 2A	Zfand2a	8.36144	8.4191	8.75338	8.52431	8.8187	8.74969
1415942_at	NM_052835	Mm.297146	predicted gene 3379 /// ribosomal protein 10 pseudogene /// 60S ribosomal protein L10 (QM protein homolog) /// ribosomal protein 10	Gm3379 /// Gm4892 /// Gm7476 /// Rpl10	14.6995	14.4154	14.159	14.3481	14.3856	14.3561
1415943_at	BI788645	Mm.2580	syndecan 1	Sdc1	8.37759	8.31213	8.73188	8.82932	8.38033	8.52916
1415944_at	BI788645	Mm.2580	syndecan 1	Sdc1	5.9226	6.05184	6.43603	6.79571	6.75444	5.89997
1415945_at	NM_008566	Mm.5048	minichromosome maintenance deficient 5, cell division cycle 46 (S. cerevisiae)	Mcm5	10.5361	10.5319	10.3812	10.5747	10.2587	10.794
1415946_at	NM_011822	Mm.362054	phosphatidylinositol glycan anchor biosynthesis, class Q	Pigq	10.1229	10.2616	10.1647	10.4849	10.2822	10.1943
1415947_at	BC027426	Mm.294885	cellular repressor of E1A-stimulated genes 1	Creg1	9.03379	8.99054	8.71272	8.48499	9.05274	8.37957
1415948_at	BC027426	Mm.294885	cellular repressor of E1A-stimulated genes 1	Creg1	8.77852	8.62651	8.68298	8.65235	8.85747	8.669
1415949_at	BC010197	Mm.31395	carboxypeptidase E /// similar to carboxypeptidase E	Cpe /// LOC100046434	13.2234	13.2901	13.3764	13.4078	13.3793	13.5015
1415950_a_at	NM_018858	Mm.338476	phosphatidylethanolamine binding protein 1	Pebp1	13.2368	13.3063	13.2131	13.2402	13.1876	13.3396
1415951_at	NM_010221	Mm.3894	FK506 binding protein 10	Fkbp10	6.87893	6.41679	6.98109	6.90621	6.98923	6.94226
1415952_at	BI686265	Mm.258986	MAP/microtubule affinity-regulating kinase 2	Mark2	9.96821	10.3812	10.1707	10.2329	10.0674	10.4476
1415953_s_at	BI686265	Mm.258986	MAP/microtubule affinity-regulating kinase 2	Mark2	7.59137	7.87376	7.93712	7.71325	7.44867	7.59755
1415954_at	AB009661	Mm.383263	predicted gene, EG436523 /// trypsin 10 /// trypsin 4 /// trypsin 5	EG436523 /// Try10 /// Try4 /// Try5	1.99532	2.11581	0.590098	1.33559	2.06807	3.11642
1415955_x_at	K02926	Mm.42733	protamine 1	Prm1	4.10488	5.70982	2.96732	4.61174	4.12846	5.98519
1415956_a_at	NM_011049	Mm.102574	PCTAIRE-motif protein kinase 1	Pctk1	9.56498	10.0436	9.69785	9.97679	9.85176	9.72418
1415957_a_at	AV297071	Mm.38344	ribosomal RNA processing 1 homolog (S. cerevisiae)	Rrp1	8.71858	9.46553	8.97079	9.26419	8.96401	9.00263
1415958_at	AB008453	Mm.10661	solute carrier family 2 (facilitated glucose transporter), member 4	Slc2a4	7.53173	7.44032	8.14855	7.7939	7.3015	7.9601
1415959_at	AB008453	Mm.10661	solute carrier family 2 (facilitated glucose transporter), member 4	Slc2a4	5.66327	6.25677	7.14149	6.90941	6.49222	7.18113
1415960_at	NM_010824	Mm.4668	myeloperoxidase	Mpo	5.29691	5.09584	5.1359	5.20285	4.698	4.717
1415961_at	NM_022417	Mm.29870	integral membrane protein 2C	Itm2c	11.0453	10.9962	10.8527	11.2947	11.0139	10.8178
1415962_at	NM_080635	Mm.289800	eukaryotic translation initiation factor 3, subunit H	Eif3h	12.9105	12.9013	12.867	12.8802	12.8211	13.076
1415963_at	NM_019868	Mm.315909	heterogeneous nuclear ribonucleoprotein H2	Hnrnph2	12.3372	12.0679	12.3738	12.3196	12.4034	12.2285
1415964_at	NM_009127	Mm.267377	stearoyl-Coenzyme A desaturase 1	Scd1	7.43656	8.07403	7.99195	7.90467	7.52343	8.72487
1415965_at	NM_009127	Mm.267377	stearoyl-Coenzyme A desaturase 1	Scd1	5.85492	5.75951	6.3516	6.30948	6.05634	6.37838
1415966_a_at	NM_133666	Mm.29842	NADH dehydrogenase (ubiquinone) flavoprotein 1	Ndufv1	10.6681	11.3395	11.4812	11.0693	10.8352	11.6357
1415967_at	NM_133666	Mm.29842	NADH dehydrogenase (ubiquinone) flavoprotein 1	Ndufv1	11.6367	11.7928	11.7461	11.7271	11.5097	12.0757
1415968_a_at	NM_010594	Mm.13052	kidney androgen regulated protein	Kap	7.51819	7.61507	7.60577	7.87536	7.68141	7.84358
1415969_s_at	NM_010594	Mm.13052	kidney androgen regulated protein	Kap	2.07527	3.32813	2.02807	3.542	1.00431	2.19126
1415970_at	NM_053071	Mm.548	cytochrome c oxidase, subunit VIc	Cox6c	14.0445	13.8477	13.6614	13.7915	13.8182	13.9587
1415971_at	AW546141	Mm.477725	myristoylated alanine rich protein kinase C substrate	Marcks	14.1895	14.2223	14.2615	14.318	14.56	14.4762
1415972_at	AW546141	Mm.477725	myristoylated alanine rich protein kinase C substrate	Marcks	12.7812	12.6092	12.9816	13.0339	12.8487	12.9453
1415973_at	AW546141	Mm.477725	myristoylated alanine rich protein kinase C substrate	Marcks	13.4449	13.4832	13.7396	13.5312	13.7054	13.91
1415974_at	AW553456	Mm.275436	mitogen-activated protein kinase kinase 2	Map2k2	10.0978	10.3598	10.3935	10.4049	10.2129	10.2046
1415975_at	AU080787	Mm.142095	calcium regulated heat stable protein 1	Carhsp1	11.1442	11.3442	11.6595	11.2398	11.104	11.6901
1415976_a_at	AU080787	Mm.142095	calcium regulated heat stable protein 1	Carhsp1	8.1969	8.7826	9.46819	9.11266	8.49232	9.02722
1415977_at	NM_023627	Mm.29357	myo-inositol 1-phosphate synthase A1	Isyna1	7.88212	7.83679	7.41191	8.10244	7.69765	7.61355
1415978_at	NM_023279	Mm.40068	tubulin, beta 3	Tubb3	12.0361	12.3565	12.0119	12.4298	12.3087	12.2185
1415979_x_at	BC025909	Mm.379004	ribosomal protein L7	Rpl7	14.7033	14.3634	14.236	14.3775	14.4483	14.3702
1415980_at	NM_026468	Mm.10314	ATP synthase, H+ transporting, mitochondrial F0 complex, subunit c (subunit 9), isoform 2	Atp5g2	13.0893	12.7249	12.5038	12.6918	12.5657	12.7346
1415981_at	AV258950	Mm.142843	HERPUD family member 2	Herpud2	10.8517	11.0756	11.2764	11.1929	11.3153	11.1404
1415982_at	AV258950	Mm.142843	HERPUD family member 2	Herpud2	9.37899	9.57691	9.71856	9.25972	9.11517	9.41167
1415983_at	NM_008879	Mm.153911	lymphocyte cytosolic protein 1	Lcp1	6.48664	5.19423	4.3669	6.65128	6.49681	4.61591
1415984_at	NM_007382	Mm.10530	acyl-Coenzyme A dehydrogenase, medium chain	Acadm	11.4478	11.2893	11.0733	11.4251	11.1173	11.1559
1415985_at	NM_133953	Mm.236123	splicing factor 3b, subunit 3	Sf3b3	11.1543	11.4221	11.427	11.429	11.3733	11.8631
1415986_at	NM_011334	Mm.297883	chloride channel 4-2	Clcn4-2	11.4293	11.6104	11.1267	11.4357	11.3949	11.39
1415987_at	BG065877	Mm.30012	high density lipoprotein (HDL) binding protein	Hdlbp	9.23655	9.53937	9.16273	9.59437	9.32864	8.84927
1415988_at	BG065877	Mm.30012	high density lipoprotein (HDL) binding protein	Hdlbp	9.43929	9.25719	9.21653	8.9002	9.2778	8.43801
1415989_at	BB250384	Mm.76649	vascular cell adhesion molecule 1	Vcam1	5.75437	4.9819	5.56128	5.49131	5.98547	5.13123
1415990_at	BC003731	Mm.262327	voltage-dependent anion channel 2	Vdac2	12.9168	12.8508	12.9846	12.9008	12.6875	13.0518
1415991_a_at	NM_027910	Mm.254784	kelch domain containing 3	Klhdc3	11.414	11.6133	11.5618	11.5243	11.3965	11.9689
1415992_at	NM_020035	Mm.143738	phosphatidylinositol glycan anchor biosynthesis, class O	Pigo	8.61243	8.88172	8.91917	8.61219	8.70823	9.1734
1415993_at	NM_009270	Mm.296169	squalene epoxidase	Sqle	11.3863	11.5887	11.4149	11.5699	11.4027	11.7233
1415994_at	NM_021282	Mm.21758	cytochrome P450, family 2, subfamily e, polypeptide 1	Cyp2e1	4.90307	3.93524	5.63556	5.90492	4.87357	5.11199
1415995_at	NM_009811	Mm.281379	caspase 6	Casp6	9.8633	9.7178	9.26174	9.69851	9.48132	9.69119
1415996_at	AF173681	Mm.410189	thioredoxin interacting protein	Txnip	10.1854	10.188	10.1487	10.0693	10.1971	10.5176
1415997_at	AF173681	Mm.410189	thioredoxin interacting protein	Txnip	6.87918	8.03243	7.91162	7.13727	7.60901	8.21221
1415998_at	NM_011694	Mm.3555	voltage-dependent anion channel 1	Vdac1	12.0827	12.2545	12.1415	12.1419	11.6739	11.9888
1415999_at	NM_010423	Mm.29581	hairy/enhancer-of-split related with YRPW motif 1	Hey1	9.29527	9.45184	8.95748	9.29184	8.93028	9.71201
1416000_a_at	NM_011034	Mm.30929	peroxiredoxin 1	Prdx1	13.6576	13.2527	13.1483	13.2742	13.2225	13.1061
1416001_a_at	NM_028071	Mm.393405	coactosin-like 1 (Dictyostelium)	Cotl1	9.54447	9.70227	10.3074	9.90336	9.94887	9.8753
1416002_x_at	NM_028071	Mm.393405	coactosin-like 1 (Dictyostelium)	Cotl1	10.1379	10.3818	10.9948	10.4359	10.4043	10.3816
1416003_at	NM_008770	Mm.4425	claudin 11	Cldn11	5.5285	5.003	5.90768	6.17949	5.41782	4.96446
1416004_at	NM_011738	Mm.332314	tyrosine 3-monooxygenase/tryptophan 5-monooxygenase activation protein, eta polypeptide	Ywhah	12.6161	12.9608	12.7525	12.8419	12.7869	12.5176
1416005_at	NM_008947	Mm.157105	protease (prosome, macropain) 26S subunit, ATPase 1	Psmc1	11.68	11.5137	11.5778	11.4122	11.4576	11.4438
1416006_at	M34328	Mm.906	midkine	Mdk	12.196	12.2776	12.5223	12.4111	12.2188	12.5946
1416007_at	AV172776	Mm.311655	special AT-rich sequence binding protein 1	Satb1	10.5006	10.6835	10.8372	10.8281	10.8582	10.9762
1416008_at	AV172776	Mm.311655	special AT-rich sequence binding protein 1	Satb1	10.3275	10.6148	10.7513	10.6283	10.6002	10.9087
1416009_at	NM_019793	Mm.28484	tetraspanin 3	Tspan3	12.5067	12.5888	12.8146	12.7945	12.4489	12.7548
1416010_a_at	NM_010119	Mm.30169	EH-domain containing 1	Ehd1	9.01192	9.14727	9.33364	9.55801	9.9319	9.22735
1416011_x_at	NM_010119	Mm.30169	EH-domain containing 1	Ehd1	8.00611	7.80073	8.20074	8.46751	8.3215	8.06552
1416012_at	NM_010119	Mm.30169	EH-domain containing 1	Ehd1	2.80469	6.54722	6.3859	7.05685	7.03035	7.20544
1416013_at	NM_011116	Mm.6483	phospholipase D family, member 3	Pld3	8.36103	9.13379	9.03406	8.56525	8.96299	8.72937
1416014_at	NM_015751	Mm.5831	ATP-binding cassette, sub-family E (OABP), member 1	Abce1	10.8233	10.6745	10.3568	10.3301	10.6558	10.8646
1416015_s_at	NM_015751	Mm.5831	ATP-binding cassette, sub-family E (OABP), member 1	Abce1	11.3083	11.3633	10.9586	10.8328	11.1187	11.1775
1416016_at	AW048052	Mm.14814	transporter 1, ATP-binding cassette, sub-family B (MDR/TAP)	Tap1	4.69531	5.54304	6.37923	5.90726	5.67893	6.23747
1416017_at	BC024686	Mm.258785	coatomer protein complex, subunit gamma	Copg	9.72349	9.82412	10.0673	9.81949	9.58621	10.516
1416018_at	NM_026106	Mm.303534	down-regulator of transcription 1	Dr1	10.6339	10.8046	11.2547	10.8899	11.1667	11.1692
1416019_at	NM_026106	Mm.303534	down-regulator of transcription 1	Dr1	7.35513	8.49809	8.05066	8.05402	8.45481	8.26747
1416020_a_at	NM_007506	Mm.371547	ATP synthase, H+ transporting, mitochondrial F0 complex, subunit c (subunit 9), isoform 1 /// predicted gene 10039	Atp5g1 /// Gm10039	11.4631	11.4134	11.0912	11.2451	11.1279	11.4728
1416021_a_at	BC002008	Mm.741	fatty acid binding protein 5, epidermal /// predicted gene 6166	Fabp5 /// Gm6166	14.4287	14.2341	14.6554	14.2224	14.4001	14.2297
1416022_at	BC002008	Mm.741	fatty acid binding protein 5, epidermal	Fabp5	13.2111	12.8468	13.7714	12.921	13.0228	12.731
1416023_at	NM_010174	Mm.388886	fatty acid binding protein 3, muscle and heart	Fabp3	9.64325	9.63651	8.41889	9.21554	8.88202	8.55118
1416024_x_at	NM_009836	Mm.256034	chaperonin containing Tcp1, subunit 3 (gamma)	Cct3	12.6385	12.6458	12.6876	12.6599	12.5051	12.7157
1416025_at	NM_133862	Mm.16422	fibrinogen gamma chain	Fgg	3.2877	1.04719	4.03846	2.8323	2.24973	3.98275
1416026_a_at	NM_009076	Mm.381297	ribosomal protein L12	Rpl12	14.2822	13.9014	13.5213	13.8171	13.5671	13.9839
1416027_at	NM_011051	Mm.24254	programmed cell death 6	Pdcd6	11.6394	11.4859	11.9077	11.5603	11.4051	11.8448
1416028_a_at	NM_008258	Mm.1775	hematological and neurological expressed sequence 1	Hn1	12.0938	12.2718	11.6986	11.8491	12.0032	12.0044
1416029_at	NM_013692	Mm.4292	Kruppel-like factor 10	Klf10	9.15273	9.30012	9.21862	9.51079	9.484	9.11549
1416030_a_at	NM_008568	Mm.378965	minichromosome maintenance deficient 7 (S. cerevisiae)	Mcm7	11.2208	11.2841	11.1739	11.2574	10.9699	11.3723
1416031_s_at	NM_008568	Mm.378965	minichromosome maintenance deficient 7 (S. cerevisiae)	Mcm7	11.357	11.4375	11.4582	11.6623	11.2637	11.6781
1416032_at	AW494906	Mm.251890	transmembrane protein 109	Tmem109	8.52335	8.6202	8.38372	8.78395	8.48801	9.22704
1416033_at	AW494906	Mm.251890	transmembrane protein 109	Tmem109	5.54263	4.9797	6.12036	3.50885	5.60772	5.67655
1416034_at	NM_009846	Mm.29742	CD24a antigen	Cd24a	13.0322	12.8926	14.0416	12.8092	13.0301	12.777
1416035_at	BB269715	Mm.3879	hypoxia inducible factor 1, alpha subunit	Hif1a	10.5289	10.1123	10.7109	10.7535	10.8626	10.7622
1416036_at	AF483488	Mm.278458	FK506 binding protein 1a	Fkbp1a	11.1145	11.4542	11.1366	11.2909	11.1615	11.3737
1416037_a_at	NM_007636	Mm.247788	chaperonin containing Tcp1, subunit 2 (beta)	Cct2	12.5882	12.6571	12.6384	12.6585	12.489	12.8687
1416038_at	NM_019776	Mm.439987	staphylococcal nuclease and tudor domain containing 1	Snd1	9.7064	10.0204	9.56177	9.97003	9.73465	9.8073
1416039_x_at	NM_010516	Mm.1231	cysteine rich protein 61	Cyr61	6.29779	6.10567	6.40851	5.29309	6.29429	4.48845
1416040_at	NM_026334	Mm.329816	lipase, gastric	Lipf	4.74567	3.79835	4.90916	1.64207	1.58898	4.1604
1416041_at	NM_011361	Mm.28405	serum/glucocorticoid regulated kinase 1	Sgk1	10.0724	7.72123	8.09518	10.1422	9.26079	8.30728
1416042_s_at	BB493242	Mm.257181	nuclear autoantigenic sperm protein (histone-binding)	Nasp	12.2009	12.0577	11.5683	11.7368	11.7851	11.8504
1416043_at	BB493242	Mm.257181	nuclear autoantigenic sperm protein (histone-binding)	Nasp	7.22311	7.88379	7.48265	7.05389	7.56834	6.51036
1416044_at	NM_022009	Mm.339755	flightless I homolog (Drosophila)	Flii	10.2082	10.6134	10.5525	10.5383	10.4554	10.7281
1416045_a_at	NM_011418	Mm.279751	SWI/SNF related, matrix associated, actin dependent regulator of chromatin, subfamily b, member 1	Smarcb1	10.6124	10.8865	10.9975	11.0027	10.8132	11.073
1416046_a_at	BM054266	Mm.26625	fucosidase, alpha-L- 2, plasma	Fuca2	8.5186	8.13916	8.69401	8.45168	8.58928	8.76371
1416047_at	BM054266	Mm.26625	fucosidase, alpha-L- 2, plasma	Fuca2	3.08265	4.81491	2.87763	3.66035	4.13492	4.36834
1416048_at	NM_018774	Mm.477746	polyhomeotic-like 2 (Drosophila)	Phc2	11.3021	11.6983	11.4945	11.7686	11.2131	12.0284
1416049_at	NM_138595	Mm.274852	glycine decarboxylase	Gldc	11.255	11.3638	11.7617	11.5636	11.3685	12.3346
1416050_a_at	NM_016741	Mm.282242	scavenger receptor class B, member 1	Scarb1	10.217	10.5229	10.7519	10.4806	10.3408	11.0412
1416051_at	NM_013484	Mm.283217	complement component 2 (within H-2S)	C2	5.08476	5.31039	4.55683	5.66299	3.98976	4.91465
1416052_at	AK011304	Mm.287178	phosphoribosyl pyrophosphate synthetase 1	Prps1	10.7985	10.6677	10.5874	10.5156	10.499	10.6795
1416053_at	NM_008516	Mm.428543	leucine rich repeat protein 1, neuronal	Lrrn1	9.05295	8.30778	9.05183	9.22455	8.88164	8.58629
1416054_at	NM_009095	Mm.5291	ribosomal protein S5	Rps5	14.3939	14.1901	13.824	14.0453	14.012	14.1874
1416055_at	NM_009669	Mm.331313	amylase 2a1, pancreatic /// amylase 2a2, pancreatic /// amylase 2a5, pancreatic /// amylase 2b, pancreatic	Amy2a1 /// Amy2a2 /// Amy2a5 /// Amy2b	0.060772	2.50536	3.38961	1.30319	3.84933	4.23393
1416056_a_at	BC027265	Mm.30084	NADH dehydrogenase (ubiquinone) 1 beta subcomplex, 11	Ndufb11	13.4788	13.1593	13.0308	13.1294	13.0506	13.2368
1416057_at	BC027265	Mm.30084	NADH dehydrogenase (ubiquinone) 1 beta subcomplex, 11	Ndufb11	13.1175	12.7291	12.6697	12.6832	12.615	12.8139
1416058_s_at	NM_020615	Mm.12677	ATP synthase, H+ transporting, mitochondrial F1 complex, gamma polypeptide 1	Atp5c1	13.7721	13.4646	13.1618	13.5041	13.1849	13.3598
1416059_at	BC011160	Mm.248492	similar to SEC23B /// SEC23B (S. cerevisiae)	LOC100048726 /// Sec23b	11.1913	11.2288	11.2461	11.1441	10.7998	11.2261
1416060_at	BF577643	Mm.22252	TBC1 domain family, member 15	Tbc1d15	11.378	11.0282	11.1217	11.1973	11.1662	11.3905
1416061_at	BF577643	Mm.22252	TBC1 domain family, member 15	Tbc1d15	9.71139	9.77258	9.62156	9.42684	9.58613	9.77216
1416062_at	BF577643	Mm.22252	TBC1 domain family, member 15	Tbc1d15	8.47864	8.66545	8.29367	7.61214	8.45158	8.27358
1416063_x_at	NM_023289	Mm.36666	carcinoembryonic antigen-related cell adhesion molecule 11	Ceacam11	2.00142	-0.597946	3.41909	3.66298	2.69033	-1.94456
1416064_a_at	NM_022310	Mm.330160	heat shock protein 5	Hspa5	12.9142	13.0002	12.3144	12.7948	12.75	12.2312
1416065_a_at	NM_133971	Mm.12459	ankyrin repeat domain 10	Ankrd10	12.2463	12.4028	12.2151	12.3767	12.6909	12.5032
1416066_at	NM_007657	Mm.210676	CD9 antigen	Cd9	10.0282	10.263	9.26385	9.78946	9.79364	9.73303
1416067_at	NM_013562	Mm.168	interferon-related developmental regulator 1	Ifrd1	10.9751	11.0055	10.8223	11.0362	11.0018	10.6738
1416068_at	NM_053092	Mm.196544	lysyl-tRNA synthetase /// similar to lysyl-tRNA synthetase	Kars /// LOC631033	10.8146	11.1442	11.0857	11.1097	10.8328	11.2415
1416069_at	NM_019703	Mm.273874	phosphofructokinase, platelet	Pfkp	10.5985	10.9442	10.4908	10.3845	10.7981	10.8989
1416070_a_at	NM_025860	Mm.44219	DEAD (Asp-Glu-Ala-Asp) box polypeptide 18	Ddx18	9.66919	9.51501	9.39884	9.25775	9.25373	9.40847
1416071_at	NM_025860	Mm.44219	DEAD (Asp-Glu-Ala-Asp) box polypeptide 18	Ddx18	10.7634	10.6702	10.72	10.7033	10.5662	10.3949
1416072_at	NM_133654	Mm.29798	CD34 antigen	Cd34	6.6283	5.2154	4.83161	6.40421	6.69986	5.23257
1416073_a_at	NM_008787	Mm.4379	nucleoporin 85	Nup85	10.9968	11.0893	10.9523	10.8763	10.8896	11.2664
1416074_a_at	NM_009081	Mm.379002	predicted gene 10051 /// ribosomal protein L28 pseudogene /// ribosomal protein L28	Gm10051 /// Gm15435 /// Rpl28	14.1792	14.2344	14.2705	14.1555	14.1596	14.5203
1416075_at	NM_022028	Mm.390480	similar to WW45 protein /// salvador homolog 1 (Drosophila)	LOC100048168 /// Sav1	8.22394	8.62094	8.30912	8.59299	8.51793	8.53733
1416076_at	NM_007629	Mm.260114	cyclin B1 /// predicted gene 5593 /// predicted gene 8416	Ccnb1 /// Gm5593 /// Gm8416	11.3642	11.4312	10.7499	10.9789	11.1872	11.1669
1416077_at	NM_009627	Mm.1408	adrenomedullin	Adm	4.65748	5.81976	4.27721	5.34307	6.39373	3.85121
1416078_s_at	NM_029780	Mm.184163	v-raf-leukemia viral oncogene 1	Raf1	10.7223	10.7067	11.0361	11.0172	10.763	10.9291
1416079_a_at	NM_019767	Mm.371610	actin related protein 2/3 complex, subunit 1A	Arpc1a	10.4366	10.649	10.4051	10.706	10.4472	10.7467
1416080_at	NM_009614	Mm.274049	a disintegrin and metallopeptidase domain 15 (metargidin)	Adam15	5.1209	5.82778	5.72248	6.04498	6.36766	6.00406
1416081_at	NM_008539	Mm.223717	MAD homolog 1 (Drosophila)	Smad1	8.95571	9.72132	9.48124	9.65279	9.49039	9.32917
1416082_at	AW108405	Mm.271944	RAB1, member RAS oncogene family	Rab1	13.3424	13.3111	13.2807	13.4031	13.4245	13.3539
1416083_at	AA124553	Mm.292405	zinc finger, AN1-type domain 5	Zfand5	12.5736	12.583	12.5149	12.6332	12.4834	12.6354
1416084_at	AA124553	Mm.292405	zinc finger, AN1-type domain 5	Zfand5	9.7916	9.09329	9.96428	9.98832	10.234	9.51124
1416085_s_at	AA124553	Mm.292405	zinc finger, AN1-type domain 5	Zfand5	12.765	12.7971	12.8239	12.5711	12.7402	12.5028
1416086_at	NM_009419	Mm.250631	protein-tyrosine sulfotransferase 2	Tpst2	8.17039	8.25218	8.55049	8.50417	8.1527	8.40368
1416087_at	NM_007457	Mm.833	adaptor protein complex AP-1, sigma 1	Ap1s1	9.41124	9.7449	9.51214	9.68075	9.32881	9.56794
1416088_a_at	NM_009091	Mm.643	similar to insulinoma protein (rig) /// ribosomal protein S15	LOC100046223 /// Rps15	13.7211	13.5476	13.2089	13.4311	13.4115	13.8443
1416089_at	NM_009091	Mm.643	ribosomal protein S15	Rps15	13.6856	13.225	13.2502	13.2548	13.4487	13.5526
1416090_at	AK011810	Mm.301527	similar to pyruvate dehydrogenase (lipoamide) beta /// pyruvate dehydrogenase (lipoamide) beta	LOC100044400 /// Pdhb	12.7827	12.4957	12.0941	12.5156	12.341	12.266
1416091_at	BB000894	Mm.217318	microtubule-associated protein 4	Mtap4	10.6653	10.817	10.9349	11.1631	10.89	11.1112
1416092_a_at	BB000894	Mm.217318	microtubule-associated protein 4	Mtap4	9.56384	10.1923	10.0696	10.248	10.0398	9.74072
1416093_a_at	NM_025570	Mm.23825	mitochondrial ribosomal protein L20	Mrpl20	11.6867	11.0839	10.9925	11.0704	10.8392	11.224
1416094_at	NM_007404	Mm.28908	a disintegrin and metallopeptidase domain 9 (meltrin gamma)	Adam9	10.6778	10.8339	11.433	11.0206	10.7808	10.8781
1416095_x_at	NM_025364	Mm.351579	SAP domain containing ribonucleoprotein pseudogene /// SAP domain containing ribonucleoprotein	Gm6563 /// Sarnp	12.8334	12.5488	12.2352	12.5129	12.3978	12.365
1416096_at	NM_134044	Mm.208750	expressed sequence AI413782	AI413782	9.78619	10.0423	10.0749	9.99065	9.95211	10.2043
1416097_at	NM_138682	Mm.443660	leucine rich repeat containing 4	Lrrc4	8.60564	8.72918	8.6296	8.64394	8.59062	8.28529
1416098_at	NM_011522	Mm.26032	synaptogyrin 3	Syngr3	8.92246	8.99594	8.47749	8.696	8.71442	8.35406
1416099_at	NM_011289	Mm.340658	ribosomal protein L27	Rpl27	14.0848	13.8582	14.0574	13.7974	13.7265	14.0545
1416100_at	NM_018749	Mm.3955	eukaryotic translation initiation factor 3, subunit D	Eif3d	11.0877	11.4198	11.2616	11.2894	11.2044	11.4771
1416101_a_at	NM_015786	Mm.193539	histone cluster 1, H1c	Hist1h1c	10.996	11.5633	10.2923	11.7179	11.2207	9.81096
1416102_at	AV027921	Mm.3360	tyrosine 3-monooxygenase/tryptophan 5-monooxygenase activation protein, zeta polypeptide	Ywhaz	12.6997	12.3418	12.4492	12.2962	12.1097	12.1602
1416103_at	AV027921	Mm.3360	tyrosine 3-monooxygenase/tryptophan 5-monooxygenase activation protein, zeta polypeptide	Ywhaz	11.4539	11.0133	10.7875	11.168	9.91637	10.8362
1416104_at	NM_011900	Mm.89579	mannose-P-dolichol utilization defect 1	Mpdu1	9.19135	9.42128	9.77789	10.0855	9.45067	10.0258
1416105_at	BC008518	Mm.195803	nicotinamide nucleotide transhydrogenase	Nnt	11.0665	10.9982	10.878	11.1286	11.1863	11.0463
1416106_at	NM_029571	Mm.440007	KTI12 homolog, chromatin associated (S. cerevisiae)	Kti12	9.45117	9.43129	9.33069	9.41746	9.10481	9.4283
1416107_at	NM_008741	Mm.3304	neuron specific gene family member 2	Nsg2	11.8085	12.0452	11.8603	12.1019	11.8137	11.9884
1416108_a_at	NM_025360	Mm.27606	transmembrane emp24 domain containing 3	Tmed3	10.2569	9.95647	10.114	10.2937	10.0264	9.96293
1416109_at	NM_024243	---	fucosidase, alpha-L- 1, tissue	Fuca1	9.7013	9.84111	10.3428	10.1809	10.1783	10.5248
1416110_at	NM_026404	Mm.273350	solute carrier family 35, member A4	Slc35a4	9.40099	9.42587	9.69974	9.49233	9.27093	9.90735
1416111_at	NM_009856	Mm.57175	CD83 antigen	Cd83	8.39079	7.02717	7.4012	8.26877	7.14482	7.65351
1416112_at	NM_007750	Mm.14022	cytochrome c oxidase, subunit VIIIa	Cox8a	12.0461	12.1628	11.8702	12.0385	11.9541	12.0656
1416113_at	NM_010223	Mm.141864	FK506 binding protein 8	Fkbp8	11.144	11.3512	10.2302	11.2677	10.6919	11.0883
1416114_at	NM_010097	Mm.29027	SPARC-like 1	Sparcl1	8.09167	8.23823	6.98233	8.29636	8.27031	7.67009
1416115_at	BF161073	Mm.399624	origin recognition complex, subunit 3-like (S. cerevisiae)	Orc3l	10.4116	10.269	9.4284	10.0929	10.0269	9.99118
1416116_at	BF161073	Mm.399624	origin recognition complex, subunit 3-like (S. cerevisiae)	Orc3l	7.84983	7.89878	8.03771	7.43981	7.47341	8.13364
1416117_at	BF161073	Mm.399624	origin recognition complex, subunit 3-like (S. cerevisiae)	Orc3l	7.48195	7.20918	6.92963	7.1818	7.4694	7.13495
1416118_at	NM_025863	Mm.461748	tripartite motif-containing 59	Trim59	11.4087	11.3799	11.4423	11.6279	11.7287	11.459
1416119_at	NM_011660	Mm.260618	thioredoxin 1	Txn1	13.4563	13.0747	12.8124	13.145	13.1198	13.1359
1416120_at	NM_009104	Mm.99	ribonucleotide reductase M2	Rrm2	9.46094	10.2776	9.89459	10.0106	9.84405	9.7212
1416121_at	M65143	Mm.172	lysyl oxidase	Lox	6.8943	4.913	4.62467	7.04239	6.36634	3.73415
1416122_at	NM_009829	Mm.333406	cyclin D2	Ccnd2	9.55223	8.92455	8.98294	10.5463	9.81252	8.11856
1416123_at	NM_009829	Mm.333406	cyclin D2	Ccnd2	6.89453	6.11414	6.80551	7.46775	7.53171	4.49597
1416124_at	NM_009829	Mm.333406	cyclin D2	Ccnd2	5.37426	4.25939	5.17757	5.88836	5.15884	1.88373
1416125_at	U16959	Mm.276405	FK506 binding protein 5	Fkbp5	9.94365	10.1872	10.1355	10.4979	9.91182	10.6631
1416126_at	NM_009086	Mm.259078	polymerase (RNA) I polypeptide B	Polr1b	6.95436	7.60462	7.59876	7.06344	7.76449	8.50524
1416127_a_at	NM_016878	Mm.24680	aspartyl aminopeptidase	Dnpep	10.7532	10.9312	10.6394	10.736	10.7278	11.0415
1416128_at	NM_009448	Mm.439690	predicted gene 3756 /// predicted gene 5620 /// predicted gene 7172 /// similar to alpha-tubulin isotype M-alpha-2 /// similar to tubulin, alpha 1 /// tubulin, alpha 1A /// tubulin, alpha 1B /// tubulin, alpha 1C	Gm3756 /// Gm5620 /// Gm7172 /// LOC100044416 /// LOC100045728 /// Tuba1a /// Tuba1b /// Tuba1c	7.16646	7.41906	7.54017	7.46934	7.99058	7.1131
1416129_at	NM_133753	Mm.318841	ERBB receptor feedback inhibitor 1	Errfi1	9.55174	9.80235	9.57427	9.80822	9.52081	9.74662
1416130_at	BE630020	Mm.648	prion protein	Prnp	10.0505	10.4693	10.1425	10.132	10.2421	9.96392
1416131_s_at	BB188557	Mm.260647	EFR3 homolog A (S. cerevisiae)	Efr3a	10.4902	10.2052	10.8238	10.5358	10.4872	10.5558
1416132_at	BB188557	Mm.260647	EFR3 homolog A (S. cerevisiae)	Efr3a	7.04118	7.83559	7.89031	7.34457	7.68075	7.44696
1416133_at	BB188557	Mm.260647	EFR3 homolog A (S. cerevisiae)	Efr3a	10.6177	10.5259	10.7497	10.4702	10.4444	10.9495
1416134_at	NM_007467	Mm.2381	amyloid beta (A4) precursor-like protein 1	Aplp1	10.9397	11.0693	10.8487	11.0198	10.7614	10.8568
1416135_at	NM_009687	Mm.203	apurinic/apyrimidinic endonuclease 1	Apex1	12.515	12.2553	12.1714	12.1793	12.1658	12.1992
1416136_at	NM_008610	Mm.29564	matrix metallopeptidase 2	Mmp2	8.60239	8.05241	6.85193	8.16441	8.79715	7.92527
1416137_at	BC008997	Mm.280231	annexin A7	Anxa7	6.8911	7.177	6.96623	6.90561	6.83925	6.84687
1416138_at	BC008997	Mm.280231	annexin A7	Anxa7	8.61714	8.3201	8.13016	8.42489	8.38458	7.82737
1416139_at	NM_009043	Mm.46360	regenerating islet-derived 2	Reg2	4.59304	4.97825	4.9874	1.7058	4.55045	3.83733
1416140_a_at	NM_133347	Mm.276305	DEAH (Asp-Glu-Ala-His) box polypeptide 30	Dhx30	10.9882	11.2417	11.1631	11.1056	11.0202	11.5116
1416141_a_at	NM_009096	Mm.379007	predicted gene 13654 /// ribosomal protein S6	Gm13654 /// Rps6	14.9013	14.7238	14.3944	14.4723	14.5843	14.7737
1416142_at	NM_009096	Mm.379007	ribosomal protein S6	Rps6	10.4991	10.0339	10.2435	10.2516	9.78188	9.74843
1416143_at	NM_016755	Mm.353	ATP synthase, H+ transporting, mitochondrial F0 complex, subunit F	Atp5j	13.3935	13.199	12.744	13.0713	12.9936	13.0852
1416144_a_at	BC003745	Mm.993	DEAH (Asp-Glu-Ala-His) box polypeptide 15	Dhx15	12.9426	12.819	13.1211	12.9582	13.0093	13.0771
1416145_at	BC003745	Mm.993	DEAH (Asp-Glu-Ala-His) box polypeptide 15	Dhx15	13.0455	13.0798	13.2938	13.0274	13.1411	13.3999
1416146_at	BE912771	Mm.239865	heat shock protein 4	Hspa4	11.3891	11.2465	11.4181	11.1087	11.0799	11.7426
1416147_at	BE912771	Mm.239865	heat shock protein 4	Hspa4	8.46594	9.03527	8.20001	9.67885	9.15692	7.88832
1416148_at	BC019120	Mm.197518	lysosomal-associated protein transmembrane 4B	Laptm4b	11.2783	10.899	11.0502	11.1009	10.5647	10.9415
1416149_at	AB038696	Mm.39300	oligodendrocyte transcription factor 1	Olig1	6.3791	6.09585	4.86811	6.05097	6.10644	5.98587
1416150_a_at	NM_013663	Mm.6787	splicing factor, arginine/serine-rich 3 (SRp20)	Sfrs3	13.6096	13.2963	13.086	13.2665	13.379	13.2871
1416151_at	NM_013663	Mm.6787	splicing factor, arginine/serine-rich 3 (SRp20)	Sfrs3	11.6352	11.4183	10.7951	11.4372	11.4685	10.6666
1416152_a_at	NM_013663	Mm.6787	splicing factor, arginine/serine-rich 3 (SRp20)	Sfrs3	11.8118	11.831	11.1905	11.7084	11.8282	11.2927
1416153_at	NM_011899	Mm.12848	signal recognition particle 54a /// signal recognition particle 54b /// signal recognition particle 54C	Srp54a /// Srp54b /// Srp54c	12.1233	12.1278	12.1162	12.2071	12.1443	12.1871
1416154_at	NM_011899	Mm.12848	signal recognition particle 54a /// signal recognition particle 54b	Srp54a /// Srp54b	7.82515	8.24854	8.37876	7.90848	8.46817	7.35311
1416155_at	NM_008253	Mm.336087	high mobility group box 3	Hmgb3	12.9461	12.9446	13.2366	13.0477	13.0176	13.5226
1416156_at	NM_009502	Mm.279361	vinculin	Vcl	8.76448	9.13054	9.02618	9.56147	9.09769	9.03844
1416157_at	NM_009502	Mm.279361	vinculin	Vcl	4.13126	0.951726	2.23698	4.06737	4.87856	3.20179
1416158_at	AI463873	Mm.158143	nuclear receptor subfamily 2, group F, member 2	Nr2f2	8.19829	8.34471	8.64953	8.64872	9.22937	8.56599
1416159_at	AI463873	Mm.158143	nuclear receptor subfamily 2, group F, member 2	Nr2f2	10.4186	10.4404	10.4263	10.0425	10.5678	10.1479
1416160_at	AI463873	Mm.158143	nuclear receptor subfamily 2, group F, member 2	Nr2f2	8.77029	8.96456	9.21776	8.3044	9.4189	8.72403
1416161_at	AF332085	Mm.182628	RAD21 homolog (S. pombe)	Rad21	12.6218	12.146	12.7773	12.7598	12.9227	12.3856
1416162_at	AF332085	Mm.182628	RAD21 homolog (S. pombe)	Rad21	9.79102	10.4719	10.0453	9.86623	9.91587	10.1169
1416163_at	NM_012001	Mm.957	COP9 (constitutive photomorphogenic) homolog, subunit 4 (Arabidopsis thaliana)	Cops4	11.0503	10.7291	10.0872	10.3553	10.5755	10.494
1416164_at	NM_011812	Mm.288381	fibulin 5	Fbln5	2.09266	4.07511	5.84887	5.47561	4.76973	6.0698
1416165_at	NM_133685	Mm.29274	RAB31, member RAS oncogene family	Rab31	9.28278	9.23299	9.67916	9.16286	8.67423	9.75623
1416166_a_at	NM_016764	Mm.247542	peroxiredoxin 4	Prdx4	9.60549	8.73167	9.41042	9.92221	9.85729	8.95338
1416167_at	NM_016764	Mm.247542	peroxiredoxin 4	Prdx4	13.3388	12.9838	12.7133	12.9474	12.732	12.9236
1416168_at	NM_011340	Mm.2044	serine (or cysteine) peptidase inhibitor, clade F, member 1	Serpinf1	7.54816	6.50109	6.5592	8.09078	7.1681	6.86563
1416169_at	AY034576	Mm.443229	trophoblast specific protein beta	Tpbpb	0.575477	0.814342	3.49118	4.06565	3.089	3.83672
1416170_at	NM_026508	Mm.123366	TNF receptor-associated protein 1	Trap1	9.83346	9.62693	8.25901	9.4039	9.53803	8.57061
1416171_at	NM_133714	Mm.296240	RIKEN cDNA 2310037I24 gene	2310037I24Rik	11.6517	11.704	11.9077	11.9421	11.5366	12.233
1416172_at	BC004844	Mm.28659	pescadillo homolog 1, containing BRCT domain (zebrafish)	Pes1	10.3487	10.3387	10.3429	10.2207	10.0011	10.5799
1416173_at	BC004844	Mm.28659	pescadillo homolog 1, containing BRCT domain (zebrafish)	Pes1	7.89659	7.77029	6.60045	7.63598	7.71584	7.12536
1416174_at	BC011107	Mm.440564	retinoblastoma binding protein 9	Rbbp9	9.72443	9.30619	9.43347	9.64174	9.71876	9.15843
1416175_a_at	NM_011696	Mm.227704	voltage-dependent anion channel 3	Vdac3	13.0369	12.9658	12.6347	12.9407	12.8849	12.8458
1416176_at	BF166000	Mm.207047	high mobility group box 1	Hmgb1	13.0965	12.8956	12.5363	12.717	12.7968	12.5883
1416177_at	NM_009033	Mm.24718	RNA binding motif protein, X chromosome retrogene	Rbmxrt	12.9518	12.6564	12.7104	12.7305	12.8054	12.6305
1416178_a_at	NM_013746	Mm.477791	pleckstrin homology domain containing, family B (evectins) member 1	Plekhb1	11.7508	11.5591	11.9199	11.8728	11.4885	12.0026
1416179_a_at	NM_009041	Mm.245746	radixin	Rdx	11.3989	11.3799	12.0511	11.7556	11.8716	11.583
1416180_a_at	NM_009041	Mm.245746	radixin	Rdx	12.0903	11.9842	12.0492	11.9495	12.0269	11.5794
1416181_at	NM_023403	Mm.117365	mesoderm development candidate 2	Mesdc2	11.7725	11.831	11.579	11.8015	11.5761	11.7746
1416182_at	NM_018758	Mm.293931	amyloid beta (A4) precursor protein-binding, family A, member 3	Apba3	7.76491	8.6046	8.26432	8.27471	8.31197	8.44917
1416183_a_at	NM_008492	Mm.9745	lactate dehydrogenase B	Ldhb	11.5565	11.5358	11.1703	11.3022	11.2677	11.4406
1416184_s_at	NM_016660	Mm.4438	high mobility group AT-hook 1	Hmga1	12.6801	12.5346	12.8074	12.7577	12.3975	12.835
1416185_a_at	NM_007410	Mm.3874	alcohol dehydrogenase 5 (class III), chi polypeptide	Adh5	13.086	12.7595	12.6611	12.9202	12.7153	12.7046
1416186_at	NM_026383	Mm.478267	proline-rich nuclear receptor coactivator 2	Pnrc2	12.1063	12.0007	11.8337	11.8982	12.0946	11.9792
1416187_s_at	NM_026383	Mm.478267	proline-rich nuclear receptor coactivator 2	Pnrc2	12.0445	11.6601	11.9399	12.0585	12.2846	11.6481
1416188_at	BC004651	Mm.287807	GM2 ganglioside activator protein	Gm2a	7.29167	7.69868	7.19567	7.23101	7.21653	7.33407
1416189_a_at	BC003707	Mm.477740	Sec61 alpha 1 subunit (S. cerevisiae)	Sec61a1	10.8458	11.2242	11.3712	11.295	11.1735	11.5599
1416190_a_at	BC003707	Mm.477740	Sec61 alpha 1 subunit (S. cerevisiae)	Sec61a1	7.77697	8.01944	7.75521	7.89917	7.75586	7.584
1416191_at	BC003707	Mm.477740	Sec61 alpha 1 subunit (S. cerevisiae)	Sec61a1	8.24223	8.2155	8.5105	8.15777	8.34807	8.26828
1416192_at	BC004804	Mm.104540	N-ethylmaleimide sensitive fusion protein attachment protein alpha	Napa	8.47646	8.39462	8.73149	8.6791	8.59096	8.70738
1416193_at	BC011223	Mm.273195	carbonic anhydrase 1	Car1	5.1144	4.98458	4.59222	1.99949	5.26038	4.59431
1416194_at	NM_007823	Mm.1840	cytochrome P450, family 4, subfamily b, polypeptide 1	Cyp4b1	3.93019	1.86934	3.57505	5.09783	4.35092	5.42438
1416195_at	NM_008916	Mm.1458	inositol polyphosphate 5-phosphatase K	Inpp5k	10.116	10.2803	10.391	10.0591	10.1302	10.8906
1416196_at	NM_011029	Mm.4071	ribosomal protein SA	Rpsa	3.66724	3.81821	5.52816	5.11518	1.55371	3.5787
1416197_at	NM_011432	Mm.308514	U1 small nuclear ribonucleoprotein C	Snrpc	11.4549	11.7318	11.5221	11.623	11.4732	11.8539
1416198_at	NM_020580	Mm.271709	TH1-like homolog (Drosophila)	Th1l	9.63935	9.87809	10.2797	9.97764	9.83568	10.3296
1416199_at	NM_010631	Mm.378951	kinesin family member C3	Kifc3	7.48967	7.70327	7.62877	7.75013	7.5025	7.68258
1416200_at	NM_133775	Mm.182359	interleukin 33	Il33	6.19843	4.81438	5.64528	6.07851	6.17728	6.78984
1416201_at	BF020879	Mm.280125	v-crk sarcoma virus CT10 oncogene homolog (avian)	Crk	11.6579	11.7773	11.3054	11.3305	11.7346	11.3435
1416202_at	NM_007531	Mm.36241	prohibitin 2	Phb2	10.7749	11.2634	11.3245	11.0196	11.3821	11.5446
1416203_at	NM_007472	Mm.18625	aquaporin 1	Aqp1	7.22043	4.44258	5.42183	8.13101	6.97396	4.82981
1416204_at	BC019391	Mm.252391	glycerol-3-phosphate dehydrogenase 1 (soluble)	Gpd1	6.19625	5.76497	6.37475	5.12814	6.31403	5.60757
1416205_at	NM_009752	Mm.290516	galactosidase, beta 1	Glb1	8.36058	8.57587	8.43221	8.48707	8.05833	8.11851
1416206_at	D11374	Mm.3072	signal-induced proliferation associated gene 1	Sipa1	6.18446	6.47837	7.07469	6.05637	6.29487	7.22552
1416207_at	NM_133682	Mm.268483	tafazzin	Taz	10.8856	10.844	10.7913	10.9008	10.8193	10.4574
1416208_at	BC005571	Mm.329277	ubiquitin specific peptidase 14	Usp14	10.9876	10.9247	11.1282	10.8477	10.8133	11.235
1416209_at	NM_008133	Mm.10600	glutamate dehydrogenase 1	Glud1	10.4562	10.905	10.462	10.7291	10.413	10.8673
1416210_at	NM_133976	Mm.12864	IMP3, U3 small nucleolar ribonucleoprotein, homolog (yeast)	Imp3	11.4321	11.178	10.8518	11.1237	11.0205	11.2793
1416211_a_at	BC002064	Mm.279690	pleiotrophin	Ptn	11.501	11.2777	11.4078	11.0489	11.2461	10.5221
1416212_at	NM_010760	Mm.808	mago-nashi homolog, proliferation-associated (Drosophila)	Magoh	13.3001	12.8878	12.6263	12.9198	12.6715	12.9233
1416213_x_at	BF122782	Mm.300594	surfeit gene 4	Surf4	8.66157	8.34783	8.48421	8.74258	8.06227	8.47944
1416214_at	BC013094	Mm.1500	minichromosome maintenance deficient 4 homolog (S. cerevisiae)	Mcm4	11.7319	11.6285	11.9658	12.0308	11.8279	12.0819
1416215_at	NM_016810	Mm.20931	golgi SNAP receptor complex member 1	Gosr1	10.2046	9.55947	10.5283	9.71759	9.47948	9.63811
1416216_at	NM_009048	Mm.4479	RalBP1 associated Eps domain containing protein	Reps1	10.0326	9.99553	10.3536	10.0822	9.946	10.991
1416217_a_at	NM_009084	Mm.21529	predicted gene 4149 /// ribosomal protein L37a	Gm4149 /// Rpl37a	14.341	14.0491	13.7394	13.9425	13.9498	14.2563
1416218_x_at	NM_009084	Mm.21529	predicted gene 11285 /// predicted gene 4613 /// similar to 60S ribosomal protein L37a /// ribosomal protein L37a	Gm11285 /// Gm4613 /// LOC640991 /// Rpl37a	10.2227	10.4441	10.29	10.0484	10.2783	10.5569
1416219_at	NM_009078	Mm.10247	ribosomal protein L19	Rpl19	14.4144	14.1349	14.002	14.0525	14.041	14.2162
1416220_at	NM_026911	Mm.28852	signal peptidase complex subunit 1 homolog (S. cerevisiae)	Spcs1	12.6533	12.2798	12.1845	12.3584	12.2391	12.3405
1416221_at	BI452727	Mm.182434	follistatin-like 1	Fstl1	11.1133	10.4282	11.0534	11.4217	11.0339	10.7047
1416222_at	BC019945	Mm.38792	NAD(P) dependent steroid dehydrogenase-like	Nsdhl	10.3282	10.609	10.5138	10.4993	10.5496	10.9507
1416223_at	NM_024480	Mm.290534	SH3 binding domain protein 5 like	Sh3bp5l	9.05786	9.44292	9.25015	9.14062	9.10946	9.4045
1416224_at	NM_009541	Mm.389590	zinc finger and BTB domain containing 17	Zbtb17	8.78499	8.93854	8.92369	8.5582	8.6752	9.21807
1416225_at	BC013477	Mm.2409	alcohol dehydrogenase 1 (class I)	Adh1	4.98016	3.92026	5.29874	5.81749	5.49841	5.61345
1416226_at	BE979985	Mm.30010	actin related protein 2/3 complex, subunit 1B	Arpc1b	7.58716	6.92969	7.14702	8.03588	7.57214	7.58313
1416227_at	BE979985	Mm.30010	actin related protein 2/3 complex, subunit 1B /// predicted gene 5637	Arpc1b /// Gm5637	3.41725	2.74603	3.85998	2.92841	2.87331	3.4138
1416228_at	NM_023371	Mm.7906	protein (peptidyl-prolyl cis/trans isomerase) NIMA-interacting 1	Pin1	10.9477	10.8526	11.156	10.9622	10.9308	10.8832
1416229_at	NM_019437	Mm.7013	riboflavin kinase	Rfk	8.90834	9.3521	8.66356	8.83831	8.96789	8.29013
1416230_at	NM_019437	Mm.7013	riboflavin kinase	Rfk	8.54386	9.33032	8.8529	8.80353	8.94805	9.08939
1416231_at	NM_138588	Mm.274894	Vac14 homolog (S. cerevisiae)	Vac14	7.24777	7.389	7.6681	7.43233	7.32077	7.94982
1416232_at	AB038697	Mm.37289	oligodendrocyte transcription factor 2	Olig2	8.33311	8.55896	8.62828	9.0257	8.43388	8.85251
1416233_at	NM_018799	Mm.250874	eukaryotic translation initiation factor 3, subunit I	Eif3i	13.233	13.0999	12.8801	12.9041	12.7785	12.883
1416234_at	AW476171	Mm.172720	leucine rich repeat containing 59	Lrrc59	11.1763	11.2636	11.396	11.4107	11.1437	11.5998
1416235_at	AW476171	Mm.172720	leucine rich repeat containing 59	Lrrc59	9.16506	9.38219	9.30927	9.39502	9.28514	9.25049
1416236_a_at	BC015076	Mm.33240	myelin protein zero-like 2	Mpzl2	0.364753	0.317978	0.610316	0.139383	-0.691687	0.00390613
1416237_at	BC015076	Mm.33240	myelin protein zero-like 2	Mpzl2	4.51018	4.70631	4.92931	1.5174	5.02094	3.60252
1416238_at	NM_011587	Mm.4345	tyrosine kinase with immunoglobulin-like and EGF-like domains 1	Tie1	4.05677	2.24919	0.886621	2.14177	3.6414	3.75441
1416239_at	NM_007494	Mm.3217	argininosuccinate synthetase 1	Ass1	9.71461	10.2329	9.66008	10.158	10.1277	9.55984
1416240_at	NM_011187	Mm.389251	proteasome (prosome, macropain) subunit, beta type 7	Psmb7	13.8245	13.3569	13.1431	13.1355	12.7164	13.2619
1416241_at	NM_024206	Mm.29296	SEC13 homolog (S. cerevisiae)	Sec13	11.3491	11.1201	11.0579	11.0653	10.8445	11.073
1416242_at	NM_026167	Mm.224306	kelch-like 13 (Drosophila)	Klhl13	7.55066	7.72258	7.48286	7.42838	7.90941	7.58314
1416243_a_at	NM_025592	Mm.345333	predicted gene 10269 /// predicted gene 4342 /// ribosomal protein L35	Gm10269 /// Gm4342 /// Rpl35	14.3081	13.9634	13.7707	13.9745	13.8664	14.0581
1416244_a_at	NM_013493	Mm.290251	cellular nucleic acid binding protein	Cnbp	14.019	13.5869	13.6305	13.6905	13.51	13.6308
1416245_at	NM_025338	Mm.28999	aurora kinase A interacting protein 1	Aurkaip1	11.5261	11.2366	11.0317	11.2895	11.0007	11.0113
1416246_a_at	BC002136	Mm.290482	coronin, actin binding protein 1A	Coro1a	9.58126	9.23108	8.82121	9.27387	9.11639	8.96496
1416247_at	NM_016890	Mm.29025	dynactin 3	Dctn3	12.1152	12.2185	12.0768	12.0763	11.9577	12.2439
1416248_at	AW538068	Mm.28347	NAD kinase	Nadk	9.88184	10.0412	9.85765	9.18733	9.61177	10.0632
1416249_at	AW538068	Mm.28347	NAD kinase	Nadk	7.43118	7.56763	6.85702	6.92428	7.2485	6.89295
1416250_at	NM_007570	Mm.392646	B-cell translocation gene 2, anti-proliferative	Btg2	11.5278	11.823	11.1654	11.2457	11.6428	10.9507
1416251_at	NM_008567	Mm.4933	minichromosome maintenance deficient 6 (MIS5 homolog, S. pombe) (S. cerevisiae)	Mcm6	12.6296	12.5837	12.1272	12.5689	12.5413	12.5226
1416252_at	NM_134115	Mm.439986	serine/threonine kinase 38	Stk38	10.6229	10.253	10.6659	10.535	10.4585	10.8616
1416253_at	BC013898	Mm.464272	cyclin-dependent kinase inhibitor 2D (p19, inhibits CDK4) /// predicted gene 4694	Cdkn2d /// Gm4694	10.8963	10.8748	10.5806	10.9019	10.6298	10.5963
1416254_a_at	NM_030559	Mm.276092	vacuolar protein sorting 16 (yeast)	Vps16	10.0279	9.76047	10.1035	9.93851	9.83196	10.2229
1416255_at	AF216832	Mm.24615	gap junction protein, alpha 4	Gja4	4.86872	5.36037	5.89236	5.56807	4.50982	3.02095
1416256_a_at	NM_011655	Mm.273538	tubulin, beta 5	Tubb5	14.2016	14.2984	14.1625	14.2381	14.1373	14.4668
1416257_at	NM_009794	Mm.19306	calpain 2	Capn2	9.65703	9.69477	9.59218	9.89113	9.80911	9.75603
1416258_at	NM_009387	Mm.2661	thymidine kinase 1	Tk1	10.1368	10.0747	10.1375	9.84272	9.55365	10.1657
1416259_at	NM_134025	Mm.102205	peroxisomal biogenesis factor 12	Pex12	9.20603	9.12534	9.3536	9.20099	8.92382	9.31698
1416260_a_at	NM_019727	Mm.271891	sorting nexin 1	Snx1	10.741	10.4018	10.2942	10.5444	10.4625	10.269
1416261_at	AK018383	Mm.29647	transmembrane protein 19	Tmem19	9.21923	9.33963	9.58487	9.31943	9.21733	9.83585
1416262_at	AK018383	Mm.29647	transmembrane protein 19	Tmem19	8.54853	8.5441	8.4075	8.41009	8.50454	8.5747
1416263_at	AB045382	Mm.254839	ATP-binding cassette, sub-family B (MDR/TAP), member 9	Abcb9	7.76911	7.63117	7.55095	7.71066	7.74256	7.58181
1416264_at	AB045382	Mm.254839	ATP-binding cassette, sub-family B (MDR/TAP), member 9	Abcb9	6.80572	6.48703	6.69451	5.56524	6.47659	6.41047
1416265_at	NM_011796	Mm.294315	calpain 10	Capn10	8.55393	8.68742	8.38797	8.78215	8.38795	8.73526
1416266_at	AF026537	Mm.6239	prodynorphin	Pdyn	5.09502	4.90625	5.98843	4.18397	5.14928	5.69277
1416267_at	NM_019708	Mm.246911	short coiled-coil protein	Scoc	11.3002	10.7964	11.0636	11.053	11.1391	10.77
1416268_at	BC005486	Mm.290207	E26 avian leukemia oncogene 2, 3' domain	Ets2	8.5394	8.96172	8.88413	8.95322	8.66559	9.25232
1416269_at	NM_020582	Mm.133551	ATP synthase, H+ transporting, mitochondrial F0 complex, subunit f, isoform 2	Atp5j2	13.6527	13.2507	12.962	13.2893	13.1043	13.0411
1416270_at	NM_026329	Mm.22117	polymerase (RNA) II (DNA directed) polypeptide G	Polr2g	12.4179	12.0995	12.0018	12.0489	11.9719	12.0489
1416271_at	NM_022032	Mm.28209	PERP, TP53 apoptosis effector	Perp	6.14871	4.74408	6.99519	6.64533	6.44587	5.66121
1416272_at	NM_019920	Mm.331392	MAPK scaffold protein 1	Mapksp1	11.1683	11.4315	11.7113	11.2305	11.4272	11.9377
1416273_at	NM_009396	Mm.255332	tumor necrosis factor, alpha-induced protein 2	Tnfaip2	6.05268	6.57245	6.20182	5.86537	6.32257	5.89769
1416274_at	NM_031251	Mm.259852	cystinosis, nephropathic	Ctns	7.38003	7.4534	7.61941	7.96182	7.66276	8.29553
1416275_at	NM_134420	Mm.45201	solute carrier family 26, member 6	Slc26a6	7.16803	7.64961	7.87223	7.00875	7.60192	7.43443
1416276_a_at	NM_009094	Mm.66	ribosomal protein S4, X-linked	Rps4x	14.741	14.389	14.2675	14.3215	14.4642	14.527
1416277_a_at	NM_018853	Mm.3158	ribosomal protein, large, P1	Rplp1	14.6771	14.3952	14.0822	14.3375	14.32	14.5189
1416278_a_at	NM_138597	Mm.41	ATP synthase, H+ transporting, mitochondrial F1 complex, O subunit /// similar to ATP synthase, H+ transporting, mitochondrial F1 complex, O subunit	Atp5o /// LOC100047429	13.3033	12.8701	12.8955	12.8937	12.7534	12.9649
1416279_at	BC008513	Mm.274816	adaptor protein complex AP-1, beta 1 subunit	Ap1b1	10.1676	10.1285	10.1397	10.0874	10.2709	10.2462
1416280_at	NM_016682	Mm.27560	ubiquitin-like modifier activating enzyme 2	Uba2	12.1578	12.2954	12.2348	12.2307	12.2354	12.3091
1416281_at	BC004595	Mm.103986	Wdr45 like	Wdr45l	11.4006	11.3266	11.3669	11.1773	11.2597	11.5312
1416282_at	NM_008948	Mm.289832	proteasome (prosome, macropain) 26S subunit, ATPase 3	Psmc3	11.9714	11.9601	12.1547	11.8929	11.9588	11.9922
1416283_at	NM_010256	Mm.4505	phosphoribosylglycinamide formyltransferase	Gart	9.59082	9.9424	9.94205	9.97586	9.7783	10.4449
1416284_at	NM_024227	Mm.273102	mitochondrial ribosomal protein L28	Mrpl28	10.4948	10.7765	10.8831	10.6674	10.3623	10.8196
1416285_at	NM_025523	Mm.331007	NADH dehydrogenase (ubiquinone) 1, subcomplex unknown, 1	Ndufc1	12.5507	12.6564	12.1865	12.3928	12.4337	12.2622
1416286_at	NM_009062	Mm.41642	regulator of G-protein signaling 4	Rgs4	10.6716	10.8443	10.343	10.5911	10.5857	10.23
1416287_at	NM_009062	Mm.41642	regulator of G-protein signaling 4	Rgs4	10.31	10.1239	9.73245	10.0836	10.1979	9.34195
1416288_at	BF141076	Mm.27897	DnaJ (Hsp40) homolog, subfamily A, member 1	Dnaja1	13.6616	13.453	13.2529	13.1877	13.3502	13.3881
1416289_at	NM_011122	Mm.37371	procollagen-lysine, 2-oxoglutarate 5-dioxygenase 1	Plod1	7.68885	7.61807	7.18374	7.87187	7.83611	7.23857
1416290_a_at	NM_011874	Mm.29582	proteasome (prosome, macropain) 26S subunit, ATPase, 4	Psmc4	11.4016	11.3468	11.7039	11.8593	11.6648	11.432
1416291_at	NM_011874	Mm.29582	proteasome (prosome, macropain) 26S subunit, ATPase, 4	Psmc4	11.0639	11.1722	11.2708	11.1141	11.0246	11.3179
1416292_at	NM_007452	Mm.29821	peroxiredoxin 3	Prdx3	11.6664	11.2007	10.5045	11.1092	10.7815	10.3755
1416293_at	BB832504	Mm.317947	nuclear factor I/B	Nfib	5.66874	6.49843	6.43151	6.19371	6.27344	5.99878
1416294_at	NM_011886	Mm.257052	secretory carrier membrane protein 3	Scamp3	9.20654	9.58495	9.70775	9.58323	9.45723	10.0924
1416295_a_at	L20048	Mm.2923	interleukin 2 receptor, gamma chain	Il2rg	3.6967	2.97527	0.45409	4.00359	4.64023	3.077
1416296_at	L20048	Mm.2923	interleukin 2 receptor, gamma chain	Il2rg	5.54775	2.42542	3.75162	5.28111	3.58392	5.05272
1416297_s_at	NM_011036	Mm.2553	regenerating islet-derived 3 beta	Reg3b	4.86266	2.13617	4.57835	5.68628	4.50984	2.56059
1416298_at	NM_013599	Mm.4406	matrix metallopeptidase 9	Mmp9	6.3325	3.58014	3.10941	5.08746	2.03193	3.00736
1416299_at	NM_011369	Mm.37801	Shc SH2-domain binding protein 1	Shcbp1	12.046	11.4634	11.8027	11.6987	12.1609	11.9079
1416300_a_at	NM_133668	Mm.298	solute carrier family 25 (mitochondrial carrier, phosphate carrier), member 3	Slc25a3	13.2981	13.4551	13.5009	13.4043	13.2824	13.7117
1416301_a_at	BB125261	Mm.439662	early B-cell factor 1	Ebf1	9.2453	9.38781	9.57045	9.24813	9.5472	8.88321
1416302_at	BB125261	Mm.439662	early B-cell factor 1	Ebf1	7.89787	8.25742	8.77867	8.40413	7.94022	7.83621
1416303_at	AV360881	Mm.294753	LPS-induced TN factor	Litaf	9.1241	9.34515	9.35864	9.51254	9.45825	9.6198
1416304_at	AV360881	Mm.294753	LPS-induced TN factor	Litaf	7.13926	7.99657	7.4663	7.90237	7.54079	7.43106
1416305_at	NM_133816	Mm.170983	SH3-domain binding protein 4	Sh3bp4	8.29045	8.52062	8.26609	8.16743	8.2943	8.46037
1416306_at	NM_017474	Mm.33483	chloride channel calcium activated 3	Clca3	0.691691	0.340248	2.45744	1.72308	0.182452	1.05693
1416307_at	NM_007456	Mm.290086	adaptor-related protein complex AP-1, mu subunit 1	Ap1m1	10.7107	10.9143	10.8111	10.5904	10.7152	10.9586
1416308_at	NM_009466	Mm.344831	UDP-glucose dehydrogenase	Ugdh	10.4732	10.8002	10.4339	10.7115	10.6382	10.6816
1416309_at	BC009096	Mm.290015	nucleolar and spindle associated protein 1	Nusap1	12.556	12.543	12.0266	12.3343	12.2721	12.2182
1416310_at	BC009096	Mm.290015	nucleolar and spindle associated protein 1	Nusap1	8.7354	7.08671	7.03163	8.36634	7.71166	6.51516
1416311_s_at	NM_009446	Mm.287784	predicted gene 5366 /// tubulin, alpha 3A /// tubulin, alpha 3B	Gm5366 /// Tuba3a /// Tuba3b	10.4214	10.1231	10.4097	10.9576	10.6189	10.2611
1416312_at	NM_025936	Mm.284906	arginyl-tRNA synthetase	Rars	11.4908	11.1178	11.0841	10.9185	10.9384	10.9675
1416313_at	NM_019914	Mm.402805	myeloid/lymphoid or mixed-lineage leukemia (trithorax homolog, Drosophila); translocated to, 11	Mllt11	12.3259	12.4418	12.4781	12.3704	12.404	12.3255
1416314_at	NM_019914	Mm.402805	myeloid/lymphoid or mixed-lineage leukemia (trithorax homolog, Drosophila); translocated to, 11	Mllt11	6.29775	6.17638	7.15454	6.70154	6.20593	6.7181
1416315_at	NM_134076	Mm.28771	abhydrolase domain containing 4	Abhd4	9.45649	9.48849	9.85094	9.61225	9.43151	9.75117
1416316_at	BC013442	Mm.290044	solute carrier family 27 (fatty acid transporter), member 2	Slc27a2	8.17612	7.94289	7.5268	8.1888	7.8783	7.25752
1416317_a_at	AA289490	Mm.32801	STAM binding protein	Stambp	8.54635	8.99714	8.84481	8.81095	8.87637	8.77024
1416318_at	AF426024	Mm.20144	serine (or cysteine) peptidase inhibitor, clade B, member 1a	Serpinb1a	1.51778	1.0011	1.243	0.311635	-0.148467	-0.63351
1416319_at	NM_134079	Mm.188734	adenosine kinase	Adk	10.1937	10.0591	9.20802	9.52123	9.63905	8.1777
1416320_at	NM_133704	Mm.259164	SEC22 vesicle trafficking protein homologe A (S. cerevisiae)	Sec22a	9.82825	9.41752	9.47014	9.6109	8.90688	9.4563
1416321_s_at	NM_054077	Mm.214514	proline arginine-rich end leucine-rich repeat	Prelp	8.12304	9.19452	7.3189	8.98611	8.77126	6.06557
1416322_at	NM_054077	Mm.214514	proline arginine-rich end leucine-rich repeat	Prelp	2.89666	7.18654	1.50811	6.89481	6.24733	3.12536
1416323_at	AV281062	Mm.435	potassium channel tetramerisation domain containing 20	Kctd20	8.65587	8.55929	9.05848	9.12569	9.35281	9.21938
1416324_s_at	AV281062	Mm.435	potassium channel tetramerisation domain containing 20	Kctd20	9.57517	9.86271	9.95502	9.68461	10.0274	10.3764
1416325_at	NM_009638	Mm.16781	cysteine-rich secretory protein 1	Crisp1	2.39766	1.63083	2.42539	2.97069	1.24511	2.59872
1416326_at	NM_007763	Mm.272368	cysteine-rich protein 1 (intestinal)	Crip1	9.81774	9.69705	8.55648	9.59158	9.26668	9.27798
1416327_at	NM_025388	Mm.2815	ubiquitin-fold modifier conjugating enzyme 1	Ufc1	11.4696	11.2708	11.8725	11.41	11.0518	11.7572
1416328_a_at	NM_025272	Mm.22602	ATPase, H+ transporting, lysosomal V0 subunit E	Atp6v0e	11.6149	11.1327	10.7817	11.1513	11.0687	10.9834
1416329_at	NM_011370	Mm.37249	cytoplasmic FMR1 interacting protein 1	Cyfip1	11.0152	11.1132	11.263	11.0803	11.1234	11.0218
1416330_at	NM_133655	Mm.806	CD81 antigen	Cd81	12.265	12.1297	12.0306	12.2666	11.9413	12.0044
1416331_a_at	NM_008686	Mm.6743	nuclear factor, erythroid derived 2,-like 1	Nfe2l1	10.0198	10.1581	10.0854	10.2177	9.86735	10.1091
1416332_at	NM_007705	Mm.17898	cold inducible RNA binding protein	Cirbp	11.7235	11.0517	12.3283	11.8296	11.2327	12.251
1416333_at	NM_010071	Mm.243323	docking protein 2	Dok2	5.66703	6.3934	6.6569	6.69436	6.92463	6.7719
1416334_at	NM_019573	Mm.440420	WW domain-containing oxidoreductase	Wwox	7.52124	7.93074	7.919	8.04285	7.68216	8.09397
1416335_at	NM_010798	Mm.2326	macrophage migration inhibitory factor	Mif	13.0429	13.4517	13.2791	13.1358	13.0935	13.2019
1416336_s_at	NM_009226	Mm.603	small nuclear ribonucleoprotein D1	Snrpd1	11.7465	11.2233	11.1791	11.5561	11.416	11.3786
1416337_at	NM_026219	Mm.379136	ubiquinol-cytochrome c reductase binding protein	Uqcrb	12.4269	12.0491	11.9009	12.148	12.1514	11.9949
1416338_at	NM_013664	Mm.1773	SH3-domain GRB2-like 1	Sh3gl1	9.51457	9.78115	9.66541	9.66663	9.5788	9.82958
1416339_a_at	NM_008925	Mm.214593	protein kinase C substrate 80K-H	Prkcsh	10.3289	10.5451	10.5541	10.6493	10.3213	10.5761
1416340_a_at	BC005430	Mm.4219	mannosidase 2, alpha B1	Man2b1	9.37207	9.17073	9.22509	9.56641	9.35324	9.34019
1416341_at	NM_009090	Mm.292492	polymerase (RNA) II (DNA directed) polypeptide C	Polr2c	10.8178	11.1426	10.9881	11.1486	10.7486	11.1459
1416342_at	NM_011607	Mm.454219	tenascin C	Tnc	8.27839	9.23111	8.68963	8.65908	8.68912	8.50329
1416343_a_at	NM_010685	Mm.486	lysosomal-associated membrane protein 2	Lamp2	8.00947	7.3206	7.72113	7.70235	8.03508	7.65706
1416344_at	NM_010685	Mm.486	lysosomal-associated membrane protein 2	Lamp2	10.3048	9.6387	10.2079	10.0262	9.87568	10.1322
1416345_at	W82151	Mm.214504	translocase of inner mitochondrial membrane 8 homolog a1 (yeast)	Timm8a1	11.6632	11.1698	10.8518	11.2993	11.0431	10.9328
1416346_at	W82151	Mm.214504	translocase of inner mitochondrial membrane 8 homolog a1 (yeast)	Timm8a1	9.39436	8.75828	8.60144	8.98063	8.70813	8.30602
1416347_at	AB023401	Mm.12917	multiple endocrine neoplasia 1	Men1	9.62792	9.90085	9.58532	9.79685	9.79872	9.96506
1416348_at	AB023401	Mm.12917	multiple endocrine neoplasia 1	Men1	7.30555	8.46626	7.62707	7.82407	7.46149	8.13241
1416349_at	NM_053162	Mm.29489	mitochondrial ribosomal protein L34	Mrpl34	10.5147	10.9669	10.5344	10.6622	10.6085	10.4624
1416350_at	NM_078477	Mm.41513	Kruppel-like factor 16	Klf16	7.60888	7.33527	8.01985	8.13315	7.43599	7.78078
1416351_at	NM_008927	Mm.248907	mitogen-activated protein kinase kinase 1	Map2k1	10.0631	10.4349	10.0528	10.4585	10.0107	10.2902
1416352_s_at	NM_134118	Mm.352239	trans-2,3-enoyl-CoA reductase	Tecr	11.7397	12.0846	12.1888	11.8494	11.6774	11.8102
1416353_at	NM_009473	Mm.968	nuclear receptor subfamily 1, group H, member 2	Nr1h2	9.63755	9.5735	9.69486	9.52295	9.66976	10.0488
1416354_at	NM_011252	Mm.28275	RNA binding motif protein, X chromosome	Rbmx	11.2932	11.7668	11.3634	11.5158	11.506	12.0198
1416355_at	NM_011252	Mm.28275	RNA binding motif protein, X chromosome	Rbmx	9.31047	9.12144	9.00222	8.32356	9.10433	8.20079
1416356_at	NM_134075	Mm.390685	guanosine monophosphate reductase 2	Gmpr2	10.0065	9.72413	9.61112	9.59052	9.55353	9.47236
1416357_a_at	NM_023061	Mm.275003	melanoma cell adhesion molecule	Mcam	9.66718	9.88097	9.44204	9.90585	9.76355	9.38815
1416358_at	NM_026660	Mm.34564	major facilitator superfamily domain containing 10	Mfsd10	8.3885	8.34025	8.09971	8.38513	8.40306	8.62295
1416359_at	AV344473	Mm.33721	sorting nexin 18	Snx18	9.53251	9.75792	10.1141	9.89814	9.7252	9.47767
1416360_at	AV344473	Mm.33721	sorting nexin 18	Snx18	7.09882	7.40728	7.63592	7.44084	7.71689	7.3675
1416361_a_at	NM_010063	Mm.20893	dynein cytoplasmic 1 intermediate chain 1	Dync1i1	6.54277	6.18278	8.47151	7.42107	7.43839	6.10977
1416362_a_at	BB456860	Mm.12758	FK506 binding protein 4	Fkbp4	10.2784	10.7077	10.3527	10.4545	10.3978	10.3955
1416363_at	BB456860	Mm.12758	FK506 binding protein 4 /// similar to FK506 binding protein 4	Fkbp4 /// LOC100048743	7.6028	8.24416	7.81155	7.70433	7.76962	7.92061
1416364_at	BI154147	Mm.2180	heat shock protein 90 alpha (cytosolic), class B member 1	Hsp90ab1	13.045	13.2726	13.3648	13.3523	13.3308	13.5704
1416365_at	BI154147	Mm.2180	heat shock protein 90 alpha (cytosolic), class B member 1	Hsp90ab1	13.7907	13.7898	13.7509	13.7256	13.7198	13.5658
1416366_at	NM_024220	Mm.334031	NADH dehydrogenase (ubiquinone) 1, subcomplex unknown, 2	Ndufc2	13.3112	12.9539	12.0932	12.9468	12.7766	12.6495
1416367_at	NM_025363	Mm.158971	formation of mitochondrial complexes 1 homolog (S. cerevisiae)	Fmc1	10.7402	10.6993	9.83177	10.4164	9.96701	9.94376
1416368_at	NM_010357	Mm.2662	glutathione S-transferase, alpha 4	Gsta4	9.98482	10.1408	9.57392	9.76225	10.2629	9.41033
1416369_at	NM_133680	Mm.239196	hippocampus abundant transcript-like 1	Hiatl1	10.3611	9.94268	10.6236	10.2178	10.721	10.6388
1416370_at	NM_011757	Mm.2760	zinc finger and SCAN domain containing 21	Zscan21	10.9095	10.8769	10.8206	10.541	10.67	10.9672
1416371_at	NM_007470	Mm.2082	apolipoprotein D	Apod	7.77472	8.10025	7.81186	7.68552	7.58573	7.54269
1416372_at	NM_008959	Mm.281464	similar to phosphatidylserine synthase 1 /// phosphatidylserine synthase 1	LOC674712 /// Ptdss1	9.72111	9.81699	10.5223	9.68035	9.97885	10.1541
1416373_at	NM_010911	Mm.283604	nitrogen fixation gene 1 (S. cerevisiae)	Nfs1	10.1309	10.4203	9.3746	9.93962	10.3013	10.2341
1416374_at	AF242857	Mm.376269	adaptor-related protein complex 3, mu 1 subunit	Ap3m1	9.1261	9.03632	9.03596	8.96042	8.85589	9.2135
1416375_at	AF242857	Mm.376269	adaptor-related protein complex 3, mu 1 subunit	Ap3m1	9.07545	8.79453	8.38809	8.67763	8.89313	8.65124
1416376_at	NM_133706	Mm.29431	transmembrane protein 97	Tmem97	8.76747	8.76335	8.8301	8.64193	8.47561	9.0479
1416377_at	NM_016688	Mm.476827	programmed cell death 7	Pdcd7	9.6288	9.41494	9.61932	9.49791	9.23538	9.52767
1416378_at	NM_021549	Mm.238254	polynucleotide kinase 3'- phosphatase	Pnkp	8.16631	8.28683	8.14186	8.11767	7.99453	7.85517
1416379_at	NM_019482	Mm.142253	pannexin 1	Panx1	9.40417	9.51931	9.32522	9.69008	9.34162	10.1967
1416380_at	NM_008619	Mm.1597	Moloney leukemia virus 10	Mov10	5.5834	5.02589	5.4967	5.23452	6.05015	5.70611
1416381_a_at	BC008174	Mm.279782	peroxiredoxin 5	Prdx5	10.868	10.711	10.6299	10.874	10.6774	10.5523
1416382_at	NM_009982	Mm.322945	cathepsin C	Ctsc	9.40013	9.53663	9.24776	10.3592	9.88989	9.00874
1416383_a_at	NM_008797	Mm.1845	pyruvate carboxylase	Pcx	8.54073	8.60183	8.53157	8.76839	8.45872	8.78483
1416384_a_at	NM_021538	Mm.28668	coatomer protein complex, subunit epsilon	Cope	11.0542	11.3736	11.3389	11.132	11.3131	11.4367
1416385_a_at	NM_010749	Mm.249225	mannose-6-phosphate receptor, cation dependent	M6pr	10.9819	11.0903	11.4211	11.1551	11.0129	11.3537
1416386_a_at	NM_010749	Mm.249225	mannose-6-phosphate receptor, cation dependent	M6pr	9.24197	9.43004	9.01759	9.41198	9.23903	9.2989
1416387_at	NM_054097	Mm.22682	phosphatidylinositol-5-phosphate 4-kinase, type II, gamma	Pip4k2c	8.90054	9.47698	9.16701	9.69986	8.95404	9.47776
1416388_at	NM_054097	Mm.22682	phosphatidylinositol-5-phosphate 4-kinase, type II, gamma	Pip4k2c	5.66727	6.18998	5.81668	5.67233	5.81054	5.54477
1416389_a_at	NM_134083	Mm.280068	regulator of chromosome condensation (RCC1) and BTB (POZ) domain containing protein 2	Rcbtb2	10.9898	11.1036	10.6574	10.9114	10.8415	10.8904
1416390_at	NM_134083	Mm.280068	regulator of chromosome condensation (RCC1) and BTB (POZ) domain containing protein 2	Rcbtb2	10.5471	10.2367	10.5377	10.4734	10.4865	10.3863
1416391_at	NM_133735	Mm.277413	pentatricopeptide repeat domain 1	Ptcd1	8.80161	8.42306	9.0162	8.64053	8.8622	9.17416
1416392_a_at	NM_009729	Mm.30155	ATPase, H+ transporting, lysosomal V0 subunit C	Atp6v0c	13.445	13.2929	12.9422	13.6118	13.4871	13.6082
1416393_at	NM_013536	Mm.6390	EMG1 nucleolar protein homolog (S. cerevisiae)	Emg1	12.2325	12.0975	12.0182	11.8668	11.9669	12.1345
1416394_at	NM_009736	Mm.688	BCL2-associated athanogene 1	Bag1	10.8374	11.0674	10.9464	11.0587	11.0039	11.0366
1416395_at	BC024625	Mm.3624	guanylate kinase 1	Guk1	10.4306	10.3798	10.1549	10.1326	10.2044	10.3626
1416396_at	NM_080557	Mm.28196	predicted gene 9514 /// sorting nexin 4	Gm9514 /// Snx4	6.05588	5.69047	5.20154	5.58607	6.01283	6.11487
1416397_at	BB474887	Mm.272998	mesoderm development candidate 1	Mesdc1	7.85271	7.78286	7.53646	7.87717	7.83637	7.65283
1416398_at	BB474887	Mm.272998	mesoderm development candidate 1	Mesdc1	6.47763	7.39875	7.32743	7.12549	7.02674	6.06045
1416399_a_at	NM_010443	Mm.272866	heme oxygenase (decycling) 2	Hmox2	10.3737	10.3322	9.97775	10.3198	10.0622	9.94573
1416400_at	NM_025412	Mm.250599	pyrroline-5-carboxylate reductase-like	Pycrl	9.13392	9.25622	8.16526	9.24941	8.9875	8.51276
1416401_at	NM_007656	Mm.4261	CD82 antigen	Cd82	8.24962	7.35018	8.2214	8.6327	7.80781	7.59187
1416402_at	AV382118	Mm.274243	ATP-binding cassette, sub-family B (MDR/TAP), member 10	Abcb10	8.92577	8.87866	9.2102	9.06431	8.8734	8.93482
1416403_at	AV382118	Mm.274243	ATP-binding cassette, sub-family B (MDR/TAP), member 10	Abcb10	5.14738	7.54541	7.40947	6.85154	7.05304	7.28647
1416404_s_at	NM_013647	Mm.702	ribosomal protein S16 pseudogene /// ribosomal protein S16	Gm10079 /// Rps16	14.7908	14.5052	14.0178	14.4875	14.4321	14.6358
1416405_at	BC019502	Mm.2608	biglycan	Bgn	7.59742	5.15826	5.74607	7.01315	7.17348	5.75763
1416406_at	AI323543	Mm.544	phosphoprotein enriched in astrocytes 15A	Pea15a	10.8512	11.0147	11.3214	11.1881	11.0287	11.3144
1416407_at	AI323543	Mm.544	phosphoprotein enriched in astrocytes 15A	Pea15a	12.1419	12.4087	12.267	12.2531	12.2682	12.3898
1416408_at	AB034914	Mm.356689	acyl-Coenzyme A oxidase 1, palmitoyl	Acox1	10.0699	10.4008	10.0288	10.5795	10.2942	10.2265
1416409_at	AB034914	Mm.356689	acyl-Coenzyme A oxidase 1, palmitoyl	Acox1	8.95861	9.28493	9.10757	9.41261	9.29536	9.16167
1416410_at	NM_008776	Mm.597	platelet-activating factor acetylhydrolase, isoform 1b, subunit 3	Pafah1b3	11.5574	11.5254	11.2605	11.3979	11.2686	11.3444
1416411_at	NM_008183	Mm.440086	glutathione S-transferase, mu 2	Gstm2	7.05016	5.76001	7.10426	7.70061	7.50526	6.27977
1416412_at	NM_010945	Mm.3059	neutral sphingomyelinase (N-SMase) activation associated factor	Nsmaf	9.80322	9.25384	9.65932	9.63787	9.67199	9.60046
1416413_at	NM_012007	Mm.31948	cathepsin J	Ctsj	3.43834	2.58802	2.89902	3.66563	1.77293	0.803454
1416414_at	NM_133918	Mm.286375	elastin microfibril interfacer 1	Emilin1	3.80639	6.68305	5.96275	5.90858	3.98843	5.58849
1416415_a_at	AY074806	Mm.117541	H2A histone family, member Z	H2afz	15.2518	15.0712	14.9451	14.9913	15.1848	15.1887
1416416_x_at	NM_010358	Mm.37199	glutathione S-transferase, mu 1	Gstm1	9.81769	9.37106	9.8623	10.2966	10.0333	9.79722
1416417_a_at	NM_025843	Mm.29683	NADH dehydrogenase (ubiquinone) 1 beta subcomplex, 7	Ndufb7	11.8749	11.8153	11.335	11.799	11.5288	11.9311
1416418_at	AF180518	Mm.14638	gamma-aminobutyric acid (GABA) A receptor-associated protein-like 1	Gabarapl1	8.80269	8.94121	9.37909	9.54261	9.10149	9.17822
1416419_s_at	AF180518	Mm.14638	gamma-aminobutyric acid (GABA) A receptor-associated protein-like 1	Gabarapl1	9.56729	9.8516	9.64227	9.84237	9.53054	9.65786
1416420_a_at	NM_011292	Mm.406256	ribosomal protein L9 pseudogene /// predicted gene 7206 /// ribosomal protein L9 pseudogene /// ribosomal protein L9	Gm10117 /// Gm7206 /// Gm9822 /// Rpl9	14.7211	14.6485	14.4849	14.5149	14.5328	14.7425
1416421_a_at	BG796845	Mm.10508	Sjogren syndrome antigen B	Ssb	11.5584	11.4063	11.0633	11.136	11.6244	11.4123
1416422_a_at	BG796845	Mm.10508	Sjogren syndrome antigen B	Ssb	10.8055	9.81516	10.1468	10.6202	10.6837	9.85237
1416423_x_at	BG796845	Mm.10508	Sjogren syndrome antigen B	Ssb	10.1502	9.64587	9.73099	9.66072	9.66086	9.25689
1416424_at	BC011116	Mm.311696	perilipin 3	Plin3	8.42853	8.02273	7.97964	8.3727	7.8915	7.56318
1416425_at	NM_023041	Mm.247764	peroxisomal biogenesis factor 19	Pex19	10.4408	10.6032	10.4176	10.5874	10.3438	10.2669
1416426_at	NM_025887	Mm.329123	RAB5A, member RAS oncogene family	Rab5a	11.9101	11.9719	12.1888	12.1046	12.0154	12.2805
1416427_at	NM_017367	Mm.250419	cyclin I	Ccni	13.6313	13.8315	13.4539	13.6227	13.7508	13.511
1416428_at	NM_021513	Mm.286598	THAP domain containing 11	Thap11	10.6883	10.7376	10.5503	10.8562	10.5812	10.6402
1416429_a_at	NM_009804	Mm.4215	catalase	Cat	9.68903	9.9976	10.1794	10.0672	10.4365	9.66685
1416430_at	NM_009804	Mm.4215	catalase	Cat	10.3858	10.8392	10.8538	10.699	11.1584	10.6516
1416431_at	NM_026473	Mm.181860	tubulin, beta 6	Tubb6	9.89141	10.0099	10.7683	10.7014	9.91371	10.6092
1416432_at	NM_133232	Mm.19669	6-phosphofructo-2-kinase/fructose-2,6-biphosphatase 3	Pfkfb3	7.55952	7.97354	8.23087	8.07179	8.15507	8.46426
1416433_at	BC004578	Mm.2870	replication protein A2	Rpa2	11.0714	10.9471	10.8298	10.8129	10.6826	11.1856
1416434_at	NM_013479	Mm.25988	Bcl2-like 10	Bcl2l10	3.81007	5.4659	5.0639	5.40917	3.58915	5.45809
1416435_at	NM_010736	Mm.3122	lymphotoxin B receptor	Ltbr	7.69844	7.99903	7.80002	8.61403	7.79007	8.44363
1416436_a_at	NM_018888	Mm.158827	ubiquinol-cytochrome c reductase complex chaperone, CBP3 homolog (yeast)	Uqcc	8.71074	8.53854	8.13878	8.66425	8.43657	8.16138
1416437_a_at	AF262046	Mm.43081	mitogen-activated protein kinase 8 interacting protein 3	Mapk8ip3	6.10736	7.66709	7.59091	7.60491	7.20472	7.16695
1416438_at	NM_133691	Mm.29965	poly-U binding splicing factor 60	Puf60	11.9066	11.9459	11.7359	11.8313	11.6457	12.0019
1416439_at	NM_023203	Mm.29898	dCTP pyrophosphatase 1	Dctpp1	11.0703	10.9497	10.691	10.7884	10.4617	10.6897
1416440_at	NM_016898	Mm.269815	CD164 antigen	Cd164	11.2757	11.2228	11.3885	11.55	11.4473	11.5213
1416441_at	BB468025	Mm.158251	plasma glutamate carboxypeptidase	Pgcp	8.66487	8.19463	8.51862	8.95228	9.0727	8.22005
1416442_at	NM_010499	Mm.399	immediate early response 2	Ier2	9.50709	9.29432	9.43442	9.60235	9.7017	9.65926
1416443_a_at	NM_019748	Mm.258530	SUMO1 activating enzyme subunit 1	Sae1	10.6436	10.8513	11.0958	11.1967	11.0591	11.098
1416444_at	NM_019423	Mm.2567	elongation of very long chain fatty acids (FEN1/Elo2, SUR4/Elo3, yeast)-like 2	Elovl2	10.6804	10.4647	10.6126	10.7516	10.8654	10.7077
1416445_at	NM_133747	Mm.476890	family with sequence similarity 98, member A	Fam98a	10.5037	10.5855	10.353	10.3741	10.7065	10.7401
1416446_at	BE986812	Mm.355034	transmembrane protein 30A	Tmem30a	11.0422	10.7847	10.7792	10.8461	10.7829	10.6444
1416447_at	BE986812	Mm.355034	transmembrane protein 30A	Tmem30a	11.1442	10.9778	11.0265	11.139	11.6063	10.7846
1416448_at	NM_025922	Mm.21399	inosine triphosphatase (nucleoside triphosphate pyrophosphatase)	Itpa	10.7129	10.5705	10.3849	10.5763	10.2615	10.4399
1416449_x_at	BC008102	Mm.7247	syntaxin binding protein 2	Stxbp2	7.45177	7.74042	7.16571	7.59579	7.49285	6.64848
1416450_at	NM_022015	Mm.275901	TAF8 RNA polymerase II, TATA box binding protein (TBP)-associated factorq	Taf8	7.57252	7.32012	7.834	7.75602	7.51069	6.3103
1416451_s_at	NM_022015	Mm.275901	TAF8 RNA polymerase II, TATA box binding protein (TBP)-associated factorq	Taf8	9.12528	9.21702	9.07898	9.10488	8.9579	9.42688
1416452_at	BC008119	Mm.13694	ornithine aminotransferase	Oat	10.7961	10.7896	10.635	10.7957	10.696	10.6988
1416453_x_at	NM_011295	Mm.352624	predicted gene 10063 /// predicted gene 12334 /// ribosomal protein S12 pseudogene /// predicted gene 7567 /// predicted gene 9153 /// similar to ribosomal protein S12 /// ribosomal protein S12	Gm10063 /// Gm12334 /// Gm5462 /// Gm7567 /// Gm9153 /// LOC676277 /// Rps12	14.3853	14.045	13.7726	14.0364	13.969	14.2421
1416454_s_at	NM_007392	Mm.213025	actin, alpha 2, smooth muscle, aorta	Acta2	8.15181	7.47715	7.39541	7.82227	8.31716	7.26945
1416455_a_at	NM_009964	Mm.178	crystallin, alpha B	Cryab	10.8063	4.31503	13.5674	11.7928	11.9773	6.49896
1416456_a_at	BC011134	Mm.46418	chitinase, acidic	Chia	3.33344	1.29777	1.69795	1.88783	2.20201	2.69559
1416457_at	NM_016765	Mm.1457	dimethylarginine dimethylaminohydrolase 2	Ddah2	11.8637	12.0833	11.5723	12.0553	11.7884	11.853
1416458_at	NM_007477	Mm.5061	ADP-ribosylation factor 2	Arf2	10.7986	10.3719	10.5651	10.5542	10.5612	10.9469
1416459_at	NM_007477	Mm.5061	ADP-ribosylation factor 2	Arf2	9.30875	8.60325	8.6867	9.13726	8.80689	9.2397
1416460_at	NM_019977	Mm.158200	myo-inositol oxygenase	Miox	3.35076	3.17857	3.83405	5.3084	2.13235	3.25185
1416461_at	BE981338	Mm.427589	cell cycle associated protein 1	Caprin1	12.8662	12.9303	12.6868	12.73	12.6423	12.7232
1416462_at	BE981338	Mm.427589	cell cycle associated protein 1	Caprin1	12.3689	12.5807	12.1539	12.2481	12.3686	12.1155
1416463_at	BE981338	Mm.427589	cell cycle associated protein 1	Caprin1	8.90528	9.34064	9.51702	9.08087	9.20503	9.25562
1416464_at	NM_011403	Mm.7248	solute carrier family 4 (anion exchanger), member 1	Slc4a1	5.62453	2.90952	1.79129	4.71512	3.32345	4.1594
1416465_a_at	BB037317	Mm.266767	vesicle-associated membrane protein, associated protein A	Vapa	12.7582	12.8726	12.9082	12.981	12.8468	12.8821
1416466_at	BB037317	Mm.266767	vesicle-associated membrane protein, associated protein A	Vapa	12.2796	12.7286	12.7351	12.6119	11.9917	12.5358
1416467_at	L25126	Mm.289662	DEAD/H (Asp-Glu-Ala-Asp/His) box polypeptide 3, X-linked	Ddx3x	11.8017	11.505	11.2489	11.5371	11.3034	11.5385
1416468_at	NM_013467	Mm.435667	aldehyde dehydrogenase family 1, subfamily A1	Aldh1a1	12.2056	11.4344	11.9648	11.9075	12.2727	11.0495
1416469_at	BB705823	Mm.92659	leucine zipper protein 1	Luzp1	9.47159	9.59775	9.54122	9.49498	9.75596	9.93072
1416470_a_at	NM_133933	Mm.188544	ribophorin I	Rpn1	10.7379	11.0261	10.5075	10.9886	10.7038	10.6662
1416471_at	NM_133869	Mm.14816	choline/ethanolaminephosphotransferase 1	Cept1	10.9274	10.9607	10.1818	10.6635	10.8373	10.5139
1416472_at	NM_025932	Mm.44207	synapse associated protein 1	Syap1	11.0409	10.9111	10.9963	10.8287	10.6639	11.0659
1416473_a_at	NM_020043	Mm.209041	immunoglobulin superfamily, DCC subclass, member 4	Igdcc4	9.62191	9.51698	10.1224	9.95109	9.88437	10
1416474_at	NM_020043	Mm.209041	immunoglobulin superfamily, DCC subclass, member 4	Igdcc4	9.523	9.09578	9.95122	9.79973	9.77713	9.6414
1416475_at	NM_019912	Mm.180052	ubiquitin-conjugating enzyme E2D 2	Ube2d2	9.85408	10.0227	9.91901	9.82808	9.82405	9.96205
1416476_a_at	NM_019912	Mm.180052	ubiquitin-conjugating enzyme E2D 2	Ube2d2	12.4327	12.1955	13.3214	12.5985	12.8534	12.5031
1416477_at	NM_019912	Mm.180052	ubiquitin-conjugating enzyme E2D 2	Ube2d2	12.0935	12.2229	12.3545	12.1972	12.1587	12.2714
1416478_a_at	NM_008617	Mm.297096	malate dehydrogenase 2, NAD (mitochondrial)	Mdh2	12.6755	12.8193	12.8242	13.0186	12.7833	13.1697
1416479_a_at	NM_025387	Mm.30005	transmembrane protein 14C	Tmem14c	10.5697	10.6151	10.4612	10.6257	10.4678	10.6832
1416480_a_at	NM_019814	Mm.347915	predicted gene 9790 /// HIG1 domain family, member 1A /// similar to hypoxia induced gene 1	Gm9790 /// Higd1a /// LOC100045763	11.618	11.3843	11.3123	11.3968	11.3367	10.9732
1416481_s_at	NM_019814	Mm.347915	HIG1 domain family, member 1A	Higd1a	9.6218	9.41666	9.70638	9.71512	9.49481	9.55318
1416482_at	BB833716	Mm.213408	tetratricopeptide repeat domain 3	Ttc3	11.3433	11.5027	11.0634	10.9536	11.0736	10.6915
1416483_at	BB833716	Mm.213408	tetratricopeptide repeat domain 3	Ttc3	13.0574	12.9846	12.8272	12.8804	12.926	12.4818
1416484_at	BB833716	Mm.213408	tetratricopeptide repeat domain 3	Ttc3	12.3223	12.485	11.9461	11.9897	12.358	11.441
1416485_at	NM_016897	Mm.303703	translocase of inner mitochondrial membrane 23 homolog (yeast)	Timm23	12.4573	12.1797	12.0949	12.1322	12.002	12.1747
1416486_at	NM_007926	Mm.235137	aminoacyl tRNA synthetase complex-interacting multifunctional protein 1	Aimp1	11.6122	11.2306	11.2215	11.1836	11.2754	11.2744
1416487_a_at	NM_009534	Mm.221992	yes-associated protein 1	Yap1	6.72895	6.90584	7.16775	7.11545	7.27323	6.67297
1416488_at	U95826	Mm.3527	cyclin G2	Ccng2	12.5011	12.7316	12.4191	12.6009	12.5025	12.8745
1416489_at	NM_025951	Mm.248647	phosphatidylinositol 4-kinase type 2 beta	Pi4k2b	9.07116	8.62073	9.01114	8.82274	8.67292	9.09741
1416490_at	NM_025458	Mm.23032	transmembrane emp24 protein transport domain containing 6	Tmed6	-0.034762	1.21844	1.60772	3.69956	1.04679	-0.943345
1416491_at	NM_010950	Mm.458153	numb-like	Numbl	8.46632	8.40301	8.93544	8.31306	8.34882	8.32003
1416492_at	NM_007633	Mm.16110	cyclin E1	Ccne1	8.3062	8.29471	8.67948	8.12535	8.24709	8.48706
1416493_at	NM_007838	Mm.7236	dolichyl-di-phosphooligosaccharide-protein glycotransferase	Ddost	11.588	12.0053	11.7944	11.9529	11.7654	12.0313
1416494_at	NM_134104	Mm.42805	NADH dehydrogenase (ubiquinone) Fe-S protein 5	Ndufs5	11.5911	11.4586	11.1187	9.92142	10.4197	10.787
1416495_s_at	NM_134104	Mm.42805	NADH dehydrogenase (ubiquinone) Fe-S protein 5	Ndufs5	12.0399	12.0223	11.847	11.9847	11.7756	11.8981
1416496_at	BC010209	Mm.477721	Morf4 family associated protein 1	Mrfap1	13.0759	13.1777	12.9451	13.1012	13.0107	13.2108
1416497_at	J05186	Mm.2442	protein disulfide isomerase associated 4	Pdia4	9.04208	9.20987	9.03819	9.37268	9.47955	8.91996
1416498_at	NM_008908	Mm.4587	peptidylprolyl isomerase C	Ppic	9.38219	9.1279	8.92462	9.34456	9.3372	9.03011
1416499_a_at	NM_011722	Mm.150373	dynactin 6	Dctn6	11.2641	10.9425	11.3352	11.1157	11.2152	11.1686
1416500_at	NM_030692	Mm.273671	SAC1 (suppressor of actin mutations 1, homolog)-like (S. cerevisiae)	Sacm1l	10.9486	10.715	10.5302	10.7734	10.8046	10.6673
1416501_at	NM_011062	Mm.10504	3-phosphoinositide dependent protein kinase-1	Pdpk1	9.8899	10.0441	10.0181	9.94065	10.0999	10.0039
1416502_a_at	NM_016703	Mm.272414	prolactin regulatory element binding	Preb	9.3462	9.57125	9.33038	9.26076	9.51378	9.46971
1416503_at	NM_016753	Mm.2632	latexin	Lxn	7.51429	7.93229	7.46688	7.97967	7.74224	7.48433
1416504_at	AF072370	Mm.271898	Unc-51 like kinase 1 (C. elegans)	Ulk1	5.34269	7.29583	7.33236	6.88786	7.20208	6.83029
1416505_at	NM_010444	Mm.119	nuclear receptor subfamily 4, group A, member 1	Nr4a1	7.72729	7.66205	7.57133	7.90319	7.53824	7.30707
1416506_at	NM_011968	Mm.30210	proteasome (prosome, macropain) subunit, alpha type 6	Psma6	12.7414	12.5789	12.7428	12.5886	12.5657	12.9379
1416507_at	NM_019953	Mm.44220	canopy 2 homolog (zebrafish)	Cnpy2	6.97315	7.13184	7.01226	6.8585	6.89721	7.21388
1416508_at	AK005130	Mm.283045	mediator of RNA polymerase II transcription, subunit 28 homolog (yeast)	Med28	12.2489	11.8275	11.6305	11.8362	11.7191	11.9502
1416509_at	AV061337	Mm.246440	transmembrane 9 superfamily member 3	Tm9sf3	11.0267	11.0007	10.9924	11.3978	11.2838	11.3766
1416510_at	NM_023167	Mm.427576	mitochondrial ribosomal protein L4	Mrpl4	9.86253	10.1706	9.8836	10.1096	10.0756	10.3429
1416511_a_at	NM_020006	Mm.293378	CDC42 effector protein (Rho GTPase binding) 4	Cdc42ep4	10.1667	10.4851	10.5415	10.521	10.2703	10.7568
1416512_at	NM_011956	Mm.36718	nucleotide binding protein 2	Nubp2	9.95763	9.84235	10.136	10.1345	9.52728	10.212
1416513_at	BC026051	Mm.425599	laminin, beta 2	Lamb2	7.58839	7.63694	7.77238	7.89916	7.98736	8.19983
1416514_a_at	NM_007984	Mm.289707	fascin homolog 1, actin bundling protein (Strongylocentrotus purpuratus)	Fscn1	13.2115	13.4496	13.4853	13.5557	13.6417	13.5342
1416515_at	NM_007984	Mm.289707	fascin homolog 1, actin bundling protein (Strongylocentrotus purpuratus)	Fscn1	7.51618	8.47802	7.85664	7.99645	8.11755	8.07893
1416516_at	NM_007984	Mm.289707	fascin homolog 1, actin bundling protein (Strongylocentrotus purpuratus)	Fscn1	5.54039	6.45728	6.78161	5.8544	6.27437	5.64117
1416517_at	NM_015801	Mm.23085	patatin-like phospholipase domain containing 6	Pnpla6	9.11225	8.91596	9.54628	9.20751	8.97102	9.4179
1416518_at	NM_138311	Mm.21899	H1 histone family, member O, oocyte-specific	H1foo	1.78855	0.427795	2.1904	0.812164	0.613717	1.21383
1416519_at	NM_018730	Mm.11376	predicted gene 13611 /// similar to Rpl36 protein /// ribosomal protein L36	Gm13611 /// LOC100048508 /// Rpl36	14.0126	13.8169	13.6775	13.8371	13.665	14.12
1416520_x_at	NM_018730	Mm.11376	predicted gene 13611 /// predicted gene 4604 /// similar to Rpl36 protein /// ribosomal protein L36	Gm13611 /// Gm4604 /// LOC100048508 /// Rpl36	12.9937	12.7992	12.4475	12.8921	12.5908	13.2107
1416521_at	NM_009156	Mm.42829	selenoprotein W, muscle 1	Sepw1	11.6744	11.7615	11.403	11.7258	11.5981	11.3427
1416522_a_at	NM_013535	Mm.439877	gene rich cluster, C10 gene	Grcc10	12.698	12.4885	12.0925	12.3626	12.2832	12.237
1416523_at	NM_011271	Mm.235538	ribonuclease, RNase A family, 1 (pancreatic)	Rnase1	4.53716	2.62051	5.18247	4.35497	3.85256	1.27844
1416524_at	BB815380	Mm.285454	speckle-type POZ protein	Spop	11.0413	11.3504	11.2964	11.2464	11.2737	11.3115
1416525_at	BB815380	Mm.285454	speckle-type POZ protein	Spop	9.24748	9.83533	9.44524	9.4818	9.72728	9.29104
1416526_a_at	BC002187	Mm.277349	Parkinson disease (autosomal recessive, early onset) 7	Park7	12.1822	12.0623	11.8597	11.8663	11.9681	11.7828
1416527_at	NM_026405	Mm.31486	RAB32, member RAS oncogene family	Rab32	6.27287	4.79894	3.49353	6.40558	5.9819	4.98719
1416528_at	NM_080559	Mm.22240	SH3 domain binding glutamic acid-rich protein-like 3	Sh3bgrl3	10.369	10.6899	10.8118	10.808	10.5389	10.7979
1416529_at	U25633	Mm.182785	epithelial membrane protein 1	Emp1	7.49048	6.71289	6.00856	6.51755	7.22105	6.99166
1416530_a_at	BC003788	Mm.17932	similar to purine nucleoside phosphorylase /// purine-nucleoside phosphorylase 1	LOC100045567 /// Pnp1	11.5434	11.6447	11.1647	10.9735	10.9805	11.476
1416531_at	NM_010362	Mm.378931	glutathione S-transferase omega 1	Gsto1	9.30635	9.66104	9.8152	9.36235	9.51211	9.77515
1416532_at	NM_133901	Mm.273570	transformation/transcription domain-associated protein	Trrap	11.5296	11.5701	11.6743	11.5555	11.5257	11.8826
1416533_at	NM_053208	Mm.29978	EGL nine homolog 2 (C. elegans)	Egln2	9.92588	9.99335	10.1941	10.1664	9.89859	10.3173
1416534_at	NM_011262	Mm.2651	D4, zinc and double PHD fingers family 2	Dpf2	10.803	11.0441	11.0197	10.9376	10.8055	11.0866
1416535_at	BC003746	Mm.383472	microspherule protein 1	Mcrs1	10.8504	10.8298	11.0134	10.927	10.8216	11.2367
1416536_at	NM_023431	Mm.273418	melanoma associated antigen (mutated) 1	Mum1	10.1677	10.3387	10.1402	10.2146	10.2274	10.284
1416537_at	NM_133930	Mm.41593	cysteine-rich with EGF-like domains 1	Creld1	8.53957	9.2359	8.47786	8.85944	9.16899	8.60859
1416538_at	NM_011734	Mm.196345	sialic acid acetylesterase	Siae	6.1895	6.73985	6.34274	6.63483	6.54533	6.28036
1416539_at	NM_011734	Mm.196345	sialic acid acetylesterase	Siae	6.88498	6.82739	6.77764	6.21264	6.43067	7.1028
1416540_at	BC003239	Mm.7919	HGF-regulated tyrosine kinase substrate	Hgs	9.74711	10.0335	10.2103	9.75377	9.9636	10.1111
1416541_at	NM_009191	Mm.3990	ClpB caseinolytic peptidase B homolog (E. coli)	Clpb	8.34125	8.65192	8.41142	8.42708	8.58193	8.75016
1416542_at	NM_009343	Mm.258953	PHD finger protein 1	Phf1	8.37438	8.64773	8.60794	8.36094	8.27612	9.00917
1416543_at	NM_010902	Mm.1025	nuclear factor, erythroid derived 2, like 2	Nfe2l2	9.22998	9.69819	9.50259	9.937	9.8523	9.5822
1416544_at	NM_007971	Mm.246688	enhancer of zeste homolog 2 (Drosophila)	Ezh2	12.5893	12.7933	12.8337	12.6288	12.7389	12.9827
1416545_at	NM_133967	Mm.240076	zinc finger, DHHC domain containing 7	Zdhhc7	9.1154	9.45195	9.24125	9.50282	9.03212	9.56285
1416546_a_at	NM_011290	Mm.262021	ribosomal protein L6	Rpl6	14.4098	14.1031	13.9223	14.0431	14.1363	14.1601
1416547_at	NM_025597	Mm.2033	NADH dehydrogenase (ubiquinone) 1 beta subcomplex 3	Ndufb3	12.1812	11.7812	11.3168	11.8532	11.5996	11.627
1416548_at	BB320416	Mm.245527	solute carrier family 35, member B4	Slc35b4	7.82575	8.27981	8.25138	8.53361	8.40795	8.66569
1416549_at	BB320416	Mm.245527	solute carrier family 35, member B4	Slc35b4	8.29033	8.33186	8.25763	8.32455	8.26942	8.21646
1416550_at	BB320416	Mm.245527	solute carrier family 35, member B4	Slc35b4	7.44377	7.89374	7.79499	7.35805	7.82284	7.248
1416551_at	NM_009722	Mm.227583	ATPase, Ca++ transporting, cardiac muscle, slow twitch 2	Atp2a2	11.4775	11.8214	11.8259	11.8729	11.6455	12.0095
1416552_at	NM_025274	Mm.139314	developmental pluripotency associated 5A	Dppa5a	7.63141	7.27595	7.51259	7.51766	7.36609	7.69386
1416553_at	NM_016665	Mm.259716	stimulated by retinoic acid 13	Stra13	10.5816	10.3382	9.4159	10.2025	9.89711	9.9766
1416554_at	NM_016861	Mm.5567	similar to Pdlim1 protein /// PDZ and LIM domain 1 (elfin)	LOC100048338 /// Pdlim1	9.69337	9.91622	10.0484	9.61595	9.63293	9.85857
1416555_at	NM_007915	Mm.4337	etoposide induced 2.4 mRNA	Ei24	10.9059	11.1098	11.3377	11.2352	11.0577	11.5574
1416556_at	NM_025982	Mm.35650	tetraspanin 31	Tspan31	11.8976	12.0281	11.6257	11.7814	11.8059	11.5401
1416557_a_at	U97079	Mm.873	elongation factor Tu GTP binding domain containing 2	Eftud2	10.2765	10.4135	10.8315	10.5855	10.4772	10.7153
1416558_at	NM_010790	Mm.268668	maternal embryonic leucine zipper kinase	Melk	10.4485	10.8892	10.5739	10.4072	10.4511	10.6089
1416559_at	NM_025897	Mm.231400	ribosomal RNA processing 8, methyltransferase, homolog (yeast)	Rrp8	8.52183	8.91134	8.5128	8.92305	9.15025	8.8068
1416560_at	NM_054055	Mm.250738	solute carrier family 13 (sodium-dependent dicarboxylate transporter), member 3	Slc13a3	5.10805	4.59007	5.13317	5.12891	4.82318	1.64356
1416561_at	AF326547	Mm.272120	glutamic acid decarboxylase 1	Gad1	10.5776	11.0878	11.5239	11.0767	11.2172	11.4459
1416562_at	AF326547	Mm.272120	glutamic acid decarboxylase 1	Gad1	7.42808	8.32177	7.95045	7.69334	7.51165	7.95982
1416563_at	NM_016748	Mm.1815	cytidine 5'-triphosphate synthase	Ctps	9.78245	10.2121	10.4052	10.2845	9.81073	10.4113
1416564_at	NM_011446	Mm.42162	SRY-box containing gene 7	Sox7	5.35249	4.712	5.1552	5.07881	5.06558	5.13703
1416565_at	NM_025628	Mm.400	cytochrome c oxidase, subunit VIb polypeptide 1	Cox6b1	13.3067	12.994	12.6589	12.8056	12.695	12.8888
1416566_at	NM_011499	Mm.22584	serine/threonine kinase receptor associated protein	Strap	11.4598	11.497	11.298	11.4553	11.2798	11.8554
1416567_s_at	NM_025983	Mm.20841	ATP synthase, H+ transporting, mitochondrial F1 complex, epsilon subunit	Atp5e	12.7242	12.7702	12.3989	12.5914	12.2841	12.7507
1416568_a_at	AW228855	Mm.297078	apoptotic chromatin condensation inducer 1	Acin1	11.0985	10.9904	10.5063	11.3711	11.2221	10.8184
1416569_at	NM_019673	Mm.41077	actin-like 6A	Actl6a	11.3958	11.0306	11.6542	11.4301	11.3536	11.2329
1416570_s_at	AK018125	Mm.122466	G elongation factor, mitochondrial 1	Gfm1	9.03855	9.3638	9.13308	8.96689	9.13098	9.30449
1416571_at	NM_009423	Mm.390418	TNF receptor associated factor 4	Traf4	7.10061	7.1509	7.16531	7.29412	6.97371	7.37241
1416572_at	NM_008608	Mm.280175	matrix metallopeptidase 14 (membrane-inserted)	Mmp14	8.16283	8.55384	8.32366	8.86112	8.40439	8.3005
1416573_at	BC018194	Mm.203556	protein O-fucosyltransferase 2	Pofut2	7.26012	7.86921	7.43802	7.52664	7.46082	7.18737
1416574_at	NM_023434	Mm.246237	TOX high mobility group box family member 4	Tox4	9.07613	9.05581	9.47871	9.65067	9.27012	9.23678
1416575_at	NM_009862	Mm.1248	cell division cycle 45 homolog (S. cerevisiae)-like	Cdc45l	8.78898	9.09989	8.74831	8.61029	8.86648	9.24374
1416576_at	NM_007707	Mm.3468	suppressor of cytokine signaling 3	Socs3	8.51031	8.23145	7.99737	8.60013	8.39496	8.32951
1416577_a_at	NM_019712	Mm.29405	ring-box 1	Rbx1	13.0347	12.8372	12.2732	12.5706	12.5117	12.6889
1416578_at	NM_019712	Mm.29405	ring-box 1	Rbx1	11.3704	11.6264	11.7498	10.9788	11.1414	11.9526
1416579_a_at	BC005618	Mm.4259	epithelial cell adhesion molecule	Epcam	8.18818	7.7897	6.64684	7.6996	7.36735	7.50725
1416580_a_at	NM_019719	Mm.277599	STIP1 homology and U-Box containing protein 1	Stub1	10.9617	11.5144	11.5122	11.5555	11.2495	11.3687
1416581_at	AV095579	Mm.28265	WD repeat domain 5	Wdr5	10.1981	10.2305	10.3867	10.8954	10.4182	10.728
1416582_a_at	NM_007522	Mm.4387	BCL2-associated agonist of cell death	Bad	9.90881	9.39343	8.60387	9.49598	8.9883	9.11147
1416583_at	NM_007522	Mm.4387	BCL2-associated agonist of cell death	Bad	9.95051	9.75929	9.34704	9.59123	9.63874	9.64109
1416584_at	NM_008550	Mm.761	mannosidase 2, alpha B2	Man2b2	7.21266	6.88806	6.97435	6.96782	7.0766	7.38123
1416585_at	NM_019685	Mm.42195	RuvB-like protein 1	Ruvbl1	10.1977	10.3497	10.3924	10.512	10.2964	10.3874
1416586_at	NM_008616	Mm.249661	zinc finger protein 239	Zfp239	8.23505	8.39378	7.94466	8.19921	8.30811	8.02299
1416587_a_at	NM_009532	Mm.4347	X-ray repair complementing defective repair in Chinese hamster cells 1	Xrcc1	9.31758	9.56422	9.63919	9.45282	9.33668	9.68378
1416588_at	NM_008985	Mm.2902	protein tyrosine phosphatase, receptor type, N	Ptprn	5.94261	7.12725	6.801	6.64436	6.88357	7.05842
1416589_at	NM_009242	Mm.291442	secreted acidic cysteine rich glycoprotein	Sparc	11.5966	11.0023	12.0144	11.9138	11.7877	11.141
1416590_a_at	AF327929	Mm.275864	RAB34, member of RAS oncogene family	Rab34	10.4183	10.0434	10.3304	10.1102	9.69424	10.506
1416591_at	AF327929	Mm.275864	RAB34, member of RAS oncogene family	Rab34	10.9707	10.5398	10.8291	10.6439	10.526	11.1328
1416592_at	AF276917	Mm.25844	glutaredoxin	Glrx	10.1804	9.35893	9.55297	9.71304	9.46942	9.97431
1416593_at	AF276917	Mm.25844	glutaredoxin	Glrx	9.24035	8.61092	8.81225	8.61602	8.33098	8.89613
1416594_at	BI658627	Mm.281691	secreted frizzled-related protein 1	Sfrp1	6.124	6.12524	8.48689	6.2984	6.80458	4.12754
1416595_at	NM_025485	Mm.17949	mitochondrial ribosomal protein S22	Mrps22	11.4686	11.1845	10.8069	10.9295	11.1551	11.0375
1416596_at	BC010808	Mm.183126	solute carrier family 44, member 4	Slc44a4	4.82555	1.29229	5.94882	5.43653	4.82934	5.43501
1416597_at	NM_008233	Mm.279188	hepatoma-derived growth factor, related protein 2	Hdgfrp2	8.57656	8.56932	8.53645	8.67546	8.78106	9.18345
1416598_at	NM_031184	Mm.134072	GLIS family zinc finger 2	Glis2	9.85761	10.0117	10.3664	9.89284	9.82736	10.3744
1416599_at	NM_031184	Mm.134072	GLIS family zinc finger 2	Glis2	6.9094	7.04023	7.59683	7.16266	7.373	7.2225
1416600_a_at	AF282255	Mm.265744	regulator of calcineurin 1	Rcan1	9.99452	9.94565	9.62321	9.90884	9.77136	9.89457
1416601_a_at	AF282255	Mm.265744	regulator of calcineurin 1	Rcan1	5.83016	6.04297	5.48028	5.83148	6.4912	5.90705
1416602_a_at	NM_011236	Mm.149	RAD52 homolog (S. cerevisiae)	Rad52	7.7725	7.69707	8.00827	8.06311	7.75532	8.12123
1416603_at	NM_009079	Mm.307846	ribosomal protein L22 pseudogene /// ribosomal protein L22	Gm6784 /// Rpl22	14.0287	13.6642	13.1817	13.5642	13.6009	13.5128
1416604_at	NM_025567	Mm.29196	cytochrome c-1	Cyc1	11.8468	11.962	11.8216	11.978	11.8096	12.0914
1416605_at	BC024944	Mm.28203	NHP2 ribonucleoprotein homolog (yeast)	Nhp2	11.0807	10.3383	10.3943	10.6281	10.3488	10.123
1416606_s_at	BC024944	Mm.28203	NHP2 ribonucleoprotein homolog (yeast)	Nhp2	12.013	11.4887	11.1313	11.3732	10.9793	11.3798
1416607_at	AI461712	Mm.261842	RIKEN cDNA 4931406C07 gene	4931406C07Rik	9.77914	9.6132	9.35764	9.76296	9.09678	8.96419
1416608_a_at	NM_030561	Mm.290116	cDNA sequence BC004004	BC004004	11.406	11.1272	11.2085	11.3617	10.9926	11.4639
1416609_at	NM_030561	Mm.290116	cDNA sequence BC004004	BC004004	11.2857	11.0642	11.0447	10.9678	10.6104	11.1353
1416610_a_at	NM_007711	Mm.259751	chloride channel 3	Clcn3	11.048	11.0155	10.9148	10.789	10.8444	10.6347
1416611_at	BG965399	Mm.286069	secretory carrier membrane protein 2	Scamp2	9.37484	9.5257	9.6646	9.33443	9.1708	9.72961
1416612_at	BI251808	Mm.214016	cytochrome P450, family 1, subfamily b, polypeptide 1	Cyp1b1	11.0823	10.2299	10.8951	10.4747	10.8	10.7945
1416613_at	BI251808	Mm.214016	cytochrome P450, family 1, subfamily b, polypeptide 1	Cyp1b1	6.89092	6.00476	6.6155	6.16477	6.9013	6.5219
1416614_at	BC010712	Mm.425101	EP300 interacting inhibitor of differentiation 1	Eid1	12.8771	12.5746	12.7241	12.8636	12.8698	12.4101
1416615_at	NM_017393	Mm.287892	caseinolytic peptidase, ATP-dependent, proteolytic subunit homolog (E. coli)	Clpp	10.3695	10.3438	10.3517	10.2723	10.2842	10.3211
1416616_s_at	NM_017393	Mm.287892	caseinolytic peptidase, ATP-dependent, proteolytic subunit homolog (E. coli)	Clpp	10.1024	10.1145	10.1993	10.2217	10.0242	10.3485
1416617_at	NM_080575	Mm.7044	acyl-CoA synthetase short-chain family member 1	Acss1	5.79585	5.39483	6.00806	6.80827	5.91663	5.88054
1416618_at	NM_008911	Mm.266888	protoporphyrinogen oxidase	Ppox	9.61458	9.51985	9.23554	9.62585	9.69261	9.4212
1416619_at	BC003967	Mm.273584	RIKEN cDNA 4632428N05 gene	4632428N05Rik	6.07696	5.79041	5.71608	5.66021	6.38535	4.96333
1416620_at	NM_018817	Mm.274232	SWI/SNF related matrix associated, actin dependent regulator of chromatin, subfamily a-like 1	Smarcal1	9.4695	9.48258	9.52116	9.60851	9.47794	9.63924
1416621_at	NM_008502	Mm.285453	lethal giant larvae homolog 1 (Drosophila)	Llgl1	11.2067	11.539	11.6029	11.5133	11.5261	11.8435
1416622_at	NM_033572	Mm.29508	Williams-Beuren syndrome chromosome region 16 homolog (human)	Wbscr16	8.46573	8.58953	8.73824	8.74694	8.30175	8.66777
1416623_at	NM_013691	Mm.2114	thrombospondin 3	Thbs3	7.46197	6.61317	7.5767	7.42871	7.20443	7.57128
1416624_a_at	NM_019883	Mm.297372	RIKEN cDNA 2810422J05 gene /// predicted gene 11808 /// ubiquitin A-52 residue ribosomal protein fusion product 1	2810422J05Rik /// Gm11808 /// Uba52	14.9244	14.7631	14.6263	14.6088	14.7893	14.992
1416625_at	NM_009776	Mm.38888	serine (or cysteine) peptidase inhibitor, clade G, member 1	Serping1	8.86606	8.90112	8.53658	8.82579	8.70385	8.65737
1416626_at	NM_011107	Mm.20190	phospholipase A2, group IB, pancreas	Pla2g1b	2.07169	2.54219	2.70231	0.313204	5.10082	4.94088
1416627_at	NM_016907	Mm.104955	serine protease inhibitor, Kunitz type 1	Spint1	8.31049	7.61723	7.77143	7.86539	7.35926	7.08137
1416628_at	NM_025791	Mm.440071	transmembrane protein 223	Tmem223	10.9998	11.3448	11.4467	11.1103	11.0942	11.3806
1416629_at	NM_009201	Mm.1056	solute carrier family 1 (neutral amino acid transporter), member 5	Slc1a5	8.35047	7.87226	8.21743	8.64298	8.26449	6.953
1416630_at	NM_008321	Mm.110	inhibitor of DNA binding 3	Id3	11.1636	10.9305	10.6058	11.3763	11.0683	10.6494
1416631_at	NM_026193	Mm.197568	adaptor-related protein complex AP-4, beta 1	Ap4b1	9.78471	9.38705	8.79173	9.64936	9.31442	9.50596
1416632_at	BC011081	Mm.148155	similar to NADP-dependent malic enzyme (NADP-ME) (Malic enzyme 1) /// malic enzyme 1, NADP(+)-dependent, cytosolic	LOC677317 /// Me1	8.62063	8.73217	8.82167	8.5442	8.00769	8.71113
1416633_a_at	NM_026635	Mm.27107	family with sequence similarity 96, member A	Fam96a	12.357	11.8989	12.2105	12.2926	12.5004	12.1527
1416634_at	NM_026635	Mm.27107	family with sequence similarity 96, member A	Fam96a	11.2553	11.1973	10.9364	11.1754	11.201	11.0998
1416635_at	NM_020561	Mm.2379	sphingomyelin phosphodiesterase, acid-like 3A	Smpdl3a	9.71377	9.54673	9.69837	9.40925	9.14201	9.81954
1416636_at	NM_053075	Mm.319175	similar to RAS-homolog enriched in brain /// Ras homolog enriched in brain	LOC100047161 /// Rheb	12.8356	12.5044	12.6975	12.6941	12.643	12.6239
1416637_at	NM_009207	Mm.4580	solute carrier family 4 (anion exchanger), member 2	Slc4a2	8.60349	9.09548	8.9858	9.15549	9.27808	8.95989
1416638_at	NM_015772	Mm.39487	sal-like 2 (Drosophila)	Sall2	10.1823	9.95358	10.3866	10.1183	10.4106	10.4459
1416639_at	NM_019741	Mm.260220	solute carrier family 2 (facilitated glucose transporter), member 5	Slc2a5	6.52817	6.13213	6.49174	6.45887	6.9608	6.21812
1416640_at	NM_021487	Mm.58507	potassium voltage-gated channel, Isk-related family, member 1-like	Kcne1l	9.66393	9.84652	9.79344	9.99853	9.64728	9.87819
1416641_at	NM_010715	Mm.288179	ligase I, DNA, ATP-dependent	Lig1	10.6967	11.3286	11.2778	11.4436	10.9109	11.4307
1416642_a_at	BF608828	Mm.297482	tumor protein, translationally-controlled 1	Tpt1	15.3281	15.1643	14.9587	14.9377	15.2649	15.3297
1416643_at	BF608828	Mm.297482	tumor protein, translationally-controlled 1pseudogene /// similar to tumor protein, translationally-controlled 1 /// tumor protein, translationally-controlled 1	Gm6790 /// LOC632454 /// Tpt1	2.13046	1.13231	2.92714	3.5907	2.08216	2.14185
1416644_a_at	NM_009153	Mm.4083	sema domain, immunoglobulin domain (Ig), short basic domain, secreted, (semaphorin) 3B	Sema3b	3.49844	5.57651	4.53003	1.81	4.31421	1.30016
1416645_a_at	NM_007423	Mm.358570	alpha fetoprotein	Afp	3.52914	3.80039	0.184391	4.58308	4.28402	3.55471
1416646_at	NM_007423	Mm.358570	alpha fetoprotein	Afp	2.12097	2.48683	4.90382	2.7132	5.35905	2.35541
1416647_at	NM_007533	Mm.25848	branched chain ketoacid dehydrogenase E1, alpha polypeptide	Bckdha	8.08386	8.02156	8.85964	8.65468	8.26213	8.93274
1416648_at	NM_030238	Mm.181430	dynein cytoplasmic 1 heavy chain 1	Dync1h1	11.6384	12.0259	12.0808	12.2959	12.0717	12.3107
1416649_at	NM_007443	Mm.2197	alpha 1 microglobulin/bikunin	Ambp	2.64549	1.55487	5.14391	2.13092	4.8352	4.87089
1416650_at	NM_138954	Mm.28764	ret finger protein-like 4	Rfpl4	0.0559964	1.12566	0.64196	-0.818391	-0.468804	0.115953
1416651_at	NM_013859	Mm.2310	zinc finger, HIT domain containing 2	Znhit2	8.99706	9.26244	9.25154	9.23599	9.10074	9.39277
1416652_at	NM_025711	Mm.383216	asporin	Aspn	3.96432	2.44173	1.47764	3.91544	3.06861	0.995547
1416653_at	NM_011504	Mm.316894	similar to vesicle transport protein /// syntaxin binding protein 3A	LOC100047484 /// Stxbp3a	9.5593	9.44558	9.35434	9.30194	9.41411	9.42006
1416654_at	NM_025286	Mm.292539	solute carrier family 31, member 2	Slc31a2	7.23639	7.38558	7.45384	7.58969	7.2201	7.13337
1416655_at	NM_021550	Mm.441410	C1GALT1-specific chaperone 1	C1galt1c1	11.0772	10.8038	10.7814	10.857	10.7892	10.8005
1416656_at	NM_033444	Mm.29524	chloride intracellular channel 1	Clic1	10.7526	10.5518	10.3475	11.208	10.7272	10.5407
1416657_at	NM_009652	Mm.6645	thymoma viral proto-oncogene 1	Akt1	11.2467	11.148	11.4542	11.4627	11.1633	11.6092
1416658_at	U91905	Mm.427436	frizzled-related protein	Frzb	5.90525	5.85576	6.09474	6.36299	6.17203	5.79564
1416659_at	AW701127	Mm.2238	eukaryotic translation initiation factor 3, subunit A	Eif3a	12.1441	12.2269	12.2379	12.2371	12.5082	12.0935
1416660_at	AW701127	Mm.2238	eukaryotic translation initiation factor 3, subunit A	Eif3a	8.00716	8.3208	8.20175	9.11806	8.51439	7.5476
1416661_at	AW701127	Mm.2238	eukaryotic translation initiation factor 3, subunit A	Eif3a	11.2731	11.3988	10.7405	10.7861	11.465	10.3083
1416662_at	BI217574	Mm.278467	sarcosine dehydrogenase	Sardh	5.91537	6.26599	6.07881	6.74297	5.75144	6.60179
1416663_at	NM_025358	Mm.29939	NADH dehydrogenase (ubiquinone) 1 alpha subcomplex, 9	Ndufa9	12.3957	12.0042	11.7447	11.9798	11.6915	11.6903
1416664_at	NM_023223	Mm.289747	cell division cycle 20 homolog (S. cerevisiae)	Cdc20	11.3942	11.5708	11.4986	11.5035	11.3153	12.1342
1416665_at	AF098949	Mm.20634	demethyl-Q 7	Coq7	10.7416	10.5712	11.1885	10.8828	10.5132	11.2131
1416666_at	NM_009255	Mm.3093	serine (or cysteine) peptidase inhibitor, clade E, member 2	Serpine2	10.3137	10.856	10.284	10.5465	10.227	10.6452
1416667_at	NM_007898	Mm.27183	phenylalkylamine Ca2+ antagonist (emopamil) binding protein	Ebp	9.93625	10.173	10.0795	10.0162	10.1001	10.1214
1416668_at	NM_025736	Mm.244512	tetratricopeptide repeat domain 35	Ttc35	12.0209	11.5257	11.6399	11.5252	11.5389	11.5409
1416669_s_at	NM_013608	Mm.3746	nascent polypeptide-associated complex alpha polypeptide	Naca	13.9196	13.4864	13.4746	13.5181	13.6269	13.5395
1416670_at	AY091600	Mm.181009	SET domain, bifurcated 1	Setdb1	5.85195	5.73749	6.22444	5.15785	5.8704	5.99118
1416671_a_at	NM_053177	Mm.8356	mucolipin 1	Mcoln1	6.65124	7.21641	7.41301	7.78075	7.13979	7.25219
1416672_s_at	NM_053177	Mm.8356	mucolipin 1	Mcoln1	8.4823	8.33807	8.00788	8.61363	8.29323	8.389
1416673_at	NM_019517	Mm.97885	beta-site APP-cleaving enzyme 2	Bace2	4.97782	5.2331	4.85702	5.30084	5.99756	1.38502
1416674_at	D88187	Mm.4860	protein tyrosine phosphatase, receptor type, U	Ptpru	9.73213	9.16061	9.8424	9.70375	9.34109	9.87621
1416675_s_at	NM_019676	Mm.23963	phospholipase C, delta 1	Plcd1	9.34423	9.50724	8.87391	9.39603	9.23175	9.12483
1416676_at	NM_023125	Mm.2160	kininogen 1	Kng1	1.03405	1.82257	0.762688	3.48338	0.655795	1.84695
1416677_at	NM_013475	Mm.2266	apolipoprotein H	Apoh	5.17972	4.36103	5.28927	3.47934	5.16313	5.15436
1416678_at	NM_011991	Mm.40	COP9 (constitutive photomorphogenic) homolog, subunit 3 (Arabidopsis thaliana)	Cops3	12.6228	12.2911	12.1805	12.3134	12.1215	12.1299
1416679_at	BC009119	Mm.399042	ATP-binding cassette, sub-family D (ALD), member 3	Abcd3	11.0884	11.221	11.3672	11.3845	11.3474	11.4418
1416680_at	AK018443	Mm.9002	ubiquitin protein ligase E3A	Ube3a	12.6127	12.2781	11.8113	12.3449	12.3524	11.6894
1416681_at	AK018443	Mm.9002	ubiquitin protein ligase E3A	Ube3a	8.15175	8.38361	7.579	8.15916	8.54125	7.49245
1416682_at	AK018443	Mm.9002	ubiquitin protein ligase E3A	Ube3a	9.26308	9.30893	8.77004	9.23046	9.48969	8.02037
1416683_at	NM_138749	Mm.267514	plexin B2	Plxnb2	9.97494	10.5915	10.1753	10.5491	10.2215	10.4296
1416684_at	NM_007991	Mm.4595	fibrillarin	Fbl	10.7339	10.9714	10.935	10.9824	10.9332	11.1291
1416685_s_at	NM_007991	Mm.4595	fibrillarin	Fbl	10.9611	11.4937	11.4235	11.5877	11.1207	11.6684
1416686_at	BC021352	Mm.79983	procollagen lysine, 2-oxoglutarate 5-dioxygenase 2	Plod2	10.3529	9.85974	9.69682	10.1374	9.67201	9.77756
1416687_at	BC021352	Mm.79983	procollagen lysine, 2-oxoglutarate 5-dioxygenase 2	Plod2	9.90788	9.55187	9.30715	9.48044	9.51455	9.62921
1416688_at	NM_013669	Mm.281651	synaptosomal-associated protein 91	Snap91	11.1246	11.602	11.2111	11.4063	11.411	11.1146
1416689_at	NM_011656	Mm.10214	tuftelin 1	Tuft1	8.18395	7.4992	8.28253	8.32461	8.09422	8.16453
1416690_at	NM_019581	Mm.22147	GTP binding protein 2	Gtpbp2	9.72278	9.78832	9.9084	9.67509	9.88713	10.0102
1416691_at	NM_019581	Mm.22147	GTP binding protein 2	Gtpbp2	7.36049	7.63808	8.04722	7.45979	7.87667	7.76238
1416692_at	NM_016706	Mm.268004	coilin	Coil	10.4683	9.99375	10.4414	10.5202	10.5694	10.406
1416693_at	NM_013519	Mm.14092	forkhead box C2	Foxc2	2.18916	0.978007	1.21084	1.03876	0.735961	2.15495
1416694_at	NM_010294	Mm.61206	glycerol kinase 2	Gk2	0.908545	4.52238	0.727087	1.76977	4.12409	5.40124
1416695_at	BC002055	Mm.1508	translocator protein	Tspo	8.57001	7.91369	7.75486	8.31943	8.18464	7.56657
1416696_at	NM_080837	Mm.294870	DNA segment, Chr 17, Wayne State University 104, expressed	D17Wsu104e	10.1642	9.79762	9.5231	9.69149	9.39418	9.41639
1416697_at	NM_010074	Mm.1151	dipeptidylpeptidase 4	Dpp4	3.97278	0.755922	4.48021	4.04031	0.632378	3.66268
1416698_a_at	NM_016904	Mm.3049	CDC28 protein kinase 1b	Cks1b	13.6285	13.4371	13.5902	13.5071	13.4489	13.7808
1416699_at	NM_026124	Mm.29264	RIKEN cDNA 1110008F13 gene	1110008F13Rik	12.1387	11.8982	11.5849	11.9811	11.7734	11.6513
1416700_at	BC009002	Mm.46497	Rho family GTPase 3	Rnd3	11.9714	11.8002	11.5474	12.1336	12.1841	11.7979
1416701_at	BC009002	Mm.46497	Rho family GTPase 3	Rnd3	10.2848	10.6217	9.63425	10.3118	10.1377	9.95785
1416702_at	NM_009250	Mm.41560	serine (or cysteine) peptidase inhibitor, clade I, member 1	Serpini1	8.82158	8.95397	7.74791	8.63961	8.17497	7.80622
1416703_at	BC012235	Mm.311337	mitogen-activated protein kinase 14	Mapk14	10.5227	10.8645	10.517	10.4421	10.5545	10.8842
1416704_at	BC012235	Mm.311337	mitogen-activated protein kinase 14	Mapk14	6.37543	7.23917	7.02051	6.84444	6.70094	6.83362
1416705_at	BG916066	Mm.240912	ribulose-5-phosphate-3-epimerase	Rpe	9.50445	9.90666	8.83382	8.93828	9.8387	8.89399
1416706_at	BG916066	Mm.240912	ribulose-5-phosphate-3-epimerase	Rpe	9.90872	10.1449	8.7881	9.37683	9.51465	9.03822
1416707_a_at	NM_025928	Mm.36715	polyamine-modulated factor 1	Pmf1	7.57196	7.73685	8.18947	7.94884	7.84623	7.82739
1416708_a_at	NM_027898	Mm.27366	GRAM domain containing 1A	Gramd1a	10.4813	10.5318	10.3261	10.3899	10.5802	10.7714
1416709_a_at	NM_031375	Mm.21175	neugrin, neurite outgrowth associated	Ngrn	10.0686	10.0717	9.99985	9.96519	9.67025	9.83665
1416710_at	NM_026239	Mm.41489	transmembrane protein 35	Tmem35	8.73064	8.9171	8.99145	9.37455	8.80266	8.33746
1416711_at	NM_009322	Mm.308525	T-box brain gene 1	Tbr1	5.70752	4.92535	5.42119	6.16656	5.42528	5.54053
1416712_at	NM_008820	Mm.69751	peptidase D	Pepd	9.24791	9.61922	9.66844	9.57569	9.46711	9.83081
1416713_at	NM_026481	Mm.29358	tubulin polymerization-promoting protein family member 3	Tppp3	9.78616	9.75943	9.39017	9.69069	9.15456	9.15474
1416714_at	BG069095	Mm.334861	interferon regulatory factor 8	Irf8	6.33278	6.55749	5.98191	6.33263	6.65935	6.55509
1416715_at	NM_008126	Mm.90003	gap junction protein, beta 3	Gjb3	1.43046	4.4862	3.1558	1.63202	2.43358	0.74534
1416716_at	NM_010112	Mm.236438	embryonal Fyn-associated substrate	Efs	8.74319	8.96976	8.77069	8.94225	8.84122	8.84398
1416717_at	NM_009420	Mm.1296	cysteine-rich secretory protein 2	Crisp2	1.66738	0.995238	4.05801	3.92049	1.0491	3.94505
1416718_at	NM_007529	Mm.4598	brevican	Bcan	5.30576	6.41557	4.99915	5.41004	5.39717	2.6256
1416719_a_at	NM_025963	Mm.275810	ribosomal protein S10	Rps10	14.3536	14.0749	13.9968	13.9746	13.9919	14.2632
1416720_at	AW539046	Mm.24042	splicing factor, arginine/serine-rich 6	Sfrs6	11.8339	11.2352	12.1487	11.7269	11.7119	12.211
1416721_s_at	AW539046	Mm.24042	splicing factor, arginine/serine-rich 6	Sfrs6	12.9362	12.6726	13.1677	12.9905	12.714	13.3156
1416722_at	NM_025812	Mm.150856	high mobility group 20A	Hmg20a	11.2884	11.546	11.5118	11.4346	11.2208	11.5254
1416723_at	AI639846	Mm.4269	transcription factor 4	Tcf4	12.0795	12.3709	12.4135	12.3175	12.3245	12.3669
1416724_x_at	AI639846	Mm.4269	transcription factor 4	Tcf4	11.8878	12.1822	11.7921	12.0239	12.0435	11.9733
1416725_at	AI639846	Mm.4269	transcription factor 4	Tcf4	3.86931	6.16885	5.53858	5.65513	6.05405	5.933
1416726_s_at	NM_133777	Mm.389787	ubiquitin-conjugating enzyme E2S	Ube2s	12.3742	12.5053	12.1243	12.3996	12.3945	12.4038
1416727_a_at	NM_025797	Mm.31018	cytochrome b-5	Cyb5	12.2245	12.0086	11.5737	12.0069	11.745	11.8432
1416728_at	NM_009975	Mm.378901	casein kinase 2, beta polypeptide	Csnk2b	11.7472	11.8978	11.9736	11.9486	11.829	12.1259
1416729_at	NM_008877	Mm.971	plasminogen	Plg	2.32669	2.00686	1.99443	1.35599	2.12162	2.12113
1416730_at	BC004574	Mm.28630	RNA terminal phosphate cyclase-like 1	Rcl1	8.7973	8.80591	8.68633	8.78484	8.86374	8.94692
1416731_at	BB166592	Mm.130362	topoisomerase (DNA) II beta	Top2b	12.1833	11.9304	12.0028	12.2327	12.0886	12.3048
1416732_at	BB166592	Mm.130362	topoisomerase (DNA) II beta	Top2b	9.46804	10.2992	9.607	9.29601	9.78757	9.63476
1416733_at	NM_013791	Mm.238038	muskelin 1, intracellular mediator containing kelch motifs	Mkln1	9.89453	9.82503	9.76681	9.53105	9.72208	9.62722
1416734_at	NM_013791	Mm.238038	muskelin 1, intracellular mediator containing kelch motifs	Mkln1	5.29288	4.18163	5.10133	3.89441	6.02492	4.69448
1416735_at	NM_019734	Mm.22547	N-acylsphingosine amidohydrolase 1	Asah1	11.2728	11.477	11.0094	10.9748	11.0771	11.4474
1416736_at	NM_138660	Mm.40120	cancer susceptibility candidate 3	Casc3	10.3667	10.7248	10.9738	10.6424	10.6052	11.0996
1416737_at	NM_008195	Mm.275654	glycogen synthase 1, muscle	Gys1	6.81709	7.57454	6.97148	7.86325	8.22617	7.53025
1416738_at	NM_028227	Mm.153372	BRCA1 associated protein	Brap	8.24453	8.90501	8.84764	9.09311	8.70282	9.3626
1416739_a_at	NM_028227	Mm.153372	BRCA1 associated protein	Brap	4.96696	4.81972	4.66426	4.75172	4.81738	5.04485
1416740_at	AW744319	Mm.7281	collagen, type V, alpha 1	Col5a1	7.335	6.73445	7.35478	7.7429	7.60265	6.61679
1416741_at	AW744319	Mm.7281	collagen, type V, alpha 1	Col5a1	3.1965	4.9176	3.57681	4.27457	3.42651	5.4205
1416742_at	NM_011801	Mm.279437	craniofacial development protein 1	Cfdp1	12.366	12.0468	11.4559	11.8594	11.9578	11.6463
1416743_at	NM_133806	Mm.27969	similar to UDP-N-acetylhexosamine pyrophosphorylase /// UDP-N-acetylglucosamine pyrophosphorylase 1	LOC640502 /// Uap1	9.44336	9.72593	8.98965	9.66308	9.45659	9.75893
1416744_at	NM_133806	Mm.27969	similar to UDP-N-acetylhexosamine pyrophosphorylase /// UDP-N-acetylglucosamine pyrophosphorylase 1	LOC640502 /// Uap1	3.6065	4.68594	3.2405	3.45199	2.84867	0.188819
1416745_x_at	NM_133806	Mm.27969	similar to UDP-N-acetylhexosamine pyrophosphorylase /// UDP-N-acetylglucosamine pyrophosphorylase 1	LOC640502 /// Uap1	4.88792	4.38249	5.66039	4.47747	4.57699	4.42496
1416746_at	NM_010436	Mm.245931	H2A histone family, member X	H2afx	12.1968	12.678	12.4582	12.8342	12.5296	12.4029
1416747_at	NM_134100	Mm.287740	major facilitator superfamily domain containing 5	Mfsd5	8.62817	9.08619	9.42511	9.37884	8.97165	9.41766
1416748_a_at	NM_018736	Mm.149071	meiotic recombination 11 homolog A (S. cerevisiae)	Mre11a	8.56641	8.56345	8.36567	8.57639	8.49396	8.53678
1416749_at	NM_019564	Mm.30156	HtrA serine peptidase 1	Htra1	9.85113	9.34535	9.72795	10.5558	9.80728	9.0287
1416750_at	NM_011014	Mm.425181	sigma non-opioid intracellular receptor 1	Sigmar1	8.85777	8.91188	8.89393	9.03183	8.71671	8.94653
1416751_a_at	NM_017397	Mm.272826	DEAD (Asp-Glu-Ala-Asp) box polypeptide 20	Ddx20	9.96448	9.67076	10.1285	9.77208	9.93433	9.65433
1416752_at	NM_011918	Mm.29733	LIM domain binding 3	Ldb3	5.09014	1.68711	5.17044	1.40747	4.29192	3.26772
1416753_at	NM_008923	Mm.306163	protein kinase, cAMP dependent regulatory, type I beta	Prkar1b	8.96118	9.51498	9.18517	9.17102	9.00714	9.26488
1416754_at	NM_008923	Mm.306163	protein kinase, cAMP dependent regulatory, type I beta	Prkar1b	4.83695	6.62599	6.47326	6.05465	5.30138	5.59646
1416755_at	AK002290	Mm.282092	DnaJ (Hsp40) homolog, subfamily B, member 1	Dnajb1	10.6578	11.0182	11.0721	10.7232	10.927	11.2296
1416756_at	AK002290	Mm.282092	DnaJ (Hsp40) homolog, subfamily B, member 1	Dnajb1	9.39454	9.80231	10.197	9.54914	9.60568	10.0446
1416757_at	BC027435	Mm.335237	Zwilch, kinetochore associated, homolog (Drosophila)	Zwilch	10.0748	10.2379	9.90674	10.111	10.2021	10.0649
1416758_at	NM_133715	Mm.397197	Rho GTPase activating protein 27	Arhgap27	6.47391	6.19233	7.11419	7.11324	6.75411	6.19991
1416759_at	NM_138315	Mm.290431	microtubule associated monoxygenase, calponin and LIM domain containing 1	Mical1	9.26185	8.88109	8.99623	9.00286	8.66276	9.47731
1416760_at	NM_134045	Mm.308296	UDP-N-acetyl-alpha-D-galactosamine:polypeptide N-acetylgalactosaminyltransferase-like 1	Galntl1	7.77708	8.34824	7.98104	8.09789	7.78963	7.81305
1416761_at	BC014753	Mm.5079	hydroxysteroid 11-beta dehydrogenase 2	Hsd11b2	6.10001	6.38063	5.62125	6.82963	6.53474	5.64874
1416762_at	NM_009112	Mm.1	S100 calcium binding protein A10 (calpactin)	S100a10	11.0594	10.3889	9.62938	10.6073	10.1001	8.89982
1416763_at	NM_133837	Mm.181490	cell division cycle 123 homolog (S. cerevisiae)	Cdc123	10.4764	10.3022	10.1187	10.5714	10.0238	10.2278
1416764_at	NM_025562	Mm.25849	fission 1 (mitochondrial outer membrane) homolog (yeast)	Fis1	12.194	11.981	11.7854	11.9127	11.8439	11.8687
1416765_s_at	NM_025571	Mm.391649	predicted gene 9803 /// mitochondria-associated protein involved in granulocyte-macrophage colony-stimulating factor signal transduction	Gm9803 /// Magmas	11.5674	11.2343	10.8841	11.2723	11.128	10.8403
1416766_at	NM_133684	Mm.177724	MOCO sulphurase C-terminal domain containing 2	Mosc2	10.7786	10.4987	10.7347	10.5647	10.3287	10.8138
1416767_a_at	NM_133697	Mm.10709	RIKEN cDNA 1110003E01 gene	1110003E01Rik	10.883	11.0959	10.9456	11.1014	10.7348	10.6509
1416768_at	NM_133697	Mm.10709	RIKEN cDNA 1110003E01 gene	1110003E01Rik	11.1551	11.0572	10.6791	11.0968	11.0008	10.7469
1416769_s_at	NM_033617	Mm.207052	ATPase, H+ transporting, lysosomal V0 subunit B	Atp6v0b	11.307	11.3837	10.9811	11.3074	11.0644	11.1572
1416770_at	NM_021537	Mm.28761	serine/threonine kinase 25 (yeast)	Stk25	11.0396	11.2419	9.93203	10.6973	11.0292	9.62591
1416771_at	BC003736	Mm.8392	trafficking protein particle complex 3	Trappc3	8.79593	8.43949	8.60954	9.30115	8.39528	8.95272
1416772_at	NM_009949	Mm.307620	carnitine palmitoyltransferase 2	Cpt2	8.87059	8.80693	9.3865	8.95032	9.09052	8.11072
1416773_at	NM_009516	Mm.287173	WEE 1 homolog 1 (S. pombe)	Wee1	9.78512	10.1845	10.1949	9.9972	10.0829	9.90063
1416774_at	NM_009516	Mm.287173	WEE 1 homolog 1 (S. pombe)	Wee1	7.4346	7.92758	7.20274	7.37653	7.32088	7.47787
1416775_at	NM_025504	Mm.159956	ATP5S-like	Atp5sl	7.41145	7.33467	7.44441	7.32567	7.39692	7.75765
1416776_at	NM_016669	Mm.9114	crystallin, mu	Crym	12.0311	12.5211	12.0167	12.0691	12.1389	12.5933
1416777_at	NM_026087	Mm.46089	carcinoembryonic antigen-related cell adhesion molecule 12	Ceacam12	3.63179	3.08485	3.53394	3.9725	5.00189	3.47268
1416778_at	BE197945	Mm.398690	serum deprivation response	Sdpr	6.51326	4.61669	5.69445	7.20509	6.6219	5.54338
1416779_at	BE197945	Mm.398690	serum deprivation response	Sdpr	6.25865	4.6208	4.51223	6.78821	6.5099	4.55693
1416780_at	NM_021514	Mm.272582	phosphofructokinase, muscle	Pfkm	9.2079	9.65351	9.48421	9.51831	9.3817	9.53469
1416781_at	NM_138602	Mm.28850	PRA1 domain family 2	Praf2	8.69827	9.37672	8.77442	8.87063	8.51404	8.77955
1416782_s_at	NM_138602	Mm.28850	PRA1 domain family 2	Praf2	10.3721	10.4677	10.1173	10.2725	10.2146	9.93133
1416783_at	NM_009311	Mm.1440	tachykinin 1	Tac1	10.7347	10.4821	9.62651	10.6157	10.6543	10.0342
1416784_at	NM_031190	Mm.478333	phosphoglycerate kinase 2	Pgk2	2.91162	1.67198	3.2119	-0.0599206	1.05224	0.546888
1416785_at	NM_027398	Mm.252514	Kv channel-interacting protein 1	Kcnip1	8.72402	8.93912	8.65441	8.67464	8.67538	8.95401
1416786_at	NM_007394	Mm.689	activin A receptor, type 1	Acvr1	6.63046	7.22427	6.50557	7.00197	7.24224	7.2697
1416787_at	NM_007394	Mm.689	activin A receptor, type 1	Acvr1	6.28129	4.39017	7.23786	5.21108	5.30125	6.09428
1416788_a_at	NM_008323	Mm.14825	isocitrate dehydrogenase 3 (NAD+), gamma	Idh3g	11.8075	11.6561	11.313	11.5709	11.6102	11.4323
1416789_at	NM_008323	Mm.14825	isocitrate dehydrogenase 3 (NAD+), gamma	Idh3g	11.9302	11.8428	11.7727	11.8007	11.7792	11.4386
1416790_a_at	NM_011561	Mm.284252	predicted gene 5806 /// predicted gene 9855 /// thymine DNA glycosylase	Gm5806 /// Gm9855 /// Tdg	10.4604	10.786	11.1271	11.1442	10.9791	11.3431
1416791_a_at	BC005594	Mm.7271	nuclear RNA export factor 1 homolog (S. cerevisiae)	Nxf1	11.4149	11.3701	11.3053	11.115	11.1681	11.4716
1416792_at	NM_008014	Mm.14501	protein phosphatase 1G (formerly 2C), magnesium-dependent, gamma isoform	Ppm1g	11.0739	11.5329	11.3244	11.3598	11.1279	11.3618
1416793_at	NM_019717	Mm.175403	atlastin GTPase 2	Atl2	11.0964	11.0498	11.0373	10.9393	10.8671	11.1042
1416794_at	NM_019717	Mm.175403	atlastin GTPase 2	Atl2	8.17549	8.56736	8.01701	7.79933	8.13409	8.11252
1416795_at	NM_030004	Mm.25539	crystallin, lambda 1	Cryl1	7.13276	7.30484	7.64015	7.1558	7.04179	7.04936
1416796_at	NM_010879	Mm.389903	similar to SH2/SH3 adaptor protein /// non-catalytic region of tyrosine kinase adaptor protein 2	LOC100044475 /// Nck2	10.4145	10.2697	10.6352	10.8453	10.466	10.8261
1416797_at	NM_010879	Mm.389903	similar to SH2/SH3 adaptor protein /// non-catalytic region of tyrosine kinase adaptor protein 2	LOC100044475 /// Nck2	6.40214	6.69386	6.70726	6.92952	6.66435	6.89275
1416798_a_at	NM_019731	Mm.41787	non-metastatic cells 4, protein expressed in	Nme4	9.0675	8.76892	8.30482	8.63362	8.32938	8.28008
1416799_at	AV320241	Mm.244705	transient receptor potential cation channel, subfamily M, member 7	Trpm7	10.7394	10.462	10.998	11.0095	11.2682	10.7816
1416800_at	AV320241	Mm.244705	transient receptor potential cation channel, subfamily M, member 7	Trpm7	9.33303	9.33098	9.23348	9.22233	9.24505	9.38328
1416801_at	AV320241	Mm.244705	transient receptor potential cation channel, subfamily M, member 7	Trpm7	10.1348	9.93782	10.1644	9.44191	9.97929	9.62764
1416802_a_at	NM_026410	Mm.23526	cell division cycle associated 5	Cdca5	10.2137	10.5446	10.7981	10.5033	10.274	10.9978
1416803_at	NM_010222	Mm.24720	FK506 binding protein 7	Fkbp7	8.43883	7.98533	8.25654	8.13404	7.90276	8.24918
1416804_at	NM_053252	Mm.210447	EH domain binding protein 1-like 1	Ehbp1l1	5.08962	5.40889	3.21717	3.71935	5.44323	2.05326
1416805_at	NM_133187	Mm.460017	RIKEN cDNA 1110032E23 gene	1110032E23Rik	7.6321	5.00848	7.49371	7.87249	7.42799	4.40338
1416806_at	NM_007997	Mm.4719	ferredoxin reductase	Fdxr	6.95547	7.30373	6.91725	7.16506	7.53019	7.27134
1416807_at	NM_019865	Mm.286408	predicted gene 11970 /// predicted gene 12936 /// predicted gene 6525 /// predicted gene 8001 /// predicted gene 8697 /// ribosomal protein L36A	Gm11970 /// Gm12936 /// Gm6525 /// Gm8001 /// Gm8697 /// Rpl36a	14.6315	14.2507	13.8671	14.2531	14.1418	14.2834
1416808_at	X14480	Mm.4691	nidogen 1	Nid1	9.89754	6.07329	11.3765	10.7287	10.4549	6.05454
1416809_at	BC010528	Mm.332844	cytochrome P450, family 3, subfamily a, polypeptide 11	Cyp3a11	4.49289	2.55465	4.96849	4.47394	3.46633	5.06986
1416810_at	BC013344	Mm.329083	male enhanced antigen 1	Mea1	10.6736	10.6202	10.3465	10.8397	10.3101	10.4847
1416811_s_at	NM_007796	Mm.30144	cytotoxic T lymphocyte-associated protein 2 alpha /// cytotoxic T lymphocyte-associated protein 2 beta	Ctla2a /// Ctla2b	7.37455	5.4736	3.07992	6.19588	6.21529	5.14847
1416812_at	BG518542	Mm.333219	cytotoxic granule-associated RNA binding protein 1	Tia1	12.3044	11.9291	11.9113	11.9767	12.1637	12.1166
1416813_at	BG518542	Mm.333219	cytotoxic granule-associated RNA binding protein 1	Tia1	11.4807	11.6066	11.1291	11.1468	11.5236	11.3492
1416814_at	BG518542	Mm.333219	cytotoxic granule-associated RNA binding protein 1	Tia1	11.4361	11.4787	11.3757	11.342	11.5701	11.6498
1416815_s_at	BE986800	Mm.927	budding uninhibited by benzimidazoles 3 homolog (S. cerevisiae)	Bub3	12.2796	12.5181	12.3266	12.1171	12.2515	12.3979
1416816_at	NM_021605	Mm.143817	NIMA (never in mitosis gene a)-related expressed kinase 7	Nek7	11.031	10.8032	11.2585	10.9721	10.7886	11.141
1416817_at	NM_021605	Mm.143817	NIMA (never in mitosis gene a)-related expressed kinase 7	Nek7	7.48427	7.34917	7.7089	7.46878	7.1145	7.6764
1416818_at	NM_020606	Mm.143763	parvin, alpha	Parva	6.91316	7.29126	6.79589	7.26942	6.87968	5.78202
1416819_at	AK013255	Mm.32331	cell division cycle 37 homolog (S. cerevisiae)	Cdc37	11.4532	11.4934	11.2649	11.3923	11.3045	11.1576
1416820_at	AK013255	Mm.32331	cell division cycle 37 homolog (S. cerevisiae)	Cdc37	7.60517	7.71318	8.02852	7.40288	7.66858	8.05637
1416821_at	BC013711	Mm.256480	DiGeorge syndrome critical region gene 14	Dgcr14	7.40831	7.50212	7.24712	7.36785	7.13965	7.50208
1416822_at	BC013711	Mm.256480	DiGeorge syndrome critical region gene 14	Dgcr14	7.1773	7.5063	7.7024	7.86515	7.59801	8.08189
1416823_a_at	NM_020573	Mm.259470	oxysterol binding protein-like 1A	Osbpl1a	10.1241	10.0226	10.2796	10.3257	10.2372	10.057
1416824_at	NM_026592	Mm.31263	RIKEN cDNA B230118H07 gene	B230118H07Rik	12.8751	12.2625	12.1745	12.421	12.2506	12.1888
1416825_at	NM_009228	Mm.1541	syntrophin, acidic 1	Snta1	7.19595	7.66272	8.08013	7.54335	7.50369	7.30915
1416826_a_at	NM_020048	Mm.440560	mediator complex subunit 20	Med20	10.7654	10.9771	10.8533	10.4859	10.6293	10.5208
1416827_at	NM_011539	Mm.4054	thromboxane A synthase 1, platelet	Tbxas1	6.18382	5.34282	6.51543	5.889	6.10976	3.24756
1416828_at	BC018249	Mm.45953	synaptosomal-associated protein 25	Snap25	12.643	12.94	13.089	12.5761	13.0087	13.0038
1416829_at	NM_016774	Mm.238973	ATP synthase, H+ transporting mitochondrial F1 complex, beta subunit	Atp5b	13.2259	13.287	13.1478	13.3593	13.1533	13.2294
1416830_at	NM_020003	Mm.439922	RIKEN cDNA 0610031J06 gene	0610031J06Rik	9.52167	9.78302	9.61744	9.74533	9.55507	9.88713
1416831_at	AI649303	Mm.8856	neuraminidase 1	Neu1	8.52782	8.39241	8.44186	8.32117	8.20316	8.75555
1416832_at	NM_026228	Mm.30239	solute carrier family 39 (metal ion transporter), member 8	Slc39a8	7.49831	6.7914	7.17915	7.31773	6.87437	6.81693
1416833_at	NM_029550	Mm.218561	kidney expressed gene 1	Keg1	4.54884	5.28351	5.12996	4.71404	5.32533	5.65381
1416834_x_at	NM_026612	Mm.29415	NADH dehydrogenase (ubiquinone) 1 beta subcomplex, 2	Ndufb2	11.7289	11.3807	10.7478	11.3382	11.0036	10.709
1416835_s_at	NM_009665	Mm.253533	S-adenosylmethionine decarboxylase 1	Amd1	11.612	11.2924	11.115	10.988	11.0999	10.8852
1416836_at	BC011058	Mm.472719	low-density lipoprotein receptor-related protein 10	Lrp10	9.37391	9.37007	9.3349	9.4427	9.17108	9.78735
1416837_at	BC018228	Mm.19904	BCL2-associated X protein	Bax	8.81277	8.23878	8.37315	9.02547	8.4209	8.87332
1416838_at	NM_008650	Mm.259884	methylmalonyl-Coenzyme A mutase	Mut	10.3787	9.87013	9.72843	10.0003	9.96249	9.64455
1416839_at	NM_008650	Mm.259884	methylmalonyl-Coenzyme A mutase	Mut	0.910125	4.206	3.99547	3.16552	4.11207	-2.37314
1416840_at	NM_026524	Mm.29429	Mid1 interacting protein 1 (gastrulation specific G12-like (zebrafish))	Mid1ip1	11.1866	11.3344	11.1773	11.2915	10.992	11.4113
1416841_at	NM_025423	Mm.272430	RIKEN cDNA 1110059E24 gene	1110059E24Rik	11.5761	11.101	10.6371	11.0932	10.8984	10.7907
1416842_at	NM_010360	Mm.282351	glutathione S-transferase, mu 5	Gstm5	13.1055	12.7895	12.5187	12.7267	12.4774	12.7906
1416843_at	NM_008801	Mm.12925	phosphodiesterase 6D, cGMP-specific, rod, delta	Pde6d	10.0234	10.4279	10.0262	10.2167	9.94628	10.0661
1416844_at	NM_133182	Mm.32020	protein arginine N-methyltransferase 2	Prmt2	10.7536	11.6975	11.0837	10.9738	11.241	11.1068
1416845_at	NM_133804	Mm.27387	transmembrane protein 132A	Tmem132a	10.042	10.3997	10.2771	10.5176	10.2635	10.5006
1416846_a_at	NM_018884	Mm.321654	PDZ domain containing RING finger 3	Pdzrn3	10.7882	10.93	11.3303	10.9782	10.8153	11.2479
1416847_s_at	NM_133893	Mm.247620	2'-5' oligoadenylate synthetase 1D /// 2'-5' oligoadenylate synthetase 1E	Oas1d /// Oas1e	5.23619	4.61422	3.78531	3.80415	5.2693	2.69326
1416848_at	NM_025401	Mm.390165	ubiquitin-like 5	Ubl5	9.91925	9.99677	9.5718	9.91532	9.72222	9.9576
1416849_at	NM_134007	Mm.254114	CDGSH iron sulfur domain 1	Cisd1	10.9114	10.484	10.617	10.7016	10.4243	10.6102
1416850_s_at	NM_134007	Mm.254114	CDGSH iron sulfur domain 1	Cisd1	12.642	12.6555	12.2522	12.3632	12.2889	12.364
1416851_at	NM_133726	Mm.180337	Suppression of tumorigenicity 13	St13	7.23213	7.77163	7.80312	6.79528	7.31043	6.99075
1416852_a_at	BC017126	Mm.456184	neurochondrin	Ncdn	9.29289	9.63662	9.32234	9.65939	9.29933	9.94724
1416853_at	BC017126	Mm.456184	neurochondrin	Ncdn	8.90173	9.32512	9.35727	9.6579	9.22772	9.41029
1416854_at	NM_011402	Mm.284891	solute carrier family 34 (sodium phosphate), member 2	Slc34a2	6.45544	5.96989	6.96774	6.21141	6.93359	5.66039
1416855_at	BB550400	Mm.22701	growth arrest specific 1	Gas1	13.0754	13.1344	12.9929	13.2514	13.0474	13.2561
1416856_at	BC005579	Mm.25119	RIKEN cDNA 3230401D17 gene	3230401D17Rik	10.7251	10.6275	10.5663	10.5532	10.6086	10.8088
1416857_at	NM_009143	Mm.390372	stromal cell derived factor 2	Sdf2	11.674	11.3048	11.2867	11.2336	11.2474	11.3256
1416858_a_at	NM_013902	Mm.28480	FK506 binding protein 3	Fkbp3	13.3259	12.7363	12.9938	13.0669	13.2575	12.7083
1416859_at	NM_013902	Mm.28480	FK506 binding protein 3	Fkbp3	12.7367	12.1623	11.9505	12.2487	12.0113	12.1311
1416860_s_at	BC016573	Mm.25709	inhibitor of growth family, member 1	Ing1	11.0171	11.0606	11.3639	11.2324	11.2136	11.4949
1416861_at	NM_011484	Mm.273174	signal transducing adaptor molecule (SH3 domain and ITAM motif) 1	Stam	11.0109	11.0162	10.5734	10.7462	11.1107	10.9899
1416862_at	NM_011484	Mm.273174	signal transducing adaptor molecule (SH3 domain and ITAM motif) 1	Stam	8.94512	9.00813	9.10347	9.05162	9.33161	9.34221
1416863_at	NM_022419	Mm.276383	abhydrolase domain containing 8	Abhd8	9.89155	10.0637	9.52638	10.128	9.91229	10.3207
1416864_at	NM_009298	Mm.245577	surfeit gene 6	Surf6	8.40108	8.4346	8.60636	8.71467	8.53632	8.74805
1416865_at	BC011462	Mm.8142	FYVE, RhoGEF and PH domain containing 1	Fgd1	8.841	9.25671	9.41747	9.33708	9.42011	9.1825
1416866_at	NM_009748	Mm.286457	blocked early in transport 1 homolog (S. cerevisiae)	Bet1	9.83296	9.29913	9.59887	9.60194	9.39491	9.33577
1416867_at	NM_009748	Mm.286457	blocked early in transport 1 homolog (S. cerevisiae)	Bet1	9.11272	9.02784	8.55337	9.08678	8.99084	8.30821
1416868_at	BC027026	Mm.1912	cyclin-dependent kinase inhibitor 2C (p18, inhibits CDK4)	Cdkn2c	10.8577	11.459	10.9153	11.3394	11.1996	11.3109
1416869_x_at	NM_023684	Mm.440138	Lck interacting transmembrane adaptor 1	Lime1	8.98177	9.24876	8.42199	8.88442	8.96387	8.95233
1416870_at	NM_017470	Mm.288159	dynein, axonemal, light chain 4	Dnalc4	8.92816	9.31475	9.16359	9.31111	9.04678	9.45175
1416871_at	NM_007403	Mm.15969	a disintegrin and metallopeptidase domain 8	Adam8	7.03206	6.78438	6.97631	7.0428	7.1361	7.07096
1416872_at	NM_019656	Mm.46701	tetraspanin 6	Tspan6	11.4819	10.896	10.4739	11.1748	10.8533	10.6255
1416873_a_at	NM_016756	Mm.111326	cyclin-dependent kinase 2	Cdk2	10.3303	10.2523	10.5669	10.4937	10.456	10.8809
1416874_a_at	NM_019458	Mm.7916	Paf1, RNA polymerase II associated factor, homolog (S. cerevisiae)	Paf1	8.61552	9.02945	9.20174	8.89975	8.90893	9.36647
1416875_at	NM_022321	Mm.251356	parvin, gamma	Parvg	6.00195	5.80643	5.65334	5.73258	6.23353	5.92075
1416876_at	NM_022321	Mm.251356	parvin, gamma	Parvg	5.11356	6.10303	5.28531	5.32478	5.72862	4.87089
1416877_a_at	AI594880	Mm.138749	mitochondrial ribosomal protein L51	Mrpl51	11.8005	11.6597	11.8743	11.7992	11.5332	11.8416
1416878_at	AI594880	Mm.138749	mitochondrial ribosomal protein L51	Mrpl51	7.3096	8.0695	7.48466	7.75885	7.67136	6.86739
1416879_at	AI594880	Mm.138749	mitochondrial ribosomal protein L51	Mrpl51	7.50641	7.63211	7.40116	7.32016	7.4714	7.41648
1416880_at	BC003839	Mm.1639	myeloid cell leukemia sequence 1	Mcl1	11.4812	11.2812	11.4857	11.4738	11.2487	11.3954
1416881_at	BC003839	Mm.1639	myeloid cell leukemia sequence 1	Mcl1	9.48478	9.37489	9.11625	9.27427	9.12925	9.0339
1416882_at	NM_026418	Mm.18635	regulator of G-protein signalling 10	Rgs10	8.95191	8.91711	8.28361	8.88183	8.76072	8.35082
1416883_at	NM_019649	Mm.290960	cleft lip and palate associated transmembrane protein 1	Clptm1	10.0841	10.6231	10.5655	10.6944	10.1556	10.6944
1416884_at	BC018354	Mm.280968	chromobox homolog 3 (Drosophila HP1 gamma)	Cbx3	14.5326	14.2628	14.2521	14.2983	14.5206	14.3934
1416885_at	NM_054099	Mm.478004	RIKEN cDNA 1110038F14 gene	1110038F14Rik	9.55178	9.70033	9.56842	9.47268	9.50055	9.70852
1416886_at	NM_020558	Mm.287982	C1D nuclear receptor co-repressor	C1d	8.50823	8.07365	7.73423	8.0384	7.93295	7.57922
1416887_at	NM_020558	Mm.287982	C1D nuclear receptor co-repressor	C1d	2.52905	5.11063	4.12687	1.8624	3.62744	4.29426
1416888_at	BC021400	Mm.5126	Fas (TNFRSF6)-associated via death domain	Fadd	7.88547	7.68634	8.60312	8.26708	8.15659	7.90805
1416889_at	NM_009405	Mm.39469	troponin I, skeletal, fast 2	Tnni2	6.30584	5.82277	5.21189	4.20178	5.10277	4.78633
1416890_at	NM_134139	Mm.29627	WD repeat domain 74	Wdr74	9.72652	9.7409	9.7864	9.58392	9.56321	10.145
1416891_at	U70674	Mm.4390	numb gene homolog (Drosophila)	Numb	10.0808	10.2021	9.80099	9.95058	10.0806	10.0607
1416892_s_at	BC021353	Mm.277864	family with sequence similarity 107, member B	Fam107b	10.0811	9.85824	10.3847	10.2565	9.94457	10.4344
1416893_at	BC021353	Mm.277864	family with sequence similarity 107, member B	Fam107b	4.49618	6.09127	6.81545	5.36869	6.19578	6.58866
1416894_at	NM_024172	Mm.6803	HSPA (heat shock 70kDa) binding protein, cytoplasmic cochaperone 1	Hspbp1	9.38492	9.31266	9.24149	9.64926	9.08906	9.7185
1416895_at	D38146	Mm.15675	ephrin A1	Efna1	6.5907	6.30368	6.33871	6.88662	6.31722	7.03887
1416896_at	NM_009097	Mm.301827	ribosomal protein S6 kinase polypeptide 1	Rps6ka1	7.25511	7.5145	7.08893	6.72341	7.38358	6.84411
1416897_at	NM_030253	Mm.49074	poly (ADP-ribose) polymerase family, member 9	Parp9	7.79502	7.71344	7.83172	8.03448	7.7898	7.75639
1416898_a_at	NM_016849	Mm.3960	interferon regulatory factor 3	Irf3	7.85359	7.7299	6.89787	7.69981	8.10067	7.71148
1416899_at	NM_009482	Mm.10205	undifferentiated embryonic cell transcription factor 1	Utf1	5.96026	5.22342	4.00173	3.87062	6.74501	4.38496
1416900_s_at	NM_138647	Mm.258280	growth differentiation factor 1 /// LAG1 homolog, ceramide synthase 1	Gdf1 /// Lass1	7.42862	7.76355	7.541	7.57309	7.57952	7.60734
1416901_at	BC007190	Mm.282556	Niemann Pick type C2	Npc2	11.732	11.8937	11.6898	11.7934	11.7041	12.3011
1416902_a_at	NM_009942	Mm.180182	cytochrome c oxidase, subunit Vb	Cox5b	12.3936	12.4577	12.3752	12.4942	12.4624	12.4066
1416903_at	NM_008749	Mm.258923	nucleobindin 1	Nucb1	9.34322	9.4301	9.58665	9.45416	9.19122	9.67159
1416904_at	NM_020007	Mm.255723	muscleblind-like 1 (Drosophila)	Mbnl1	10.3789	10.1568	10.4129	10.1365	10.4805	9.87894
1416905_at	NM_008190	Mm.2614	guanylate cyclase activator 2a (guanylin)	Guca2a	1.94652	2.34338	2.98274	2.05676	2.45245	2.62837
1416906_at	NM_021505	Mm.332667	anaphase-promoting complex subunit 5	Anapc5	12.3765	12.6229	12.3313	12.3386	12.4152	12.2738
1416907_at	BB818311	Mm.426637	translin	Tsn	11.9376	12.1269	12.6901	12.3543	12.2055	12.2533
1416908_s_at	BB818311	Mm.426637	translin	Tsn	11.8242	12.0887	12.2261	12.2662	12.0563	12.4795
1416909_at	NM_025457	Mm.28924	phosphatidylinositol glycan anchor biosynthesis, class Y-like	Pigyl	10.5704	10.1313	9.57441	10.0599	10.0696	10.3292
1416910_at	NM_025384	Mm.248046	DnaJ (Hsp40) homolog, subfamily C, member 15	Dnajc15	10.8403	10.8977	10.6774	10.6779	10.3989	10.9363
1416911_a_at	NM_023423	Mm.477750	akirin 1	Akirin1	10.0952	9.58539	10.5228	10.1764	8.56368	9.40135
1416912_at	NM_023423	Mm.477750	akirin 1	Akirin1	11.8056	11.7101	11.674	11.6406	11.6773	11.7828
1416913_at	NM_007954	Mm.88078	esterase 1	Es1	0.966463	4.16232	1.6472	-0.279708	4.66068	1.88343
1416914_s_at	NM_023166	Mm.391142	mammary tumor virus receptor 2	Mtvr2	10.3014	10.5319	10.9597	10.6988	10.5529	11.1437
1416915_at	U42190	Mm.18210	mutS homolog 6 (E. coli)	Msh6	10.6561	10.5254	10.6643	10.7841	10.7944	10.5125
1416916_at	NM_007921	Mm.441439	E74-like factor 3	Elf3	7.24998	6.38789	6.86672	6.86892	6.92424	7.11871
1416917_at	NM_021437	Mm.197509	RIKEN cDNA 1700123O20 gene	1700123O20Rik	10.8252	10.837	10.5949	10.5111	10.6613	10.8121
1416918_at	NM_016747	Mm.4615	discs, large homolog 3 (Drosophila)	Dlg3	10.2728	10.4864	10.3505	10.1734	10.2521	10.5052
1416919_a_at	NM_016902	Mm.210766	nephronophthisis 1 (juvenile) homolog (human)	Nphp1	8.19592	7.82942	8.65336	8.48385	8.41929	8.28028
1416920_at	NM_009032	Mm.426069	RNA binding motif protein 4	Rbm4	9.442	9.60782	9.50556	9.42805	9.43707	9.22831
1416921_x_at	NM_007438	Mm.275831	aldolase A, fructose-bisphosphate	Aldoa	12.232	12.8774	12.1418	12.3995	12.539	11.8215
1416922_a_at	AK018668	Mm.29820	BCL2/adenovirus E1B interacting protein 3-like	Bnip3l	12.6251	12.4153	12.2141	12.3674	12.2637	12.137
1416923_a_at	AK018668	Mm.29820	BCL2/adenovirus E1B interacting protein 3-like	Bnip3l	12.0037	12.0082	11.9225	11.9583	11.7701	12.0718
1416924_at	NM_018772	Mm.38011	brain protein I3	Bri3	10.6454	10.7393	10.6196	11.1586	11.0484	11.3807
1416925_at	NM_008379	Mm.251013	karyopherin (importin) beta 1	Kpnb1	10.464	10.5344	10.6268	10.7376	10.7113	10.088
1416926_at	AW495711	Mm.393018	transformation related protein 53 inducible nuclear protein 1	Trp53inp1	11.708	11.7597	11.1741	11.3135	11.5907	11.4687
1416927_at	AW495711	Mm.393018	transformation related protein 53 inducible nuclear protein 1	Trp53inp1	5.79191	6.37672	6.2617	5.90386	6.43825	6.06006
1416928_at	NM_029397	Mm.27660	RNA binding motif protein 12	Rbm12	10.3931	10.7137	10.9015	11.0031	10.7556	10.9114
1416929_at	NM_029397	Mm.27660	RNA binding motif protein 12	Rbm12	7.21916	7.08046	7.35556	7.95293	7.60128	7.33929
1416930_at	NM_010742	Mm.878	lymphocyte antigen 6 complex, locus D	Ly6d	5.03651	5.05735	4.94947	3.91653	5.28607	5.39333
1416931_at	NM_022988	Mm.340248	Ngg1 interacting factor 3-like 1 (S. pombe)	Nif3l1	9.69408	9.68147	10.0926	9.72425	9.50642	10.4992
1416932_at	BC011435	Mm.240108	component of oligomeric golgi complex 2	Cog2	9.35142	9.22682	9.91475	9.45172	9.23691	9.50519
1416933_at	NM_008898	Mm.3863	P450 (cytochrome) oxidoreductase	Por	8.99214	9.35263	9.27442	9.27373	9.16458	9.46001
1416934_at	NM_019926	Mm.423278	X-linked myotubular myopathy gene 1	Mtm1	7.72657	7.39013	7.27929	7.52212	7.60833	7.25885
1416935_at	NM_011706	Mm.288064	transient receptor potential cation channel, subfamily V, member 2	Trpv2	7.02829	6.91717	6.90739	7.09516	6.93756	6.14895
1416936_at	NM_007377	Mm.6826	apoptosis-associated tyrosine kinase	Aatk	8.40853	8.69198	8.7604	8.95734	8.50454	8.68778
1416937_at	BC024621	Mm.272460	gamma-aminobutyric acid receptor associated protein	Gabarap	13.0277	12.8605	12.5468	12.7794	12.6429	12.5261
1416938_at	NM_025366	Mm.246996	coiled-coil-helix-coiled-coil-helix domain containing 1	Chchd1	12.3695	11.9867	11.66	12.0189	11.8798	11.8155
1416939_at	NM_026438	Mm.28897	pyrophosphatase (inorganic) 1	Ppa1	11.1181	11.325	10.9728	11.2533	11.1413	10.8152
1416940_at	NM_134084	Mm.41656	peptidylprolyl isomerase F (cyclophilin F)	Ppif	9.51351	9.26554	9.82384	9.97624	9.83714	9.3996
1416941_s_at	NM_033561	Mm.27955	eukaryotic translation initiation factor 4H	Eif4h	12.6484	12.9509	12.9848	12.9241	12.9159	13.1357
1416942_at	NM_030711	Mm.83526	endoplasmic reticulum aminopeptidase 1	Erap1	6.54922	4.55865	6.30408	5.66951	6.39992	6.55958
1416943_at	NM_009455	Mm.4429	ubiquitin-conjugating enzyme E2E 1, UBC4/5 homolog (yeast)	Ube2e1	12.986	12.6269	12.7867	12.6997	13.049	12.4948
1416944_a_at	NM_011903	Mm.126976	tousled-like kinase 2 (Arabidopsis)	Tlk2	10.3066	10.0666	10.1979	10.2062	10.0453	10.0885
1416945_at	NM_133949	Mm.42855	prostate tumor over expressed gene 1	Ptov1	10.6073	10.606	11.2833	10.9469	10.5195	11.5064
1416946_a_at	NM_130864	Mm.205266	acetyl-Coenzyme A acyltransferase 1A /// acetyl-Coenzyme A acyltransferase 1B	Acaa1a /// Acaa1b	8.66486	8.80409	8.25121	8.94028	8.81032	8.12453
1416947_s_at	NM_130864	Mm.205266	acetyl-Coenzyme A acyltransferase 1A /// acetyl-Coenzyme A acyltransferase 1B	Acaa1a /// Acaa1b	9.5667	9.92388	9.22847	10.0005	9.61167	8.97356
1416948_at	NM_011288	Mm.12144	mitochondrial ribosomal protein L23	Mrpl23	11.7007	11.4287	11.1574	11.3889	11.2587	11.5165
1416949_s_at	NM_008202	Mm.18556	solute carrier family 39 (zinc transporter), member 7	Slc39a7	10.2653	10.7107	10.7915	10.7507	10.6364	10.8372
1416950_at	NM_134131	Mm.27740	tumor necrosis factor, alpha-induced protein 8	Tnfaip8	10.3722	10.1175	10.0932	10.2526	10.0422	9.91603
1416951_a_at	NM_023721	Mm.311549	ATPase, H+ transporting, lysosomal V1 subunit D	Atp6v1d	11.563	11.1283	11.0217	11.1912	11.3355	10.9147
1416952_at	NM_023721	Mm.311549	ATPase, H+ transporting, lysosomal V1 subunit D	Atp6v1d	11.8128	11.4247	11.2343	11.527	11.3768	11.279
1416953_at	NM_010217	Mm.390287	connective tissue growth factor	Ctgf	7.53893	6.59905	6.11265	7.56587	7.94394	7.00856
1416954_at	BC003222	Mm.3991	solute carrier family 25 (mitochondrial carrier, dicarboxylate transporter), member 10	Slc25a10	8.95344	9.18705	9.17025	9.1549	9.12434	9.02976
1416955_at	BC003222	Mm.3991	solute carrier family 25 (mitochondrial carrier, dicarboxylate transporter), member 10	Slc25a10	6.70103	7.54824	6.86099	6.43392	7.12511	6.78153
1416956_at	U31908	Mm.388924	potassium voltage-gated channel, shaker-related subfamily, beta member 2	Kcnab2	8.84006	9.07488	8.85625	9.01307	8.80287	8.79413
1416957_at	NM_011136	Mm.897	POU domain, class 2, associating factor 1	Pou2af1	2.92083	-0.646726	3.71543	-0.460734	4.38916	4.44309
1416958_at	NM_011584	Mm.26587	nuclear receptor subfamily 1, group D, member 2	Nr1d2	12.2248	12.0727	12.0794	11.8715	11.612	12.2364
1416959_at	NM_011584	Mm.26587	nuclear receptor subfamily 1, group D, member 2	Nr1d2	4.57846	5.29344	2.57306	2.50555	5.36057	4.13183
1416960_at	NM_024256	Mm.259	beta-1,3-glucuronyltransferase 3 (glucuronosyltransferase I)	B3gat3	8.96986	9.22842	8.89125	9.24368	9.01953	9.29823
1416961_at	NM_009773	Mm.29133	budding uninhibited by benzimidazoles 1 homolog, beta (S. cerevisiae)	Bub1b	10.1	10.3127	10.4539	10.1548	10.4142	10.9803
1416962_at	NM_133878	Mm.255045	regulator of chromosome condensation 1	Rcc1	9.15935	9.03796	10.0958	10.1099	9.70464	10.0605
1416963_at	NM_133835	Mm.247824	ubiquitin associated domain containing 1	Ubac1	10.3017	10.4835	10.1559	10.5085	10.1946	10.1883
1416964_at	NM_023060	Mm.333237	eukaryotic elongation factor, selenocysteine-tRNA-specific	Eefsec	8.14869	8.67963	8.55707	8.65323	8.11999	8.44016
1416965_at	AF181560	Mm.4881	proprotein convertase subtilisin/kexin type 1 inhibitor	Pcsk1n	8.73057	9.29795	9.55319	9.52592	8.90662	9.52654
1416966_at	BC014762	Mm.285294	solute carrier family 22 (organic anion transporter), member 8	Slc22a8	4.92668	5.28844	5.84781	5.51197	5.18096	4.4939
1416967_at	U31967	Mm.65396	SRY-box containing gene 2	Sox2	12.4166	12.611	12.4064	12.6348	12.681	12.6651
1416968_a_at	NM_133943	Mm.157103	hydroxy-delta-5-steroid dehydrogenase, 3 beta- and steroid delta-isomerase 7	Hsd3b7	8.10398	8.05723	7.96113	8.01031	8.4146	7.99294
1416969_at	NM_013882	Mm.20858	G two S phase expressed protein 1	Gtse1	8.82919	8.65887	8.71326	8.57895	8.73288	8.91183
1416970_a_at	NM_009945	Mm.152627	cytochrome c oxidase, subunit VIIa 2	Cox7a2	14.6496	14.3743	14.1998	14.3238	14.2827	14.5341
1416971_at	NM_009945	Mm.152627	cytochrome c oxidase, subunit VIIa 2	Cox7a2	13.6277	13.2307	12.8476	13.2249	13.025	13.5956
1416972_at	NM_011482	Mm.299312	NHP2 non-histone chromosome protein 2-like 1 (S. cerevisiae)	Nhp2l1	12.6149	12.3469	11.9536	12.1834	12.1652	11.8352
1416973_at	NM_011482	Mm.299312	NHP2 non-histone chromosome protein 2-like 1 (S. cerevisiae)	Nhp2l1	12.6354	12.1906	12.1123	12.1497	11.9286	12.3758
1416974_at	BB125321	Mm.263639	signal transducing adaptor molecule (SH3 domain and ITAM motif) 2	Stam2	9.4635	9.57557	10.2406	9.81334	9.75636	9.99177
1416975_at	BB125321	Mm.263639	signal transducing adaptor molecule (SH3 domain and ITAM motif) 2	Stam2	6.31925	7.36684	7.23518	6.11741	7.43311	6.69455
1416976_at	BB125321	Mm.263639	signal transducing adaptor molecule (SH3 domain and ITAM motif) 2	Stam2	9.02255	9.19085	9.13306	9.08806	9.47036	9.06646
1416977_at	BB125321	Mm.263639	signal transducing adaptor molecule (SH3 domain and ITAM motif) 2	Stam2	6.06581	6.81551	6.83831	6.91132	6.28236	6.57557
1416978_at	NM_010189	Mm.3303	Fc receptor, IgG, alpha chain transporter	Fcgrt	7.34776	5.64827	5.42496	7.15192	7.0648	5.05609
1416979_at	NM_025624	Mm.332855	proteasome maturation protein	Pomp	12.7859	12.3546	12.0666	12.2405	12.1764	12.1661
1416980_at	NM_027853	Mm.337232	methyltransferase like 7B	Mettl7b	2.05283	1.09358	1.77731	1.58924	1.57526	2.47602
1416981_at	AI462296	Mm.29891	forkhead box O1	Foxo1	8.4127	8.42967	8.28759	8.45013	8.51416	8.46924
1416982_at	AI462296	Mm.29891	forkhead box O1	Foxo1	7.35851	7.98769	7.90186	7.45438	7.86815	7.79033
1416983_s_at	AI462296	Mm.29891	forkhead box O1	Foxo1	8.66667	8.29035	8.97826	8.9356	8.68419	8.8735
1416984_at	NM_026768	Mm.287443	mitochondrial ribosomal protein S18A	Mrps18a	10.1059	10.3477	10.2514	10.4863	10.4812	10.6844
1416985_at	AB018194	Mm.1682	signal-regulatory protein alpha	Sirpa	8.50701	9.05513	8.90883	8.99096	8.74389	8.88341
1416986_a_at	AB018194	Mm.1682	signal-regulatory protein alpha	Sirpa	4.30153	3.41607	5.63779	4.92353	6.0837	2.31656
1416987_at	NM_023876	Mm.33870	elongation protein 4 homolog (S. cerevisiae)	Elp4	8.43541	7.75027	8.70371	8.52619	7.95054	8.95526
1416988_at	NM_008628	Mm.4619	mutS homolog 2 (E. coli)	Msh2	9.6496	9.8665	10.0211	10.1309	9.89335	9.79152
1416989_at	NM_026664	Mm.46397	vacuolar protein sorting 53 (yeast)	Vps53	9.3925	9.73941	9.96014	9.75471	9.83844	10.1264
1416990_at	BC019432	Mm.1243	retinoid X receptor beta	Rxrb	9.97798	10.4665	10.1793	10.2693	10.3088	11.043
1416991_at	NM_026658	Mm.291779	mitochondrial translation optimization 1 homolog (S. cerevisiae)	Mto1	8.81133	9.12482	9.03633	8.84253	8.75737	8.88479
1416992_at	NM_008595	Mm.149235	similar to manic fringe /// MFNG O-fucosylpeptide 3-beta-N-acetylglucosaminyltransferase	LOC100046464 /// Mfng	10.0985	9.8934	10.2086	9.82777	9.68357	10.2629
1416993_at	NM_133973	Mm.272930	component of oligomeric golgi complex 4	Cog4	8.56897	8.83193	8.90647	8.89236	8.7411	8.67776
1416994_at	NM_133795	Mm.271974	tetratricopeptide repeat domain 1	Ttc1	8.82607	9.0701	8.36587	8.6009	8.7723	8.67044
1416995_at	NM_030880	Mm.236650	protein kinase C and casein kinase substrate in neurons 3	Pacsin3	6.68462	6.38148	6.75291	6.57721	7.08736	7.33472
1416996_at	BC005421	Mm.387293	TBC1 domain family, member 8	Tbc1d8	8.78973	8.98178	8.79903	8.87656	9.00535	8.48797
1416997_a_at	NM_010404	Mm.281700	huntingtin-associated protein 1	Hap1	9.39603	9.48271	9.94466	9.24829	9.7279	9.68152
1416998_at	NM_021511	Mm.29061	RRS1 ribosome biogenesis regulator homolog (S. cerevisiae)	Rrs1	10.5094	10.7559	10.7062	11.1732	10.7543	10.7494
1416999_at	NM_009213	Mm.953	sphingomyelin phosphodiesterase 2, neutral	Smpd2	9.71256	10.0724	9.87341	9.58344	9.47677	10.0513
1417000_at	NM_030251	Mm.166858	ankyrin repeat and BTB (POZ) domain containing 1	Abtb1	8.01825	8.28544	7.59554	7.84104	7.46699	8.67743
1417001_a_at	BE447520	Mm.331964	DNA segment, Chr 4, Wayne State University 53, expressed	D4Wsu53e	11.9663	11.5331	11.9038	12.0198	12.0966	11.7385
1417002_at	BC021536	Mm.347369	RIKEN cDNA 0610012G03 gene	0610012G03Rik	11.5655	11.4815	11.2167	11.6138	11.0028	11.3763
1417003_at	BC021536	Mm.347369	RIKEN cDNA 0610012G03 gene	0610012G03Rik	6.24212	7.16547	7.24291	7.01339	7.7022	6.97388
1417004_at	NM_021884	Mm.241334	tumor susceptibility gene 101	Tsg101	10.8455	10.7493	10.6303	10.7528	10.602	11.0236
1417005_at	AU079968	Mm.278357	kinesin light chain 1	Klc1	12.5327	12.7031	12.5768	12.6208	12.5922	12.5979
1417006_at	NM_025417	Mm.41687	COMM domain containing 4	Commd4	11.0149	10.8679	10.6993	10.6435	10.6684	11.1519
1417007_a_at	NM_009190	Mm.18705	vacuolar protein sorting 4b (yeast)	Vps4b	11.3863	11.3411	11.6446	11.455	11.3429	11.6237
1417008_at	BC006668	Mm.20396	carnitine acetyltransferase	Crat	7.12022	7.59444	7.4465	7.45193	7.5095	7.52276
1417009_at	NM_023143	Mm.333375	complement component 1, r subcomponent	C1r	2.87239	2.74861	3.88374	1.90994	2.00617	2.63844
1417010_at	NM_013915	Mm.330700	zinc finger protein 238	Zfp238	13.0598	13.063	13.1636	13.0482	13.1611	13.2327
1417011_at	AU021035	Mm.234266	syndecan 2	Sdc2	8.42665	8.29253	8.78291	9.18766	9.54541	8.91768
1417012_at	AU021035	Mm.234266	syndecan 2	Sdc2	6.75335	7.27006	7.32941	7.86338	8.22558	7.84892
1417013_at	AF250139	Mm.21549	heat shock protein 8	Hspb8	6.47298	5.53769	6.07456	6.42431	6.52262	5.33662
1417014_at	AF250139	Mm.21549	heat shock protein 8	Hspb8	5.85708	5.105	5.61563	5.9536	6.11824	5.22499
1417015_at	BB703307	Mm.41265	Ras association (RalGDS/AF-6) domain family member 3	Rassf3	5.00329	4.93404	4.69295	5.66027	5.30756	5.35599
1417016_at	NM_010765	Mm.272206	MAP kinase-activated protein kinase 5	Mapkapk5	10.3356	10.3374	10.0371	10.1123	9.9824	10.3047
1417017_at	NM_007809	Mm.1262	cytochrome P450, family 17, subfamily a, polypeptide 1	Cyp17a1	1.56939	2.46297	2.05609	3.07875	3.3194	2.17454
1417018_at	NM_021474	Mm.276367	epidermal growth factor-containing fibulin-like extracellular matrix protein 2	Efemp2	9.21785	9.21304	9.11882	9.55835	8.89931	8.81053
1417019_a_at	NM_011799	Mm.20912	cell division cycle 6 homolog (S. cerevisiae)	Cdc6	9.33858	9.26487	9.45104	9.43509	9.28446	9.39133
1417020_at	NM_133711	Mm.45833	spermatogenesis associated 4	Spata4	3.54455	3.85872	2.2357	4.47209	4.49322	2.58168
1417021_a_at	NM_012046	Mm.23495	sporulation protein, meiosis-specific, SPO11 homolog (S. cerevisiae)	Spo11	5.50046	4.75204	5.80171	5.02433	5.33091	5.06823
1417022_at	NM_007515	Mm.5140	solute carrier family 7 (cationic amino acid transporter, y+ system), member 3	Slc7a3	6.7806	6.85264	6.5587	6.7787	6.78721	6.54355
1417023_a_at	NM_024406	Mm.582	fatty acid binding protein 4, adipocyte	Fabp4	5.56966	4.16164	4.98003	4.73094	2.97547	4.34177
1417024_at	BC020088	Mm.10528	histidyl-tRNA synthetase	Hars	9.78143	10.0355	10.169	10.2622	10.173	10.3729
1417025_at	NM_010382	Mm.22564	histocompatibility 2, class II antigen E beta	H2-Eb1	5.30426	3.1819	6.27752	5.12099	4.54664	4.13853
1417026_at	BC024693	Mm.30184	prefoldin 1	Pfdn1	11.2515	10.1525	10.8884	10.7038	10.7697	10.25
1417027_at	BB283676	Mm.44876	tripartite motif-containing 2	Trim2	11.1915	11.2435	11.6821	11.5014	11.542	11.4103
1417028_a_at	BB283676	Mm.44876	tripartite motif-containing 2	Trim2	11.5037	11.7863	11.7611	11.6044	11.6887	11.7056
1417029_a_at	BB283676	Mm.44876	tripartite motif-containing 2	Trim2	6.79334	7.25364	7.09194	7.04285	7.49659	6.8484
1417030_at	NM_025864	Mm.236300	transmembrane protein 206	Tmem206	7.39587	7.38985	7.69591	7.81456	7.82067	7.70505
1417031_at	NM_025864	Mm.236300	transmembrane protein 206	Tmem206	6.15402	6.49564	6.92161	5.85771	6.42766	6.22714
1417032_at	AF296657	Mm.458125	ubiquitin-conjugating enzyme E2G 2	Ube2g2	9.46638	9.64911	9.47797	9.65428	9.36225	9.67263
1417033_at	AF296657	Mm.458125	ubiquitin-conjugating enzyme E2G 2	Ube2g2	5.80854	6.3637	6.40797	6.43581	6.68454	6.16783
1417034_at	NM_025960	Mm.44213	trafficking protein particle complex 6A	Trappc6a	8.74183	9.23065	8.83174	8.93072	8.62313	8.55585
1417035_at	BI134670	Mm.303924	SAC3 domain containing 1	Sac3d1	9.07511	9.25795	9.29877	9.51155	9.25902	9.44614
1417036_at	BI134670	Mm.303924	SAC3 domain containing 1	Sac3d1	3.20201	4.43924	5.61168	4.69129	5.26087	4.90255
1417037_at	NM_019716	Mm.29709	origin recognition complex, subunit 6-like (S. cerevisiae)	Orc6l	10.8844	10.667	10.4267	10.5877	10.3257	10.673
1417038_at	NM_017380	Mm.38450	septin 9	2015-09-10	9.78194	10.1242	9.94544	9.84186	9.70773	10.216
1417039_a_at	NM_025611	Mm.329078	cullin 7	Cul7	10.0804	10.3216	10.3315	10.5617	10.6064	10.7611
1417040_a_at	NM_016778	Mm.3295	BCL2-related ovarian killer protein	Bok	8.91541	8.65752	9.47422	9.17652	8.81479	9.61009
1417041_at	NM_009085	Mm.3458	polymerase (RNA) I polypeptide C	Polr1c	10.8523	10.4731	10.5438	10.4446	10.2666	10.1684
1417042_at	NM_008063	Mm.30087	solute carrier family 37 (glucose-6-phosphate transporter), member 4	Slc37a4	9.80727	9.8097	9.55727	9.47686	9.72476	9.64953
1417043_at	NM_008490	Mm.1593	lecithin cholesterol acyltransferase	Lcat	6.1639	5.62009	5.65077	5.926	5.98831	5.39008
1417044_at	NM_025304	Mm.260527	leucine carboxyl methyltransferase 1	Lcmt1	10.1215	10.0525	9.91622	9.80147	9.82553	10.0792
1417045_at	NM_007544	Mm.235081	BH3 interacting domain death agonist	Bid	9.00296	8.71603	8.68028	8.91269	8.8115	8.84487
1417046_at	NM_018879	Mm.11337	tumor suppressor candidate 4	Tusc4	9.67913	9.50931	9.73635	9.50751	9.29391	9.79112
1417047_at	AF269062	Mm.34171	prominin 2	Prom2	1.41935	1.96177	2.01375	0.971379	1.88502	2.79265
1417048_at	AF269062	Mm.34171	prominin 2	Prom2	4.75279	4.91207	5.20051	4.44842	4.48923	3.06333
1417049_at	AF069311	Mm.195461	Rh blood group, D antigen	Rhd	5.84839	5.95864	6.95624	6.0194	5.8017	5.41751
1417050_at	NM_026161	Mm.258993	C1q and tumor necrosis factor related protein 4	C1qtnf4	10.0331	10.283	10.1159	10.2076	10.1304	10.0934
1417051_at	NM_021543	Mm.390715	protocadherin 8	Pcdh8	9.4696	9.82903	10.107	9.94849	9.82113	10.7119
1417052_at	BC014783	Mm.21874	proteasome (prosome, macropain) subunit, beta type 3	Psmb3	12.5201	12.3619	11.7817	12.1103	12.0126	12.4005
1417053_at	AK010619	Mm.263862	prohibitin	Phb	10.2519	10.3152	9.80688	9.85172	9.75151	9.99252
1417054_a_at	NM_025323	Mm.102627	RIKEN cDNA 0610009D07 gene	0610009D07Rik	12.569	11.9838	12.031	12.2268	12.1101	12.2464
1417055_at	NM_025323	Mm.102627	RIKEN cDNA 0610009D07 gene	0610009D07Rik	12.7307	12.1371	11.921	12.3981	12.2161	12.3923
1417056_at	NM_011189	Mm.830	proteasome (prosome, macropain) 28 subunit, alpha	Psme1	10.8452	10.797	10.8202	10.9487	10.6922	10.9441
1417057_a_at	BC011499	Mm.295252	lysosomal-associated membrane protein 3 /// similar to peptidylprolyl isomerase D /// similar to peptidylprolyl isomerase D /// peptidylprolyl isomerase D (cyclophilin D)	Lamp3 /// LOC100043444 /// LOC100045251 /// Ppid	11.4798	11.3852	11.0126	11.2008	11.5365	11.0265
1417058_a_at	NM_025327	Mm.177991	keratinocyte associated protein 2	Krtcap2	10.3043	10.2415	10.1195	10.3184	10.2579	10.3291
1417059_at	NM_025327	Mm.177991	keratinocyte associated protein 2	Krtcap2	11.0069	11.038	10.6955	10.9447	10.7427	10.8953
1417060_at	NM_029632	Mm.46176	protein phosphatase 1, regulatory (inhibitor) subunit 11	Ppp1r11	9.32708	9.71942	9.41356	9.76236	9.6791	9.05524
1417061_at	AF226613	Mm.28756	solute carrier family 40 (iron-regulated transporter), member 1	Slc40a1	7.36019	6.70854	6.1104	7.1223	7.49474	6.15266
1417062_at	NM_026034	Mm.260782	armadillo repeat containing 10	Armc10	10.9462	11.0879	11.3037	11.1134	11.1621	11.5415
1417063_at	NM_009777	Mm.2570	complement component 1, q subcomponent, beta polypeptide	C1qb	8.27683	7.21913	6.86331	7.63141	7.66929	7.7739
1417064_at	NM_026365	Mm.2053	jagunal homolog 1 (Drosophila)	Jagn1	10.015	10.0276	9.85356	9.95172	9.9817	9.99834
1417065_at	NM_007913	Mm.181959	early growth response 1	Egr1	7.90532	8.63091	7.99613	9.33354	7.87704	8.50001
1417066_at	AK014605	Mm.38330	chaperone, ABC1 activity of bc1 complex like (S. pombe)	Cabc1	7.21086	7.57148	7.4414	7.20745	7.34544	7.13641
1417067_s_at	AK014605	Mm.38330	chaperone, ABC1 activity of bc1 complex like (S. pombe)	Cabc1	6.66319	6.75261	7.55028	7.13436	6.68118	7.7025
1417068_a_at	BC010191	Mm.277916	protein tyrosine phosphatase, non-receptor type 1	Ptpn1	10.1321	10.318	10.1667	10.3747	10.236	10.4663
1417069_a_at	BG228815	Mm.87312	glia maturation factor, beta	Gmfb	10.2676	8.48761	8.25321	9.99348	9.65529	7.53342
1417070_at	NM_133969	Mm.245297	cytochrome P450, family 4, subfamily v, polypeptide 3	Cyp4v3	5.33818	4.89321	5.96699	5.91523	5.70027	5.11816
1417071_s_at	NM_133969	Mm.245297	cytochrome P450, family 4, subfamily v, polypeptide 3	Cyp4v3	7.61148	7.00771	7.65958	7.50768	7.63838	7.06288
1417072_at	NM_008766	Mm.30090	solute carrier family 22 (organic anion transporter), member 6	Slc22a6	5.55563	2.85841	4.93571	3.48716	5.90075	4.2987
1417073_a_at	NM_021881	Mm.384135	quaking	Qk	10.7632	10.7598	11.3178	11.2423	11.185	10.6944
1417074_at	NM_007675	Mm.30300	carcinoembryonic antigen-related cell adhesion molecule 10	Ceacam10	4.59881	4.40131	7.34692	4.03118	4.44561	4.07839
1417075_at	NM_025591	Mm.422972	family with sequence similarity 136, member A	Fam136a	11.1916	10.9005	10.6841	10.8051	10.8018	10.2448
1417076_at	NM_027281	Mm.26654	fatty acid binding protein 9, testis	Fabp9	4.69772	2.63786	5.39814	4.77758	2.00646	2.60719
1417077_at	NM_007530	Mm.242379	B-cell receptor-associated protein 29	Bcap29	10.3902	9.9412	9.83678	9.9424	9.53074	9.77348
1417078_at	NM_025622	Mm.390793	lectin, galactose-binding, soluble 2	Lgals2	4.47769	2.72514	5.4207	3.66744	2.97782	5.30914
1417079_s_at	NM_025622	Mm.390793	lectin, galactose-binding, soluble 2	Lgals2	3.0106	3.63235	5.31859	4.85762	5.65257	2.52781
1417080_a_at	NM_012029	Mm.425568	ECSIT homolog (Drosophila)	Ecsit	8.75129	8.92301	9.04453	8.84627	8.75538	9.34467
1417081_a_at	BC004829	---	synaptogyrin 2	Syngr2	8.55115	8.37751	8.33257	8.9796	9.15134	8.57987
1417082_at	NM_130889	Mm.263913	acidic (leucine-rich) nuclear phosphoprotein 32 family, member B	Anp32b	12.3305	12.9506	13.2794	12.8312	12.8181	12.5722
1417083_at	NM_024171	Mm.20188	Sec61 beta subunit	Sec61b	12.7381	12.6092	12.3611	12.5307	12.7116	12.5653
1417084_at	NM_010124	Mm.259516	eukaryotic translation initiation factor 4E binding protein 2	Eif4ebp2	9.18922	9.77916	10.0974	9.56038	10.2659	9.59449
1417085_at	NM_030611	Mm.196666	aldo-keto reductase family 1, member C6	Akr1c6	2.80318	1.38643	2.68919	2.12689	1.61245	1.80226
1417086_at	BE688382	Mm.397111	platelet-activating factor acetylhydrolase, isoform 1b, subunit 1	Pafah1b1	10.3473	10.3105	10.0023	10.2823	10.2738	9.96989
1417087_at	BG074127	Mm.276271	golgi apparatus protein 1	Glg1	11.0185	11.4701	11.0672	10.8381	10.9665	11.3428
1417088_at	AW493043	Mm.22795	zinc finger protein 346	Zfp346	9.51562	9.87465	9.5161	9.71665	9.78145	9.56029
1417089_a_at	NM_009897	Mm.252145	creatine kinase, mitochondrial 1, ubiquitous	Ckmt1	8.07013	8.27086	7.10958	8.04155	7.7231	7.16181
1417090_at	NM_009037	Mm.4876	reticulocalbin 1	Rcn1	12.0122	11.5246	11.743	12.1183	11.9882	10.9717
1417091_at	NM_007700	Mm.3996	conserved helix-loop-helix ubiquitous kinase	Chuk	10.2136	10.2781	10.5324	10.2165	10.0118	9.57778
1417092_at	BC013446	Mm.3542	parathyroid hormone 1 receptor	Pth1r	6.91397	6.83329	7.1332	6.9117	6.82869	7.59834
1417093_a_at	NM_010364	Mm.10182	general transcription factor II H, polypeptide 4	Gtf2h4	7.98443	8.19872	7.78393	7.88589	8.34322	8.19539
1417094_at	NM_133348	Mm.296191	acyl-CoA thioesterase 7	Acot7	10.6907	10.9688	10.5135	10.8343	10.6606	10.526
1417095_a_at	NM_015765	Mm.89341	heat shock protein 14	Hspa14	7.62398	6.60577	7.49681	7.59131	7.58514	7.4714
1417096_at	NM_026041	Mm.289841	ribosomal RNA processing 15 homolog (S. cerevisiae)	Rrp15	9.45553	9.58546	9.29913	9.27629	9.78562	10.0968
1417097_at	NM_025297	Mm.192706	mitochondrial trans-2-enoyl-CoA reductase	Mecr	8.12531	8.25458	8.69257	8.20214	8.11586	8.3789
1417098_s_at	NM_025297	Mm.192706	mitochondrial trans-2-enoyl-CoA reductase	Mecr	7.67969	8.47075	8.491	8.19624	7.90057	7.28061
1417099_at	NM_133991	Mm.327529	FtsJ homolog 1 (E. coli) /// similar to Ftsj homolog	Ftsj1 /// LOC100044636	10.0572	10.0339	9.37088	9.57382	9.51192	9.67058
1417100_at	AV336016	Mm.11175	CD320 antigen	Cd320	10.2367	10.0661	9.85137	10.0302	9.77904	9.98906
1417101_at	BC004714	Mm.296181	heat shock protein 2	Hspa2	8.35521	8.66327	8.7981	8.54921	8.98955	8.19045
1417102_a_at	BC025155	Mm.28058	similar to NADH dehydrogenase (ubiquinone) 1 beta subcomplex, 5 /// NADH dehydrogenase (ubiquinone) 1 beta subcomplex, 5	LOC100046199 /// Ndufb5	12.8466	12.4044	12.2285	12.4309	12.4928	12.4496
1417103_at	NM_010027	Mm.298947	D-dopachrome tautomerase	Ddt	9.86894	10.0962	10.4663	10.1097	9.92586	10.2422
1417104_at	BC001999	Mm.20829	epithelial membrane protein 3	Emp3	7.09506	6.45233	7.05133	6.56198	5.73154	7.45665
1417105_at	NM_021502	Mm.38746	trafficking protein particle complex 2-like	Trappc2l	11.5298	11.379	10.941	11.1597	10.9269	10.9866
1417106_at	NM_025482	Mm.136648	tumor protein D52-like 2	Tpd52l2	10.756	10.7615	10.4862	10.3857	10.589	10.1174
1417107_at	NM_025482	Mm.136648	tumor protein D52-like 2	Tpd52l2	9.32632	9.34448	9.16291	9.12304	8.924	9.65591
1417108_at	NM_029091	Mm.279599	kinesin light chain 4	Klc4	9.40876	9.75519	9.25245	9.52297	9.70515	9.8026
1417109_at	BC005738	Mm.15801	tubulointerstitial nephritis antigen-like 1	Tinagl1	7.24354	5.62705	6.64777	7.8701	7.90004	5.28585
1417110_at	BB070019	Mm.117294	mannosidase 1, alpha	Man1a	7.17013	7.06611	6.80155	7.2927	7.13255	6.68239
1417111_at	BB070019	Mm.117294	mannosidase 1, alpha	Man1a	7.95106	7.98372	8.10352	8.6915	8.60154	7.83834
1417112_at	NM_024191	Mm.393247	ADP-ribosylation factor-like 2 binding protein	Arl2bp	11.1483	11.4699	11.846	11.6948	11.2989	11.9209
1417113_at	AF163665	Mm.321452	germ cell-less homolog 1 (Drosophila)	Gmcl1	10.1871	10.4278	10.4849	10.4498	10.4682	10.5091
1417114_at	AF163665	Mm.321452	germ cell-less homolog 1 (Drosophila)	Gmcl1	9.09059	9.38092	9.09823	9.33996	8.93273	9.37879
1417115_at	NM_009582	Mm.172897	mitogen-activated protein kinase kinase kinase 12	Map3k12	9.47695	10.1104	9.70652	9.71771	10.0437	9.42213
1417116_at	BG069516	Mm.274553	solute carrier family 6 (neurotransmitter transporter, creatine), member 8	Slc6a8	9.95965	10.0187	10.0326	10.1113	9.91042	10.6848
1417117_at	NM_024199	Mm.26944	cleavage stimulation factor, 3' pre-RNA, subunit 1	Cstf1	7.64985	7.79417	7.50356	7.18804	7.72249	7.15125
1417118_a_at	NM_019870	---	ARD1 homolog A, N-acetyltransferase (S. cerevisiae)	Ard1a	9.42237	9.79728	9.57165	9.59615	9.5366	9.70863
1417119_at	NM_024231	Mm.289471	zinc finger like protein 1	Zfpl1	8.20799	8.59404	8.7096	8.58719	8.27885	8.91909
1417120_at	NM_133873	Mm.250504	migration and invasion inhibitory protein	Miip	8.82129	8.02211	8.94812	7.76577	7.76356	8.73543
1417121_at	NM_008068	Mm.4915	gamma-aminobutyric acid (GABA) A receptor, subunit alpha 6	Gabra6	4.67617	4.30148	5.28139	4.24977	4.23166	4.58516
1417122_at	BC027242	Mm.282257	vav 3 oncogene	Vav3	7.8244	8.25199	8.36669	8.51415	8.41697	8.07137
1417123_at	BC027242	Mm.282257	vav 3 oncogene	Vav3	5.64822	6.67532	6.10244	5.81459	5.85214	5.24925
1417124_at	NM_019771	Mm.28919	destrin	Dstn	13.4799	13.2966	12.7968	13.0408	12.8373	13.0661
1417125_at	NM_016661	Mm.371964	S-adenosylhomocysteine hydrolase	Ahcy	11.1979	11.3273	10.9707	11.289	11.0898	11.0207
1417126_a_at	NM_026517	Mm.371630	ribosomal protein L22 like 1	Rpl22l1	13.7531	13.2558	12.7758	13.3812	13.295	12.9692
1417127_at	BC016426	Mm.256509	homeobox, msh-like 1	Msx1	6.07753	5.18277	5.95949	5.16997	5.37883	5.60427
1417128_at	NM_023320	Mm.458147	pleckstrin homology domain containing, family O member 1	Plekho1	9.95221	9.87596	9.59236	10.0931	9.97937	9.81285
1417129_a_at	U68384	Mm.247566	Meis homeobox 2	Meis2	11.2032	11.7396	11.4828	11.5968	11.8395	11.3594
1417130_s_at	NM_020581	Mm.196189	angiopoietin-like 4	Angptl4	6.44682	6.31841	4.29368	6.01719	5.67667	3.6467
1417131_at	C76119	Mm.307103	cell division cycle 25 homolog A (S. pombe)	Cdc25a	10.221	10.0718	10.0984	10.1147	10.1048	10.0616
1417132_at	C76119	Mm.307103	cell division cycle 25 homolog A (S. pombe)	Cdc25a	8.45404	8.997	8.97198	9.30361	9.02602	9.05177
1417133_at	NM_008885	Mm.1237	peripheral myelin protein 22	Pmp22	10.8584	10.6927	11.1634	11.0455	10.8246	10.6251
1417134_at	NM_009274	Mm.288728	serine/arginine-rich protein specific kinase 2	Srpk2	9.93218	9.73908	9.96192	10.1441	10.3459	10.1169
1417135_at	NM_009274	Mm.288728	serine/arginine-rich protein specific kinase 2	Srpk2	11.4768	11.6761	11.7271	11.5533	11.5755	11.6335
1417136_s_at	NM_009274	Mm.288728	serine/arginine-rich protein specific kinase 2	Srpk2	10.9091	11.0491	10.8795	10.9346	10.9215	10.7631
1417137_at	NM_030724	Mm.280895	uridine-cytidine kinase 2	Uck2	2.88398	4.8878	2.18662	1.88732	2.0337	2.2579
1417138_s_at	NM_025554	Mm.18579	polymerase (RNA) II (DNA directed) polypeptide E	Polr2e	10.739	10.8717	10.8257	10.7696	10.6448	11.4054
1417139_at	NM_025853	Mm.25410	DSN1, MIND kinetochore complex component, homolog (S. cerevisiae)	Dsn1	9.02888	8.96979	9.01441	8.75157	9.08313	9.08865
1417140_a_at	NM_008977	Mm.260433	protein tyrosine phosphatase, non-receptor type 2	Ptpn2	10.597	10.4799	10.4795	10.5493	10.4659	10.3479
1417141_at	NM_018738	Mm.33902	interferon gamma induced GTPase	Igtp	7.07127	6.64665	7.10818	6.82525	6.22329	6.28705
1417142_at	NM_024203	Mm.35039	family with sequence similarity 120, member B	Fam120b	8.92821	9.36907	8.57729	8.76601	9.15259	9.05128
1417143_at	U70622	Mm.4772	lysophosphatidic acid receptor 1	Lpar1	7.70755	7.28183	7.51201	7.75188	7.90099	7.62352
1417144_at	NM_134024	Mm.142348	tubulin, gamma 1	Tubg1	9.99293	10.2495	10.2113	10.4545	10.1462	10.5879
1417145_at	NM_133921	Mm.187453	nuclear transcription factor, X-box binding-like 1	Nfxl1	10.0507	9.87827	9.86765	9.81586	10.0289	10.1091
1417146_at	NM_026423	Mm.278085	methylthioribose-1-phosphate isomerase homolog (S. cerevisiae)	Mri1	8.06375	8.69283	9.10337	8.65057	8.00868	8.81742
1417147_at	NM_019833	Mm.279863	family with sequence similarity 69, member B	Fam69b	8.9722	9.18238	9.16002	9.40889	9.06242	9.46248
1417148_at	NM_008809	Mm.4146	platelet derived growth factor receptor, beta polypeptide	Pdgfrb	5.13036	5.75887	5.98684	5.84125	5.21595	5.75158
1417149_at	NM_011031	Mm.3705	procollagen-proline, 2-oxoglutarate 4-dioxygenase (proline 4-hydroxylase), alpha II polypeptide	P4ha2	7.41771	7.13109	7.14397	7.3211	7.1293	6.76235
1417150_at	NM_010484	Mm.300318	solute carrier family 6 (neurotransmitter transporter, serotonin), member 4	Slc6a4	6.49269	6.95116	6.47696	6.9896	5.96307	6.18236
1417151_a_at	NM_008747	Mm.281715	neurotensin receptor 2	Ntsr2	6.27989	6.58321	6.39872	5.96415	6.89451	5.77125
1417152_at	NM_026495	Mm.131074	nucleus accumbens associated 2, BEN and BTB (POZ) domain containing	Nacc2	6.57209	6.5122	7.57976	6.63615	7.10521	6.73244
1417153_at	NM_026495	Mm.131074	nucleus accumbens associated 2, BEN and BTB (POZ) domain containing	Nacc2	4.81406	5.81177	6.28084	5.25927	5.69252	5.81999
1417154_at	NM_011398	Mm.34953	solute carrier family 25 (mitochondrial carrier, brain), member 14	Slc25a14	9.71394	9.09087	9.43008	9.4352	9.33909	10.0735
1417155_at	BC005453	Mm.16469	v-myc myelocytomatosis viral related oncogene, neuroblastoma derived (avian)	Mycn	11.4949	11.3512	11.616	11.8124	11.3481	11.4849
1417156_at	NM_008471	Mm.439699	keratin 19	Krt19	5.56025	5.58999	4.74817	4.36897	5.40328	5.83527
1417157_at	BC002227	Mm.29317	ARP10 actin-related protein 10 homolog (S. cerevisiae)	Actr10	11.7955	11.4174	11.5105	11.5739	11.5041	11.5116
1417158_at	BB238025	Mm.100116	ZXD family zinc finger C	Zxdc	6.59719	7.04456	6.3988	6.84455	6.80589	6.40105
1417159_at	BB238025	Mm.100116	ZXD family zinc finger C	Zxdc	6.64622	6.52925	4.02107	6.47695	6.67127	6.21383
1417160_s_at	NM_007969	Mm.1650	extracellular proteinase inhibitor	Expi	7.32728	3.75073	1.907	5.27619	4.4816	3.23853
1417161_at	NM_026373	Mm.29609	CDK2-associated protein 2	Cdk2ap2	10.0017	10.308	9.49509	9.82096	9.91555	9.25198
1417162_at	BC004752	Mm.261182	transmembrane BAX inhibitor motif containing 1	Tmbim1	7.23671	6.54513	7.38401	7.02667	6.77345	6.94884
1417163_at	NM_022019	Mm.404024	dual specificity phosphatase 10	Dusp10	5.40187	5.63907	6.24832	4.27286	4.85882	3.1864
1417164_at	NM_022019	Mm.404024	dual specificity phosphatase 10	Dusp10	7.68649	8.01977	7.70799	8.04011	7.83483	8.1818
1417165_at	NM_010773	Mm.322	methyl-CpG binding domain protein 2	Mbd2	9.77926	9.75816	9.73364	9.91981	9.88959	9.87092
1417166_at	NM_133948	Mm.105331	PC4 and SFRS1 interacting protein 1	Psip1	12.9285	13.0381	12.8596	12.95	13.0017	12.6641
1417167_at	NM_138586	Mm.27853	exosome component 5	Exosc5	8.96457	8.72171	9.03616	9.00643	9.15368	8.94538
1417168_a_at	AI553394	Mm.272770	ubiquitin specific peptidase 2	Usp2	8.27406	8.46095	9.0328	8.61174	8.52973	9.14046
1417169_at	AI553394	Mm.272770	ubiquitin specific peptidase 2	Usp2	8.217	8.29498	8.8467	8.61753	8.80661	9.36719
1417170_at	NM_033322	Mm.378263	leucine zipper transcription factor-like 1	Lztfl1	11.2035	10.8871	10.5486	10.6952	10.8932	10.7303
1417171_at	NM_010583	Mm.339927	IL2-inducible T-cell kinase	Itk	4.06131	3.27012	2.29836	2.44016	4.69791	0.783467
1417172_at	BC008238	Mm.38261	ubiquitin-conjugating enzyme E2L 6	Ube2l6	4.72942	4.70105	4.94056	5.56127	5.38291	5.54836
1417173_at	BC013534	Mm.4068	activating transcription factor 6 beta	Atf6b	8.48854	8.6561	8.63749	8.91067	8.46073	8.41536
1417174_at	NM_025464	Mm.41451	transmembrane protein 218	Tmem218	9.63436	9.33173	9.59464	9.32797	9.15266	9.45757
1417175_at	BE952001	Mm.30199	casein kinase 1, epsilon	Csnk1e	11.3592	11.7609	11.7298	11.5295	11.3226	11.6635
1417176_at	BE952001	Mm.30199	casein kinase 1, epsilon	Csnk1e	11.3022	11.3892	11.4854	11.6504	11.4143	11.8165
1417177_at	NM_016905	Mm.2820	galactokinase 1	Galk1	10.3348	10.277	9.55726	10.2269	9.90747	9.24045
1417178_at	NM_016867	Mm.97	GIPC PDZ domain containing family, member 2	Gipc2	7.8343	7.32169	7.56518	7.62666	7.16637	7.22009
1417179_at	NM_019571	Mm.31927	tetraspanin 5	Tspan5	8.95136	9.07991	8.99303	9.39667	8.89703	9.14575
1417180_at	NM_008794	Mm.3255	proprotein convertase subtilisin/kexin type 7	Pcsk7	9.10676	9.03766	9.25323	8.93696	8.89344	9.15766
1417181_a_at	AV213603	Mm.4651	kinesin-associated protein 3	Kifap3	9.90516	10.2365	9.78173	9.87191	10.0453	9.35736
1417182_at	C77509	Mm.477493	DnaJ (Hsp40) homolog, subfamily A, member 2	Dnaja2	9.30656	9.16801	9.36297	9.26187	9.07457	9.85112
1417183_at	C77509	Mm.477493	DnaJ (Hsp40) homolog, subfamily A, member 2	Dnaja2	10.5352	10.6159	10.3802	10.505	10.4152	10.4098
1417184_s_at	BC027434	Mm.288567	hemoglobin, beta adult major chain /// hemoglobin, beta adult minor chain	Hbb-b1 /// Hbb-b2	13.5015	10.8172	9.70621	13.0025	11.0323	11.2982
1417185_at	BC002070	Mm.425949	lymphocyte antigen 6 complex, locus A	Ly6a	6.27939	4.87201	5.11476	6.05093	6.13414	5.86378
1417186_at	AI551201	Mm.319512	ubiquitin-conjugating enzyme E2K (UBC1 homolog, yeast)	Ube2k	12.0778	12.1937	12.0932	11.9187	12.1594	12.2877
1417187_at	AI551201	Mm.319512	ubiquitin-conjugating enzyme E2K (UBC1 homolog, yeast)	Ube2k	2.46589	4.62177	4.41669	2.38853	3.25188	2.87643
1417188_s_at	AI551201	Mm.319512	ubiquitin-conjugating enzyme E2K (UBC1 homolog, yeast)	Ube2k	7.70405	7.42778	7.99803	7.81934	7.83191	7.82
1417189_at	NM_011190	Mm.371573	proteasome (prosome, macropain) 28 subunit, beta	Psme2	10.5365	10.1563	9.95558	10.2496	10.0258	10.2215
1417190_at	AW989410	Mm.202727	nicotinamide phosphoribosyltransferase	Nampt	9.22552	9.41786	9.07884	9.01721	9.34656	9.21282
1417191_at	NM_013760	Mm.27432	DnaJ (Hsp40) homolog, subfamily B, member 9	Dnajb9	10.2468	10.482	10.4414	10.5651	10.6082	10.5753
1417192_at	NM_138599	Mm.213292	translocase of outer mitochondrial membrane 70 homolog A (yeast)	Tomm70a	10.0634	9.75987	10.1019	10.6376	10.1971	10.0899
1417193_at	NM_013671	Mm.290876	superoxide dismutase 2, mitochondrial	Sod2	10.8606	10.7684	10.8716	10.8331	10.5376	10.6788
1417194_at	NM_013671	Mm.290876	superoxide dismutase 2, mitochondrial	Sod2	5.65442	6.07481	6.08447	5.57655	6.65653	5.21536
1417195_at	NM_133791	Mm.235074	WW, C2 and coiled-coil domain containing 2	Wwc2	7.61241	7.57958	7.51672	8.11084	7.73656	7.69077
1417196_s_at	NM_133791	Mm.235074	WW, C2 and coiled-coil domain containing 2	Wwc2	7.78494	7.42333	8.15137	8.47845	8.25731	7.99195
1417197_at	NM_133791	Mm.235074	WW, C2 and coiled-coil domain containing 2	Wwc2	5.0738	4.22467	5.64752	5.91927	3.69042	6.16214
1417198_at	NM_133791	Mm.235074	WW, C2 and coiled-coil domain containing 2	Wwc2	4.05018	4.44651	3.91796	2.00958	2.95943	0.822939
1417199_at	AK007779	Mm.393140	transmembrane protein 183A	Tmem183a	10.2446	10.0194	9.89102	10.3034	10.2408	10.3857
1417200_at	AK007779	Mm.393140	transmembrane protein 183A	Tmem183a	10.0351	10.1472	9.80604	10.0008	9.84352	9.6843
1417201_at	BI202534	Mm.248652	5'-nucleotidase, cytosolic II	Nt5c2	8.67865	8.79784	9.05756	9.03379	8.75584	9.00734
1417202_s_at	NM_011666	Mm.277626	ubiquitin-like modifier activating enzyme 3	Uba3	11.2265	11.0784	11.1827	11.1158	11.4129	11.0147
1417203_at	BC010592	Mm.29553	ethylmalonic encephalopathy 1	Ethe1	7.6727	7.96902	7.55054	7.66212	7.91003	7.57109
1417204_at	AJ278133	Mm.181880	KDEL (Lys-Asp-Glu-Leu) endoplasmic reticulum protein retention receptor 2	Kdelr2	11.6756	11.926	12.0267	11.9781	11.8478	12.1447
1417205_at	AJ278133	Mm.181880	KDEL (Lys-Asp-Glu-Leu) endoplasmic reticulum protein retention receptor 2	Kdelr2	8.8927	9.27628	9.23759	9.162	8.9834	9.58786
1417206_at	NM_009478	Mm.46484	uroporphyrinogen decarboxylase	Urod	9.87806	9.74543	9.98936	9.84054	9.69272	9.79471
1417207_at	BF466091	Mm.5114	dishevelled 2, dsh homolog (Drosophila)	Dvl2	8.3018	8.76563	8.93741	9.0265	8.88857	9.17574
1417208_at	NM_008537	Mm.2787	alpha-methylacyl-CoA racemase	Amacr	5.31919	8.09719	8.07857	7.62517	8.11469	8.26123
1417209_at	NM_021372	Mm.339676	SERTA domain containing 2	Sertad2	8.6429	8.60353	8.59927	8.43553	8.88113	8.52535
1417210_at	NM_012011	Mm.250909	eukaryotic translation initiation factor 2, subunit 3, structural gene Y-linked	Eif2s3y	2.86173	10.601	4.12991	2.2687	2.84657	1.2122
1417211_a_at	NM_023483	Mm.171374	RIKEN cDNA 1110032A03 gene /// hypothetical protein LOC100048251	1110032A03Rik /// LOC100048251	10.6608	10.0923	9.90471	10.2219	10.1358	9.88917
1417212_at	NM_026633	Mm.328870	RIKEN cDNA 9530058B02 gene	9530058B02Rik	7.43295	7.33733	7.00956	7.47404	7.37945	7.21865
1417213_a_at	BB706030	Mm.139926	RNA binding motif protein 6	Rbm6	9.96511	10.4642	9.61085	9.62228	10.0817	9.42963
1417214_at	BB121269	Mm.246753	RAB27b, member RAS oncogene family	Rab27b	6.64455	6.8417	6.66245	6.59302	7.06831	5.67695
1417215_at	BB121269	Mm.246753	RAB27b, member RAS oncogene family	Rab27b	5.52244	5.22454	2.6065	5.01402	3.71235	1.71178
1417216_at	NM_138606	Mm.347478	proviral integration site 2	Pim2	7.88179	8.26122	8.24884	8.171	8.12963	8.09796
1417217_at	NM_013779	Mm.45207	melanoma antigen, family L, 2	Magel2	7.74327	7.75404	8.32951	7.9397	8.02694	8.21478
1417218_at	NM_133746	Mm.31663	calcium homeostasis modulator 2	Calhm2	5.95775	5.67955	6.20216	5.70078	5.58513	5.85549
1417219_s_at	NM_025284	Mm.436717	thymosin, beta 10	Tmsb10	13.1265	13.0765	12.9033	13.2924	13.3471	12.9115
1417220_at	NM_010176	Mm.3798	fumarylacetoacetate hydrolase	Fah	7.91364	8.67776	8.59586	8.15275	8.23281	7.89049
1417221_at	BC008595	Mm.261045	protein phosphatase 1A, magnesium dependent, alpha isoform	Ppm1a	4.69363	5.72632	4.831	5.47637	5.13223	5.47143
1417222_a_at	NM_133739	Mm.283293	transmembrane protein 123	Tmem123	10.0077	9.23382	10.491	10.0363	10.2393	9.48709
1417223_at	NM_027353	Mm.28050	CD2 antigen (cytoplasmic tail) binding protein 2	Cd2bp2	10.5509	10.6374	10.934	10.9346	10.4556	11.0838
1417224_a_at	NM_027353	Mm.28050	CD2 antigen (cytoplasmic tail) binding protein 2	Cd2bp2	7.25914	7.26756	7.1625	7.31373	7.60091	7.12211
1417225_at	NM_022992	Mm.291014	ADP-ribosylation factor-like 6 interacting protein 5	Arl6ip5	9.515	10.4198	10.169	9.30748	10.0233	9.8239
1417226_at	NM_013907	Mm.254739	F-box and WD-40 domain protein 4	Fbxw4	9.01663	9.00066	8.90099	8.9048	8.80773	8.93808
1417227_at	NM_023644	Mm.249016	methylcrotonoyl-Coenzyme A carboxylase 1 (alpha)	Mccc1	9.45294	9.2594	9.51383	9.25117	9.4655	9.58078
1417228_at	AF084459	Mm.6221	calpain 1	Capn1	6.33357	6.38146	4.3589	6.39658	6.32155	5.79889
1417229_at	AF084459	Mm.6221	calpain 1	Capn1	3.74814	4.18203	3.55374	2.62645	2.87021	1.72787
1417230_at	NM_023884	Mm.28376	Ral GEF with PH domain and SH3 binding motif 2	Ralgps2	8.76942	8.84393	9.22658	8.76805	8.85516	9.06018
1417231_at	NM_016675	Mm.117068	claudin 2	Cldn2	4.86925	5.68894	5.20846	5.43522	4.03055	5.49559
1417232_at	NM_016675	Mm.117068	claudin 2	Cldn2	4.33346	3.83174	5.95956	4.75398	6.35416	5.62972
1417233_at	NM_133928	Mm.41622	coiled-coil-helix-coiled-coil-helix domain containing 4	Chchd4	10.3373	10.2781	10.2403	10.285	10.1537	10.1556
1417234_at	NM_008606	Mm.4561	matrix metallopeptidase 11	Mmp11	8.5374	8.12454	8.82627	8.44249	8.24152	8.62199
1417235_at	BM234719	Mm.18526	EH-domain containing 3	Ehd3	8.63926	8.80948	8.98306	9.16305	8.87371	9.07723
1417236_at	BM234719	Mm.18526	EH-domain containing 3	Ehd3	8.46438	8.59516	8.69335	8.48632	8.57646	8.16981
1417237_at	NM_008876	Mm.260177	phospholipase D2	Pld2	6.81869	7.03564	6.48636	7.06711	7.01455	7.34523
1417238_at	NM_007968	Mm.142822	Ewing sarcoma breakpoint region 1	Ewsr1	9.98409	10.5226	10.2525	10.2189	10.3811	10.9555
1417239_at	BC002162	Mm.12481	centrin 3	Cetn3	13.3765	12.8464	12.3673	12.981	12.8529	12.8542
1417240_at	NM_011777	Mm.282303	zyxin	Zyx	9.20398	9.54836	9.69913	9.66336	9.37934	9.50327
1417241_at	NM_025275	Mm.291901	archaelysin family metallopeptidase 2	Amz2	10.1203	10.6274	9.99935	9.98399	10.0395	9.36808
1417242_at	NM_138669	Mm.197555	eukaryotic translation initiation factor 4A, isoform 3	Eif4a3	11.3171	11.5251	11.854	11.5948	11.4511	11.9743
1417243_at	NM_028221	Mm.250425	RIKEN cDNA 2310065K24 gene	2310065K24Rik	10.7176	10.9603	10.9609	10.98	10.6864	11.1784
1417244_a_at	NM_016850	Mm.3233	interferon regulatory factor 7	Irf7	5.98355	5.03764	5.60437	6.3403	5.60527	3.30309
1417245_at	NM_021434	Mm.275411	G protein-coupled receptor 180	Gpr180	10.1893	9.68755	9.97773	10.035	9.59363	10.3203
1417246_at	NM_007376	Mm.260144	pregnancy zone protein	Pzp	2.19612	0.601213	3.15809	1.3494	2.82995	1.7766
1417247_at	NM_133818	Mm.28817	expressed sequence AI597479	AI597479	10.0135	10.0074	9.88021	9.96054	9.99417	10.1052
1417248_at	NM_009067	Mm.17009	ralA binding protein 1	Ralbp1	10.128	10.276	10.3299	10.2806	10.2558	10.2315
1417249_at	NM_017401	Mm.260194	polymerase (DNA directed), mu	Polm	7.57852	7.6299	8.12532	7.92976	7.67115	7.95484
1417250_at	NM_013916	Mm.477797	ring finger protein, LIM domain interacting	Rlim	10.7453	10.4797	10.527	10.58	10.4408	10.395
1417251_at	NM_023245	Mm.253736	palmdelphin	Palmd	6.6322	6.94222	7.30044	6.61045	6.74489	7.44549
1417252_at	NM_015807	Mm.390379	5',3'-nucleotidase, cytosolic	Nt5c	9.78631	9.55327	9.71027	9.26237	9.41135	9.58371
1417253_at	NM_013522	Mm.217312	FSHD region gene 1	Frg1	11.2067	10.9426	11.1056	10.8574	11.1627	11.3115
1417254_at	NM_021343	Mm.172679	spermatogenesis associated 5	Spata5	8.56067	8.71129	8.22954	8.43008	8.52188	8.06199
1417255_at	NM_134126	Mm.32802	intraflagellar transport 140 homolog (Chlamydomonas)	Ift140	9.39813	9.70812	9.47294	9.53395	9.6146	9.99767
1417256_at	NM_008607	Mm.5022	matrix metallopeptidase 13	Mmp13	4.54909	3.27801	1.27248	4.59205	3.39747	2.3388
1417257_at	BC006872	Mm.236017	carboxyl ester lipase	Cel	5.4887	2.32098	5.00944	5.21691	4.41804	5.29345
1417258_at	NM_007637	Mm.282158	chaperonin containing Tcp1, subunit 5 (epsilon)	Cct5	13.1114	12.9687	12.7949	12.7994	12.7193	12.8156
1417259_a_at	NM_009798	Mm.2945	capping protein (actin filament) muscle Z-line, beta	Capzb	10.4512	10.5638	10.5152	10.2952	10.2522	10.6938
1417260_at	NM_133671	Mm.360389	U2 small nuclear ribonucleoprotein auxiliary factor (U2AF) 2	U2af2	10.5949	11.0349	10.8906	10.9174	10.9092	10.9759
1417261_at	NM_134012	Mm.210334	mbt domain containing 1	Mbtd1	10.5368	10.6001	10.4513	10.5348	10.601	10.3268
1417262_at	M94967	Mm.292547	prostaglandin-endoperoxide synthase 2	Ptgs2	0.0790964	2.14281	2.98513	2.63905	1.16688	2.64362
1417263_at	M94967	Mm.292547	prostaglandin-endoperoxide synthase 2	Ptgs2	0.248053	-0.479575	3.80774	0.271999	2.1205	1.43198
1417264_at	AK014348	Mm.290142	coenzyme Q5 homolog, methyltransferase (yeast)	Coq5	8.58118	9.21977	8.90141	8.79277	8.82662	8.71041
1417265_s_at	AK014348	Mm.290142	coenzyme Q5 homolog, methyltransferase (yeast)	Coq5	8.28262	8.44066	8.32119	8.04278	7.94999	8.35892
1417266_at	BC002073	Mm.137	chemokine (C-C motif) ligand 6	Ccl6	6.14197	4.29511	2.06944	5.30463	4.17189	5.63624
1417267_s_at	NM_024169	Mm.30729	FK506 binding protein 11	Fkbp11	6.17232	5.07209	5.62065	5.83411	4.72174	5.61343
1417268_at	NM_009841	Mm.3460	CD14 antigen	Cd14	2.00529	2.18977	2.68089	3.78865	5.31686	2.85862
1417269_at	NM_130860	Mm.27557	cyclin-dependent kinase 9 (CDC2-related kinase)	Cdk9	11.8969	11.9762	12.1385	12.083	12.121	12.4696
1417270_at	NM_021312	Mm.281079	WD repeat domain 12	Wdr12	8.13776	8.4783	8.0044	7.55966	8.52074	8.19187
1417271_a_at	NM_007932	Mm.225297	endoglin	Eng	6.58275	6.99346	7.69071	7.2446	7.35639	6.951
1417272_at	NM_026667	Mm.258545	family with sequence similarity 114, member A1	Fam114a1	7.37798	7.06903	8.39371	7.23529	7.3324	6.99981
1417273_at	NM_013743	Mm.235547	pyruvate dehydrogenase kinase, isoenzyme 4	Pdk4	3.44894	4.26754	5.87083	5.48144	5.31612	4.42419
1417274_at	NM_015782	Mm.386890	small nuclear ribonucleoprotein polypeptide A	Snrpa	10.9693	11.2426	11.0031	11.2058	10.8123	10.9622
1417275_at	NM_010762	Mm.39040	myelin and lymphocyte protein, T-cell differentiation protein	Mal	1.7107	1.12307	1.83347	3.18672	0.995659	1.27832
1417276_at	NM_008807	Mm.439742	tubby-like protein 2	Tulp2	0.770839	1.96757	1.54372	4.81857	3.95249	1.33394
1417277_at	NM_024442	Mm.30504	cytochrome P450, family 4, subfamily f, polypeptide 16	Cyp4f16	8.29634	8.56749	8.45072	8.2817	7.85201	8.25318
1417278_a_at	NM_027280	Mm.30219	naked cuticle 1 homolog (Drosophila)	Nkd1	7.23496	8.22698	8.03401	8.16007	7.75759	7.80146
1417279_at	NM_010585	Mm.227912	inositol 1,4,5-triphosphate receptor 1	Itpr1	6.85589	6.7904	7.36857	7.39304	6.95672	7.28796
1417280_at	NM_009198	Mm.2656	solute carrier family 17 (sodium phosphate), member 1	Slc17a1	5.22301	1.85419	5.66442	5.19797	5.31411	4.90579
1417281_a_at	NM_011985	Mm.29373	matrix metallopeptidase 23	Mmp23	1.14121	1.61194	2.15682	1.65227	2.59579	2.03721
1417282_at	NM_011985	Mm.29373	matrix metallopeptidase 23	Mmp23	3.07065	3.60663	4.07495	5.03651	1.19507	2.96238
1417283_at	NM_011838	Mm.257067	Ly6/neurotoxin 1	Lynx1	5.17433	4.82505	7.1844	5.89867	6.03601	5.83982
1417284_at	NM_133841	Mm.270866	mitogen-activated protein kinase associated protein 1	Mapkap1	10.0575	9.90696	10.5352	10.2958	10.1546	10.0597
1417285_a_at	NM_026614	Mm.275780	NADH dehydrogenase (ubiquinone) 1 alpha subcomplex, 5	Ndufa5	12.0375	11.7866	11.467	11.762	11.6578	11.896
1417286_at	NM_026614	Mm.275780	NADH dehydrogenase (ubiquinone) 1 alpha subcomplex, 5	Ndufa5	11.8763	11.2863	10.9895	11.4775	11.2017	11.6429
1417287_at	NM_010376	Mm.277327	histocompatibility 13	H13	9.52309	9.56464	10.2128	9.72287	9.77063	10.4486
1417288_at	NM_031257	Mm.393180	pleckstrin homology domain-containing, family A (phosphoinositide binding specific) member 2	Plekha2	8.1209	8.34538	8.50932	8.44974	8.65993	7.95672
1417289_at	NM_031257	Mm.393180	pleckstrin homology domain-containing, family A (phosphoinositide binding specific) member 2	Plekha2	6.30036	5.79672	5.44547	5.07427	5.98646	5.11472
1417290_at	NM_029796	Mm.348025	leucine-rich alpha-2-glycoprotein 1	Lrg1	1.92561	2.28297	2.03838	4.27651	2.31365	2.56701
1417291_at	L26349	Mm.1258	tumor necrosis factor receptor superfamily, member 1a	Tnfrsf1a	8.22039	8.44074	8.57987	8.78348	8.41363	8.56634
1417292_at	NM_008330	---	interferon gamma inducible protein 47	Ifi47	1.21389	3.22008	1.48606	4.59647	2.75433	1.24901
1417293_at	NM_015818	Mm.213566	heparan sulfate 6-O-sulfotransferase 1 /// similar to heparan sulfate 6-sulfotransferase 1	Hs6st1 /// LOC100047260	9.20112	8.96829	9.07334	8.8886	9.01475	9.23903
1417294_at	NM_025337	Mm.287397	aldo-keto reductase family 7, member A5 (aflatoxin aldehyde reductase)	Akr7a5	9.12922	9.49005	9.1402	9.53881	9.44841	9.23553
1417295_at	NM_054081	Mm.212577	metastasis associated 1	Mta1	10.6459	10.8065	10.916	10.9673	10.5708	11.0299
1417296_at	NM_007497	Mm.676	activating transcription factor 1	Atf1	10.4982	10.7858	10.7734	10.7119	10.6993	10.9478
1417297_at	NM_080553	Mm.458106	inositol 1,4,5-triphosphate receptor 3	Itpr3	5.91946	5.77288	6.63327	6.21928	3.84828	6.82364
1417298_at	BC027422	Mm.22758	emopamil binding protein-like	Ebpl	11.7367	12.0654	11.0511	11.7234	11.5845	11.0146
1417299_at	NM_010892	Mm.33773	NIMA (never in mitosis gene a)-related expressed kinase 2	Nek2	9.05752	8.91491	9.04737	8.97515	9.24688	9.32133
1417300_at	NM_133888	Mm.287187	sphingomyelin phosphodiesterase, acid-like 3B	Smpdl3b	5.85745	4.65358	5.96155	5.67641	5.5886	5.35189
1417301_at	NM_008056	Mm.4769	frizzled homolog 6 (Drosophila)	Fzd6	7.51583	7.46732	8.77872	8.51598	8.85071	8.11234
1417302_at	NM_054048	Mm.283859	REST corepressor 2	Rcor2	10.4727	10.3529	10.3873	10.7036	10.5877	10.7468
1417303_at	NM_138656	Mm.28146	mevalonate (diphospho) decarboxylase	Mvd	8.1075	8.67394	8.65545	8.72385	8.54301	8.79669
1417304_at	NM_009893	Mm.20457	chordin	Chrd	7.09449	6.7483	6.98177	6.80078	5.71539	6.88938
1417305_at	NM_007463	Mm.275397	SPEG complex locus	Speg	8.38458	8.20605	7.85602	8.33179	7.64088	8.0656
1417306_at	NM_018793	Mm.20249	tyrosine kinase 2	Tyk2	8.24376	8.13972	8.38316	8.46477	8.56319	8.37408
1417307_at	NM_007868	Mm.275608	dystrophin, muscular dystrophy	Dmd	9.66237	9.48626	9.136	9.53397	9.5103	9.41047
1417308_at	NM_011099	Mm.326167	pyruvate kinase, muscle	Pkm2	12.9666	13.2017	12.3616	12.8781	12.6653	12.7977
1417309_at	AV174616	Mm.323595	transducer of ERBB2, 2	Tob2	9.22176	9.31897	8.99127	9.42878	9.31896	9.04147
1417310_at	AV174616	Mm.323595	transducer of ERBB2, 2	Tob2	9.61107	9.90925	9.59843	9.86666	9.77575	9.40334
1417311_at	NM_024223	Mm.133825	cysteine rich protein 2	Crip2	10.3719	10.9298	10.9511	10.8514	10.4442	11.1935
1417312_at	AK004853	Mm.55143	dickkopf homolog 3 (Xenopus laevis)	Dkk3	12.563	12.7061	13.2064	12.6209	12.8423	13.3641
1417313_at	NM_025349	Mm.379101	LSM7 homolog, U6 small nuclear RNA associated (S. cerevisiae)	Lsm7	10.0496	9.79641	9.87033	9.61605	9.89567	9.92485
1417314_at	NM_008198	Mm.653	complement factor B	Cfb	5.24535	2.97442	4.40025	5.30602	3.55843	3.91327
1417315_at	BG864756	Mm.194811	GRIP1 associated protein 1	Gripap1	9.28129	9.37852	9.60267	9.36465	9.23739	9.70736
1417316_at	NM_025790	Mm.2125	acyl-CoA thioesterase 13	Acot13	10.7392	10.4084	9.62942	10.2	10.1729	10.0281
1417317_s_at	NM_021338	Mm.19355	ribosomal protein L35a pseudogene /// predicted gene 10247 /// ribosomal protein L35a pseudogene /// ribosomal protein L35a pseudogene /// INO80 homolog (S. cerevisiae) /// similar to ribosomal protein L35a /// ribosomal protein L35a pseudogene /// ribosomal protein L35A	Gm10213 /// Gm10247 /// Gm10296 /// Gm15434 /// Ino80 /// LOC100046034 /// mCG_133520 /// Rpl35a	14.3476	14.088	13.9071	14.069	14.0768	14.2463
1417318_at	AB060589	Mm.248788	deleted in bladder cancer 1 (human)	Dbc1	7.28448	8.10557	7.47661	7.84851	8.03368	7.20545
1417319_at	NM_021495	Mm.328072	poliovirus receptor-related 3	Pvrl3	9.43141	8.6245	8.53625	9.05965	9.28396	8.57109
1417320_at	NM_024478	Mm.21535	GrpE-like 1, mitochondrial	Grpel1	11.6584	11.2684	10.983	11.139	11.1563	10.7255
1417321_at	NM_138590	Mm.331576	zinc finger, CCHC domain containing 7	Zcchc7	11.2312	11.0427	10.9333	10.8127	11.1254	10.7194
1417322_at	NM_133964	Mm.294975	deoxyhypusine hydroxylase/monooxygenase	Dohh	8.9121	8.67421	8.81119	8.98905	8.68586	9.20822
1417323_at	NM_019976	Mm.389499	proline/serine-rich coiled-coil 1	Psrc1	10.4333	10.3649	10.3068	10.2792	10.3557	10.1833
1417324_at	NM_008641	Mm.9287	microtubule associated serine/threonine kinase 2	Mast2	10.2161	10.4048	10.2577	10.4082	10.3677	10.8229
1417325_at	NM_009771	Mm.119717	beta-transducin repeat containing protein	Btrc	6.12251	6.48203	6.94346	6.9456	6.25167	7.22412
1417326_a_at	NM_025389	Mm.21645	anaphase promoting complex subunit 11	Anapc11	12.509	12.653	11.5007	12.1976	12.3937	12.1803
1417327_at	NM_016900	Mm.396075	caveolin 2	Cav2	6.7744	6.86349	5.69634	7.17916	6.4458	5.73373
1417328_at	NM_007948	Mm.280913	excision repair cross-complementing rodent repair deficiency, complementation group 1	Ercc1	9.19607	9.31919	9.31834	9.239	9.19622	9.12045
1417329_at	NM_018824	Mm.103581	solute carrier family 23 (nucleobase transporters), member 2	Slc23a2	8.0922	7.27798	7.46743	7.9767	7.88951	8.54805
1417330_at	NM_018824	Mm.103581	solute carrier family 23 (nucleobase transporters), member 2	Slc23a2	5.15481	5.4475	4.52155	5.8847	5.86865	5.66133
1417331_a_at	NM_019665	Mm.392505	ADP-ribosylation factor-like 6	Arl6	12.6759	12.6124	12.0313	12.6251	12.7463	12.4783
1417332_at	BC004654	Mm.102	regulatory factor X, 2 (influences HLA class II expression)	Rfx2	7.50678	7.85046	8.16866	7.38108	7.89108	8.17101
1417333_at	NM_133914	Mm.290655	RAS p21 protein activator 4	Rasa4	8.79891	8.94247	8.66428	8.80164	8.50736	8.74626
1417334_at	BC022681	Mm.440064	serine/threonine kinase 19	Stk19	8.82794	8.58491	8.77843	8.83425	8.53991	8.97579
1417335_at	NM_017465	Mm.271634	sulfotransferase family, cytosolic, 2B, member 1	Sult2b1	2.30004	1.20976	1.58209	2.38721	1.54597	2.4484
1417336_a_at	NM_013757	Mm.38674	synaptotagmin-like 4	Sytl4	3.95661	3.4604	5.36903	4.52199	4.06984	4.84181
1417337_at	U03487	Mm.240051	erythrocyte protein band 4.2	Epb4.2	0.312981	-0.0110581	4.16856	-0.997771	3.56729	4.3154
1417338_at	U03487	Mm.240051	erythrocyte protein band 4.2	Epb4.2	0.398791	1.80788	2.60868	2.93563	3.59243	3.71806
1417339_a_at	NM_019682	Mm.256858	dynein light chain LC8-type 1 /// predicted gene 6788	Dynll1 /// Gm6788	13.8942	14.1311	13.6007	13.7992	13.9838	13.7568
1417340_at	NM_023140	Mm.267692	glutaredoxin 3	Glrx3	11.1611	10.7646	10.2539	10.9568	10.9631	9.99761
1417341_a_at	NM_025800	Mm.291593	protein phosphatase 1, regulatory (inhibitor) subunit 2	Ppp1r2	9.8983	9.83132	10.0836	10.1738	9.60243	10.2459
1417342_at	NM_025800	Mm.291593	protein phosphatase 1, regulatory (inhibitor) subunit 2	Ppp1r2	6.37928	7.14871	6.7175	6.95761	6.91232	6.93281
1417343_at	AB032010	Mm.208287	FXYD domain-containing ion transport regulator 6	Fxyd6	11.1628	11.0598	11.0924	11.0427	10.7994	11.1888
1417344_at	BE915256	Mm.268027	RIKEN cDNA 2900064A13 gene	2900064A13Rik	11.3403	11.3282	11.4473	11.3441	11.0616	11.5889
1417345_at	BE915256	Mm.268027	RIKEN cDNA 2900064A13 gene	2900064A13Rik	6.39263	6.56238	6.7742	6.39921	6.70631	6.82113
1417346_at	BG084230	Mm.24163	PYD and CARD domain containing	Pycard	8.93952	8.33353	7.09401	8.44512	8.01032	7.55387
1417347_at	BG084230	Mm.24163	PYD and CARD domain containing	Pycard	4.58124	4.85731	5.41157	4.33627	4.4408	4.62
1417348_at	NM_025966	Mm.358702	RIKEN cDNA 2310039H08 gene	2310039H08Rik	10.7751	10.6407	10.7345	10.9104	10.426	10.6052
1417349_at	NM_019788	Mm.268921	pallidin	Pldn	11.5391	11.3619	11.7125	11.5549	11.477	11.8871
1417350_at	NM_019788	Mm.268921	pallidin	Pldn	7.35288	7.68671	7.63509	7.24253	7.33046	7.36274
1417351_a_at	BC013777	---	similar to Small nuclear ribonucleoprotein polypeptide A /// small nuclear ribonucleoprotein polypeptide A'	LOC100047155 /// Snrpa1	11.3446	11.2372	11.692	11.4082	11.0622	11.3041
1417352_s_at	BC013777	---	small nuclear ribonucleoprotein polypeptide A'	Snrpa1	10.6176	10.7451	10.8803	10.8342	10.1232	10.9173
1417353_x_at	BC013777	---	small nuclear ribonucleoprotein polypeptide A'	Snrpa1	10.8394	10.567	11.1777	11.1293	10.7795	11.0617
1417354_at	NM_030749	Mm.291482	endoplasmic reticulum chaperone SIL1 homolog (S. cerevisiae)	Sil1	7.7931	7.98903	8.04539	7.7577	7.77608	7.88196
1417355_at	AB003040	Mm.389800	paternally expressed 3	Peg3	11.1422	11.0678	11.3918	11.0392	11.181	11.0456
1417356_at	AB003040	Mm.389800	paternally expressed 3	Peg3	8.48204	8.87658	8.94228	8.40146	8.88115	8.66053
1417357_at	NM_007927	Mm.18892	emerin	Emd	10.0034	10.1371	10.2662	9.88402	9.85189	10.0298
1417358_s_at	NM_009166	Mm.210815	sorbin and SH3 domain containing 1	Sorbs1	3.5866	4.11643	5.87819	2.2311	3.83708	3.15186
1417359_at	NM_008546	Mm.7386	microfibrillar-associated protein 2	Mfap2	10.7088	10.3477	10.8221	10.8679	10.626	10.7564
1417360_at	NM_026810	Mm.196006	mutL homolog 1 (E. coli)	Mlh1	9.68596	9.6261	9.64342	9.74013	9.10173	9.47333
1417361_at	BC023086	Mm.440539	ankyrin repeat and SOCS box-containing 3	Asb3	10.1512	10.0215	9.7913	9.9358	9.85778	9.63809
1417362_at	NM_019799	Mm.10909	Rhesus blood group-associated C glycoprotein	Rhcg	2.92057	1.3326	2.97127	1.99517	2.231	2.007
1417363_at	NM_009561	Mm.12832	zinc finger protein 61	Zfp61	8.74352	9.15851	8.84326	8.93714	8.98484	9.42116
1417364_at	AF321126	Mm.379129	eukaryotic translation elongation factor 1 gamma /// similar to eukaryotic translation elongation factor 1 gamma	Eef1g /// LOC100047986	12.935	13.0998	12.9421	13.1424	13.0658	13.0723
1417365_a_at	AU079514	Mm.285993	calmodulin 1	Calm1	13.5774	13.3963	13.2358	13.3284	13.3463	12.928
1417366_s_at	AU079514	Mm.285993	calmodulin 1	Calm1	12.5119	12.2769	12.0214	12.3431	12.112	11.521
1417367_at	BC003856	Mm.260288	protein phosphatase 2 (formerly 2A), catalytic subunit, alpha isoform	Ppp2ca	13.4822	13.5293	13.3245	13.4545	13.4267	13.3445
1417368_s_at	NM_010885	Mm.29867	NADH dehydrogenase (ubiquinone) 1 alpha subcomplex, 2	Ndufa2	12.9788	12.5646	12.4812	12.7155	12.6042	12.9395
1417369_at	NM_008292	Mm.277857	hydroxysteroid (17-beta) dehydrogenase 4	Hsd17b4	10.3033	10.3492	10.1427	10.5438	10.2449	10.5322
1417370_at	NM_011575	Mm.4641	trefoil factor 3, intestinal	Tff3	3.69437	4.26615	2.97916	6.22211	3.87004	5.68126
1417371_at	BC016515	Mm.28957	pellino 1	Peli1	11.4155	11.579	11.8762	11.3903	11.5443	11.568
1417372_a_at	BC016515	Mm.28957	pellino 1	Peli1	11.6694	11.4619	11.9255	11.6215	11.5916	11.561
1417373_a_at	AW491660	Mm.1155	tubulin, alpha 4A	Tuba4a	8.75516	8.94133	9.10567	9.01919	8.60733	8.90613
1417374_at	AW491660	Mm.1155	tubulin, alpha 4A	Tuba4a	7.7148	7.55931	8.00648	7.86229	7.95588	7.76216
1417375_at	AW491660	Mm.1155	tubulin, alpha 4A	Tuba4a	3.5043	3.79293	6.25864	3.22726	3.80691	3.73177
1417376_a_at	NM_018770	Mm.234832	cell adhesion molecule 1	Cadm1	12.6392	12.7171	13.062	12.8564	12.8316	12.9846
1417377_at	NM_018770	Mm.234832	cell adhesion molecule 1	Cadm1	12.2822	12.2109	12.4959	12.4988	12.3588	12.4365
1417378_at	NM_018770	Mm.234832	cell adhesion molecule 1	Cadm1	13.2009	13.2299	13.3408	13.2735	13.0287	13.5539
1417379_at	NM_016721	Mm.207619	IQ motif containing GTPase activating protein 1	Iqgap1	10.3916	10.8412	10.8629	10.4723	10.5568	10.6457
1417380_at	NM_016721	Mm.207619	IQ motif containing GTPase activating protein 1	Iqgap1	10.6301	11.1472	11.2463	10.6176	10.6018	10.9997
1417381_at	NM_007572	Mm.439957	complement component 1, q subcomponent, alpha polypeptide	C1qa	8.40578	7.93009	7.47814	8.78254	8.40944	8.13349
1417382_at	NM_007647	Mm.10211	ectonucleoside triphosphate diphosphohydrolase 5	Entpd5	8.02481	8.3297	8.21153	8.18529	8.03982	7.33779
1417383_at	NM_007647	Mm.10211	ectonucleoside triphosphate diphosphohydrolase 5	Entpd5	7.02211	7.42734	7.12025	7.26334	7.05798	6.83778
1417384_at	NM_007647	Mm.10211	ectonucleoside triphosphate diphosphohydrolase 5	Entpd5	8.67353	8.72871	8.49762	8.62706	8.49905	9.01794
1417385_at	AK010446	Mm.29824	aminopeptidase puromycin sensitive	Npepps	11.2865	11.4118	11.5412	11.4521	11.3064	11.3865
1417386_at	AK010446	Mm.29824	aminopeptidase puromycin sensitive	Npepps	11.1475	11.446	11.0913	11.3744	11.2408	11.0655
1417387_at	NM_026068	Mm.159496	mediator of RNA polymerase II transcription, subunit 31 homolog (yeast)	Med31	11.2361	10.8798	10.64	10.7674	10.4326	10.6889
1417388_at	NM_009749	Mm.94160	brain expressed X-linked 2	Bex2	11.6214	11.6516	11.2903	11.8474	11.4229	11.8396
1417389_at	NM_016696	Mm.297976	glypican 1	Gpc1	10.0519	10.2144	10.2401	10.4245	9.93391	10.5088
1417390_at	NM_133756	Mm.348649	GPN-loop GTPase 1	Gpn1	10.7339	10.7401	10.6857	10.5668	10.563	10.8145
1417391_a_at	BC026894	Mm.10137	interleukin 16	Il16	0.887265	2.79362	3.33029	2.28136	2.39331	2.33406
1417392_a_at	NM_011405	Mm.142455	solute carrier family 7 (cationic amino acid transporter, y+ system), member 7	Slc7a7	6.00947	6.42341	6.24373	5.82978	6.60099	6.308
1417393_a_at	NM_026125	Mm.29140	family with sequence similarity 132, member A	Fam132a	11.4697	11.5212	11.4683	10.6359	11.0152	11.1228
1417394_at	BG069413	Mm.4325	Kruppel-like factor 4 (gut)	Klf4	5.73809	5.88658	6.50816	6.92341	6.13128	6.61324
1417395_at	BG069413	Mm.4325	Kruppel-like factor 4 (gut)	Klf4	5.88916	5.21242	6.61116	6.13795	5.86467	6.57325
1417396_at	AF290209	Mm.89918	podocalyxin-like	Podxl	6.69721	6.5739	7.06215	6.81959	6.78651	5.73209
1417397_at	NM_016981	Mm.4312	solute carrier family 9 (sodium/hydrogen exchanger), member 1	Slc9a1	8.53419	8.82079	8.71113	8.90914	8.84549	9.0216
1417398_at	NM_025846	Mm.276572	related RAS viral (r-ras) oncogene homolog 2	Rras2	9.40904	8.83082	9.27585	9.16425	8.63775	9.19788
1417399_at	NM_019521	Mm.3982	growth arrest specific 6	Gas6	8.04337	7.91644	8.01931	8.4379	8.1331	7.64662
1417400_at	NM_030690	Mm.212395	retinoic acid induced 14	Rai14	11.1991	10.8412	11.0385	11.157	10.9595	10.6075
1417401_at	NM_030690	Mm.212395	retinoic acid induced 14	Rai14	6.59195	7.12354	5.56417	6.62057	6.88923	6.42332
1417402_at	NM_138743	Mm.21698	family with sequence similarity 165, member B	Fam165b	10.6243	10.3813	9.99376	10.3358	10.2912	10.3166
1417403_at	NM_130450	Mm.314113	ELOVL family member 6, elongation of long chain fatty acids (yeast)	Elovl6	9.75926	9.65708	9.5819	9.56648	9.74463	9.6915
1417404_at	NM_130450	Mm.314113	ELOVL family member 6, elongation of long chain fatty acids (yeast)	Elovl6	10.5399	10.6655	10.3163	10.3939	10.3735	10.3984
1417405_at	NM_021547	Mm.265546	START domain containing 3	Stard3	9.04962	9.22022	9.53347	9.17776	9.35415	9.79734
1417406_at	AF366401	Mm.153684	SERTA domain containing 1	Sertad1	7.39374	7.26766	7.21478	7.70011	6.56799	6.23747
1417407_at	NM_133940	Mm.125477	F-box and leucine-rich repeat protein 14	Fbxl14	9.95728	10.1835	10.2123	10.1635	9.75066	10.3341
1417408_at	BC024886	Mm.273188	coagulation factor III	F3	4.2094	4.88237	0.928957	4.50599	2.35762	0.040367
1417409_at	NM_010591	Mm.275071	Jun oncogene	Jun	8.82265	9.77506	9.8617	10.0564	9.8878	10.2053
1417410_s_at	NM_008857	Mm.291554	protein kinase C, iota	Prkci	11.427	11.6875	11.5899	11.6866	11.7903	11.8016
1417411_at	NM_021432	Mm.389747	nucleosome assembly protein 1-like 5	Nap1l5	9.88853	10.1829	10.1256	9.854	10.0659	9.89013
1417412_at	NM_007978	Mm.165807	factor 8-associated gene A	F8a	8.69614	8.93685	8.31782	8.77515	8.40904	8.84275
1417413_at	NM_008411	Mm.142717	CUB and zona pellucida-like domains 1	Cuzd1	4.63569	3.64915	5.39749	3.45567	4.67946	2.34249
1417414_at	NM_011889	Mm.309707	septin 3	2015-09-04	11.4045	11.1662	11.3715	11.3674	11.321	10.9785
1417415_at	NM_010020	Mm.41993	solute carrier family 6 (neurotransmitter transporter, dopamine), member 3	Slc6a3	5.44904	5.45487	4.72381	4.88647	5.36502	4.81054
1417416_at	NM_010595	Mm.40424	potassium voltage-gated channel, shaker-related subfamily, member 1	Kcna1	7.03778	7.71458	7.88364	7.67924	7.61922	7.70149
1417417_a_at	NM_007748	Mm.43415	cytochrome c oxidase, subunit VI a, polypeptide 1	Cox6a1	14.0686	14.0981	14.0428	13.9967	13.9174	14.1151
1417418_s_at	NM_007748	Mm.43415	cytochrome c oxidase, subunit VI a, polypeptide 1 /// predicted gene 7795	Cox6a1 /// Gm7795	12.3258	12.47	12.528	12.413	12.25	12.5183
1417419_at	NM_007631	Mm.273049	cyclin D1	Ccnd1	13.7752	13.7971	14.0812	13.8832	14.0519	13.9524
1417420_at	NM_007631	Mm.273049	cyclin D1	Ccnd1	14.1361	14.0846	14.3137	14.2969	14.2181	14.3443
1417421_at	BC005590	Mm.24662	S100 calcium binding protein A1	S100a1	7.31199	6.99192	4.98686	7.19987	6.7896	4.74039
1417422_at	NM_010321	Mm.29395	glycine N-methyltransferase	Gnmt	3.34544	2.35527	3.34606	3.5935	2.3138	6.73725
1417423_at	NM_023168	Mm.41665	glutamate receptor, ionotropic, N-methyl D-aspartate-associated protein 1 (glutamate binding)	Grina	11.4447	11.6041	11.3096	11.546	11.5406	11.6045
1417424_at	BE287896	Mm.28593	immediate early response 3 interacting protein 1	Ier3ip1	11.6492	11.0261	11.3882	11.4281	11.2767	11.4479
1417425_at	NM_025774	Mm.425295	Prkr interacting protein 1 (IL11 inducible)	Prkrip1	9.78158	9.49973	9.00986	8.99763	9.33497	9.74382
1417426_at	NM_011157	Mm.338790	serglycin	Srgn	7.5098	5.20807	5.97844	7.06884	6.55556	6.8881
1417427_at	NM_026616	Mm.246200	ribonuclease H2, subunit C	Rnaseh2c	10.1249	10.2502	9.51101	10.2934	9.55523	9.48107
1417428_at	NM_010316	Mm.329700	guanine nucleotide binding protein (G protein), gamma 3	Gng3	11.7905	12.0519	11.5849	11.7951	11.6126	11.611
1417429_at	BC011229	Mm.976	flavin containing monooxygenase 1	Fmo1	6.33412	5.59207	6.27137	6.26489	6.09963	5.2083
1417430_at	NM_007672	Mm.1640	cerebellar degeneration-related 2	Cdr2	9.01299	9.11173	8.97307	9.13983	9.08646	8.81063
1417431_a_at	AF245448	Mm.24222	sphingosine kinase 2	Sphk2	7.78405	7.87104	7.47898	7.79841	7.95735	7.70833
1417432_a_at	NM_008142	Mm.2344	guanine nucleotide binding protein (G protein), beta 1	Gnb1	10.9067	11.4205	10.8174	11.3804	11.4498	10.7641
1417433_at	NM_011942	Mm.34302	lysophospholipase 2	Lypla2	10.5789	10.7509	11.1205	10.9092	10.7115	10.933
1417434_at	NM_010274	Mm.3711	glycerol phosphate dehydrogenase 2, mitochondrial	Gpd2	8.98874	9.21991	8.93638	9.25172	9.14519	8.3546
1417435_at	BG261907	Mm.324371	like-glycosyltransferase	Large	10.0364	10.4473	10.4803	10.5728	10.3639	10.5459
1417436_at	BG261907	Mm.324371	like-glycosyltransferase	Large	5.11244	5.7005	4.74679	5.02104	5.90849	4.50233
1417437_at	NM_010247	Mm.288809	X-ray repair complementing defective repair in Chinese hamster cells 6	Xrcc6	9.62515	9.42359	9.17449	9.38391	8.95414	9.10712
1417438_at	NM_023697	Mm.119343	retinol dehydrogenase 14 (all-trans and 9-cis)	Rdh14	10.2313	10.483	10.2921	10.4066	9.84635	10.311
1417439_at	NM_054042	Mm.29597	CD248 antigen, endosialin	Cd248	4.23767	3.47877	4.40878	5.4644	2.44907	2.98359
1417440_at	NM_033566	Mm.22478	AT rich interactive domain 1A (SWI-like)	Arid1a	11.5098	11.6712	11.8831	11.7921	11.5861	11.6749
1417441_at	NM_013888	Mm.32550	DnaJ (Hsp40) homolog, subfamily C, member 12	Dnajc12	10.3716	10.2774	9.85926	10.1343	10.0842	9.70845
1417442_a_at	AK012827	Mm.282711	peroxisomal biogenesis factor 3	Pex3	8.63707	8.65995	8.49771	8.60697	8.17928	8.45553
1417443_at	NM_025590	Mm.476048	family with sequence simliarity 151, member A	Fam151a	5.88061	5.75279	6.45588	6.18545	6.07434	5.87082
1417444_at	BC003220	Mm.153415	E2F transcription factor 5	E2f5	10.3578	9.858	10.4475	10.151	10.3697	9.5163
1417445_at	NM_023294	Mm.225956	NDC80 homolog, kinetochore complex component (S. cerevisiae)	Ndc80	10.3348	10.3888	10.1896	9.9946	10.3083	10.1236
1417446_at	NM_009195	Mm.292447	solute carrier family 12, member 4	Slc12a4	6.78379	7.04801	6.91486	7.08793	6.35277	6.73961
1417447_at	NM_011545	Mm.16497	transcription factor 21	Tcf21	2.23391	1.02365	2.94257	3.87872	2.12419	2.20426
1417448_at	NM_133998	Mm.259547	RIKEN cDNA 1810008A18 gene	1810008A18Rik	8.14423	8.27877	7.94138	8.1177	7.80692	8.2391
1417449_at	NM_133240	Mm.277878	acyl-CoA thioesterase 8	Acot8	8.64899	8.82582	8.53388	8.75076	8.90637	8.69922
1417450_a_at	NM_011524	Mm.379024	transforming, acidic coiled-coil containing protein 3	Tacc3	9.95201	10.013	10.3755	10.0649	10.0608	10.6463
1417451_a_at	NM_008907	Mm.5246	peptidylprolyl isomerase A	Ppia	15.2094	14.999	14.8362	14.7757	14.9905	15.1167
1417452_a_at	NM_007990	Mm.329631	Finkel-Biskis-Reilly murine sarcoma virus (FBR-MuSV) ubiquitously expressed (fox derived) /// predicted gene 9843	Fau /// Gm9843	13.9319	13.8138	13.664	13.6682	13.6044	14.0104
1417453_at	AW536452	Mm.327675	cullin 4B	Cul4b	8.28464	8.35015	8.20335	8.27507	8.2514	8.59868
1417454_at	AW536452	Mm.327675	cullin 4B	Cul4b	10.696	10.6003	10.3622	10.5397	10.4372	10.7113
1417455_at	BC014690	Mm.3992	transforming growth factor, beta 3	Tgfb3	7.94751	8.34998	8.45566	8.29559	8.09947	8.72852
1417456_at	NM_010322	Mm.29114	glyceronephosphate O-acyltransferase	Gnpat	9.65838	10.1454	10.1011	9.9478	10.0904	10.2266
1417457_at	NM_025415	Mm.222228	CDC28 protein kinase regulatory subunit 2	Cks2	13.9501	13.7256	13.298	13.4481	13.3525	13.8472
1417458_s_at	NM_025415	Mm.222228	CDC28 protein kinase regulatory subunit 2	Cks2	13.9356	13.7317	13.2104	13.4934	13.5494	13.7942
1417459_at	NM_019910	Mm.371556	demilune cell and parotid protein 1	Dcpp1	3.61403	1.5394	2.16458	1.46835	3.13096	-0.161733
1417460_at	NM_030694	Mm.379266	interferon induced transmembrane protein 2	Ifitm2	10.5565	9.65356	10.3958	10.698	10.0864	10.0327
1417461_at	NM_007598	Mm.8687	CAP, adenylate cyclase-associated protein 1 (yeast)	Cap1	8.35678	8.91368	10.4805	11.4156	11.503	10.337
1417462_at	NM_007598	Mm.8687	CAP, adenylate cyclase-associated protein 1 (yeast)	Cap1	6.58153	7.36045	8.74024	9.71027	9.72745	8.79374
1417463_a_at	NM_025605	Mm.30003	RIKEN cDNA 2400001E08 gene /// predicted gene 5510	2400001E08Rik /// Gm5510	11.7938	11.9685	11.9934	11.8671	11.7269	12.1259
1417464_at	NM_009394	Mm.1716	troponin C2, fast	Tnnc2	7.43398	5.52064	2.74417	5.99518	5.0104	3.02656
1417465_at	NM_008033	Mm.3496	farnesyltransferase, CAAX box, alpha /// similar to farnesyltransferase alpha subunit	Fnta /// LOC100046996	11.8682	11.7462	11.6251	11.5575	11.2585	11.5839
1417466_at	NM_133736	Mm.20954	regulator of G-protein signaling 5	Rgs5	8.29958	6.98675	6.08211	8.59951	8.10104	6.58339
1417467_a_at	AK003405	Mm.266811	transcriptional adaptor 3 (NGG1 homolog, yeast)-like	Tada3l	8.92306	9.30613	8.9606	8.95899	8.98043	9.2171
1417468_at	BM121177	Mm.12915	nitrilase 1	Nit1	9.79282	10.0296	9.77412	9.85829	9.87108	9.76796
1417469_at	BM121177	Mm.12915	nitrilase 1	Nit1	8.11425	8.00381	8.02017	8.04989	8.30702	8.2693
1417470_at	NM_030255	Mm.284059	apolipoprotein B mRNA editing enzyme, catalytic polypeptide 3	Apobec3	6.08468	4.90959	5.05891	5.89759	6.43113	5.41389
1417471_s_at	NM_133825	Mm.12309	DNA segment, Chr 1, ERATO Doi 622, expressed	D1Ertd622e	9.64582	9.27568	9.34704	9.88333	9.60232	9.52626
1417472_at	NM_022410	Mm.29677	myosin, heavy polypeptide 9, non-muscle	Myh9	9.73624	9.83133	10.2221	9.71113	9.93006	9.5111
1417473_a_at	NM_026494	Mm.27245	predicted gene 8465 /// phosphopantothenoylcysteine synthetase	Gm8465 /// Ppcs	5.66932	4.33124	5.93429	5.77225	5.99886	5.52481
1417474_at	NM_023831	Mm.278597	RIKEN cDNA 1500035H01 gene	1500035H01Rik	10.6043	10.3853	10.272	10.2344	10.1908	10.6001
1417475_at	NM_133224	Mm.186066	ATPase type 13A1	Atp13a1	10.5909	10.7019	10.7671	10.5734	10.5971	11.0495
1417476_at	NM_013908	Mm.29170	F-box and WD-40 domain protein 5	Fbxw5	8.80979	9.05233	8.87602	9.0798	9.10152	9.37405
1417477_at	NM_025294	Mm.22780	gene trap locus F3b	Gtlf3b	9.82751	10.2246	10.324	10.2436	10.0949	10.5419
1417478_a_at	AV367559	Mm.427307	protein phosphatase 2, regulatory subunit B'', gamma	Ppp2r3c	11.6931	11.0298	11.2164	11.0727	10.6513	11.3193
1417479_at	AV367559	Mm.427307	protein phosphatase 2, regulatory subunit B'', gamma	Ppp2r3c	8.64054	8.78447	8.20811	8.20993	8.24327	8.85268
1417480_at	NM_023605	Mm.28584	f-box protein 9	Fbxo9	10.7	10.6386	10.9027	10.6783	10.8571	10.8079
1417481_at	NM_016894	Mm.3272	receptor (calcitonin) activity modifying protein 1	Ramp1	5.84723	5.16017	6.43606	5.76995	5.74394	5.58243
1417482_at	NM_028602	Mm.390423	testis expressed gene 19.1	Tex19.1	5.47419	5.55879	5.25473	4.4931	5.20015	4.65339
1417483_at	AB026551	Mm.247272	nuclear factor of kappa light polypeptide gene enhancer in B-cells inhibitor, zeta	Nfkbiz	7.91361	6.78918	7.56491	7.54138	7.42456	7.33453
1417484_at	L20232	Mm.4987	integrin binding sialoprotein	Ibsp	6.83874	0.399082	-0.0501316	6.55509	0.136135	-0.248655
1417485_at	L20232	Mm.4987	integrin binding sialoprotein	Ibsp	5.44362	5.27108	5.31596	5.50317	5.61209	5.2363
1417486_at	NM_009168	Mm.20908	src homology 2 domain-containing transforming protein D	Shd	9.2156	8.98851	8.81869	9.13061	8.76368	8.95554
1417487_at	U34245	Mm.6215	fos-like antigen 1	Fosl1	3.88075	2.00997	5.46157	4.24087	5.4521	5.44529
1417488_at	U34245	Mm.6215	fos-like antigen 1	Fosl1	3.03473	3.42407	3.94635	2.12254	1.50283	3.51595
1417489_at	NM_008731	Mm.1433	neuropeptide Y receptor Y2	Npy2r	0.366467	1.29076	1.75214	1.57788	1.67929	0.754883
1417490_at	M14222	Mm.236553	cathepsin B	Ctsb	11.282	11.6001	11.5746	11.6666	11.366	11.2479
1417491_at	M14222	Mm.236553	cathepsin B	Ctsb	7.29455	7.21412	7.5734	7.58208	7.3475	8.0459
1417492_at	M14222	Mm.236553	cathepsin B	Ctsb	7.41957	7.50882	7.70604	7.69383	7.49898	7.82698
1417493_at	M64279	Mm.289584	Bmi1 polycomb ring finger oncogene	Bmi1	12.0696	12.1792	11.8993	11.8494	12.1541	12.1957
1417494_a_at	BB332449	Mm.13787	ceruloplasmin	Cp	12.2814	11.874	11.6821	12.0894	11.9477	11.4354
1417495_x_at	BB332449	Mm.13787	ceruloplasmin	Cp	12.058	11.6093	11.4501	11.9146	11.8042	11.2597
1417496_at	BB332449	Mm.13787	ceruloplasmin	Cp	11.0801	10.7599	10.4165	10.5515	11.0146	10.2413
1417497_at	BB332449	Mm.13787	ceruloplasmin	Cp	8.67193	8.027	8.51155	8.75387	8.4497	8.05984
1417498_at	NM_008878	Mm.279733	serine (or cysteine) peptidase inhibitor, clade F, member 2	Serpinf2	2.99832	5.77166	5.93595	5.85714	3.544	3.49459
1417499_at	NM_013899	Mm.21826	translocase of inner mitochondrial membrane 10 homolog (yeast)	Timm10	11.2727	10.8688	10.8712	10.8943	10.6068	10.8792
1417500_a_at	BC016492	Mm.330731	transglutaminase 2, C polypeptide	Tgm2	7.89342	7.99621	8.53319	7.69059	7.95571	8.24937
1417501_at	NM_015797	Mm.27445	F-box protein 6	Fbxo6	7.72816	8.04793	7.02671	7.86965	7.51492	7.69345
1417502_at	AF052492	Mm.18590	tetraspanin 7	Tspan7	9.17587	9.61165	9.34113	9.45655	9.46089	9.17458
1417503_at	NM_020022	Mm.332739	replication factor C (activator 1) 2	Rfc2	10.1534	10.3041	10.5032	10.5997	10.4186	9.81713
1417504_at	BB246032	Mm.277665	calbindin 1	Calb1	7.82966	7.6176	7.46042	7.54793	7.33419	7.03766
1417505_s_at	BC004619	Mm.193451	predicted gene 13305 /// predicted gene 2002 /// interleukin 11 receptor, alpha chain 1 /// interleukin 11 receptor, alpha chain 2	Gm13305 /// Gm2002 /// Il11ra1 /// Il11ra2	8.14435	7.86516	7.64263	7.61925	7.92821	7.33081
1417506_at	NM_020567	Mm.12239	geminin	Gmnn	12.1893	11.7419	11.5247	11.6685	11.526	11.797
1417507_at	BC006732	Mm.149403	cytochrome b-561	Cyb561	7.5467	7.80712	7.78276	8.35416	8.08851	7.77982
1417508_at	AF120206	Mm.5181	ring finger protein 19A	Rnf19a	9.64582	9.97112	9.75512	9.80036	9.83421	9.6607
1417509_at	AF120206	Mm.5181	ring finger protein 19A	Rnf19a	7.29515	7.79063	7.49698	7.37797	7.75731	7.2917
1417510_at	NM_126165	Mm.236004	vacuolar protein sorting 4a (yeast)	Vps4a	10.9561	11.2073	11.2927	11.0271	10.9995	11.3231
1417511_at	NM_025281	Mm.28560	Ly1 antibody reactive clone	Lyar	10.324	10.3225	10.24	10.2389	10.3075	10.3388
1417512_at	AI255184	Mm.35796	ecotropic viral integration site 5	Evi5	9.51408	9.55905	9.79146	9.79159	9.67772	9.82222
1417513_at	AI255184	Mm.35796	ecotropic viral integration site 5	Evi5	11.1964	11.073	11.2037	11.0821	10.937	10.9638
1417514_at	NM_138744	Mm.200783	synovial sarcoma, X breakpoint 2 interacting protein	Ssx2ip	7.15916	8.34459	9.11228	7.90693	8.23822	8.14525
1417515_at	NM_138721	Mm.41865	U7 snRNP-specific Sm-like protein LSM10	Lsm10	9.45495	9.50209	8.99148	8.94909	9.11487	9.11938
1417516_at	NM_007837	Mm.110220	DNA-damage inducible transcript 3	Ddit3	8.67004	9.12075	8.74308	8.37651	8.95457	8.80022
1417517_at	NM_018807	Mm.103199	pleiomorphic adenoma gene-like 2	Plagl2	9.32354	9.39864	9.60427	9.44903	9.64988	9.52961
1417518_at	NM_018807	Mm.103199	pleiomorphic adenoma gene-like 2	Plagl2	5.47929	5.49421	5.50008	5.72006	5.59504	5.14532
1417519_at	NM_018807	Mm.103199	pleiomorphic adenoma gene-like 2	Plagl2	9.16107	9.49547	9.57474	9.57371	9.4376	9.57607
1417520_at	NM_010903	Mm.42138	nuclear factor, erythroid derived 2, like 3	Nfe2l3	6.83006	6.94668	6.89566	7.26926	7.63918	6.90579
1417521_at	NM_007909	Mm.1478	ephrin A2	Efna2	7.75481	8.61843	8.20349	8.63878	8.30468	8.06598
1417522_at	AF441120	Mm.292042	F-box protein 32	Fbxo32	6.21144	7.10975	6.99662	6.8055	7.41658	7.73512
1417523_at	AF181829	Mm.98232	pleckstrin	Plek	4.05528	5.976	5.13631	5.02974	2.83667	5.75004
1417524_at	NM_009920	Mm.299737	cornichon homolog 2 (Drosophila) /// similar to cornichon homolog 2 (Drosophila)	Cnih2 /// LOC100044812	9.13702	9.49205	9.24045	9.40386	8.94044	9.31425
1417525_at	U43714	Mm.4746	heart and neural crest derivatives expressed transcript 1	Hand1	5.8833	5.31732	6.69902	6.82066	6.00669	3.53735
1417526_at	NM_021568	Mm.272803	poly(rC) binding protein 3	Pcbp3	12.1855	12.4913	12.2777	12.603	12.36	12.592
1417527_at	BC027301	Mm.390023	adaptor-related protein complex 3, mu 2 subunit	Ap3m2	9.83288	9.77232	9.46882	9.64623	9.63072	9.58416
1417528_at	NM_015773	Mm.31701	sperm associated antigen 6	Spag6	3.23358	4.54442	2.76191	4.06244	5.63383	5.30374
1417529_at	NM_011228	Mm.2015	RAB33A, member of RAS oncogene family	Rab33a	9.75063	9.83493	9.86578	9.46069	9.26252	9.65835
1417530_a_at	BI661964	Mm.303071	signal recognition particle 9	Srp9	12.2287	11.7368	11.3822	11.6563	11.8138	11.841
1417531_at	BF783609	Mm.12838	cytochrome P450, family 2, subfamily j, polypeptide 5	Cyp2j5	1.82245	1.51716	1.53987	2.98724	2.09635	0.669909
1417532_at	BF783609	Mm.12838	cytochrome P450, family 2, subfamily j, polypeptide 5	Cyp2j5	0.235505	0.551107	3.01765	-0.879607	4.44911	3.97526
1417533_a_at	NM_010580	Mm.6424	integrin beta 5	Itgb5	10.1201	10.5303	10.433	10.3606	10.2427	10.3302
1417534_at	NM_010580	Mm.6424	integrin beta 5	Itgb5	9.33517	9.78394	9.58276	9.6061	9.68243	9.53885
1417535_at	NM_025785	Mm.37950	F-box protein 25	Fbxo25	9.83388	10.0032	9.59754	9.80544	9.64696	9.90399
1417536_at	BC024881	Mm.251155	zinc finger, matrin type 2	Zmat2	10.8858	10.4472	10.3308	10.5017	10.9014	10.5671
1417537_at	BC024881	Mm.251155	zinc finger, matrin type 2	Zmat2	6.93782	7.10142	6.89012	7.09955	7.11215	6.32274
1417538_at	NM_011895	Mm.281885	similar to CMP-sialic acid transporter /// solute carrier family 35 (CMP-sialic acid transporter), member 1	LOC100046775 /// Slc35a1	10.3309	10.3979	10.6336	10.2429	10.3716	10.7618
1417539_at	NM_011895	Mm.281885	similar to CMP-sialic acid transporter /// solute carrier family 35 (CMP-sialic acid transporter), member 1	LOC100046775 /// Slc35a1	9.09174	9.64764	9.52307	9.03929	9.14241	9.64949
1417540_at	NM_007920	Mm.20938	E74-like factor 1	Elf1	7.85324	7.54125	8.49172	8.02402	7.81295	8.17857
1417541_at	NM_008234	Mm.57223	helicase, lymphoid specific	Hells	11.1893	10.9137	10.6996	10.9562	11.105	10.6647
1417542_at	BB737182	Mm.268383	ribosomal protein S6 kinase, polypeptide 2	Rps6ka2	10.8963	11.1241	11.2677	11.2601	10.7689	11.5449
1417543_at	BB737182	Mm.268383	ribosomal protein S6 kinase, polypeptide 2	Rps6ka2	7.36523	7.36748	7.03607	6.87872	7.4579	7.54053
1417544_a_at	NM_008028	Mm.130227	flotillin 2	Flot2	9.88904	9.96457	10.0233	10.2156	9.8542	10.1816
1417545_at	NM_022017	Mm.266450	transient receptor potential cation channel, subfamily V, member 4	Trpv4	3.72237	5.12282	3.41054	3.57824	2.52361	3.01159
1417546_at	M28052	Mm.35287	interleukin 2 receptor, beta chain	Il2rb	6.18675	4.54425	5.28116	3.87372	6.62519	4.109
1417547_at	BB546730	Mm.29594	squamous cell carcinoma antigen recognized by T-cells 3	Sart3	10.0395	10.2564	10.2068	10.064	10.1565	10.193
1417548_at	BB546730	Mm.29594	squamous cell carcinoma antigen recognized by T-cells 3	Sart3	8.92511	9.24204	8.65729	8.89118	9.04756	8.47344
1417549_at	NM_013844	Mm.27575	zinc finger protein 68	Zfp68	9.57389	9.67443	9.28401	9.18443	9.7867	9.32276
1417550_a_at	NM_010352	Mm.272306	germ cell-specific gene 1	Gsg1	4.81766	4.71952	4.89977	3.83032	5.10484	5.0122
1417551_at	NM_009907	Mm.268930	ceroid lipofuscinosis, neuronal 3, juvenile (Batten, Spielmeyer-Vogt disease)	Cln3	9.0016	8.8895	8.91414	8.89013	9.07225	8.97318
1417552_at	NM_007986	Mm.41816	fibroblast activation protein	Fap	3.98826	4.24228	4.57766	5.04422	5.21764	4.13159
1417553_at	AF250838	Mm.274842	placental specific protein 1	Plac1	3.37608	4.03965	5.29271	4.84307	5.39966	4.79315
1417554_at	NM_008294	Mm.14309	hydroxy-delta-5-steroid dehydrogenase, 3 beta- and steroid delta-isomerase 4	Hsd3b4	2.75362	3.75128	2.94291	4.99827	1.3722	2.20182
1417555_at	NM_026487	Mm.27123	ATPase family, AAA domain containing 1	Atad1	8.23721	8.01557	7.77874	7.88883	7.90301	7.68843
1417556_at	NM_017399	Mm.22126	fatty acid binding protein 1, liver	Fabp1	2.79834	2.89776	2.04118	1.56479	0.693329	-0.103736
1417557_at	NM_024432	Mm.28000	UBX domain protein 6	Ubxn6	10.9988	10.9946	10.6513	11.0301	10.6128	11.0346
1417558_at	NM_008054	Mm.4848	Fyn proto-oncogene	Fyn	10.5377	10.8272	10.8388	10.7163	10.3215	11.004
1417559_at	BB478992	Mm.134191	sideroflexin 1	Sfxn1	10.612	10.6773	10.7351	10.6007	10.4532	10.623
1417560_at	BB478992	Mm.134191	sideroflexin 1	Sfxn1	10.8638	10.9867	11.2565	10.9807	10.9032	10.9314
1417561_at	NM_007469	Mm.182440	apolipoprotein C-I	Apoc1	7.04721	6.81288	6.76955	7.02153	6.21725	7.26392
1417562_at	NM_007918	Mm.6700	eukaryotic translation initiation factor 4E binding protein 1	Eif4ebp1	8.75073	8.23304	8.54468	8.71251	8.51494	8.78081
1417563_at	NM_007918	Mm.6700	eukaryotic translation initiation factor 4E binding protein 1	Eif4ebp1	5.91386	6.56326	6.30947	6.28593	6.70635	5.48408
1417564_at	NM_025426	Mm.478336	mediator complex subunit 7	Med7	10.7624	10.4538	10.4768	10.5407	10.4125	10.4894
1417565_at	AK007421	Mm.280254	abhydrolase domain containing 5	Abhd5	7.94078	8.19703	8.20503	7.88933	8.32716	8.16475
1417566_at	AK007421	Mm.280254	abhydrolase domain containing 5	Abhd5	6.10224	5.95714	5.61768	5.34161	5.73262	5.35404
1417567_at	BF457754	Mm.299735	catenin beta interacting protein 1	Ctnnbip1	9.38548	9.90379	9.79995	9.62388	9.20332	9.85923
1417568_at	BG071381	Mm.283370	neurocalcin delta	Ncald	9.84623	10.3604	9.9833	10.1159	10.2762	10.4162
1417569_at	BG071381	Mm.283370	neurocalcin delta	Ncald	9.44348	10.1092	9.43817	9.83345	9.40027	9.52528
1417570_at	NM_008569	Mm.277408	anaphase promoting complex subunit 1	Anapc1	7.25924	7.96282	7.01443	7.5801	7.92951	7.45297
1417571_at	BC014754	Mm.263161	N-methylpurine-DNA glycosylase	Mpg	8.61743	8.74389	8.87934	8.52276	8.74424	8.99632
1417572_at	BC014754	Mm.263161	N-methylpurine-DNA glycosylase	Mpg	7.17127	7.34336	7.95414	7.4523	7.71109	7.92872
1417573_at	NM_133839	Mm.29214	methylmalonic aciduria (cobalamin deficiency) cblD type, with homocystinuria	Mmadhc	11.6851	11.5948	11.6844	11.5865	11.4732	11.7838
1417574_at	NM_013655	Mm.303231	chemokine (C-X-C motif) ligand 12	Cxcl12	5.76993	5.85755	5.78217	5.51693	6.19851	5.96095
1417575_at	AK006346	Mm.127378	OTU domain, ubiquitin aldehyde binding 2	Otub2	7.66675	8.02198	7.87926	8.00264	7.84167	7.51548
1417576_a_at	AK006346	Mm.127378	OTU domain, ubiquitin aldehyde binding 2	Otub2	2.05193	5.25063	2.80984	3.03399	5.72668	4.63873
1417577_at	NM_019510	Mm.74363	transient receptor potential cation channel, subfamily C, member 3	Trpc3	7.08347	7.33225	7.12191	6.69977	7.19242	6.63742
1417578_a_at	NM_133708	Mm.23951	GDP-mannose pyrophosphorylase A	Gmppa	8.40356	8.41086	7.79688	8.15145	8.24686	7.86983
1417579_x_at	NM_133708	Mm.23951	GDP-mannose pyrophosphorylase A	Gmppa	8.49752	8.39859	8.16591	8.07379	8.19451	8.15201
1417580_s_at	NM_019414	Mm.196558	selenium binding protein 1	Selenbp1	7.82384	7.26149	7.17281	7.67106	7.56057	7.42524
1417581_at	NM_020046	Mm.23894	dihydroorotate dehydrogenase	Dhodh	7.85489	7.91871	7.38756	8.37773	7.49739	7.92855
1417582_s_at	NM_020046	Mm.23894	dihydroorotate dehydrogenase	Dhodh	8.67322	8.78602	8.85788	8.83154	8.80154	8.80378
1417583_a_at	NM_023054	Mm.478040	UTP3, small subunit (SSU) processome component, homolog (S. cerevisiae)	Utp3	10.6232	10.6601	10.6257	10.4487	10.5296	10.6297
1417584_at	BF019859	Mm.234608	solute carrier family 11 (proton-coupled divalent metal ion transporters), member 2	Slc11a2	7.45487	7.25694	7.22973	7.43699	7.57966	7.00354
1417585_at	NM_018815	Mm.28162	nucleoporin 210	Nup210	9.85805	9.94558	10.4262	9.91368	9.94239	10.6099
1417586_at	BM230269	Mm.6458	timeless homolog (Drosophila)	Timeless	9.99819	10.0466	10.6665	10.2687	9.87275	10.7496
1417587_at	BM230269	Mm.6458	timeless homolog (Drosophila)	Timeless	8.8607	9.0354	9.4525	9.03699	8.80675	9.20675
1417588_at	AK019995	Mm.439760	UDP-N-acetyl-alpha-D-galactosamine:polypeptide N-acetylgalactosaminyltransferase 3	Galnt3	6.49374	6.44201	6.84517	6.85476	6.1434	6.29653
1417589_at	AK019995	Mm.439760	UDP-N-acetyl-alpha-D-galactosamine:polypeptide N-acetylgalactosaminyltransferase 3	Galnt3	3.45388	3.85775	3.31817	4.29308	4.26032	3.14392
1417590_at	NM_024264	Mm.85083	cytochrome P450, family 27, subfamily a, polypeptide 1	Cyp27a1	6.17504	4.73339	5.28473	5.95531	6.25959	6.35186
1417591_at	NM_133783	Mm.28048	prostaglandin E synthase 2	Ptges2	8.07606	8.07171	8.47474	8.4172	8.04633	8.26791
1417592_at	NM_020009	Mm.21158	mechanistic target of rapamycin (serine/threonine kinase)	Mtor	10.5384	10.6737	10.8751	10.8518	10.7507	10.8517
1417593_at	NM_019742	Mm.476802	tumor suppressor candidate 2	Tusc2	9.47929	9.61103	9.41235	9.5338	9.34734	9.5847
1417594_at	NM_019832	Mm.296625	G kinase anchoring protein 1	Gkap1	11.9557	11.9065	11.7956	11.8911	11.7745	12.1912
1417595_at	NM_010791	Mm.3404	mesenchyme homeobox 1	Meox1	3.06836	4.4088	3.38011	2.82578	3.47953	3.28812
1417596_at	NM_013717	Mm.261226	B9 protein domain 1	B9d1	10.044	10.1783	9.03715	9.90792	9.72528	9.35993
1417597_at	NM_007642	Mm.255003	CD28 antigen	Cd28	4.70711	3.11345	4.78012	3.89638	4.85729	3.92061
1417598_a_at	NM_008053	Mm.259021	fragile X mental retardation gene 1, autosomal homolog	Fxr1	11.4082	10.9391	10.9182	10.828	10.7705	10.8292
1417599_at	NM_133983	Mm.5356	CD276 antigen	Cd276	7.88273	7.79015	7.65551	8.01983	7.796	7.87704
1417600_at	NM_021301	Mm.281804	solute carrier family 15 (H+/peptide transporter), member 2	Slc15a2	6.28677	10.7664	9.6308	6.78486	11.0801	9.36429
1417601_at	NM_015811	Mm.103701	regulator of G-protein signaling 1	Rgs1	4.48978	4.30765	4.57646	3.86607	4.64169	4.5069
1417602_at	AF035830	Mm.218141	period homolog 2 (Drosophila)	Per2	8.2745	7.31686	8.71813	8.21287	7.9514	8.83456
1417603_at	AF035830	Mm.218141	period homolog 2 (Drosophila)	Per2	5.35552	3.78313	6.01307	4.61085	4.52863	5.10523
1417604_at	NM_133926	Mm.277373	calcium/calmodulin-dependent protein kinase I	Camk1	8.82417	8.90144	8.45987	8.94925	8.79628	8.28139
1417605_s_at	NM_133926	Mm.277373	calcium/calmodulin-dependent protein kinase I	Camk1	9.20617	9.04552	8.42841	8.8151	8.76642	8.50436
1417606_a_at	NM_007591	Mm.1971	calreticulin	Calr	12.582	13.0315	12.1324	12.826	12.8067	12.2045
1417607_at	NM_009943	Mm.43824	cytochrome c oxidase, subunit VI a, polypeptide 2	Cox6a2	6.42744	6.18666	6.57354	6.11749	6.40146	5.68607
1417608_a_at	NM_009438	Mm.180458	ribosomal protein L13A	Rpl13a	14.0348	13.6001	13.2526	13.6216	13.4449	13.6243
1417609_at	BG868960	Mm.395649	ubiquitin-conjugating enzyme E2A, RAD6 homolog (S. cerevisiae)	Ube2a	10.4937	10.863	10.1338	10.5467	10.7913	10.2038
1417610_at	NM_080434	Mm.29738	apolipoprotein A-V	Apoa5	3.37243	3.37486	4.97917	3.78619	3.13254	2.59947
1417611_at	BC024613	Mm.24750	transmembrane protein 37	Tmem37	7.93006	7.3566	7.85109	8.25594	7.64465	7.88025
1417612_at	BF147705	Mm.12246	immediate early response 5	Ier5	10.8655	11.0157	11.0981	11.1344	11.0144	11.2506
1417613_at	BF147705	Mm.12246	immediate early response 5	Ier5	5.14525	6.93575	6.41295	6.03428	7.11501	6.91524
1417614_at	NM_007710	Mm.2375	creatine kinase, muscle	Ckm	6.98471	4.79319	6.20931	5.25163	6.75587	4.7817
1417615_a_at	AK014593	Mm.276856	ribosomal protein L11	Rpl11	13.7821	13.4667	13.3796	13.4619	13.5477	13.603
1417616_at	BC010208	Mm.3947	ST6 (alpha-N-acetyl-neuraminyl-2,3-beta-galactosyl-1,3)-N-acetylgalactosaminide alpha-2,6-sialyltransferase 2	St6galnac2	6.37185	6.29617	4.0038	6.50397	6.63749	5.60197
1417617_at	BC010208	Mm.3947	ST6 (alpha-N-acetyl-neuraminyl-2,3-beta-galactosyl-1,3)-N-acetylgalactosaminide alpha-2,6-sialyltransferase 2	St6galnac2	2.27196	5.10505	2.79733	3.30922	2.96065	2.46296
1417618_at	NM_010582	Mm.182043	inter-alpha trypsin inhibitor, heavy chain 2	Itih2	5.06316	4.18561	4.69355	4.3134	4.30335	2.1904
1417619_at	BE368753	Mm.255539	growth arrest and DNA-damage-inducible, gamma interacting protein 1	Gadd45gip1	8.55115	9.60148	9.93787	9.62356	8.33056	9.65862
1417620_at	NM_009008	Mm.1972	RAS-related C3 botulinum substrate 2	Rac2	6.74313	6.00659	6.12277	6.57602	6.29302	6.63803
1417621_at	NM_016791	Mm.329560	nuclear factor of activated T-cells, cytoplasmic, calcineurin-dependent 1	Nfatc1	6.04784	5.67451	6.32063	5.99236	6.23774	6.38463
1417622_at	BG069505	Mm.399997	solute carrier family 12, member 2	Slc12a2	10.8527	11.0075	11.2475	10.9753	10.8304	11.2695
1417623_at	BG069505	Mm.399997	solute carrier family 12, member 2	Slc12a2	9.53794	9.892	10.0363	9.44701	9.98359	9.72549
1417624_at	NM_008667	Mm.25903	Ngfi-A binding protein 1	Nab1	9.97805	10.2786	10.5022	10.326	10.3307	9.83876
1417625_s_at	BC015254	Mm.6522	chemokine (C-X-C motif) receptor 7	Cxcr7	8.36745	6.14811	6.80405	8.71695	7.60192	7.88383
1417626_at	NM_031401	Mm.129840	phosphodiesterase 4D interacting protein (myomegalin)	Pde4dip	7.80563	8.65023	8.27996	7.91819	8.52701	7.82303
1417627_a_at	NM_010717	Mm.15409	LIM-domain containing, protein kinase	Limk1	9.35102	9.10868	9.2197	9.56313	9.08304	9.45335
1417628_at	NM_009297	Mm.20755	suppressor of Ty 6 homolog (S. cerevisiae)	Supt6h	9.17633	9.60355	9.41223	9.65208	9.21205	9.69016
1417629_at	NM_011172	Mm.28456	proline dehydrogenase	Prodh	7.65179	7.39965	7.09481	7.37928	7.36465	7.02894
1417630_at	NM_021461	Mm.209327	MAP kinase-interacting serine/threonine kinase 1	Mknk1	8.38169	8.76472	8.66149	8.41469	8.53219	8.84794
1417631_at	NM_021461	Mm.209327	MAP kinase-interacting serine/threonine kinase 1	Mknk1	6.80476	6.91455	6.97534	6.54781	6.82453	6.78569
1417632_at	U13836	Mm.340818	ATPase, H+ transporting, lysosomal V0 subunit A1	Atp6v0a1	9.87949	9.82104	9.85022	9.85553	9.62115	9.87232
1417633_at	NM_011435	Mm.2407	superoxide dismutase 3, extracellular	Sod3	1.97475	2.14878	2.82855	2.08726	2.53152	2.85602
1417634_at	NM_011435	Mm.2407	superoxide dismutase 3, extracellular	Sod3	2.3851	1.72406	2.83608	1.83465	2.67873	2.99453
1417635_at	NM_011449	Mm.8637	sperm autoantigenic protein 17	Spa17	9.00311	8.88105	8.6844	8.99032	8.77792	8.25059
1417636_at	NM_008135	Mm.244549	solute carrier family 6 (neurotransmitter transporter, glycine), member 9	Slc6a9	9.41444	9.53241	9.09783	9.66228	9.62268	9.57153
1417637_a_at	NM_010440	Mm.38474	high mobility group 20 B	Hmg20b	8.19942	8.37056	8.73555	8.72809	8.66481	8.8001
1417638_at	NM_010094	Mm.378911	left right determination factor 1	Lefty1	5.98603	4.85465	4.19241	4.9328	4.87021	6.06838
1417639_at	BC010590	Mm.274590	solute carrier family 22 (organic cation transporter), member 4	Slc22a4	1.74992	1.27769	2.58155	1.07759	4.21671	3.88985
1417640_at	NM_008339	Mm.2987	CD79B antigen	Cd79b	3.95501	4.93264	1.914	1.37069	3.44257	3.71656
1417641_at	NM_026449	Mm.141471	UDP-N-acetyl-alpha-D-galactosamine:polypeptide N-acetylgalactosaminyltransferase-like 5	Galntl5	4.75644	4.23563	4.30123	4.48836	2.35626	1.49674
1417642_at	AF253409	Mm.140988	aldehyde dehydrogenase family 1, subfamily A3	Aldh1a3	7.02602	6.25103	7.053	7.74579	6.70203	7.25607
1417643_at	NM_025290	Mm.12743	radial spoke head 1 homolog (Chlamydomonas)	Rsph1	8.45073	8.18105	8.5477	8.38206	8.42445	8.61255
1417644_at	BC021484	Mm.49689	sarcospan	Sspn	7.00332	7.08308	7.44585	7.76384	7.34809	7.20525
1417645_at	BC021484	Mm.49689	sarcospan	Sspn	4.92335	4.52384	5.3007	3.88969	5.52061	5.20856
1417646_a_at	NM_024225	Mm.273379	sorting nexin 5	Snx5	10.4387	10.1099	10.0604	10.5048	10.6093	9.29395
1417647_at	NM_024225	Mm.273379	sorting nexin 5	Snx5	9.90003	9.6917	9.56524	9.90445	9.8003	9.24903
1417648_s_at	NM_024225	Mm.273379	sorting nexin 5	Snx5	8.90192	8.6322	8.39435	8.92419	8.60256	8.08102
1417649_at	NM_009876	Mm.168789	cyclin-dependent kinase inhibitor 1C (P57)	Cdkn1c	11.8223	10.7238	12.3677	11.9786	11.3974	11.5332
1417650_at	NM_133892	Mm.26698	L-amino acid oxidase 1	Lao1	6.30569	5.96269	6.11812	5.2303	5.52855	5.56903
1417651_at	NM_007815	Mm.20764	cytochrome P450, family 2, subfamily c, polypeptide 29	Cyp2c29	5.69336	1.33124	5.97724	5.30222	6.02169	5.18099
1417652_a_at	NM_009321	Mm.379025	tubulin cofactor A	Tbca	13.1395	12.9422	12.5743	12.873	12.6983	12.9307
1417653_at	NM_013645	Mm.2766	parvalbumin	Pvalb	2.98082	5.2703	3.44785	3.89837	5.38436	4.74956
1417654_at	BC005679	Mm.477724	syndecan 4	Sdc4	8.95828	9.33546	8.61705	9.35771	9.0169	8.6849
1417655_a_at	BC019117	Mm.387734	serrate RNA effector molecule homolog (Arabidopsis)	Srrt	11.2633	11.5511	11.4163	11.5134	11.417	11.5614
1417656_at	NM_008652	Mm.4594	myeloblastosis oncogene-like 2	Mybl2	7.46796	8.0183	7.76485	7.86317	7.43513	8.07964
1417657_s_at	BG067003	Mm.266312	DnaJ (Hsp40) homolog, subfamily C, member 2	Dnajc2	11.2195	11.3211	11.0489	11.1559	11.1929	11.2095
1417658_at	NM_134011	Mm.247761	similar to Transforming growth factor beta regulated gene 4 /// transforming growth factor beta regulated gene 4	LOC100046166 /// Tbrg4	7.90913	7.99916	8.03065	8.60793	7.53719	8.15268
1417659_at	NM_019780	Mm.216528	vacuolar protein sorting 29 (S. pombe)	Vps29	11.4058	11.1433	11.0396	11.3418	10.9605	10.4154
1417660_s_at	NM_019780	Mm.216528	vacuolar protein sorting 29 (S. pombe)	Vps29	12.6134	12.7262	11.8318	12.3048	12.4802	11.8887
1417661_at	NM_025654	Mm.41449	RAD52 motif 1	Rdm1	9.79798	9.4679	9.18884	9.68851	9.69661	8.66171
1417662_at	BC005686	Mm.4454	ELK3, member of ETS oncogene family	Elk3	4.86566	4.93126	5.31663	4.90019	5.6225	4.66338
1417663_a_at	BE631549	Mm.279256	N-myc downstream regulated gene 3	Ndrg3	9.59907	9.92352	9.94297	9.89807	9.94648	9.95057
1417664_a_at	BE631549	Mm.279256	N-myc downstream regulated gene 3	Ndrg3	7.35099	8.01634	7.61459	7.86093	7.96303	7.85105
1417665_a_at	NM_053193	Mm.45141	cleavage and polyadenylation specific factor 1	Cpsf1	11.1328	11.314	11.3767	11.2862	11.006	11.7561
1417666_at	NM_133763	Mm.440009	deoxynucleotidyltransferase, terminal, interacting protein 1	Dnttip1	10.5396	10.7849	10.7221	10.7699	10.5529	11.0197
1417667_a_at	NM_008961	Mm.229322	phosphotriesterase related	Pter	8.58282	8.36804	8.24582	8.43762	8.31296	7.96463
1417668_at	NM_130892	Mm.390253	reticulon 4 interacting protein 1	Rtn4ip1	6.29625	6.49716	6.97776	6.58973	6.47776	5.92987
[truncated: 43,102 more rows]
