# Supplementary material for: Polo-Like Kinase 3 Appears Dispensable for Normal Retinal Development Despite Robust Embryonic Expression
Source: PLoS One. 2016 Mar 7;11(3):e0150878. doi: 10.1371/journal.pone.0150878 (PMC4780821; doi:10.1371/journal.pone.0150878)
Supplement: S4 Table — Affymetrix array data for n = 3 E16.5 Plk3 deficient retinas and n = 3 corresponding wildtype littermate control retinas. The data was extracted from the cel files using the Affy R package developed by Bioconductor [49]. After background adjustment and normalization using Mas5, the data were log(2) transformed. (XLSX) [file pone.0150878.s006.xlsx]

## Sheet: E16
Probe Set ID	Representative Public ID	UniGene ID	Gene Title	Gene Symbol	E16 WT1	E16 WT2	E16 WT3	E16 Plk3-KO1	E16 Plk3-KO2	E16 Plk3-KO3
1415670_at	BC024686	Mm.258785	coatomer protein complex, subunit gamma	Copg	10.6282	10.4253	10.4345	10.5558	10.5471	10.4796
1415671_at	NM_013477	Mm.17708	ATPase, H+ transporting, lysosomal V0 subunit D1	Atp6v0d1	12.1192	12.0343	11.9935	12.0805	12.2273	11.9616
1415672_at	NM_020585	Mm.196269	golgi autoantigen, golgin subfamily a, 7	Golga7	12.7178	12.6488	12.7755	12.8397	12.7926	12.8697
1415673_at	NM_133900	Mm.271784	phosphoserine phosphatase	Psph	8.82366	8.89364	9.62165	9.53129	9.52155	9.56882
1415674_a_at	NM_021789	Mm.29814	trafficking protein particle complex 4	Trappc4	11.7577	11.8327	11.4183	11.3935	11.3469	11.5137
1415675_at	BC008256	Mm.22001	dolichol-phosphate (beta-D) mannosyltransferase 2	Dpm2	10.8536	11.1604	10.3832	10.4588	10.358	10.4242
1415676_a_at	NM_011186	Mm.8911	proteasome (prosome, macropain) subunit, beta type 5	Psmb5	12.3417	12.7566	11.8125	11.692	11.6998	11.8886
1415677_at	NM_026819	Mm.21623	dehydrogenase/reductase (SDR family) member 1	Dhrs1	8.67598	7.90655	8.73738	8.648	8.69217	9.07248
1415678_at	BC008595	Mm.261045	protein phosphatase 1A, magnesium dependent, alpha isoform	Ppm1a	11.6938	11.4059	11.88	11.7968	11.9637	11.895
1415679_at	NM_025498	Mm.86557	presenilin enhancer 2 homolog (C. elegans)	Psenen	12.5835	12.818	11.9599	11.9463	11.9646	12.0831
1415680_at	NM_008569	Mm.277408	anaphase promoting complex subunit 1	Anapc1	10.4443	10.216	10.4747	10.4247	10.3279	10.2812
1415681_at	NM_053164	Mm.44174	mitochondrial ribosomal protein L43	Mrpl43	11.2887	11.1385	10.9982	10.8792	10.8175	10.8583
1415682_at	NM_023045	Mm.152987	exportin 7	Xpo7	10.0933	9.60598	10.203	10.1381	10.1	10.0519
1415683_at	BC016526	Mm.10265	N-myristoyltransferase 1	Nmt1	11.2348	11.4333	11.4065	11.2787	11.21	11.1845
1415684_at	AV168389	Mm.22264	autophagy-related 5 (yeast)	Atg5	8.92586	8.97507	9.2854	9.11044	9.28225	9.3698
1415685_at	NM_133767	Mm.285429	mitochondrial translational initiation factor 2	Mtif2	9.47464	8.95047	10.0674	10.2956	10.1502	10.1345
1415686_at	AV339290	Mm.198264	RAB14, member RAS oncogene family	Rab14	10.8801	10.3815	11.2195	11.077	11.1495	11.0193
1415687_a_at	BM212050	Mm.277498	prosaposin	Psap	10.8915	10.9128	10.4802	10.4739	10.2903	10.5195
1415688_at	NM_025985	Mm.458052	ubiquitin-conjugating enzyme E2G 1 (UBC7 homolog, C. elegans)	Ube2g1	11.8082	11.7299	12.0658	12.0744	12.1515	11.9521
1415689_s_at	BC007473	Mm.296071	zinc finger with KRAB and SCAN domains 3	Zkscan3	10.0166	9.69149	10.6944	10.5438	10.6213	10.6918
1415690_at	NM_053161	Mm.34951	mitochondrial ribosomal protein L27	Mrpl27	11.7683	12.0718	11.1554	11.38	11.1496	11.2603
1415691_at	BQ176806	Mm.382	discs, large homolog 1 (Drosophila) /// similar to Discs, large homolog 1 (Drosophila)	Dlg1 /// LOC100047603	10.824	10.6047	10.7227	10.8332	10.7899	10.7311
1415692_s_at	BI653492	Mm.248827	calnexin	Canx	13.0652	13.0779	12.9759	12.919	13.1453	13.1082
1415693_at	AW545361	Mm.289387	Der1-like domain family, member 1	Derl1	8.96262	8.70691	9.11796	8.99176	9.25688	9.13997
1415694_at	AK004541	Mm.38433	tryptophanyl-tRNA synthetase	Wars	9.63353	9.55439	8.95402	9.51293	9.11859	9.15325
1415695_at	BC005762	Mm.121265	proteasome (prosome, macropain) subunit, alpha type 1	Psma1	12.9399	12.6125	12.7925	12.7668	12.8126	13.0394
1415696_at	BC005549	Mm.391794	SAR1 gene homolog A (S. cerevisiae)	Sar1a	11.4373	11.6167	11.435	11.3326	11.384	11.3306
1415697_at	BG069656	Mm.290530	GTPase activating protein (SH3 domain) binding protein 2	G3bp2	10.1005	10.3189	10.0781	10.1328	10.1782	10.0809
1415698_at	BC011152	Mm.171335	golgi membrane protein 1	Golm1	11.0496	11.031	11.1694	11.0985	11.1224	11.0545
1415699_a_at	BC003350	Mm.30195	G protein pathway suppressor 1	Gps1	11.4959	11.882	11.6105	11.5126	11.657	11.4567
1415700_a_at	BC011111	Mm.232728	signal sequence receptor, gamma	Ssr3	11.9643	11.8916	12.0377	12.1264	12.2608	12.2666
1415701_x_at	BC025918	Mm.140380	ribosomal protein L23	Rpl23	14.6412	15.0069	14.3305	14.2924	14.3467	14.3734
1415702_a_at	BC013702	Mm.7286	C-terminal binding protein 1 /// similar to CtBP1 protein	Ctbp1 /// LOC100045360	12.9539	12.7811	12.9739	12.9438	12.9002	12.8336
1415703_at	BM248615	Mm.27372	HECT, UBA and WWE domain containing 1	Huwe1	10.9837	10.5774	10.8802	10.8372	10.7844	10.9344
1415704_a_at	AF320340	Mm.473703	carnitine deficiency-associated gene expressed in ventricle 3	Cdv3	12.5199	11.9195	12.7722	12.7656	12.7577	12.6279
1415705_at	AK018610	Mm.22565	RIKEN cDNA 9130011J15 gene	9130011J15Rik	10.0682	10.0503	10.1343	10.1188	10.1171	10.2748
1415706_at	BQ175820	Mm.30041	coatomer protein complex subunit alpha	Copa	12.4971	12.449	12.3448	12.4266	12.4783	12.4883
1415707_at	AI036318	Mm.291624	anaphase promoting complex subunit 2	Anapc2	11.4641	11.316	11.0019	10.9981	10.8656	11.0475
1415708_at	D50523	Mm.471608	taurine upregulated gene 1	Tug1	12.2346	12.1244	12.3182	12.1871	12.3249	12.2003
1415709_s_at	BM948896	Mm.271620	golgi-specific brefeldin A-resistance factor 1	Gbf1	9.72536	9.7535	9.6393	9.5399	9.7215	8.95132
1415710_at	BM123013	Mm.319697	COX18 cytochrome c oxidase assembly homolog (S. cerevisiae)	Cox18	9.08204	8.62753	9.08252	9.21974	9.3614	9.33709
1415711_at	BC025221	Mm.229141	ADP-ribosylation factor guanine nucleotide-exchange factor 1(brefeldin A-inhibited)	Arfgef1	11.1498	11.1114	10.7272	10.8432	10.7422	10.7217
1415712_at	AJ250693	Mm.389984	zinc finger, RAN-binding domain containing 1	Zranb1	11.6184	11.874	11.143	11.1644	11.1504	11.2527
1415713_a_at	U46690	Mm.3935	DEAD (Asp-Glu-Ala-Asp) box polypeptide 24	Ddx24	9.2358	9.24088	9.75658	9.75938	9.77439	9.58898
1415714_a_at	BC027564	Mm.182650	small nuclear ribonucleoprotein 27 (U4/U6.U5)	Snrnp27	12.9787	13.564	12.5401	12.3385	12.4607	12.658
1415715_at	AK010497	Mm.332317	transmembrane protein 129	Tmem129	9.63709	9.73767	9.51201	9.39947	9.35337	9.40264
1415716_a_at	AA208652	Mm.270283	ribosomal protein S27	Rps27	14.5083	14.8775	13.9955	14.0383	14.0524	14.0801
1415717_at	BI735988	Mm.318331	ring finger protein 220	Rnf220	10.5667	10.7913	9.808	10.3543	10.1961	10.058
1415718_at	BI152383	Mm.340083	similar to SAP30-like /// SAP30-like	LOC100044471 /// Sap30l	11.286	11.6671	10.9295	10.9642	10.7609	10.8637
1415719_s_at	BE134617	Mm.200383	armadillo repeat containing 1	Armc1	10.4835	10.4502	10.8291	10.4577	10.6113	10.6403
1415720_s_at	AK011037	Mm.272024	MAD2L1 binding protein	Mad2l1bp	9.00273	8.71858	9.36444	9.39785	9.28036	9.26089
1415721_a_at	AK004750	Mm.477486	N-acetyltransferase 15 (GCN5-related, putative)	Nat15	10.3722	10.3499	10.2994	10.289	10.3404	10.1707
1415722_a_at	AK003213	Mm.227983	Vps20-associated 1 homolog (S. cerevisiae)	Vta1	11.3622	11.0375	11.5072	11.3245	11.3367	11.4442
1415723_at	BQ176989	Mm.271222	eukaryotic translation initiation factor 5	Eif5	12.453	12.5242	12.5623	12.5566	12.5955	12.6663
1415724_a_at	AV000235	Mm.1022	cell division cycle 42 homolog (S. cerevisiae)	Cdc42	11.2392	11.1209	10.7916	10.7891	10.9022	10.9973
1415725_at	AA866997	Mm.288606	RRN3 RNA polymerase I transcription factor homolog (yeast)	Rrn3	10.4845	10.0964	10.2434	10.506	10.4822	10.3451
1415726_at	AW536361	Mm.245522	ankyrin repeat domain 17	Ankrd17	11.5172	11.2505	11.6856	11.762	11.748	11.5845
1415727_at	AV017766	Mm.205996	apolipoprotein A-I binding protein	Apoa1bp	11.6911	12.0753	11.2786	11.2773	11.3134	11.3977
1415728_at	BG806432	Mm.7723	poly(A) binding protein, nuclear 1	Pabpn1	9.5255	9.1621	8.72512	8.96072	8.88071	9.52555
1415729_at	BQ174223	Mm.10504	3-phosphoinositide dependent protein kinase-1	Pdpk1	10.2949	10.1738	10.8745	10.9306	10.9234	10.8201
1415730_at	BG972112	Mm.31236	cleavage and polyadenylation specific factor 7	Cpsf7	10.9096	10.5899	11.4924	11.3669	11.4472	11.2564
1415731_at	W08638	Mm.289914	angel homolog 2 (Drosophila)	Angel2	10.3613	10.6233	9.46489	9.67392	9.67287	9.6763
1415732_at	BG071718	Mm.43745	HLA-B associated transcript 5	Bat5	10.0018	10.065	9.55407	9.53706	9.62667	9.65696
1415733_a_at	BI080296	Mm.282081	translocase of outer mitochondrial membrane 5 homolog (yeast)	Tomm5	11.8029	12.561	11.3486	11.214	11.251	11.5045
1415734_at	NM_009005	Mm.333233	RAB7, member RAS oncogene family	Rab7	12.0061	12.1219	11.9956	12.013	12.0706	11.9389
1415735_at	NM_015735	Mm.289915	damage specific DNA binding protein 1	Ddb1	11.4419	11.4026	11.2799	11.2749	11.1515	11.2598
1415736_at	NM_020031	Mm.158264	prefoldin 5	Pfdn5	12.9354	13.5329	12.4061	12.4602	12.4068	12.6232
1415737_at	NM_019437	Mm.7013	riboflavin kinase	Rfk	10.0569	10.1861	9.98924	10.0184	9.88833	9.96976
1415738_at	NM_025334	Mm.159965	thioredoxin domain containing 12 (endoplasmic reticulum)	Txndc12	11.0415	11.3459	11.1511	11.1653	11.1368	11.3274
1415739_at	NM_133693	Mm.401747	RNA binding motif protein 42	Rbm42	11.3372	11.5187	10.9486	10.8354	10.6732	10.7463
1415740_at	NM_008950	Mm.272361	protease (prosome, macropain) 26S subunit, ATPase 5	Psmc5	10.7858	10.9485	10.6778	10.7032	10.5433	10.8661
1415741_at	NM_011626	Mm.790	transmembrane protein 165	Tmem165	11.8132	11.7663	12.1143	12.0992	12.1835	12.1097
1415742_at	BC016485	Mm.386752	ancient ubiquitous protein 1	Aup1	9.39238	9.49174	9.32057	9.12383	9.22668	9.19319
1415743_at	NM_010412	Mm.22665	histone deacetylase 5	Hdac5	9.97308	9.97753	9.69371	9.62331	9.65475	9.48028
1415744_at	BC022974	Mm.2948	H2-K region expressed gene 2	H2-Ke2	11.3441	12.0441	10.807	10.6182	10.8544	10.7119
1415745_a_at	NM_007834	Mm.7472	Down syndrome critical region gene 3	Dscr3	9.6956	9.67146	9.66708	9.47449	9.68484	9.86794
1415746_at	AF363690	Mm.28833	capicua homolog (Drosophila)	Cic	11.5761	11.232	10.8811	10.9254	10.8032	10.8206
1415747_s_at	C80812	Mm.28551	RIO kinase 3 (yeast)	Riok3	11.9439	12.0636	12.0446	12.1118	11.9612	12.1365
1415748_a_at	NM_021608	Mm.478285	dynactin 5	Dctn5	10.0849	9.96711	10.4331	10.7799	10.4935	10.5459
1415749_a_at	NM_017475	Mm.220922	Ras-related GTP binding C	Rragc	11.0888	11.1019	11.0467	11.2755	11.1194	10.8969
1415750_at	BC019504	Mm.100353	transducin (beta)-like 3	Tbl3	9.21924	9.4451	8.70056	9.00935	8.79447	8.78538
1415751_at	BC020024	Mm.399941	heterochromatin protein 1, binding protein 3	Hp1bp3	12.4166	12.5609	12.443	12.3965	12.5292	12.5017
1415752_at	BC016084	Mm.29866	cDNA sequence BC031181	BC031181	12.4479	12.3969	12.4385	12.3655	12.5037	12.59
1415753_at	BC005632	Mm.29802	family with sequence similarity 108, member A	Fam108a	10.4598	10.8222	10.3403	10.3241	10.2577	10.1989
1415754_at	BC024419	Mm.279861	polymerase (RNA) II (DNA directed) polypeptide F	Polr2f	11.9263	12.5553	11.6224	11.6778	11.5472	11.8702
1415755_a_at	BC019372	Mm.360108	ubiquitin-conjugating enzyme E2 variant 1	Ube2v1	11.6282	11.5761	11.037	10.8633	10.9958	10.7892
1415756_a_at	BB667523	Mm.331182	SNAP-associated protein	Snapin	9.18926	8.94722	9.94556	9.9086	9.78773	9.88735
1415757_at	BM948896	Mm.271620	golgi-specific brefeldin A-resistance factor 1	Gbf1	9.9446	9.84837	9.46213	9.68361	9.36075	9.30159
1415758_at	BM118442	Mm.478281	furry homolog-like (Drosophila)	Fryl	11.1464	10.8088	11.126	11.1114	11.1156	11.0465
1415759_a_at	BC028547	Mm.290035	hepatitis B virus x interacting protein	Hbxip	12.4556	13.0804	11.9561	11.8523	11.8298	12.0839
1415760_s_at	BC027632	Mm.217759	ATX1 (antioxidant protein 1) homolog 1 (yeast)	Atox1	11.6557	12.3877	11.0395	11.1278	11.035	11.131
1415761_at	AV021593	Mm.248163	mitochondrial ribosomal protein L52	Mrpl52	11.3244	11.9036	10.5844	10.681	10.6151	10.7482
1415762_x_at	AV021593	Mm.248163	mitochondrial ribosomal protein L52	Mrpl52	11.12	11.8967	10.83	10.7341	10.7997	10.885
1415763_a_at	BE853401	Mm.478272	RIKEN cDNA 2510006D16 gene	2510006D16Rik	11.8242	11.8313	11.1074	11.0533	10.9929	11.1853
1415764_at	AK003350	Mm.245357	zinc finger CCCH type containing 11A	Zc3h11a	12.8987	12.892	13.0457	13.0887	13.2131	13.1717
1415765_at	BI080136	---	heterogeneous nuclear ribonucleoprotein U-like 2	Hnrnpul2	7.46224	7.969	6.59317	6.43292	6.37796	7.06102
1415766_at	BQ175529	Mm.2551	SEC22 vesicle trafficking protein homolog B (S. cerevisiae)	Sec22b	10.3131	10.4557	10.3033	10.2886	10.2431	10.2287
1415767_at	BB350365	Mm.30205	YTH domain family 1	Ythdf1	10.2357	9.83637	11.3604	11.279	11.5058	11.0046
1415768_a_at	AV054417	Mm.389540	ubiquitin-conjugating enzyme E2R 2	Ube2r2	12.1936	12.2388	11.8826	11.9476	11.765	11.748
1415769_at	NM_008395	Mm.208286	itchy, E3 ubiquitin protein ligase	Itch	10.3448	10.348	10.649	10.5435	10.6947	10.5494
1415770_at	NM_031392	Mm.335454	WD repeat domain 6	Wdr6	13.0224	12.8281	12.3172	12.4182	12.3881	12.4542
1415771_at	BF118393	Mm.154378	nucleolin	Ncl	12.1365	12.2076	12.3384	12.3142	12.3389	12.4161
1415772_at	BF118393	Mm.154378	nucleolin	Ncl	10.7144	10.7668	10.6095	10.5311	10.6267	10.562
1415773_at	BF118393	Mm.154378	nucleolin	Ncl	8.85762	7.96065	10.6483	10.5268	10.4586	10.3615
1415774_at	NM_021448	Mm.25298	elongation protein 2 homolog (S. cerevisiae)	Elp2	9.92515	9.83978	9.66963	9.43535	9.46749	9.73142
1415775_at	BC003785	Mm.270186	retinoblastoma binding protein 7	Rbbp7	12.5353	12.5804	12.8873	12.7325	12.804	12.7767
1415776_at	NM_007437	Mm.398221	aldehyde dehydrogenase family 3, subfamily A2	Aldh3a2	8.64145	8.61724	8.56791	8.52275	8.60363	8.61942
1415777_at	NM_018874	Mm.10753	pancreatic lipase related protein 1	Pnliprp1	2.75858	2.37749	2.97559	1.01189	1.55393	2.21439
1415778_at	NM_019768	Mm.27218	mortality factor 4 like 2	Morf4l2	12.9555	13.3225	13.1944	13.058	13.2187	13.2364
1415779_s_at	NM_013798	Mm.426706	actin, gamma, cytoplasmic 1	Actg1	14.5293	14.5845	14.4384	14.4202	14.4199	14.4018
1415780_a_at	NM_026139	Mm.285969	armadillo repeat containing, X-linked 2	Armcx2	11.0991	10.8363	11.6812	11.7213	11.5766	11.6104
1415781_a_at	NM_133354	Mm.440073	predicted gene 10241 /// predicted gene 13430 /// predicted gene 13690 /// similar to Chain B, Crystal Structure Of Sumo-3-Modified Thymine-Dna Glycosylase /// SMT3 suppressor of mif two 3 homolog 2 (yeast)	Gm10241 /// Gm13430 /// Gm13690 /// LOC100046167 /// Sumo2	14.8025	15.0451	14.6204	14.3995	14.6726	14.5007
1415782_at	NM_133354	Mm.440073	predicted gene 10241 /// similar to Chain B, Crystal Structure Of Sumo-3-Modified Thymine-Dna Glycosylase /// SMT3 suppressor of mif two 3 homolog 2 (yeast)	Gm10241 /// LOC100046167 /// Sumo2	14.3623	14.3886	14.2118	14.1169	14.2499	14.2776
1415783_at	BI654068	Mm.296520	vacuolar protein sorting 35	Vps35	12.2167	12.196	12.402	12.3796	12.5123	12.5183
1415784_at	BI654068	Mm.296520	vacuolar protein sorting 35	Vps35	5.94304	5.63206	7.17003	6.69161	7.13375	6.19924
1415785_a_at	NM_009840	Mm.328673	chaperonin containing Tcp1, subunit 8 (theta)	Cct8	11.426	11.3119	11.4935	11.4394	11.6421	11.6535
1415786_at	NM_025973	Mm.22957	progastricsin (pepsinogen C)	Pgc	4.6349	6.17134	3.49623	2.40297	2.54763	4.66644
1415787_at	NM_008060	Mm.3196	alpha glucosidase 2 alpha neutral subunit	Ganab	9.08014	8.78036	8.97247	8.92653	8.77873	9.0206
1415788_at	BF158817	Mm.338784	ubiquitin-like domain containing CTD phosphatase 1	Ublcp1	10.4659	10.5297	10.7567	10.6908	10.8057	10.7372
1415789_a_at	BF158817	Mm.338784	similar to ubiquitin-like domain containing CTD phosphatase 1 /// ubiquitin-like domain containing CTD phosphatase 1	LOC100045709 /// Ublcp1	7.66516	7.1264	8.87407	8.92864	8.87407	8.86576
1415790_at	BF158817	Mm.338784	ubiquitin-like domain containing CTD phosphatase 1	Ublcp1	8.09605	7.62424	9.03796	8.9024	9.24024	9.12674
1415791_at	NM_030564	Mm.388529	ring finger protein 34	Rnf34	10.5833	10.6098	10.6178	10.669	10.7459	10.7274
1415792_at	NM_019705	Mm.182145	RanBP-type and C3HC4-type zinc finger containing 1	Rbck1	10.1365	10.0926	9.79196	9.76462	9.68135	9.6688
1415793_at	NM_134021	Mm.254704	pyridoxine 5'-phosphate oxidase	Pnpo	9.06541	8.68584	8.26786	8.54723	8.93413	8.83051
1415794_a_at	BM228780	Mm.188432	spindlin 1	Spin1	12.4684	12.3203	12.6326	12.6628	12.769	12.613
1415795_at	BM228780	Mm.188432	similar to Spindlin 1 /// spindlin 1	LOC100046080 /// Spin1	7.93928	7.61704	7.33338	7.34685	7.31441	7.58016
1415796_at	NM_011873	Mm.476736	DAZ associated protein 2	Dazap2	12.2788	12.3948	12.3562	12.2668	12.4043	12.375
1415797_at	BF225985	Mm.5021	discoidin domain receptor family, member 1	Ddr1	8.93864	8.96079	8.04272	8.39742	8.10967	8.67405
1415798_at	BF225985	Mm.5021	discoidin domain receptor family, member 1	Ddr1	5.65284	4.34492	5.85458	5.8005	4.19031	6.46468
1415799_at	NM_021714	Mm.141197	WW domain binding protein 11	Wbp11	11.8675	11.7236	11.6822	11.6984	11.5999	11.585
1415800_at	M63801	Mm.378921	gap junction protein, alpha 1	Gja1	6.92581	9.55279	7.28912	7.55832	7.71643	8.06677
1415801_at	M63801	Mm.378921	gap junction protein, alpha 1	Gja1	2.09007	2.68955	4.91926	2.15777	5.7375	4.21044
1415802_at	NM_009196	Mm.9086	solute carrier family 16 (monocarboxylic acid transporters), member 1	Slc16a1	9.93153	9.78244	10.4908	10.441	10.5367	10.1658
1415803_at	AF010586	Mm.103711	chemokine (C-X3-C motif) ligand 1	Cx3cl1	6.36946	6.82712	5.91176	5.58267	6.52518	6.06754
1415804_at	AF010586	Mm.103711	chemokine (C-X3-C motif) ligand 1	Cx3cl1	4.95761	3.99851	4.43585	5.62287	5.83564	5.45861
1415805_at	NM_025469	Mm.21160	colipase, pancreatic	Clps	5.52214	5.40429	5.83283	5.00467	6.47103	5.39733
1415806_at	NM_008872	Mm.477132	plasminogen activator, tissue	Plat	8.20016	8.24969	7.84585	8.72322	8.47904	8.34004
1415807_s_at	AK011528	Mm.21841	splicing factor, arginine/serine-rich 2 (SC-35)	Sfrs2	9.32878	8.86015	10.3446	10.359	10.2814	10.0781
1415808_at	NM_009411	Mm.2372	trophoblast specific protein alpha	Tpbpa	2.00578	4.40246	1.85097	2.20565	2.26898	1.77987
1415809_at	NM_009411	Mm.2372	trophoblast specific protein alpha	Tpbpa	4.47659	1.37013	1.63945	0.62381	1.01085	4.17668
1415810_at	BB702754	Mm.42196	ubiquitin-like, containing PHD and RING finger domains, 1	Uhrf1	12.5907	12.6582	12.5259	12.5718	12.4144	12.5644
1415811_at	BB702754	Mm.42196	ubiquitin-like, containing PHD and RING finger domains, 1	Uhrf1	8.32978	7.58877	8.96963	9.25877	8.92076	8.95818
1415812_at	NM_010354	Mm.21109	gelsolin	Gsn	8.0476	7.72923	7.82278	7.80045	7.20416	7.6506
1415813_at	NM_007466	Mm.181824	apoptosis inhibitor 5	Api5	11.2668	11.1474	11.5963	11.5625	11.6246	11.4878
1415814_at	NM_007509	Mm.249096	ATPase, H+ transporting, lysosomal V1 subunit B2	Atp6v1b2	10.6764	10.4308	10.9272	10.7514	10.849	10.7306
1415815_at	NM_009054	Mm.314056	tripartite motif-containing 27	Trim27	4.00848	5.05544	4.65743	5.52341	5.56604	5.83381
1415816_at	NM_007638	Mm.289900	chaperonin containing Tcp1, subunit 7 (eta)	Cct7	12.994	13.3506	12.8917	12.8252	12.9075	12.8245
1415817_s_at	NM_007638	Mm.289900	chaperonin containing Tcp1, subunit 7 (eta)	Cct7	11.3875	11.4855	11.3269	11.4525	11.1546	11.3061
1415818_at	NM_013472	Mm.265347	annexin A6	Anxa6	6.85125	7.06551	6.65768	6.28708	5.88673	5.7794
1415819_a_at	BC006606	Mm.294138	protein phosphatase 2 (formerly 2A), regulatory subunit A (PR 65), alpha isoform	Ppp2r1a	12.1806	11.9301	11.9332	11.8689	11.9032	11.8376
1415820_x_at	NM_023144	Mm.280069	non-POU-domain-containing, octamer binding protein	Nono	13.1131	13.2603	13.028	13.1078	13.1067	13.1687
1415821_at	NM_009145	Mm.15125	neuroplastin	Nptn	11.6248	11.3773	11.7989	11.773	11.8577	11.7557
1415822_at	BG060909	Mm.477490	stearoyl-Coenzyme A desaturase 2	Scd2	14.2197	14.3128	14.1074	14.0726	14.1448	14.1623
1415823_at	BG060909	Mm.477490	stearoyl-Coenzyme A desaturase 2	Scd2	9.04165	8.25086	9.4313	9.729	9.4929	9.28052
1415824_at	BG060909	Mm.477490	stearoyl-Coenzyme A desaturase 2	Scd2	5.82707	6.68915	7.8131	6.94396	7.2248	6.11146
1415825_s_at	NM_024249	Mm.216227	casein kinase 1, delta	Csnk1d	10.3577	10.3681	9.43149	9.83796	9.67449	9.75059
1415826_at	NM_133826	Mm.27082	ATPase, H+ transporting, lysosomal V1 subunit H	Atp6v1h	10.4246	10.6924	11.0814	10.6962	10.9057	10.909
1415827_a_at	BF658806	Mm.29702	stress-associated endoplasmic reticulum protein 1	Serp1	10.6807	10.7674	11.0208	10.9219	11.0802	10.82
1415828_a_at	BF658806	Mm.29702	stress-associated endoplasmic reticulum protein 1	Serp1	8.77244	8.73922	8.29376	8.38498	8.73452	8.12864
1415829_at	NM_133815	Mm.4538	lamin B receptor	Lbr	12.2911	12.2752	12.514	12.3997	12.535	12.5375
1415830_at	NM_011959	Mm.21724	origin recognition complex, subunit 5-like (S. cerevisiae)	Orc5l	9.99966	9.89224	10.245	10.16	10.0876	10.3099
1415831_at	NM_134101	Mm.243234	proteasome (prosome, macropain) 26S subunit, non-ATPase, 2	Psmd2	11.9124	11.8894	11.8304	11.819	11.8272	11.8452
1415832_at	NM_007429	Mm.2679	angiotensin II receptor, type 2	Agtr2	4.69307	3.39308	3.94313	3.6021	3.0017	4.42603
1415833_x_at	NM_009093	Mm.379006	predicted gene 14303 /// ribosomal protein S29	Gm14303 /// Rps29	14.8284	15.0101	14.5482	14.4137	14.5267	14.4906
1415834_at	NM_026268	Mm.1791	dual specificity phosphatase 6	Dusp6	10.6627	10.5184	10.973	10.9405	11.1182	10.8798
1415835_at	NM_008865	Mm.37203	prolactin family 3, subfamily b, member 1	Prl3b1	1.22583	4.56204	2.07312	3.60158	3.29445	3.79813
1415836_at	NM_019698	Mm.233117	aldehyde dehydrogenase 18 family, member A1	Aldh18a1	9.27898	8.81585	9.00301	9.22495	9.06785	8.68447
1415837_at	BC010754	Mm.142722	kallikrein 1	Klk1	0.686864	-1.60045	-0.144958	2.79943	2.87178	0.906121
1415838_at	AK005203	Mm.29344	serine incorporator 1	Serinc1	11.4655	10.6317	12.4402	12.2485	12.4642	12.2876
1415839_a_at	NM_008722	Mm.6343	nucleophosmin 1	Npm1	13.8157	13.7158	13.9382	13.8569	13.9031	13.9916
1415840_at	NM_134255	Mm.430736	ELOVL family member 5, elongation of long chain fatty acids (yeast)	Elovl5	11.7347	11.7076	11.8998	11.8573	11.9232	11.904
1415841_at	NM_010064	Mm.249479	dynein cytoplasmic 1 intermediate chain 2	Dync1i2	12.2826	12.3548	12.1716	12.2763	12.2358	12.3053
1415842_at	NM_019988	Mm.289516	MTOR associated protein, LST8 homolog (S. cerevisiae)	Mlst8	9.22919	9.15771	8.97348	9.19242	9.00142	8.75342
1415843_at	NM_019988	Mm.289516	MTOR associated protein, LST8 homolog (S. cerevisiae)	Mlst8	5.1521	5.6051	6.22565	6.12187	5.4863	6.26407
1415844_at	AV336547	Mm.477024	synaptotagmin IV	Syt4	9.43303	9.21341	10.7896	10.778	10.7906	10.5575
1415845_at	AV336547	Mm.477024	synaptotagmin IV	Syt4	10.8185	10.2602	12.0888	11.8994	12.2875	11.9958
1415846_a_at	NM_013580	Mm.16563	lactate dehydrogenase C	Ldhc	3.92272	2.58737	3.25161	-0.184544	3.47319	0.275672
1415847_at	NM_013580	Mm.16563	lactate dehydrogenase C	Ldhc	1.45136	4.08799	2.99474	4.00746	3.55734	3.03711
1415848_at	NM_008864	Mm.233151	prolactin family 3, subfamily d, member 1	Prl3d1	7.24449	6.10916	5.47397	6.57545	6.38263	6.50473
1415849_s_at	BC010581	Mm.378957	stathmin 1	Stmn1	14.8682	14.953	14.5365	14.4823	14.6284	14.6013
1415850_at	NM_009025	Mm.18517	RAS p21 protein activator 3	Rasa3	9.31392	9.30591	8.78937	8.7533	8.88357	8.70649
1415851_a_at	M33934	Mm.6065	inosine 5'-phosphate dehydrogenase 2	Impdh2	12.087	12.5119	11.9493	11.9394	11.851	11.801
1415852_at	M33934	Mm.6065	inosine 5'-phosphate dehydrogenase 2	Impdh2	11.8098	11.7448	11.8478	11.8533	11.8861	11.6841
1415853_at	NM_054046	Mm.275127	differentially expressed in FDCP 8	Def8	8.77573	9.03822	8.32084	8.50389	8.07948	8.63577
1415854_at	BB815530	Mm.45124	kit ligand	Kitl	3.70014	4.11763	6.06639	5.10921	5.57122	4.61506
1415855_at	BB815530	Mm.45124	kit ligand	Kitl	10.8505	11.2258	11.3165	10.9353	11.2828	10.98
1415856_at	BG064842	Mm.274926	embigin	Emb	9.62188	9.69404	9.82438	9.80654	10.0049	9.54152
1415857_at	BG064842	Mm.274926	embigin	Emb	9.46437	9.56017	9.94783	10.0508	10.012	9.98115
1415858_at	BB858329	Mm.22776	eukaryotic translation initiation factor 3, subunit C	Eif3c	12.4172	12.3793	12.281	12.0786	12.2974	12.2719
1415859_at	BB858329	Mm.22776	eukaryotic translation initiation factor 3, subunit C	Eif3c	9.48374	9.17546	11.5819	11.2424	11.1554	11.2246
1415860_at	NM_010655	Mm.423000	karyopherin (importin) alpha 2	Kpna2	13.2421	13.4054	13.4872	13.3574	13.3774	13.3989
1415861_at	BB762957	Mm.30438	tyrosinase-related protein 1	Tyrp1	5.66187	7.00182	6.40336	6.37099	6.6013	7.42983
1415862_at	BB762957	Mm.30438	tyrosinase-related protein 1	Tyrp1	4.4191	4.10157	5.76136	5.12483	5.62017	5.92118
1415863_at	NM_013507	Mm.185453	eukaryotic translation initiation factor 4, gamma 2	Eif4g2	13.4909	13.3777	13.5347	13.4724	13.6287	13.6385
1415864_at	NM_007563	Mm.282863	2,3-bisphosphoglycerate mutase	Bpgm	9.74211	9.42561	10.0795	10.1725	9.96316	10.3041
1415865_s_at	NM_007563	Mm.282863	2,3-bisphosphoglycerate mutase	Bpgm	10.6435	10.8273	10.6131	10.5659	10.6222	10.6849
1415866_at	NM_133952	Mm.243024	unc-45 homolog A (C. elegans)	Unc45a	8.26018	8.32422	7.6667	7.77416	8.02551	7.58034
1415867_at	NM_009837	Mm.296985	chaperonin containing Tcp1, subunit 4 (delta)	Cct4	12.4673	12.5878	12.6612	12.625	12.7482	12.6498
1415868_at	NM_009837	Mm.296985	chaperonin containing Tcp1, subunit 4 (delta)	Cct4	4.95062	1.10312	5.90972	5.80569	6.1238	5.26223
1415869_a_at	NM_011588	Mm.15701	tripartite motif-containing 28	Trim28	13.0017	12.9591	12.7975	12.6561	12.7756	12.7494
1415870_at	NM_007594	Mm.392075	calumenin	Calu	11.4499	11.5389	11.4766	11.4409	11.4141	11.4921
1415871_at	NM_009369	Mm.14455	transforming growth factor, beta induced	Tgfbi	0.986684	0.528057	1.40074	2.82161	2.00353	0.435788
1415872_at	NM_021510	Mm.21740	heterogeneous nuclear ribonucleoprotein H1	Hnrnph1	14.0219	14.1677	13.9854	13.8557	14.0211	14.0583
1415873_a_at	NM_016860	Mm.3118	ARP1 actin-related protein 1 homolog A, centractin alpha (yeast)	Actr1a	12.2373	12.3429	11.8425	11.7994	11.9527	11.9355
1415874_at	NM_011896	Mm.330986	similar to sprouty 1 /// sprouty homolog 1 (Drosophila)	LOC100046643 /// Spry1	8.80472	8.43108	9.02169	8.94925	8.83206	8.6851
1415875_at	NM_019643	Mm.440359	RIKEN cDNA 3010003L21 gene	3010003L21Rik	5.72572	4.48783	5.69191	5.87368	5.90815	5.16599
1415876_a_at	NM_013765	Mm.261679	ribosomal protein S26	Rps26	14.2294	14.4212	13.8806	13.7957	13.9907	13.8953
1415877_at	NM_009468	Mm.8180	dihydropyrimidinase-like 3	Dpysl3	11.9794	11.5927	12.9897	12.8419	12.7713	12.7595
1415878_at	BB758819	Mm.197486	ribonucleotide reductase M1	Rrm1	11.6751	11.6912	11.7925	11.5689	11.666	11.6943
1415879_a_at	BC012413	Mm.380435	ribosomal protein, large P2	Rplp2	14.8938	15.2446	14.5176	14.5797	14.541	14.4982
1415880_a_at	NM_010684	Mm.16716	lysosomal-associated membrane protein 1	Lamp1	12.1582	12.1598	11.97	11.8817	12.0189	11.9976
1415881_at	BC010224	Mm.182912	growth hormone inducible transmembrane protein	Ghitm	10.4329	10.1565	10.6873	10.8274	10.8133	10.8417
1415882_at	BC010224	Mm.182912	growth hormone inducible transmembrane protein	Ghitm	10.5803	9.9779	10.2968	10.9986	10.9995	11.0667
1415883_a_at	NM_026419	Mm.297477	chymotrypsin-like elastase family, member 3B	Cela3b	0.899857	1.11159	2.12093	0.869083	2.83343	1.71212
1415884_at	NM_026419	Mm.297477	chymotrypsin-like elastase family, member 3B	Cela3b	6.6266	3.73293	6.21856	6.44344	6.18938	5.02489
1415885_at	NM_007694	Mm.255241	chromogranin B	Chgb	12.1869	12.2389	11.7759	11.7991	11.789	11.7673
1415886_at	AB043953	Mm.9593	SH2 domain containing 3C	Sh2d3c	8.46347	8.49824	8.56204	8.25305	8.32227	8.32917
1415887_at	NM_019678	Mm.425970	Trk-fused gene	Tfg	11.5624	11.5055	11.8347	11.7579	11.853	11.6534
1415888_at	NM_008231	Mm.292208	hepatoma-derived growth factor	Hdgf	12.8675	12.8009	12.3421	12.3361	12.2439	12.241
1415889_a_at	NM_011631	Mm.87773	heat shock protein 90, beta (Grp94), member 1	Hsp90b1	12.9063	12.9137	12.8378	12.8595	12.9448	12.8228
1415890_at	NM_011863	Mm.244912	3'-phosphoadenosine 5'-phosphosulfate synthase 1	Papss1	10.7332	10.6559	11.3463	11.1728	11.1564	11.0302
1415891_at	NM_019879	Mm.29845	succinate-CoA ligase, GDP-forming, alpha subunit	Suclg1	11.705	11.1631	11.6036	11.5975	11.4401	11.7632
1415892_at	NM_009163	Mm.412319	sphingosine phosphate lyase 1	Sgpl1	9.18541	9.28326	8.77479	8.9604	9.05991	9.24877
1415893_at	NM_009163	Mm.412319	sphingosine phosphate lyase 1	Sgpl1	1.89611	0.664617	0.898708	0.329874	0.580039	1.50995
1415894_at	BC003264	Mm.250256	ectonucleotide pyrophosphatase/phosphodiesterase 2	Enpp2	8.58587	8.24194	8.63642	8.54679	8.80505	8.84596
1415895_at	NM_013670	Mm.274995	small nuclear ribonucleoprotein N /// SNRPN upstream reading frame	Snrpn /// Snurf	12.2109	12.2875	12.2112	12.2465	12.2795	12.1777
1415896_x_at	NM_013670	Mm.274995	small nuclear ribonucleoprotein N /// SNRPN upstream reading frame	Snrpn /// Snurf	11.8788	10.9354	12.0195	11.9722	12.1643	11.9329
1415897_a_at	BI150149	Mm.14796	microsomal glutathione S-transferase 1	Mgst1	10.3794	10.2792	9.89452	10.0344	9.78959	10.1335
1415898_at	BI150149	Mm.14796	microsomal glutathione S-transferase 1	Mgst1	1.75673	0.124997	4.29813	3.98897	1.51239	1.54975
1415899_at	NM_008416	Mm.1167	Jun-B oncogene	Junb	5.1903	5.99715	5.83677	5.38543	5.6373	5.49783
1415900_a_at	BB333334	Mm.247073	kit oncogene	Kit	3.06796	3.05266	5.86456	5.89909	5.54967	5.24665
1415901_at	NM_011962	Mm.251003	procollagen-lysine, 2-oxoglutarate 5-dioxygenase 3	Plod3	9.41792	9.21969	8.89885	8.99839	8.93555	8.96954
1415902_at	BC012407	Mm.30250	aldehyde dehydrogenase family 7, member A1	Aldh7a1	1.68921	2.1317	1.78604	2.01265	2.12637	1.04571
1415903_at	NM_134086	Mm.103568	solute carrier family 38, member 1	Slc38a1	9.63151	8.31325	10.1568	10.0538	10.359	9.84196
1415904_at	BC003305	Mm.1514	lipoprotein lipase	Lpl	9.71901	9.67514	9.87079	10.0437	9.5476	9.92241
1415905_at	NM_009042	Mm.142731	regenerating islet-derived 1	Reg1	4.68185	5.57499	4.21762	4.99778	5.56847	4.30777
1415906_at	NM_021278	Mm.142729	thymosin, beta 4, X chromosome	Tmsb4x	14.8012	15.1913	14.4302	14.3135	14.4389	14.4668
1415907_at	NM_007632	Mm.246520	cyclin D3	Ccnd3	9.94641	9.78726	9.60032	9.71694	9.47481	9.67597
1415908_at	AF042180	Mm.20445	testis-specific protein, Y-encoded-like 1	Tspyl1	10.4685	10.18	10.6648	11.0089	10.8012	10.7389
1415909_at	NM_016737	Mm.258633	stress-induced phosphoprotein 1	Stip1	10.3296	10.1777	10.6574	10.4817	10.348	10.2221
1415910_s_at	NM_134141	Mm.27582	cytokine induced apoptosis inhibitor 1	Ciapin1	10.445	10.9988	10.1607	10.2869	9.97482	10.2562
1415911_at	NM_008378	Mm.8154	imprinted and ancient	Impact	9.46511	9.1782	9.78671	9.86937	9.63052	9.85335
1415912_a_at	NM_026533	Mm.446588	ribosomal protein S13 pseudogene /// predicted gene 6834 /// similar to ribosomal protein S13 /// ribosomal protein S13	Gm6573 /// Gm6834 /// LOC100044992 /// Rps13	13.7993	14.071	13.2693	13.1803	13.2372	13.2958
1415913_at	NM_026533	Mm.446588	predicted gene 12270 /// predicted gene 15483 /// ribosomal protein S13 pseudogene /// predicted gene 6834 /// similar to ribosomal protein S13 /// ribosomal protein S13	Gm12270 /// Gm15483 /// Gm6573 /// Gm6834 /// LOC100044992 /// Rps13	7.95626	8.34173	8.47439	8.75103	8.3284	8.67338
1415914_at	NM_010448	Mm.280842	heterogeneous nuclear ribonucleoprotein A/B	Hnrnpab	13.7783	13.6435	13.658	13.6002	13.6486	13.5627
1415915_at	NM_134040	Mm.251255	DEAD (Asp-Glu-Ala-Asp) box polypeptide 1	Ddx1	11.9431	12.127	11.9638	11.8549	11.9323	11.9721
1415916_a_at	NM_138745	Mm.29584	methylenetetrahydrofolate dehydrogenase (NADP+ dependent), methenyltetrahydrofolate cyclohydrolase, formyltetrahydrofolate synthase	Mthfd1	10.207	10.3197	10.2409	10.2513	10.3541	10.0423
1415917_at	NM_138745	Mm.29584	methylenetetrahydrofolate dehydrogenase (NADP+ dependent), methenyltetrahydrofolate cyclohydrolase, formyltetrahydrofolate synthase	Mthfd1	9.84875	9.75164	9.62045	9.60788	9.51042	9.33273
1415918_a_at	NM_009415	Mm.4222	triosephosphate isomerase 1	Tpi1	14.0332	14.2442	13.6733	13.6682	13.7187	13.6755
1415919_at	NM_008721	Mm.1131	neural proliferation, differentiation and control gene 1	Npdc1	11.0901	11.0473	10.8605	10.8659	10.8641	10.7661
1415920_at	NM_031249	Mm.22031	cleavage stimulation factor, 3' pre-RNA subunit 2, tau	Cstf2t	12.1369	12.1517	12.3551	12.2483	12.4073	12.4129
1415921_a_at	NM_013869	Mm.281356	tumor necrosis factor receptor superfamily, member 19	Tnfrsf19	2.636	5.43114	4.29758	4.11541	4.23908	3.99812
1415922_s_at	NM_010807	Mm.424974	MARCKS-like 1	Marcksl1	13.4887	13.445	13.1691	13.1164	13.1791	13.1029
1415923_at	NM_010882	Mm.400253	necdin	Ndn	12.8788	12.8741	12.7977	12.8757	12.9097	12.8838
1415924_at	NM_009407	Mm.425024	transition protein 1	Tnp1	0.175159	3.49858	1.49308	1.05378	1.8847	-0.626656
1415925_a_at	NM_053074	---	nucleoporin 62	Nup62	11.4006	11.4055	10.8978	11.0264	10.9088	11.1383
1415926_at	NM_053074	---	nucleoporin 62	Nup62	11.7259	11.9256	11.4836	11.3174	11.3129	11.408
1415927_at	NM_009608	Mm.686	actin, alpha, cardiac muscle 1 /// similar to alpha-actin (AA 27-375)	Actc1 /// LOC100048431	5.33248	6.28229	6.26299	6.15708	6.65044	7.21373
1415928_a_at	AU080586	Mm.28357	microtubule-associated protein 1 light chain 3 beta	Map1lc3b	12.6297	13.0553	12.4671	12.6471	12.7172	12.6855
1415929_at	AU080586	Mm.28357	microtubule-associated protein 1 light chain 3 beta	Map1lc3b	11.8843	12.0247	11.8283	11.7066	11.8154	11.6583
1415930_a_at	AU080586	Mm.28357	microtubule-associated protein 1 light chain 3 beta	Map1lc3b	11.7585	12.2384	11.7132	11.7567	11.6722	11.7499
1415931_at	NM_010514	Mm.3862	insulin-like growth factor 2	Igf2	4.77141	3.45358	4.11463	5.4557	5.32549	4.07353
1415932_x_at	NM_015731	Mm.330819	ATPase, class II, type 9A	Atp9a	10.0549	10.0193	9.78766	9.77357	9.63132	9.76817
1415933_a_at	NM_007747	Mm.273403	cytochrome c oxidase, subunit Va	Cox5a	14.1403	14.5862	13.7613	13.8063	13.8219	13.8428
1415934_at	AF482000	Mm.119177	COP9 (constitutive photomorphogenic) homolog, subunit 8 (Arabidopsis thaliana)	Cops8	10.4323	10.5489	10.5756	10.6109	10.4559	10.606
1415935_at	NM_022315	Mm.30162	SPARC related modular calcium binding 2	Smoc2	3.35614	4.76802	0.928955	1.43567	2.55018	3.21554
1415936_at	NM_013867	Mm.45815	breast cancer anti-estrogen resistance 3	Bcar3	6.99206	6.70195	6.2235	6.82454	6.77111	6.03067
1415937_s_at	BC026823	Mm.29816	programmed cell death 6 interacting protein	Pdcd6ip	8.41579	8.17881	8.92816	9.19182	8.71763	8.93846
1415938_at	NM_009258	Mm.272	serine peptidase inhibitor, Kazal type 3	Spink3	0.780425	-0.285742	3.67405	4.51416	2.14811	4.1389
1415939_at	NM_021355	Mm.287146	fibromodulin	Fmod	4.18909	3.56688	4.97174	4.81236	4.71338	4.48029
1415940_at	NM_133349	Mm.24521	zinc finger, AN1-type domain 2A	Zfand2a	10.2416	10.1452	9.45531	9.74255	9.55163	9.39121
1415941_s_at	NM_133349	Mm.24521	zinc finger, AN1-type domain 2A	Zfand2a	9.50642	9.47788	8.974	9.16331	8.87363	8.99602
1415942_at	NM_052835	Mm.297146	predicted gene 3379 /// ribosomal protein 10 pseudogene /// 60S ribosomal protein L10 (QM protein homolog) /// ribosomal protein 10	Gm3379 /// Gm4892 /// Gm7476 /// Rpl10	14.5863	14.9786	14.2372	14.1493	14.278	14.312
1415943_at	BI788645	Mm.2580	syndecan 1	Sdc1	9.04247	8.92343	8.80367	8.87936	9.01937	8.69795
1415944_at	BI788645	Mm.2580	syndecan 1	Sdc1	7.00173	6.34428	6.5462	6.59895	7.01807	6.61657
1415945_at	NM_008566	Mm.5048	minichromosome maintenance deficient 5, cell division cycle 46 (S. cerevisiae)	Mcm5	11.5151	11.5535	11.117	11.1233	11.0292	11.1508
1415946_at	NM_011822	Mm.362054	phosphatidylinositol glycan anchor biosynthesis, class Q	Pigq	9.99733	10.41	10.0373	9.90923	9.966	10.0292
1415947_at	BC027426	Mm.294885	cellular repressor of E1A-stimulated genes 1	Creg1	8.43184	8.79132	8.8202	8.5337	8.6562	8.59143
1415948_at	BC027426	Mm.294885	cellular repressor of E1A-stimulated genes 1	Creg1	8.36928	8.39012	8.51735	8.22858	8.31503	8.42316
1415949_at	BC010197	Mm.31395	carboxypeptidase E /// similar to carboxypeptidase E	Cpe /// LOC100046434	13.5778	13.5923	13.561	13.5965	13.6853	13.5001
1415950_a_at	NM_018858	Mm.338476	phosphatidylethanolamine binding protein 1	Pebp1	13.4747	13.7617	13.3012	13.2039	13.4324	13.2884
1415951_at	NM_010221	Mm.3894	FK506 binding protein 10	Fkbp10	6.89384	6.74641	5.8287	6.3789	6.94487	6.76021
1415952_at	BI686265	Mm.258986	MAP/microtubule affinity-regulating kinase 2	Mark2	9.82452	9.16949	9.62078	9.64079	9.54154	9.5406
1415953_s_at	BI686265	Mm.258986	MAP/microtubule affinity-regulating kinase 2	Mark2	7.46902	7.58805	7.12601	7.16411	7.36112	7.25773
1415954_at	AB009661	Mm.383263	predicted gene, EG436523 /// trypsin 10 /// trypsin 4 /// trypsin 5	EG436523 /// Try10 /// Try4 /// Try5	0.565129	0.699111	-0.289304	0.651909	0.747855	0.096043
1415955_x_at	K02926	Mm.42733	protamine 1	Prm1	5.85075	5.80694	5.9078	5.26635	6.68901	5.5053
1415956_a_at	NM_011049	Mm.102574	PCTAIRE-motif protein kinase 1	Pctk1	10.3282	10.1447	9.98405	9.96385	9.9477	9.76056
1415957_a_at	AV297071	Mm.38344	ribosomal RNA processing 1 homolog (S. cerevisiae)	Rrp1	9.04437	9.03312	8.81917	9.08534	8.81749	8.87242
1415958_at	AB008453	Mm.10661	solute carrier family 2 (facilitated glucose transporter), member 4	Slc2a4	7.71437	7.56431	7.11679	6.94726	6.91137	7.30138
1415959_at	AB008453	Mm.10661	solute carrier family 2 (facilitated glucose transporter), member 4	Slc2a4	3.53138	2.84968	2.00051	5.75742	2.64674	4.68726
1415960_at	NM_010824	Mm.4668	myeloperoxidase	Mpo	4.7657	5.29161	5.05745	3.9452	5.96526	4.44815
1415961_at	NM_022417	Mm.29870	integral membrane protein 2C	Itm2c	10.9859	11.1457	10.8157	10.8747	10.9574	10.8274
1415962_at	NM_080635	Mm.289800	eukaryotic translation initiation factor 3, subunit H	Eif3h	13.0899	12.8639	13.101	13.0881	13.0774	13.1273
1415963_at	NM_019868	Mm.315909	heterogeneous nuclear ribonucleoprotein H2	Hnrnph2	12.6266	12.3472	12.442	12.4926	12.504	12.6092
1415964_at	NM_009127	Mm.267377	stearoyl-Coenzyme A desaturase 1	Scd1	8.93692	8.68814	9.24387	9.24779	9.27765	8.912
1415965_at	NM_009127	Mm.267377	stearoyl-Coenzyme A desaturase 1	Scd1	6.72897	7.03381	7.24569	6.84356	6.91189	6.88995
1415966_a_at	NM_133666	Mm.29842	NADH dehydrogenase (ubiquinone) flavoprotein 1	Ndufv1	11.6001	11.9875	11.0528	11.3508	11.0018	11.3348
1415967_at	NM_133666	Mm.29842	NADH dehydrogenase (ubiquinone) flavoprotein 1	Ndufv1	11.6294	11.7274	11.4545	11.3957	11.5326	11.4578
1415968_a_at	NM_010594	Mm.13052	kidney androgen regulated protein	Kap	8.03072	8.12156	7.23114	7.18045	7.59065	7.71363
1415969_s_at	NM_010594	Mm.13052	kidney androgen regulated protein	Kap	4.91253	2.44774	1.82837	0.861471	4.52366	3.95241
1415970_at	NM_053071	Mm.548	cytochrome c oxidase, subunit VIc	Cox6c	13.7824	14.3293	13.3756	13.3272	13.31	13.5
1415971_at	AW546141	Mm.477725	myristoylated alanine rich protein kinase C substrate	Marcks	14.6075	14.7294	14.4193	14.3837	14.472	14.4265
1415972_at	AW546141	Mm.477725	myristoylated alanine rich protein kinase C substrate	Marcks	12.383	12.3486	12.7456	12.7928	12.7992	12.7239
1415973_at	AW546141	Mm.477725	myristoylated alanine rich protein kinase C substrate	Marcks	13.414	13.0705	13.6763	13.6287	13.8085	13.6787
1415974_at	AW553456	Mm.275436	mitogen-activated protein kinase kinase 2	Map2k2	10.6119	10.5696	10.3595	10.4024	10.2839	10.089
1415975_at	AU080787	Mm.142095	calcium regulated heat stable protein 1	Carhsp1	11.2461	10.6712	11.3305	11.2518	11.328	11.1611
1415976_a_at	AU080787	Mm.142095	calcium regulated heat stable protein 1	Carhsp1	9.34456	9.81194	8.66436	8.67659	8.85499	8.97566
1415977_at	NM_023627	Mm.29357	myo-inositol 1-phosphate synthase A1	Isyna1	8.55515	8.40287	7.48735	7.78343	8.04235	7.67932
1415978_at	NM_023279	Mm.40068	tubulin, beta 3	Tubb3	12.8369	12.8163	12.5573	12.5702	12.4955	12.5471
1415979_x_at	BC025909	Mm.379004	ribosomal protein L7	Rpl7	14.5848	14.8519	14.2164	14.1871	14.284	14.2948
1415980_at	NM_026468	Mm.10314	ATP synthase, H+ transporting, mitochondrial F0 complex, subunit c (subunit 9), isoform 2	Atp5g2	13.3787	13.7876	12.8105	12.8098	12.7514	12.8291
1415981_at	AV258950	Mm.142843	HERPUD family member 2	Herpud2	10.6758	10.3887	11.1197	11.1204	11.0702	10.9345
1415982_at	AV258950	Mm.142843	HERPUD family member 2	Herpud2	8.10716	7.36708	8.37861	8.58002	8.81429	8.41013
1415983_at	NM_008879	Mm.153911	lymphocyte cytosolic protein 1	Lcp1	5.59769	6.04341	5.59255	5.0196	5.42765	5.55171
1415984_at	NM_007382	Mm.10530	acyl-Coenzyme A dehydrogenase, medium chain	Acadm	10.4034	10.3954	10.9539	10.754	10.9919	11.1266
1415985_at	NM_133953	Mm.236123	splicing factor 3b, subunit 3	Sf3b3	12.1178	12.0371	11.7464	11.705	11.6768	11.7627
1415986_at	NM_011334	Mm.297883	chloride channel 4-2	Clcn4-2	10.9923	10.738	11.2005	11.3075	11.2839	11.1565
1415987_at	BG065877	Mm.30012	high density lipoprotein (HDL) binding protein	Hdlbp	10.2887	10.3288	9.88336	9.95107	10.0895	10.0078
1415988_at	BG065877	Mm.30012	high density lipoprotein (HDL) binding protein	Hdlbp	6.09609	3.25783	8.07885	7.55578	7.5991	7.15681
1415989_at	BB250384	Mm.76649	vascular cell adhesion molecule 1	Vcam1	5.25719	5.66256	4.4546	5.12045	3.73281	4.67538
1415990_at	BC003731	Mm.262327	voltage-dependent anion channel 2	Vdac2	12.2428	12.2585	12.7184	12.671	12.6929	12.7313
1415991_a_at	NM_027910	Mm.254784	kelch domain containing 3	Klhdc3	12.1684	12.4399	11.8315	11.9918	11.8317	11.8139
1415992_at	NM_020035	Mm.143738	phosphatidylinositol glycan anchor biosynthesis, class O	Pigo	8.78713	9.20409	8.79706	8.68662	8.68737	8.41979
1415993_at	NM_009270	Mm.296169	squalene epoxidase	Sqle	11.785	11.5858	12.0342	11.7804	11.8777	11.7389
1415994_at	NM_021282	Mm.21758	cytochrome P450, family 2, subfamily e, polypeptide 1	Cyp2e1	4.34124	4.9033	2.55116	5.52758	5.76302	2.5852
1415995_at	NM_009811	Mm.281379	caspase 6	Casp6	9.43708	9.20307	9.75973	9.70778	9.92141	9.87405
1415996_at	AF173681	Mm.410189	thioredoxin interacting protein	Txnip	9.39033	9.64716	9.76773	9.07637	9.46008	9.51229
1415997_at	AF173681	Mm.410189	thioredoxin interacting protein	Txnip	5.49093	3.04795	4.45152	4.87685	5.6514	4.78668
1415998_at	NM_011694	Mm.3555	voltage-dependent anion channel 1	Vdac1	12.0809	12.085	12.1437	12.1038	12.1418	12.005
1415999_at	NM_010423	Mm.29581	hairy/enhancer-of-split related with YRPW motif 1	Hey1	9.85513	10.2977	9.96079	10.2148	10.0748	10.0977
1416000_a_at	NM_011034	Mm.30929	peroxiredoxin 1	Prdx1	13.4462	13.7731	13.1579	13.0891	13.106	13.3223
1416001_a_at	NM_028071	Mm.393405	coactosin-like 1 (Dictyostelium)	Cotl1	9.95654	10.1621	9.40549	9.70898	9.82266	9.45542
1416002_x_at	NM_028071	Mm.393405	coactosin-like 1 (Dictyostelium)	Cotl1	10.4176	10.3111	10.2687	10.295	10.206	10.2608
1416003_at	NM_008770	Mm.4425	claudin 11	Cldn11	5.89937	6.3344	6.31326	5.60638	5.56523	5.74564
1416004_at	NM_011738	Mm.332314	tyrosine 3-monooxygenase/tryptophan 5-monooxygenase activation protein, eta polypeptide	Ywhah	12.5059	12.4371	12.7901	12.7546	12.7655	12.5909
1416005_at	NM_008947	Mm.157105	protease (prosome, macropain) 26S subunit, ATPase 1	Psmc1	11.141	11.2237	11.4263	11.4267	11.4424	11.5876
1416006_at	M34328	Mm.906	midkine	Mdk	12.9445	13.4526	12.3368	12.2881	12.1167	12.3402
1416007_at	AV172776	Mm.311655	special AT-rich sequence binding protein 1	Satb1	10.3634	9.67688	11.1916	11.1448	11.0252	10.9101
1416008_at	AV172776	Mm.311655	special AT-rich sequence binding protein 1	Satb1	11.0257	10.8769	11.109	11.323	11.2436	11.1559
1416009_at	NM_019793	Mm.28484	tetraspanin 3	Tspan3	12.5388	12.6471	12.6068	12.6045	12.6422	12.5194
1416010_a_at	NM_010119	Mm.30169	EH-domain containing 1	Ehd1	10.2502	10.6706	9.82623	9.80839	9.87273	9.67086
1416011_x_at	NM_010119	Mm.30169	EH-domain containing 1	Ehd1	8.52939	8.68817	8.31585	8.27907	8.10989	8.27085
1416012_at	NM_010119	Mm.30169	EH-domain containing 1	Ehd1	6.82209	6.85776	6.03615	6.74243	6.5654	6.29839
1416013_at	NM_011116	Mm.6483	phospholipase D family, member 3	Pld3	8.87509	9.25116	8.63274	8.2978	8.67088	8.28472
1416014_at	NM_015751	Mm.5831	ATP-binding cassette, sub-family E (OABP), member 1	Abce1	10.8799	10.6614	10.862	10.9212	10.9579	10.8716
1416015_s_at	NM_015751	Mm.5831	ATP-binding cassette, sub-family E (OABP), member 1	Abce1	11.0311	11.0417	11.2059	11.2131	11.2385	11.3434
1416016_at	AW048052	Mm.14814	transporter 1, ATP-binding cassette, sub-family B (MDR/TAP)	Tap1	6.48621	5.83627	4.84518	4.72646	4.85759	5.68978
1416017_at	BC024686	Mm.258785	coatomer protein complex, subunit gamma	Copg	10.8024	10.8031	10.2443	10.3514	10.2905	10.0579
1416018_at	NM_026106	Mm.303534	down-regulator of transcription 1	Dr1	10.988	10.5768	11.2031	11.4314	11.4785	11.2732
1416019_at	NM_026106	Mm.303534	down-regulator of transcription 1	Dr1	6.54646	6.11438	7.34764	7.11769	7.21909	7.29614
1416020_a_at	NM_007506	Mm.371547	ATP synthase, H+ transporting, mitochondrial F0 complex, subunit c (subunit 9), isoform 1 /// predicted gene 10039	Atp5g1 /// Gm10039	11.7054	12.3102	11.1808	11.2142	11.0289	11.2002
1416021_a_at	BC002008	Mm.741	fatty acid binding protein 5, epidermal /// predicted gene 6166	Fabp5 /// Gm6166	14.62	15.0392	14.2791	14.1938	14.3779	14.3851
1416022_at	BC002008	Mm.741	fatty acid binding protein 5, epidermal	Fabp5	13.823	14.1279	13.0827	13.0512	13.1588	13.2604
1416023_at	NM_010174	Mm.388886	fatty acid binding protein 3, muscle and heart	Fabp3	9.69766	10.4921	9.31326	9.33597	9.32856	9.17528
1416024_x_at	NM_009836	Mm.256034	chaperonin containing Tcp1, subunit 3 (gamma)	Cct3	13.1348	13.4903	13.0293	12.9538	13.1331	13.1597
1416025_at	NM_133862	Mm.16422	fibrinogen gamma chain	Fgg	2.47724	2.11685	2.9688	1.24063	2.04603	1.72894
1416026_a_at	NM_009076	Mm.381297	ribosomal protein L12	Rpl12	14.2287	14.6213	13.8064	13.7984	13.7682	13.8574
1416027_at	NM_011051	Mm.24254	programmed cell death 6	Pdcd6	11.9951	11.8662	11.5709	11.5134	11.6116	11.7509
1416028_a_at	NM_008258	Mm.1775	hematological and neurological expressed sequence 1	Hn1	12.3101	12.638	12.3512	12.3365	12.2518	12.3281
1416029_at	NM_013692	Mm.4292	Kruppel-like factor 10	Klf10	8.34515	8.14981	9.20084	8.93291	9.23104	8.91022
1416030_a_at	NM_008568	Mm.378965	minichromosome maintenance deficient 7 (S. cerevisiae)	Mcm7	12.0963	12.139	11.8706	11.8226	11.885	11.9727
1416031_s_at	NM_008568	Mm.378965	minichromosome maintenance deficient 7 (S. cerevisiae)	Mcm7	11.9139	12.1833	11.724	11.5884	11.6722	11.7836
1416032_at	AW494906	Mm.251890	transmembrane protein 109	Tmem109	9.01385	8.57475	8.56126	8.25341	8.29015	8.16913
1416033_at	AW494906	Mm.251890	transmembrane protein 109	Tmem109	6.10608	5.28522	1.66063	5.33316	5.22132	5.18591
1416034_at	NM_009846	Mm.29742	CD24a antigen	Cd24a	11.6491	11.0768	12.0792	12.2104	12.1559	12.1521
1416035_at	BB269715	Mm.3879	hypoxia inducible factor 1, alpha subunit	Hif1a	10.7715	11.4918	10.7753	11.2478	11.0935	11.2676
1416036_at	AF483488	Mm.278458	FK506 binding protein 1a	Fkbp1a	11.3852	11.6139	11.1798	11.3051	11.0789	10.8985
1416037_a_at	NM_007636	Mm.247788	chaperonin containing Tcp1, subunit 2 (beta)	Cct2	12.1499	12.2027	12.3813	12.211	12.3489	12.258
1416038_at	NM_019776	Mm.439987	staphylococcal nuclease and tudor domain containing 1	Snd1	9.90504	10.0689	9.79685	9.9345	9.82069	9.84152
1416039_x_at	NM_010516	Mm.1231	cysteine rich protein 61	Cyr61	5.47995	6.53817	5.75719	5.58246	6.35325	5.66815
1416040_at	NM_026334	Mm.329816	lipase, gastric	Lipf	1.69663	2.1304	3.94129	4.26656	3.02619	0.836246
1416041_at	NM_011361	Mm.28405	serum/glucocorticoid regulated kinase 1	Sgk1	6.96202	7.80382	7.94646	7.57203	7.75979	7.8877
1416042_s_at	BB493242	Mm.257181	nuclear autoantigenic sperm protein (histone-binding)	Nasp	11.7375	11.6333	12.038	12.0236	11.9855	12.0947
1416043_at	BB493242	Mm.257181	nuclear autoantigenic sperm protein (histone-binding)	Nasp	6.68788	5.63186	7.68809	7.86005	7.60656	8.01729
1416044_at	NM_022009	Mm.339755	flightless I homolog (Drosophila)	Flii	11.187	11.0297	11.0164	10.9089	10.9524	10.9558
1416045_a_at	NM_011418	Mm.279751	SWI/SNF related, matrix associated, actin dependent regulator of chromatin, subfamily b, member 1	Smarcb1	11.3087	11.146	11.2068	11.2174	11.0845	11.0052
1416046_a_at	BM054266	Mm.26625	fucosidase, alpha-L- 2, plasma	Fuca2	9.13568	8.82113	8.87023	9.06401	9.0105	8.76912
1416047_at	BM054266	Mm.26625	fucosidase, alpha-L- 2, plasma	Fuca2	5.19932	0.385995	1.16604	1.8527	3.34855	3.40314
1416048_at	NM_018774	Mm.477746	polyhomeotic-like 2 (Drosophila)	Phc2	12.2509	12.0557	11.9011	11.9131	11.7351	11.6933
1416049_at	NM_138595	Mm.274852	glycine decarboxylase	Gldc	11.4423	11.2355	11.5362	11.4166	11.402	11.4962
1416050_a_at	NM_016741	Mm.282242	scavenger receptor class B, member 1	Scarb1	10.7166	10.6665	10.2415	10.1819	10.1508	10.0946
1416051_at	NM_013484	Mm.283217	complement component 2 (within H-2S)	C2	2.72507	5.26314	3.70693	5.82691	4.99607	5.10943
1416052_at	AK011304	Mm.287178	phosphoribosyl pyrophosphate synthetase 1	Prps1	10.2579	10.5803	10.5254	10.4958	10.5095	10.4812
1416053_at	NM_008516	Mm.428543	leucine rich repeat protein 1, neuronal	Lrrn1	8.78657	8.72467	8.89355	9.12387	9.28472	8.8194
1416054_at	NM_009095	Mm.5291	ribosomal protein S5	Rps5	14.3363	14.7043	14.058	13.9388	14.0082	14.0088
1416055_at	NM_009669	Mm.331313	amylase 2a1, pancreatic /// amylase 2a2, pancreatic /// amylase 2a5, pancreatic /// amylase 2b, pancreatic	Amy2a1 /// Amy2a2 /// Amy2a5 /// Amy2b	3.1637	2.47651	0.39409	2.36537	3.59463	3.64809
1416056_a_at	BC027265	Mm.30084	NADH dehydrogenase (ubiquinone) 1 beta subcomplex, 11	Ndufb11	13.3895	13.8453	13.1085	13.0236	13.0887	13.1435
1416057_at	BC027265	Mm.30084	NADH dehydrogenase (ubiquinone) 1 beta subcomplex, 11	Ndufb11	13.0647	13.8646	12.6241	12.5192	12.2726	12.5031
1416058_s_at	NM_020615	Mm.12677	ATP synthase, H+ transporting, mitochondrial F1 complex, gamma polypeptide 1	Atp5c1	13.7217	13.629	13.4458	13.4066	13.4864	13.5798
1416059_at	BC011160	Mm.248492	similar to SEC23B /// SEC23B (S. cerevisiae)	LOC100048726 /// Sec23b	11.2565	11.2385	11.2798	11.3764	11.206	11.3881
1416060_at	BF577643	Mm.22252	TBC1 domain family, member 15	Tbc1d15	10.9559	11.2144	11.08	11.1541	11.2005	11.4011
1416061_at	BF577643	Mm.22252	TBC1 domain family, member 15	Tbc1d15	8.56849	8.47134	9.15728	9.09652	9.19814	9.10038
1416062_at	BF577643	Mm.22252	TBC1 domain family, member 15	Tbc1d15	6.59084	6.65742	7.52513	7.38442	7.7018	7.50953
1416063_x_at	NM_023289	Mm.36666	carcinoembryonic antigen-related cell adhesion molecule 11	Ceacam11	0.556444	-0.194144	3.06013	-1.18019	2.93163	3.82073
1416064_a_at	NM_022310	Mm.330160	heat shock protein 5	Hspa5	12.8553	12.8676	12.7841	12.6606	12.8263	12.6972
1416065_a_at	NM_133971	Mm.12459	ankyrin repeat domain 10	Ankrd10	13.2381	13.2217	12.9372	13.056	12.8294	12.9732
1416066_at	NM_007657	Mm.210676	CD9 antigen	Cd9	8.00866	7.80005	8.66564	8.40405	8.57139	8.55622
1416067_at	NM_013562	Mm.168	interferon-related developmental regulator 1	Ifrd1	10.3974	10.2442	10.812	10.8774	10.8483	10.8499
1416068_at	NM_053092	Mm.196544	lysyl-tRNA synthetase /// similar to lysyl-tRNA synthetase	Kars /// LOC631033	10.6886	10.7827	11.0583	11.1052	10.8945	10.8804
1416069_at	NM_019703	Mm.273874	phosphofructokinase, platelet	Pfkp	12.1875	12.1165	11.6798	11.8784	11.9632	11.7579
1416070_a_at	NM_025860	Mm.44219	DEAD (Asp-Glu-Ala-Asp) box polypeptide 18	Ddx18	10.0178	10.2964	10.1573	9.93124	10.0739	10.1505
1416071_at	NM_025860	Mm.44219	DEAD (Asp-Glu-Ala-Asp) box polypeptide 18	Ddx18	10.2814	10.3615	10.5491	10.471	10.7028	10.5613
1416072_at	NM_133654	Mm.29798	CD34 antigen	Cd34	4.93555	5.31016	4.24769	1.60443	5.1051	4.95833
1416073_a_at	NM_008787	Mm.4379	nucleoporin 85	Nup85	11.1247	11.4049	11.1548	11.0348	11.2245	11.0925
1416074_a_at	NM_009081	Mm.379002	predicted gene 10051 /// ribosomal protein L28 pseudogene /// ribosomal protein L28	Gm10051 /// Gm15435 /// Rpl28	14.9532	15.2519	14.4984	14.521	14.5164	14.5122
1416075_at	NM_022028	Mm.390480	similar to WW45 protein /// salvador homolog 1 (Drosophila)	LOC100048168 /// Sav1	7.29065	6.72269	7.84498	7.50711	7.57785	7.3768
1416076_at	NM_007629	Mm.260114	cyclin B1 /// predicted gene 5593 /// predicted gene 8416	Ccnb1 /// Gm5593 /// Gm8416	9.40896	9.23428	10.3619	10.2035	10.201	10.3723
1416077_at	NM_009627	Mm.1408	adrenomedullin	Adm	4.4687	4.56318	4.04989	5.42421	4.4024	5.00338
1416078_s_at	NM_029780	Mm.184163	v-raf-leukemia viral oncogene 1	Raf1	11.1225	11.1526	10.7197	11.1069	10.9515	11.1537
1416079_a_at	NM_019767	Mm.371610	actin related protein 2/3 complex, subunit 1A	Arpc1a	10.8441	10.6743	10.9249	10.9291	10.8849	10.8311
1416080_at	NM_009614	Mm.274049	a disintegrin and metallopeptidase domain 15 (metargidin)	Adam15	5.22415	6.24463	5.85608	5.75165	5.37077	5.51691
1416081_at	NM_008539	Mm.223717	MAD homolog 1 (Drosophila)	Smad1	8.40509	8.00133	9.62262	9.45778	9.54616	9.38767
1416082_at	AW108405	Mm.271944	RAB1, member RAS oncogene family	Rab1	13.1969	13.1176	13.3893	13.4057	13.3921	13.3294
1416083_at	AA124553	Mm.292405	zinc finger, AN1-type domain 5	Zfand5	12.3053	12.0492	12.6448	12.5825	12.7148	12.5258
1416084_at	AA124553	Mm.292405	zinc finger, AN1-type domain 5	Zfand5	8.40443	7.68557	9.10121	9.62139	9.83819	9.56782
1416085_s_at	AA124553	Mm.292405	zinc finger, AN1-type domain 5	Zfand5	11.6482	11.1024	12.5525	12.4858	12.5461	12.2988
1416086_at	NM_009419	Mm.250631	protein-tyrosine sulfotransferase 2	Tpst2	8.23364	8.42847	8.06448	7.9279	8.11582	7.86932
1416087_at	NM_007457	Mm.833	adaptor protein complex AP-1, sigma 1	Ap1s1	9.75017	10.2804	9.75603	9.43911	9.66953	9.85418
1416088_a_at	NM_009091	Mm.643	similar to insulinoma protein (rig) /// ribosomal protein S15	LOC100046223 /// Rps15	14.2938	14.7697	13.8822	13.855	13.8924	13.866
1416089_at	NM_009091	Mm.643	ribosomal protein S15	Rps15	13.717	14.4425	13.5938	13.6283	13.7522	13.7964
1416090_at	AK011810	Mm.301527	similar to pyruvate dehydrogenase (lipoamide) beta /// pyruvate dehydrogenase (lipoamide) beta	LOC100044400 /// Pdhb	11.9401	12.166	12.4197	12.3135	12.3988	12.4435
1416091_at	BB000894	Mm.217318	microtubule-associated protein 4	Mtap4	11.2579	11.197	10.9766	10.9854	10.8054	10.862
1416092_a_at	BB000894	Mm.217318	microtubule-associated protein 4	Mtap4	10.6866	10.3327	10.3062	10.4956	10.3088	10.3351
1416093_a_at	NM_025570	Mm.23825	mitochondrial ribosomal protein L20	Mrpl20	11.5479	12.0675	10.9491	10.7512	10.8302	10.8285
1416094_at	NM_007404	Mm.28908	a disintegrin and metallopeptidase domain 9 (meltrin gamma)	Adam9	10.5275	10.238	11.0442	10.8796	10.973	10.9797
1416095_x_at	NM_025364	Mm.351579	SAP domain containing ribonucleoprotein pseudogene /// SAP domain containing ribonucleoprotein	Gm6563 /// Sarnp	12.8366	13.3903	12.6307	12.5567	12.6195	12.772
1416096_at	NM_134044	Mm.208750	expressed sequence AI413782	AI413782	9.99292	10.2524	10.0813	10.0414	10.1175	9.93254
1416097_at	NM_138682	Mm.443660	leucine rich repeat containing 4	Lrrc4	7.49935	7.72208	8.12245	8.45864	7.75579	8.26872
1416098_at	NM_011522	Mm.26032	synaptogyrin 3	Syngr3	9.20682	9.23417	8.85577	8.69676	8.64145	8.7409
1416099_at	NM_011289	Mm.340658	ribosomal protein L27	Rpl27	14.2039	14.6357	13.7567	13.7862	13.7554	13.8508
1416100_at	NM_018749	Mm.3955	eukaryotic translation initiation factor 3, subunit D	Eif3d	11.5873	11.6191	11.6239	11.6388	11.5024	11.3995
1416101_a_at	NM_015786	Mm.193539	histone cluster 1, H1c	Hist1h1c	10.0518	10.5762	9.77986	9.68908	9.84261	9.85306
1416102_at	AV027921	Mm.3360	tyrosine 3-monooxygenase/tryptophan 5-monooxygenase activation protein, zeta polypeptide	Ywhaz	11.5071	11.1507	12.3253	11.7397	12.4443	11.6826
1416103_at	AV027921	Mm.3360	tyrosine 3-monooxygenase/tryptophan 5-monooxygenase activation protein, zeta polypeptide	Ywhaz	10.5808	10.6876	11.2414	10.3186	11.2792	10.3037
1416104_at	NM_011900	Mm.89579	mannose-P-dolichol utilization defect 1	Mpdu1	9.09612	8.89053	8.85836	8.6798	8.57919	8.82516
1416105_at	BC008518	Mm.195803	nicotinamide nucleotide transhydrogenase	Nnt	11.2119	10.8327	11.2979	11.3195	11.1931	11.23
1416106_at	NM_029571	Mm.440007	KTI12 homolog, chromatin associated (S. cerevisiae)	Kti12	9.31406	9.26129	9.30831	9.33264	9.19452	9.12948
1416107_at	NM_008741	Mm.3304	neuron specific gene family member 2	Nsg2	12.4634	12.4643	12.2353	12.2588	12.2087	12.1049
1416108_a_at	NM_025360	Mm.27606	transmembrane emp24 domain containing 3	Tmed3	9.97795	9.64872	10.0004	9.96786	10.1968	10.1102
1416109_at	NM_024243	---	fucosidase, alpha-L- 1, tissue	Fuca1	10.3106	10.3186	9.84386	10.1995	9.94213	10.0019
1416110_at	NM_026404	Mm.273350	solute carrier family 35, member A4	Slc35a4	9.59511	9.66251	9.26527	9.59036	9.38934	9.04295
1416111_at	NM_009856	Mm.57175	CD83 antigen	Cd83	6.9256	6.71291	6.97902	6.81447	7.27473	6.90598
1416112_at	NM_007750	Mm.14022	cytochrome c oxidase, subunit VIIIa	Cox8a	12.6175	13.2742	11.9922	11.9447	11.9433	12.0312
1416113_at	NM_010223	Mm.141864	FK506 binding protein 8	Fkbp8	9.85839	9.94622	9.35254	9.2135	9.13411	9.5968
1416114_at	NM_010097	Mm.29027	SPARC-like 1	Sparcl1	7.92814	7.91237	7.73747	8.35754	8.11268	8.09216
1416115_at	BF161073	Mm.399624	origin recognition complex, subunit 3-like (S. cerevisiae)	Orc3l	10.0127	9.90479	10.0126	9.83882	10.0886	9.97374
1416116_at	BF161073	Mm.399624	origin recognition complex, subunit 3-like (S. cerevisiae)	Orc3l	7.73409	8.25847	7.7436	8.36864	7.75026	8.09074
1416117_at	BF161073	Mm.399624	origin recognition complex, subunit 3-like (S. cerevisiae)	Orc3l	7.7628	8.59959	7.89743	7.85967	7.94935	7.91268
1416118_at	NM_025863	Mm.461748	tripartite motif-containing 59	Trim59	11.734	11.5125	11.7967	11.8586	11.9168	11.7658
1416119_at	NM_011660	Mm.260618	thioredoxin 1	Txn1	13.6545	14.3151	13.3019	13.2922	13.366	13.488
1416120_at	NM_009104	Mm.99	ribonucleotide reductase M2	Rrm2	9.13443	8.11368	9.29394	9.55529	9.28702	9.26089
1416121_at	M65143	Mm.172	lysyl oxidase	Lox	4.8387	6.18425	5.27063	5.46475	5.69796	5.30971
1416122_at	NM_009829	Mm.333406	cyclin D2	Ccnd2	9.11542	8.91511	8.73432	9.19227	8.92477	8.89902
1416123_at	NM_009829	Mm.333406	cyclin D2	Ccnd2	5.8463	5.67805	5.30888	5.71717	5.91956	5.38768
1416124_at	NM_009829	Mm.333406	cyclin D2	Ccnd2	4.31177	3.70913	3.8933	2.234	4.40955	3.9761
1416125_at	U16959	Mm.276405	FK506 binding protein 5	Fkbp5	10.681	10.4859	10.8851	11.0322	10.7448	10.8698
1416126_at	NM_009086	Mm.259078	polymerase (RNA) I polypeptide B	Polr1b	8.0899	7.91877	8.01844	7.59937	8.06783	8.0044
1416127_a_at	NM_016878	Mm.24680	aspartyl aminopeptidase	Dnpep	11.0225	10.7768	10.8663	10.9461	10.8942	10.7926
1416128_at	NM_009448	Mm.439690	predicted gene 3756 /// predicted gene 5620 /// predicted gene 7172 /// similar to alpha-tubulin isotype M-alpha-2 /// similar to tubulin, alpha 1 /// tubulin, alpha 1A /// tubulin, alpha 1B /// tubulin, alpha 1C	Gm3756 /// Gm5620 /// Gm7172 /// LOC100044416 /// LOC100045728 /// Tuba1a /// Tuba1b /// Tuba1c	8.50529	8.33264	7.8382	7.58979	7.97843	7.90536
1416129_at	NM_133753	Mm.318841	ERBB receptor feedback inhibitor 1	Errfi1	9.60986	9.43349	9.90845	9.858	9.98083	9.65707
1416130_at	BE630020	Mm.648	prion protein	Prnp	9.19639	8.27216	9.92808	10.0396	9.93084	9.87099
1416131_s_at	BB188557	Mm.260647	EFR3 homolog A (S. cerevisiae)	Efr3a	10.4364	10.3438	10.3366	10.4088	10.5857	10.373
1416132_at	BB188557	Mm.260647	EFR3 homolog A (S. cerevisiae)	Efr3a	5.79605	5.37402	6.23761	6.73297	6.71755	6.65193
1416133_at	BB188557	Mm.260647	EFR3 homolog A (S. cerevisiae)	Efr3a	10.3736	9.91195	10.3875	10.2784	10.4388	10.3318
1416134_at	NM_007467	Mm.2381	amyloid beta (A4) precursor-like protein 1	Aplp1	11.1858	11.1982	10.4491	10.4961	10.2205	10.4335
1416135_at	NM_009687	Mm.203	apurinic/apyrimidinic endonuclease 1	Apex1	12.3358	11.8221	12.2077	12.2586	12.227	12.4364
1416136_at	NM_008610	Mm.29564	matrix metallopeptidase 2	Mmp2	8.84317	9.09462	8.86432	9.02702	8.16495	8.90425
1416137_at	BC008997	Mm.280231	annexin A7	Anxa7	7.36033	7.23237	7.0539	7.26143	7.50795	7.17984
1416138_at	BC008997	Mm.280231	annexin A7	Anxa7	8.48014	8.25278	8.45244	8.49114	8.52814	8.69308
1416139_at	NM_009043	Mm.46360	regenerating islet-derived 2	Reg2	4.50892	3.66247	4.75511	5.08196	4.90402	5.18314
1416140_a_at	NM_133347	Mm.276305	DEAH (Asp-Glu-Ala-His) box polypeptide 30	Dhx30	11.5339	11.5375	11.353	11.3303	11.3317	11.3449
1416141_a_at	NM_009096	Mm.379007	predicted gene 13654 /// ribosomal protein S6	Gm13654 /// Rps6	14.8416	15.0581	14.6211	14.5217	14.6732	14.5543
1416142_at	NM_009096	Mm.379007	ribosomal protein S6	Rps6	10.1489	10.9525	10.8046	10.3223	10.2271	10.3195
1416143_at	NM_016755	Mm.353	ATP synthase, H+ transporting, mitochondrial F0 complex, subunit F	Atp5j	13.3659	13.8738	12.9052	12.8353	12.894	12.9941
1416144_a_at	BC003745	Mm.993	DEAH (Asp-Glu-Ala-His) box polypeptide 15	Dhx15	13.6132	13.9104	13.2545	13.2744	13.3242	13.3617
1416145_at	BC003745	Mm.993	DEAH (Asp-Glu-Ala-His) box polypeptide 15	Dhx15	13.101	13.1818	13.2794	13.165	13.3609	13.2501
1416146_at	BE912771	Mm.239865	heat shock protein 4	Hspa4	11.2582	11.1658	11.2635	11.227	11.2183	11.2583
1416147_at	BE912771	Mm.239865	heat shock protein 4	Hspa4	8.12568	8.01252	8.29675	8.16488	8.09762	8.43748
1416148_at	BC019120	Mm.197518	lysosomal-associated protein transmembrane 4B	Laptm4b	9.5442	10.0116	10.6503	10.0962	10.6782	10.0332
1416149_at	AB038696	Mm.39300	oligodendrocyte transcription factor 1	Olig1	7.23476	6.88177	5.21972	6.28476	6.78309	6.36726
1416150_a_at	NM_013663	Mm.6787	splicing factor, arginine/serine-rich 3 (SRp20)	Sfrs3	13.1969	13.1153	13.4064	13.4129	13.5129	13.585
1416151_at	NM_013663	Mm.6787	splicing factor, arginine/serine-rich 3 (SRp20)	Sfrs3	11.7512	12.1133	11.7898	11.7817	11.8161	11.8839
1416152_a_at	NM_013663	Mm.6787	splicing factor, arginine/serine-rich 3 (SRp20)	Sfrs3	11.4047	11.2205	11.7336	11.6926	11.896	11.9004
1416153_at	NM_011899	Mm.12848	signal recognition particle 54a /// signal recognition particle 54b /// signal recognition particle 54C	Srp54a /// Srp54b /// Srp54c	11.7611	11.8192	11.6834	11.8286	11.938	11.6914
1416154_at	NM_011899	Mm.12848	signal recognition particle 54a /// signal recognition particle 54b	Srp54a /// Srp54b	6.71895	6.56253	8.55968	8.70755	8.39475	8.05302
1416155_at	NM_008253	Mm.336087	high mobility group box 3	Hmgb3	12.1075	11.9423	11.8499	11.8893	11.8795	12.1208
1416156_at	NM_009502	Mm.279361	vinculin	Vcl	9.32034	9.39051	9.34667	9.75901	9.34397	9.39439
1416157_at	NM_009502	Mm.279361	vinculin	Vcl	3.39968	4.92725	4.53669	4.06638	4.90845	3.38128
1416158_at	AI463873	Mm.158143	nuclear receptor subfamily 2, group F, member 2	Nr2f2	8.98011	8.99224	9.15368	8.97813	8.61057	9.03262
1416159_at	AI463873	Mm.158143	nuclear receptor subfamily 2, group F, member 2	Nr2f2	10.5173	10.4199	10.4783	10.1194	10.2539	10.2017
1416160_at	AI463873	Mm.158143	nuclear receptor subfamily 2, group F, member 2	Nr2f2	6.81644	6.21161	8.76899	8.75335	8.44222	8.76236
1416161_at	AF332085	Mm.182628	RAD21 homolog (S. pombe)	Rad21	12.832	12.6265	12.8224	13.0555	13.0491	12.9236
1416162_at	AF332085	Mm.182628	RAD21 homolog (S. pombe)	Rad21	7.27759	6.80983	8.54916	8.41601	8.15208	8.03699
1416163_at	NM_012001	Mm.957	COP9 (constitutive photomorphogenic) homolog, subunit 4 (Arabidopsis thaliana)	Cops4	10.278	10.3246	10.4851	10.5127	10.5073	10.6159
1416164_at	NM_011812	Mm.288381	fibulin 5	Fbln5	3.53469	2.06858	2.60353	2.69459	4.65912	4.58231
1416165_at	NM_133685	Mm.29274	RAB31, member RAS oncogene family	Rab31	9.43115	9.09591	9.38275	9.66397	9.47013	9.3758
1416166_a_at	NM_016764	Mm.247542	peroxiredoxin 4	Prdx4	10.9886	11.1587	10.1584	11.4556	10.8555	11.1185
1416167_at	NM_016764	Mm.247542	peroxiredoxin 4	Prdx4	12.9752	13.1353	12.7196	12.5791	12.7015	12.902
1416168_at	NM_011340	Mm.2044	serine (or cysteine) peptidase inhibitor, clade F, member 1	Serpinf1	6.38506	7.00586	6.52366	6.77884	7.07416	6.75201
1416169_at	AY034576	Mm.443229	trophoblast specific protein beta	Tpbpb	3.57393	4.26719	2.72493	3.79692	4.60359	3.88517
1416170_at	NM_026508	Mm.123366	TNF receptor-associated protein 1	Trap1	10.2425	9.58987	9.02316	9.48276	9.56784	9.70714
1416171_at	NM_133714	Mm.296240	RIKEN cDNA 2310037I24 gene	2310037I24Rik	11.7496	11.9758	11.7632	11.8652	11.7295	11.8689
1416172_at	BC004844	Mm.28659	pescadillo homolog 1, containing BRCT domain (zebrafish)	Pes1	10.5829	10.7152	10.1248	10.1424	10.1577	10.2414
1416173_at	BC004844	Mm.28659	pescadillo homolog 1, containing BRCT domain (zebrafish)	Pes1	8.07498	7.80387	8.18067	8.40593	8.55185	8.37587
1416174_at	BC011107	Mm.440564	retinoblastoma binding protein 9	Rbbp9	9.85935	10.0737	9.99675	9.89325	10.022	10.1924
1416175_a_at	NM_011696	Mm.227704	voltage-dependent anion channel 3	Vdac3	13.0409	13.4105	12.9623	12.9795	13.0344	13.1587
1416176_at	BF166000	Mm.207047	high mobility group box 1	Hmgb1	12.4189	12.6052	12.6703	12.5268	12.7126	12.638
1416177_at	NM_009033	Mm.24718	RNA binding motif protein, X chromosome retrogene	Rbmxrt	12.2817	12.4915	12.6207	12.6386	12.5403	12.7777
1416178_a_at	NM_013746	Mm.477791	pleckstrin homology domain containing, family B (evectins) member 1	Plekhb1	10.7786	10.894	10.4929	10.5185	10.5871	10.5934
1416179_a_at	NM_009041	Mm.245746	radixin	Rdx	12.6576	12.7884	12.2435	12.4072	12.5166	12.4912
1416180_a_at	NM_009041	Mm.245746	radixin	Rdx	9.72332	8.81858	11.7198	11.5024	11.6629	11.3969
1416181_at	NM_023403	Mm.117365	mesoderm development candidate 2	Mesdc2	12.0204	12.189	11.9697	12.0618	12.0704	12.0031
1416182_at	NM_018758	Mm.293931	amyloid beta (A4) precursor protein-binding, family A, member 3	Apba3	8.09563	8.36351	8.42089	8.31614	8.5121	8.05309
1416183_a_at	NM_008492	Mm.9745	lactate dehydrogenase B	Ldhb	11.6235	11.6692	11.3852	11.3879	11.3333	11.4726
1416184_s_at	NM_016660	Mm.4438	high mobility group AT-hook 1	Hmga1	13.1732	13.2338	12.3692	12.3583	12.2345	12.2596
1416185_a_at	NM_007410	Mm.3874	alcohol dehydrogenase 5 (class III), chi polypeptide	Adh5	13.1459	13.4174	12.8852	12.8967	12.8832	13.0581
1416186_at	NM_026383	Mm.478267	proline-rich nuclear receptor coactivator 2	Pnrc2	10.7835	10.7594	11.4223	11.4405	11.6664	11.6235
1416187_s_at	NM_026383	Mm.478267	proline-rich nuclear receptor coactivator 2	Pnrc2	12.0522	12.327	12.0165	12.0812	12.1469	12.239
1416188_at	BC004651	Mm.287807	GM2 ganglioside activator protein	Gm2a	6.16645	4.47589	6.83597	6.80428	6.76488	6.41373
1416189_a_at	BC003707	Mm.477740	Sec61 alpha 1 subunit (S. cerevisiae)	Sec61a1	11.8247	12.2069	11.3622	11.5171	11.3965	11.4326
1416190_a_at	BC003707	Mm.477740	Sec61 alpha 1 subunit (S. cerevisiae)	Sec61a1	8.07336	7.42627	8.27163	8.00228	7.84133	7.8052
1416191_at	BC003707	Mm.477740	Sec61 alpha 1 subunit (S. cerevisiae)	Sec61a1	8.23777	7.98687	8.19497	8.49125	8.58692	8.01993
1416192_at	BC004804	Mm.104540	N-ethylmaleimide sensitive fusion protein attachment protein alpha	Napa	8.35061	8.6843	8.17451	8.4015	8.27257	8.52333
1416193_at	BC011223	Mm.273195	carbonic anhydrase 1	Car1	4.56473	4.09401	5.1125	3.99926	5.40487	4.89713
1416194_at	NM_007823	Mm.1840	cytochrome P450, family 4, subfamily b, polypeptide 1	Cyp4b1	4.87787	4.67951	2.93433	4.61317	5.1778	4.08836
1416195_at	NM_008916	Mm.1458	inositol polyphosphate 5-phosphatase K	Inpp5k	10.3346	10.3602	10.0989	9.94237	10.106	10.2706
1416196_at	NM_011029	Mm.4071	ribosomal protein SA	Rpsa	4.58658	4.98049	2.52505	4.69784	4.3508	4.77082
1416197_at	NM_011432	Mm.308514	U1 small nuclear ribonucleoprotein C	Snrpc	12.2631	12.7356	11.8291	11.9389	11.7602	11.855
1416198_at	NM_020580	Mm.271709	TH1-like homolog (Drosophila)	Th1l	10.3975	10.3964	10.1141	10.2914	10.1072	10.186
1416199_at	NM_010631	Mm.378951	kinesin family member C3	Kifc3	7.46715	7.25089	6.90095	6.69941	7.36777	7.27104
1416200_at	NM_133775	Mm.182359	interleukin 33	Il33	5.3184	5.43037	5.24052	5.03738	5.14162	5.64542
1416201_at	BF020879	Mm.280125	v-crk sarcoma virus CT10 oncogene homolog (avian)	Crk	9.45198	8.93311	11.1124	10.602	10.7632	10.616
1416202_at	NM_007531	Mm.36241	prohibitin 2	Phb2	11.5269	11.3786	11.3931	11.5018	11.3976	11.3128
1416203_at	NM_007472	Mm.18625	aquaporin 1	Aqp1	3.34657	4.66722	3.83127	1.21083	2.62388	4.50666
1416204_at	BC019391	Mm.252391	glycerol-3-phosphate dehydrogenase 1 (soluble)	Gpd1	5.21428	5.49841	5.64101	4.92813	5.77609	5.70386
1416205_at	NM_009752	Mm.290516	galactosidase, beta 1	Glb1	8.47136	9.05377	8.8828	8.87859	8.9832	8.70502
1416206_at	D11374	Mm.3072	signal-induced proliferation associated gene 1	Sipa1	7.03449	7.51679	6.88376	6.88969	6.79832	7.13718
1416207_at	NM_133682	Mm.268483	tafazzin	Taz	10.8309	10.8997	10.4567	10.6535	10.6289	10.9967
1416208_at	BC005571	Mm.329277	ubiquitin specific peptidase 14	Usp14	10.0154	10.0494	10.6765	10.456	10.8229	10.8199
1416209_at	NM_008133	Mm.10600	glutamate dehydrogenase 1	Glud1	9.86753	9.1898	10.1279	10.251	10.2152	10.0818
1416210_at	NM_133976	Mm.12864	IMP3, U3 small nucleolar ribonucleoprotein, homolog (yeast)	Imp3	11.2263	10.8596	11.1234	11.1579	11.2006	11.2728
1416211_a_at	BC002064	Mm.279690	pleiotrophin	Ptn	9.30448	8.6679	10.2961	10.0815	10.1086	10.0754
1416212_at	NM_010760	Mm.808	mago-nashi homolog, proliferation-associated (Drosophila)	Magoh	13.3773	13.9551	12.9458	12.8931	12.9483	13.1427
1416213_x_at	BF122782	Mm.300594	surfeit gene 4	Surf4	8.32322	7.91089	8.05874	8.10859	8.83345	8.01051
1416214_at	BC013094	Mm.1500	minichromosome maintenance deficient 4 homolog (S. cerevisiae)	Mcm4	12.2357	11.9761	12.2603	12.3698	12.4476	12.3109
1416215_at	NM_016810	Mm.20931	golgi SNAP receptor complex member 1	Gosr1	9.69645	9.37867	9.3838	9.54068	9.89666	9.76392
1416216_at	NM_009048	Mm.4479	RalBP1 associated Eps domain containing protein	Reps1	10.4751	10.2801	10.2011	10.2604	10.3283	10.2054
1416217_a_at	NM_009084	Mm.21529	predicted gene 4149 /// ribosomal protein L37a	Gm4149 /// Rpl37a	14.2818	14.6269	13.9203	13.8822	13.9104	13.9313
1416218_x_at	NM_009084	Mm.21529	predicted gene 11285 /// predicted gene 4613 /// similar to 60S ribosomal protein L37a /// ribosomal protein L37a	Gm11285 /// Gm4613 /// LOC640991 /// Rpl37a	10.8365	11.3109	10.3236	10.388	10.2922	10.1794
1416219_at	NM_009078	Mm.10247	ribosomal protein L19	Rpl19	14.5347	14.8491	14.0961	14.092	14.1641	14.1682
1416220_at	NM_026911	Mm.28852	signal peptidase complex subunit 1 homolog (S. cerevisiae)	Spcs1	12.3481	12.939	11.9253	11.9298	11.8831	12.1288
1416221_at	BI452727	Mm.182434	follistatin-like 1	Fstl1	10.8651	10.6659	10.7572	10.9071	10.6761	10.7599
1416222_at	BC019945	Mm.38792	NAD(P) dependent steroid dehydrogenase-like	Nsdhl	10.9028	10.8522	11.0239	10.8656	10.9333	10.9045
1416223_at	NM_024480	Mm.290534	SH3 binding domain protein 5 like	Sh3bp5l	9.73703	9.71144	9.02113	9.36816	9.26254	9.08271
1416224_at	NM_009541	Mm.389590	zinc finger and BTB domain containing 17	Zbtb17	8.92381	9.19792	8.61851	8.67495	8.85765	8.8522
1416225_at	BC013477	Mm.2409	alcohol dehydrogenase 1 (class I)	Adh1	4.37354	2.3803	5.96536	4.57078	5.83272	5.22153
1416226_at	BE979985	Mm.30010	actin related protein 2/3 complex, subunit 1B	Arpc1b	7.48017	7.78568	6.98739	7.24513	6.86582	7.27835
1416227_at	BE979985	Mm.30010	actin related protein 2/3 complex, subunit 1B /// predicted gene 5637	Arpc1b /// Gm5637	3.42446	3.32502	3.24506	3.01783	3.60343	3.1892
1416228_at	NM_023371	Mm.7906	protein (peptidyl-prolyl cis/trans isomerase) NIMA-interacting 1	Pin1	11.3322	11.7148	10.8471	11	10.7809	11.0082
1416229_at	NM_019437	Mm.7013	riboflavin kinase	Rfk	8.61771	8.20272	8.5258	8.73929	8.422	8.30229
1416230_at	NM_019437	Mm.7013	riboflavin kinase	Rfk	7.86428	8.19172	8.39818	8.48759	8.0577	8.11143
1416231_at	NM_138588	Mm.274894	Vac14 homolog (S. cerevisiae)	Vac14	8.14275	7.77626	7.40386	7.80795	7.57185	7.70194
1416232_at	AB038697	Mm.37289	oligodendrocyte transcription factor 2	Olig2	9.82078	9.21867	9.54853	9.87403	9.49664	9.58326
1416233_at	NM_018799	Mm.250874	eukaryotic translation initiation factor 3, subunit I	Eif3i	13.2662	13.3449	13.0942	12.9418	12.9886	13.0756
1416234_at	AW476171	Mm.172720	leucine rich repeat containing 59	Lrrc59	11.9621	11.8285	11.8229	11.7971	11.757	11.6045
1416235_at	AW476171	Mm.172720	leucine rich repeat containing 59	Lrrc59	9.23792	9.26806	9.11434	9.44306	8.98492	9.35905
1416236_a_at	BC015076	Mm.33240	myelin protein zero-like 2	Mpzl2	0.244626	-0.682126	0.386054	-0.179948	3.26179	3.76331
1416237_at	BC015076	Mm.33240	myelin protein zero-like 2	Mpzl2	4.13849	4.65099	4.85981	2.37095	4.56189	3.0558
1416238_at	NM_011587	Mm.4345	tyrosine kinase with immunoglobulin-like and EGF-like domains 1	Tie1	0.558982	0.435421	0.365168	1.37006	1.13629	0.474997
1416239_at	NM_007494	Mm.3217	argininosuccinate synthetase 1	Ass1	8.95915	8.53881	8.38792	7.97369	8.13336	8.23377
1416240_at	NM_011187	Mm.389251	proteasome (prosome, macropain) subunit, beta type 7	Psmb7	13.6083	13.8108	12.4433	12.2493	12.2876	12.667
1416241_at	NM_024206	Mm.29296	SEC13 homolog (S. cerevisiae)	Sec13	11.046	11.2255	10.9602	10.8332	11	10.9957
1416242_at	NM_026167	Mm.224306	kelch-like 13 (Drosophila)	Klhl13	8.09541	8.61889	8.20863	8.39097	8.33666	8.53838
1416243_a_at	NM_025592	Mm.345333	predicted gene 10269 /// predicted gene 4342 /// ribosomal protein L35	Gm10269 /// Gm4342 /// Rpl35	14.2627	14.8237	13.8245	13.766	13.8191	13.9149
1416244_a_at	NM_013493	Mm.290251	cellular nucleic acid binding protein	Cnbp	13.1009	13.1055	13.4658	13.3955	13.541	13.5048
1416245_at	NM_025338	Mm.28999	aurora kinase A interacting protein 1	Aurkaip1	11.7039	12.2146	11.1719	11.2704	11.2009	11.41
1416246_a_at	BC002136	Mm.290482	coronin, actin binding protein 1A	Coro1a	9.50896	9.65982	9.04447	8.98793	9.28116	9.12736
1416247_at	NM_016890	Mm.29025	dynactin 3	Dctn3	12.7669	13.3753	12.3382	12.1055	12.157	12.1158
1416248_at	AW538068	Mm.28347	NAD kinase	Nadk	10.0759	9.95244	10.0551	9.9134	10.0077	9.79893
1416249_at	AW538068	Mm.28347	NAD kinase	Nadk	6.20221	7.26496	6.87732	6.27381	7.52388	6.90265
1416250_at	NM_007570	Mm.392646	B-cell translocation gene 2, anti-proliferative	Btg2	11.7304	11.2079	11.2992	11.5748	11.6449	11.5974
1416251_at	NM_008567	Mm.4933	minichromosome maintenance deficient 6 (MIS5 homolog, S. pombe) (S. cerevisiae)	Mcm6	12.6726	12.6174	12.5628	12.7626	12.8177	12.7665
1416252_at	NM_134115	Mm.439986	serine/threonine kinase 38	Stk38	10.1206	9.86711	10.1762	10.1312	10.0044	10.3565
1416253_at	BC013898	Mm.464272	cyclin-dependent kinase inhibitor 2D (p19, inhibits CDK4) /// predicted gene 4694	Cdkn2d /// Gm4694	10.3822	10.2323	10.5834	10.4821	10.5455	10.7535
1416254_a_at	NM_030559	Mm.276092	vacuolar protein sorting 16 (yeast)	Vps16	9.91643	10.1896	9.62473	9.92459	9.63164	9.88494
1416255_at	AF216832	Mm.24615	gap junction protein, alpha 4	Gja4	5.88874	6.29961	4.91447	4.80109	3.74715	5.73653
1416256_a_at	NM_011655	Mm.273538	tubulin, beta 5	Tubb5	14.3451	14.4613	14.1261	14.0644	14.1583	14.0457
1416257_at	NM_009794	Mm.19306	calpain 2	Capn2	10.1913	10.2963	10.0987	10.4127	10.3612	10.2346
1416258_at	NM_009387	Mm.2661	thymidine kinase 1	Tk1	9.56403	9.38272	9.70966	9.63217	9.78637	9.82351
1416259_at	NM_134025	Mm.102205	peroxisomal biogenesis factor 12	Pex12	8.95924	9.12437	9.11277	9.33072	9.19302	9.10848
1416260_a_at	NM_019727	Mm.271891	sorting nexin 1	Snx1	10.603	10.9093	10.4672	10.4517	10.5615	10.6033
1416261_at	AK018383	Mm.29647	transmembrane protein 19	Tmem19	9.80992	9.51671	9.49481	9.39558	9.3206	9.35953
1416262_at	AK018383	Mm.29647	transmembrane protein 19	Tmem19	8.12844	7.93101	8.09698	8.42601	8.39792	8.02344
1416263_at	AB045382	Mm.254839	ATP-binding cassette, sub-family B (MDR/TAP), member 9	Abcb9	7.06324	6.67468	6.1231	6.7028	7.16588	6.06428
1416264_at	AB045382	Mm.254839	ATP-binding cassette, sub-family B (MDR/TAP), member 9	Abcb9	5.44454	5.36777	6.09906	6.48806	6.13881	5.94452
1416265_at	NM_011796	Mm.294315	calpain 10	Capn10	8.514	8.3744	8.28678	8.07783	8.46283	8.44105
1416266_at	AF026537	Mm.6239	prodynorphin	Pdyn	5.27817	2.90857	5.07347	5.06869	5.85496	5.31894
1416267_at	NM_019708	Mm.246911	short coiled-coil protein	Scoc	10.6253	10.5613	10.8824	10.9922	11.0805	10.9816
1416268_at	BC005486	Mm.290207	E26 avian leukemia oncogene 2, 3' domain	Ets2	8.76291	8.61322	8.97418	8.87987	9.21661	8.66333
1416269_at	NM_020582	Mm.133551	ATP synthase, H+ transporting, mitochondrial F0 complex, subunit f, isoform 2	Atp5j2	13.4105	14.0928	12.867	12.8897	12.7883	13.0856
1416270_at	NM_026329	Mm.22117	polymerase (RNA) II (DNA directed) polypeptide G	Polr2g	12.3832	12.6448	12.0845	12.0491	12.0849	12.1754
1416271_at	NM_022032	Mm.28209	PERP, TP53 apoptosis effector	Perp	5.09552	4.36062	5.42354	5.23593	5.00473	5.85157
1416272_at	NM_019920	Mm.331392	MAPK scaffold protein 1	Mapksp1	11.5342	11.7707	11.5372	11.5967	11.5662	11.7222
1416273_at	NM_009396	Mm.255332	tumor necrosis factor, alpha-induced protein 2	Tnfaip2	5.77145	5.74962	6.30619	5.89148	6.12866	5.15285
1416274_at	NM_031251	Mm.259852	cystinosis, nephropathic	Ctns	8.13876	8.15375	7.86941	7.87736	7.84258	7.84209
1416275_at	NM_134420	Mm.45201	solute carrier family 26, member 6	Slc26a6	7.2561	7.22924	7.1809	7.30628	6.79583	7.31969
1416276_a_at	NM_009094	Mm.66	ribosomal protein S4, X-linked	Rps4x	14.6915	15.0352	14.4807	14.3316	14.4822	14.4888
1416277_a_at	NM_018853	Mm.3158	ribosomal protein, large, P1	Rplp1	14.5656	14.883	14.2122	14.1341	14.2028	14.271
1416278_a_at	NM_138597	Mm.41	ATP synthase, H+ transporting, mitochondrial F1 complex, O subunit /// similar to ATP synthase, H+ transporting, mitochondrial F1 complex, O subunit	Atp5o /// LOC100047429	13.296	13.9961	12.8025	12.6985	12.8114	12.8967
1416279_at	BC008513	Mm.274816	adaptor protein complex AP-1, beta 1 subunit	Ap1b1	10.1198	10.3942	9.92268	9.97002	9.80213	9.83526
1416280_at	NM_016682	Mm.27560	ubiquitin-like modifier activating enzyme 2	Uba2	11.9835	12.1857	12.2575	12.2078	12.3046	12.276
1416281_at	BC004595	Mm.103986	Wdr45 like	Wdr45l	11.0854	11.2659	11.2019	11.1987	11.2735	11.2015
1416282_at	NM_008948	Mm.289832	proteasome (prosome, macropain) 26S subunit, ATPase 3	Psmc3	12.1466	12.1313	12.1246	11.8938	11.8489	12.1627
1416283_at	NM_010256	Mm.4505	phosphoribosylglycinamide formyltransferase	Gart	10.4065	10.401	10.0027	10.1253	9.79702	9.95996
1416284_at	NM_024227	Mm.273102	mitochondrial ribosomal protein L28	Mrpl28	11.2929	11.216	10.7983	10.7345	10.7818	10.8318
1416285_at	NM_025523	Mm.331007	NADH dehydrogenase (ubiquinone) 1, subcomplex unknown, 1	Ndufc1	12.5733	13.2149	12.2944	12.1505	12.2254	12.3191
1416286_at	NM_009062	Mm.41642	regulator of G-protein signaling 4	Rgs4	11.5732	11.5348	10.9713	10.9222	11.138	11.1186
1416287_at	NM_009062	Mm.41642	regulator of G-protein signaling 4	Rgs4	9.20527	8.55798	9.98642	10.0573	9.99939	10.1072
1416288_at	BF141076	Mm.27897	DnaJ (Hsp40) homolog, subfamily A, member 1	Dnaja1	13.2267	13.063	13.4319	13.2434	13.2762	13.22
1416289_at	NM_011122	Mm.37371	procollagen-lysine, 2-oxoglutarate 5-dioxygenase 1	Plod1	7.75653	7.50105	7.14334	7.28328	7.33841	7.38917
1416290_a_at	NM_011874	Mm.29582	proteasome (prosome, macropain) 26S subunit, ATPase, 4	Psmc4	12.2305	12.9642	12.0098	12.2608	12.1895	12.3136
1416291_at	NM_011874	Mm.29582	proteasome (prosome, macropain) 26S subunit, ATPase, 4	Psmc4	11.4017	11.2516	11.5073	11.5961	11.5294	11.6418
1416292_at	NM_007452	Mm.29821	peroxiredoxin 3	Prdx3	9.65662	9.8811	10.6336	10.7543	10.6964	10.6525
1416293_at	BB832504	Mm.317947	nuclear factor I/B	Nfib	5.92744	6.25695	6.26968	6.12051	5.80083	5.67381
1416294_at	NM_011886	Mm.257052	secretory carrier membrane protein 3	Scamp3	9.53704	9.38134	9.67189	9.70521	9.69352	9.58946
1416295_a_at	L20048	Mm.2923	interleukin 2 receptor, gamma chain	Il2rg	3.98134	4.46021	3.7169	4.66984	2.87579	3.74495
1416296_at	L20048	Mm.2923	interleukin 2 receptor, gamma chain	Il2rg	5.41716	5.17189	3.00459	4.3895	5.4177	5.25415
1416297_s_at	NM_011036	Mm.2553	regenerating islet-derived 3 beta	Reg3b	4.90216	4.83626	4.83779	4.45224	5.41216	3.39268
1416298_at	NM_013599	Mm.4406	matrix metallopeptidase 9	Mmp9	5.44224	4.95721	3.73146	2.64076	5.7344	5.12943
1416299_at	NM_011369	Mm.37801	Shc SH2-domain binding protein 1	Shcbp1	11.2846	11.0844	11.2474	11.026	11.4449	11.4344
1416300_a_at	NM_133668	Mm.298	solute carrier family 25 (mitochondrial carrier, phosphate carrier), member 3	Slc25a3	13.2165	13.1192	13.3753	13.4063	13.3772	13.2862
1416301_a_at	BB125261	Mm.439662	early B-cell factor 1	Ebf1	11.3006	10.8357	11.2052	11.3342	11.2179	11.0574
1416302_at	BB125261	Mm.439662	early B-cell factor 1	Ebf1	9.07393	8.54251	9.71724	9.61318	9.48053	9.2921
1416303_at	AV360881	Mm.294753	LPS-induced TN factor	Litaf	9.38469	9.32905	9.07645	8.95549	8.94489	9.04136
1416304_at	AV360881	Mm.294753	LPS-induced TN factor	Litaf	7.90943	7.14171	7.39781	7.45641	7.46414	7.14973
1416305_at	NM_133816	Mm.170983	SH3-domain binding protein 4	Sh3bp4	8.36387	8.10263	8.12914	8.18941	8.21679	8.20996
1416306_at	NM_017474	Mm.33483	chloride channel calcium activated 3	Clca3	0.921988	0.492866	-0.293555	0.292223	0.735215	-0.6568
1416307_at	NM_007456	Mm.290086	adaptor-related protein complex AP-1, mu subunit 1	Ap1m1	11.1486	11.3189	10.9465	10.7989	10.7499	10.8472
1416308_at	NM_009466	Mm.344831	UDP-glucose dehydrogenase	Ugdh	10.7294	10.2902	11.0189	11.0644	11.0352	10.9845
1416309_at	BC009096	Mm.290015	nucleolar and spindle associated protein 1	Nusap1	11.5502	11.4306	12.0725	11.7668	11.9186	11.87
1416310_at	BC009096	Mm.290015	nucleolar and spindle associated protein 1	Nusap1	6.74186	7.08099	7.31202	6.83399	7.78444	7.11108
1416311_s_at	NM_009446	Mm.287784	predicted gene 5366 /// tubulin, alpha 3A /// tubulin, alpha 3B	Gm5366 /// Tuba3a /// Tuba3b	10.7728	10.9443	10.8799	10.9501	10.9116	10.832
1416312_at	NM_025936	Mm.284906	arginyl-tRNA synthetase	Rars	10.9588	11.1517	10.9862	10.9116	10.8501	11.0333
1416313_at	NM_019914	Mm.402805	myeloid/lymphoid or mixed-lineage leukemia (trithorax homolog, Drosophila); translocated to, 11	Mllt11	12.7551	13.065	12.8003	12.8511	12.8244	12.8514
1416314_at	NM_019914	Mm.402805	myeloid/lymphoid or mixed-lineage leukemia (trithorax homolog, Drosophila); translocated to, 11	Mllt11	6.65274	5.38704	6.52576	5.82131	6.57812	6.52197
1416315_at	NM_134076	Mm.28771	abhydrolase domain containing 4	Abhd4	9.4108	9.44586	9.66085	9.39953	9.44512	9.30489
1416316_at	BC013442	Mm.290044	solute carrier family 27 (fatty acid transporter), member 2	Slc27a2	6.87593	6.98906	7.14613	6.96946	7.08181	6.62688
1416317_a_at	AA289490	Mm.32801	STAM binding protein	Stambp	7.19471	7.22326	8.38057	8.21713	8.25339	8.03067
1416318_at	AF426024	Mm.20144	serine (or cysteine) peptidase inhibitor, clade B, member 1a	Serpinb1a	0.203679	3.45519	-0.438617	0.731911	0.875896	-0.0483269
1416319_at	NM_134079	Mm.188734	adenosine kinase	Adk	9.04967	9.03254	9.41361	8.88388	9.40517	9.73154
1416320_at	NM_133704	Mm.259164	SEC22 vesicle trafficking protein homologe A (S. cerevisiae)	Sec22a	8.24537	8.24993	8.38373	8.49556	8.6304	8.63654
1416321_s_at	NM_054077	Mm.214514	proline arginine-rich end leucine-rich repeat	Prelp	7.54108	7.31104	7.52219	7.38404	7.6121	6.98112
1416322_at	NM_054077	Mm.214514	proline arginine-rich end leucine-rich repeat	Prelp	2.06484	3.50529	1.76029	3.62262	2.51971	1.33117
1416323_at	AV281062	Mm.435	potassium channel tetramerisation domain containing 20	Kctd20	9.67109	9.54596	8.7528	8.96721	8.92969	8.99067
1416324_s_at	AV281062	Mm.435	potassium channel tetramerisation domain containing 20	Kctd20	10.677	10.6401	10.0092	10.1716	9.96988	9.99997
1416325_at	NM_009638	Mm.16781	cysteine-rich secretory protein 1	Crisp1	-1.23382	2.83036	2.68457	4.14886	4.29252	4.32003
1416326_at	NM_007763	Mm.272368	cysteine-rich protein 1 (intestinal)	Crip1	9.00805	10.0878	8.30369	8.39728	8.44271	8.90184
1416327_at	NM_025388	Mm.2815	ubiquitin-fold modifier conjugating enzyme 1	Ufc1	11.7618	11.8586	11.4174	11.391	11.304	11.4338
1416328_a_at	NM_025272	Mm.22602	ATPase, H+ transporting, lysosomal V0 subunit E	Atp6v0e	11.4704	12.0435	11.0246	10.9475	11.1291	11.1354
1416329_at	NM_011370	Mm.37249	cytoplasmic FMR1 interacting protein 1	Cyfip1	11.1541	10.9292	11.5378	11.5334	11.584	11.5048
1416330_at	NM_133655	Mm.806	CD81 antigen	Cd81	11.9517	11.9907	11.8183	11.8328	11.8266	11.8512
1416331_a_at	NM_008686	Mm.6743	nuclear factor, erythroid derived 2,-like 1	Nfe2l1	10.0692	9.56556	9.68777	9.82576	9.60186	9.53237
1416332_at	NM_007705	Mm.17898	cold inducible RNA binding protein	Cirbp	11.2179	10.6649	10.7467	10.9894	10.9081	11.1528
1416333_at	NM_010071	Mm.243323	docking protein 2	Dok2	6.68339	6.26202	6.34214	6.34171	6.89481	5.98862
1416334_at	NM_019573	Mm.440420	WW domain-containing oxidoreductase	Wwox	7.65265	7.65007	7.49529	7.86306	7.62026	7.51231
1416335_at	NM_010798	Mm.2326	macrophage migration inhibitory factor	Mif	14.273	14.6532	14.0067	13.8816	13.9631	13.9461
1416336_s_at	NM_009226	Mm.603	small nuclear ribonucleoprotein D1	Snrpd1	11.9038	12.5939	11.123	11.1464	11.0231	11.3951
1416337_at	NM_026219	Mm.379136	ubiquinol-cytochrome c reductase binding protein	Uqcrb	12.5145	13.0361	12.0102	12.1102	12.0309	12.331
1416338_at	NM_013664	Mm.1773	SH3-domain GRB2-like 1	Sh3gl1	10.0886	10.185	9.53036	9.84916	9.71462	9.54642
1416339_a_at	NM_008925	Mm.214593	protein kinase C substrate 80K-H	Prkcsh	10.5785	10.6191	10.6514	10.7651	10.538	10.5413
1416340_a_at	BC005430	Mm.4219	mannosidase 2, alpha B1	Man2b1	9.42658	9.65175	9.3746	9.59976	9.03653	9.19444
1416341_at	NM_009090	Mm.292492	polymerase (RNA) II (DNA directed) polypeptide C	Polr2c	11.1905	10.9375	11.0128	10.8121	11.0019	10.9985
1416342_at	NM_011607	Mm.454219	tenascin C	Tnc	8.00615	7.79795	7.50205	7.62649	7.94405	7.31089
1416343_a_at	NM_010685	Mm.486	lysosomal-associated membrane protein 2	Lamp2	6.42946	6.23334	7.28105	7.55015	7.43691	7.23083
1416344_at	NM_010685	Mm.486	lysosomal-associated membrane protein 2	Lamp2	9.46838	9.49025	9.6077	9.75344	9.65224	9.58868
1416345_at	W82151	Mm.214504	translocase of inner mitochondrial membrane 8 homolog a1 (yeast)	Timm8a1	10.7724	10.8758	10.9799	11.1248	11.2223	11.2161
1416346_at	W82151	Mm.214504	translocase of inner mitochondrial membrane 8 homolog a1 (yeast)	Timm8a1	8.42468	8.37447	8.73786	8.90177	8.56524	8.95994
1416347_at	AB023401	Mm.12917	multiple endocrine neoplasia 1	Men1	10.424	10.2986	10.0865	10.0359	9.92313	9.90419
1416348_at	AB023401	Mm.12917	multiple endocrine neoplasia 1	Men1	7.41471	5.99331	7.09611	7.53163	7.36752	7.10757
1416349_at	NM_053162	Mm.29489	mitochondrial ribosomal protein L34	Mrpl34	11.4338	12.0221	10.93	10.8592	10.6575	10.9858
1416350_at	NM_078477	Mm.41513	Kruppel-like factor 16	Klf16	8.60953	8.7572	8.04991	8.09311	7.88637	8.06219
1416351_at	NM_008927	Mm.248907	mitogen-activated protein kinase kinase 1	Map2k1	9.81108	9.30333	10.2827	10.5045	10.2035	10.165
1416352_s_at	NM_134118	Mm.352239	trans-2,3-enoyl-CoA reductase	Tecr	12.4171	12.2184	11.9356	11.9344	11.9248	12.0779
1416353_at	NM_009473	Mm.968	nuclear receptor subfamily 1, group H, member 2	Nr1h2	9.62294	9.58564	9.2295	9.01784	9.42394	9.18941
1416354_at	NM_011252	Mm.28275	RNA binding motif protein, X chromosome	Rbmx	10.9457	10.7056	11.1021	10.7332	10.8945	11.0268
1416355_at	NM_011252	Mm.28275	RNA binding motif protein, X chromosome	Rbmx	7.3147	7.15697	9.27498	8.91506	9.16378	8.9035
1416356_at	NM_134075	Mm.390685	guanosine monophosphate reductase 2	Gmpr2	10.452	10.8656	10.1313	10.1798	10.1038	10.2581
1416357_a_at	NM_023061	Mm.275003	melanoma cell adhesion molecule	Mcam	8.97827	8.72861	8.77128	8.10597	8.5127	8.58896
1416358_at	NM_026660	Mm.34564	major facilitator superfamily domain containing 10	Mfsd10	8.55679	8.54122	8.8647	8.39402	8.67477	7.78714
1416359_at	AV344473	Mm.33721	sorting nexin 18	Snx18	9.74687	9.58332	10.0169	10.0817	10.0137	9.87302
1416360_at	AV344473	Mm.33721	sorting nexin 18	Snx18	6.04695	6.09779	6.54195	6.53178	6.81549	5.94709
1416361_a_at	NM_010063	Mm.20893	dynein cytoplasmic 1 intermediate chain 1	Dync1i1	6.40179	6.65773	6.08175	5.96728	6.02493	6.30971
1416362_a_at	BB456860	Mm.12758	FK506 binding protein 4	Fkbp4	10.8591	11.1307	10.5859	10.5183	10.5347	10.499
1416363_at	BB456860	Mm.12758	FK506 binding protein 4 /// similar to FK506 binding protein 4	Fkbp4 /// LOC100048743	7.66146	8.22883	7.61816	7.94688	7.9072	7.85856
1416364_at	BI154147	Mm.2180	heat shock protein 90 alpha (cytosolic), class B member 1	Hsp90ab1	13.8166	13.787	13.5835	13.6595	13.5606	13.5065
1416365_at	BI154147	Mm.2180	heat shock protein 90 alpha (cytosolic), class B member 1	Hsp90ab1	12.449	11.5128	13.8322	13.6144	13.5992	13.5892
1416366_at	NM_024220	Mm.334031	NADH dehydrogenase (ubiquinone) 1, subcomplex unknown, 2	Ndufc2	13.0204	13.5483	12.5649	12.535	12.4	12.782
1416367_at	NM_025363	Mm.158971	formation of mitochondrial complexes 1 homolog (S. cerevisiae)	Fmc1	10.8048	11.0851	10.4152	10.3617	10.5213	10.5511
1416368_at	NM_010357	Mm.2662	glutathione S-transferase, alpha 4	Gsta4	10.2348	10.7038	10.4787	10.3035	10.4395	9.75998
1416369_at	NM_133680	Mm.239196	hippocampus abundant transcript-like 1	Hiatl1	9.37136	9.15063	10.3556	10.0697	10.1671	10.524
1416370_at	NM_011757	Mm.2760	zinc finger and SCAN domain containing 21	Zscan21	10.7316	10.8574	10.6225	10.6692	10.6727	10.7588
1416371_at	NM_007470	Mm.2082	apolipoprotein D	Apod	7.27662	7.50946	7.53947	6.10461	6.65431	6.96093
1416372_at	NM_008959	Mm.281464	similar to phosphatidylserine synthase 1 /// phosphatidylserine synthase 1	LOC674712 /// Ptdss1	10.3003	10.1287	10.2848	10.1141	10.1921	10.109
1416373_at	NM_010911	Mm.283604	nitrogen fixation gene 1 (S. cerevisiae)	Nfs1	9.77503	9.6509	9.75992	9.52804	9.80111	9.86183
1416374_at	AF242857	Mm.376269	adaptor-related protein complex 3, mu 1 subunit	Ap3m1	8.22679	8.2342	8.25619	8.35674	8.08106	8.32938
1416375_at	AF242857	Mm.376269	adaptor-related protein complex 3, mu 1 subunit	Ap3m1	8.84111	9.24253	8.9473	8.67252	8.88901	8.91529
1416376_at	NM_133706	Mm.29431	transmembrane protein 97	Tmem97	8.77142	8.28687	8.91761	9.02416	9.05898	9.40389
1416377_at	NM_016688	Mm.476827	programmed cell death 7	Pdcd7	8.75234	8.54362	8.8716	8.9862	8.67084	9.03825
1416378_at	NM_021549	Mm.238254	polynucleotide kinase 3'- phosphatase	Pnkp	8.2218	8.185	8.0409	7.9126	7.87989	8.15993
1416379_at	NM_019482	Mm.142253	pannexin 1	Panx1	9.67137	9.50936	9.68544	9.64496	9.72697	9.48919
1416380_at	NM_008619	Mm.1597	Moloney leukemia virus 10	Mov10	6.02916	5.96368	5.84732	6.11318	6.30181	6.07916
1416381_a_at	BC008174	Mm.279782	peroxiredoxin 5	Prdx5	11.0806	11.5577	10.7372	10.7007	10.7067	10.7766
1416382_at	NM_009982	Mm.322945	cathepsin C	Ctsc	9.0486	9.47394	9.10826	9.09864	9.26369	9.30714
1416383_a_at	NM_008797	Mm.1845	pyruvate carboxylase	Pcx	9.04996	8.99387	8.74823	8.65848	8.66453	8.65975
1416384_a_at	NM_021538	Mm.28668	coatomer protein complex, subunit epsilon	Cope	12.3312	12.2881	11.76	11.5452	11.7163	11.6387
1416385_a_at	NM_010749	Mm.249225	mannose-6-phosphate receptor, cation dependent	M6pr	10.6825	10.678	10.8465	10.8191	10.8705	10.7388
1416386_a_at	NM_010749	Mm.249225	mannose-6-phosphate receptor, cation dependent	M6pr	8.8028	8.5998	8.81439	8.86977	9.00004	8.65135
1416387_at	NM_054097	Mm.22682	phosphatidylinositol-5-phosphate 4-kinase, type II, gamma	Pip4k2c	8.79471	8.84	8.63462	8.91524	8.45166	8.59553
1416388_at	NM_054097	Mm.22682	phosphatidylinositol-5-phosphate 4-kinase, type II, gamma	Pip4k2c	1.88245	2.33064	4.53028	4.39247	4.7398	2.90945
1416389_a_at	NM_134083	Mm.280068	regulator of chromosome condensation (RCC1) and BTB (POZ) domain containing protein 2	Rcbtb2	10.8929	10.7938	10.8437	10.8442	10.7665	10.9706
1416390_at	NM_134083	Mm.280068	regulator of chromosome condensation (RCC1) and BTB (POZ) domain containing protein 2	Rcbtb2	10.633	10.5049	10.6405	10.8358	10.7826	10.699
1416391_at	NM_133735	Mm.277413	pentatricopeptide repeat domain 1	Ptcd1	7.99981	8.33341	8.03442	7.84521	8.26172	8.00027
1416392_a_at	NM_009729	Mm.30155	ATPase, H+ transporting, lysosomal V0 subunit C	Atp6v0c	13.8244	13.9476	13.5163	13.5072	13.5763	13.5432
1416393_at	NM_013536	Mm.6390	EMG1 nucleolar protein homolog (S. cerevisiae)	Emg1	12.5396	12.6438	12.3458	12.3151	12.3051	12.4547
1416394_at	NM_009736	Mm.688	BCL2-associated athanogene 1	Bag1	11.2261	11.2322	11.2499	11.1891	11.1416	11.2017
1416395_at	BC024625	Mm.3624	guanylate kinase 1	Guk1	10.4063	10.7253	9.80896	9.93263	9.89197	9.72148
1416396_at	NM_080557	Mm.28196	predicted gene 9514 /// sorting nexin 4	Gm9514 /// Snx4	5.20334	6.59701	5.74657	5.99706	6.1814	5.75291
1416397_at	BB474887	Mm.272998	mesoderm development candidate 1	Mesdc1	8.86337	8.52535	7.76501	7.91784	7.64592	7.64454
1416398_at	BB474887	Mm.272998	mesoderm development candidate 1	Mesdc1	6.12166	7.27456	6.75421	6.35655	7.18329	6.23615
1416399_a_at	NM_010443	Mm.272866	heme oxygenase (decycling) 2	Hmox2	10.8686	10.8438	10.5447	10.5684	10.3253	10.63
1416400_at	NM_025412	Mm.250599	pyrroline-5-carboxylate reductase-like	Pycrl	9.25389	9.44505	9.44346	9.45956	9.46592	9.57304
1416401_at	NM_007656	Mm.4261	CD82 antigen	Cd82	8.17082	8.80418	7.65337	8.26461	7.5559	7.42554
1416402_at	AV382118	Mm.274243	ATP-binding cassette, sub-family B (MDR/TAP), member 10	Abcb10	8.52095	8.30404	8.57251	8.36961	8.82569	8.29309
1416403_at	AV382118	Mm.274243	ATP-binding cassette, sub-family B (MDR/TAP), member 10	Abcb10	5.58455	4.78074	6.85904	6.05001	6.83424	5.78588
1416404_s_at	NM_013647	Mm.702	ribosomal protein S16 pseudogene /// ribosomal protein S16	Gm10079 /// Rps16	14.7748	15.1983	14.3207	14.2607	14.2704	14.392
1416405_at	BC019502	Mm.2608	biglycan	Bgn	4.64678	6.59756	5.22368	5.35527	4.61703	6.98094
1416406_at	AI323543	Mm.544	phosphoprotein enriched in astrocytes 15A	Pea15a	11.3807	11.1735	10.7427	10.889	10.8443	10.8764
1416407_at	AI323543	Mm.544	phosphoprotein enriched in astrocytes 15A	Pea15a	12.5984	12.5887	12.262	12.2182	12.1851	12.2753
1416408_at	AB034914	Mm.356689	acyl-Coenzyme A oxidase 1, palmitoyl	Acox1	10.8876	10.6954	10.6565	10.7391	10.6983	10.614
1416409_at	AB034914	Mm.356689	acyl-Coenzyme A oxidase 1, palmitoyl	Acox1	8.86497	8.18052	9.10563	9.20641	9.10983	8.929
1416410_at	NM_008776	Mm.597	platelet-activating factor acetylhydrolase, isoform 1b, subunit 3	Pafah1b3	12.2239	12.5755	11.5365	11.614	11.4918	11.7026
1416411_at	NM_008183	Mm.440086	glutathione S-transferase, mu 2	Gstm2	4.77161	5.88165	6.09363	6.04092	5.99674	6.26904
1416412_at	NM_010945	Mm.3059	neutral sphingomyelinase (N-SMase) activation associated factor	Nsmaf	9.5276	9.37117	9.62129	9.78874	9.8049	9.83648
1416413_at	NM_012007	Mm.31948	cathepsin J	Ctsj	2.09041	0.333734	0.433437	2.52732	0.760789	0.811348
1416414_at	NM_133918	Mm.286375	elastin microfibril interfacer 1	Emilin1	4.54559	6.84903	4.76417	4.59929	5.21727	5.17754
1416415_a_at	AY074806	Mm.117541	H2A histone family, member Z	H2afz	14.9257	15.0751	14.7311	14.5851	14.7127	14.7609
1416416_x_at	NM_010358	Mm.37199	glutathione S-transferase, mu 1	Gstm1	9.88872	9.23246	9.63403	9.59778	9.51579	9.58414
1416417_a_at	NM_025843	Mm.29683	NADH dehydrogenase (ubiquinone) 1 beta subcomplex, 7	Ndufb7	12.3333	13.006	12.0316	11.8674	11.8885	12.0883
1416418_at	AF180518	Mm.14638	gamma-aminobutyric acid (GABA) A receptor-associated protein-like 1	Gabarapl1	8.13075	8.12785	7.53268	7.77024	7.38136	7.84681
1416419_s_at	AF180518	Mm.14638	gamma-aminobutyric acid (GABA) A receptor-associated protein-like 1	Gabarapl1	9.24864	9.35443	8.85677	8.77512	8.5253	8.64885
1416420_a_at	NM_011292	Mm.406256	ribosomal protein L9 pseudogene /// predicted gene 7206 /// ribosomal protein L9 pseudogene /// ribosomal protein L9	Gm10117 /// Gm7206 /// Gm9822 /// Rpl9	14.7291	15.0258	14.462	14.356	14.4932	14.4562
1416421_a_at	BG796845	Mm.10508	Sjogren syndrome antigen B	Ssb	10.2526	9.87699	11.6153	11.4907	11.5245	11.5602
1416422_a_at	BG796845	Mm.10508	Sjogren syndrome antigen B	Ssb	10.8288	11.0904	10.8129	10.7032	10.8145	11.1607
1416423_x_at	BG796845	Mm.10508	Sjogren syndrome antigen B	Ssb	9.88613	10.4246	10.021	9.90472	10.0251	10.0371
1416424_at	BC011116	Mm.311696	perilipin 3	Plin3	7.67159	7.57463	7.69072	7.64715	8.17072	8.13854
1416425_at	NM_023041	Mm.247764	peroxisomal biogenesis factor 19	Pex19	10.6607	10.6665	10.2824	10.443	10.2413	9.80098
1416426_at	NM_025887	Mm.329123	RAB5A, member RAS oncogene family	Rab5a	11.893	12.1021	12.0566	12.1045	12.2208	11.9578
1416427_at	NM_017367	Mm.250419	cyclin I	Ccni	12.9766	12.23	13.6674	13.4401	13.6627	13.3631
1416428_at	NM_021513	Mm.286598	THAP domain containing 11	Thap11	10.3545	10.3151	10.2707	10.1646	10.3377	10.1213
1416429_a_at	NM_009804	Mm.4215	catalase	Cat	11.3482	11.5374	11.3239	11.3171	11.2792	11.1834
1416430_at	NM_009804	Mm.4215	catalase	Cat	10.8234	10.7201	11.0467	11.0146	11.1482	10.8042
1416431_at	NM_026473	Mm.181860	tubulin, beta 6	Tubb6	9.85146	10.058	9.75856	9.36268	9.47014	9.75611
1416432_at	NM_133232	Mm.19669	6-phosphofructo-2-kinase/fructose-2,6-biphosphatase 3	Pfkfb3	9.33338	9.1291	9.28391	9.15939	9.18024	9.09438
1416433_at	BC004578	Mm.2870	replication protein A2	Rpa2	10.5761	10.9451	10.9267	10.8939	10.8477	10.8862
1416434_at	NM_013479	Mm.25988	Bcl2-like 10	Bcl2l10	4.04234	5.49617	4.56535	5.17262	4.60711	5.0375
1416435_at	NM_010736	Mm.3122	lymphotoxin B receptor	Ltbr	6.90692	7.17016	7.23694	7.24927	7.08277	7.42799
1416436_a_at	NM_018888	Mm.158827	ubiquinol-cytochrome c reductase complex chaperone, CBP3 homolog (yeast)	Uqcc	8.19077	7.91595	8.40792	8.4539	8.30175	8.26397
1416437_a_at	AF262046	Mm.43081	mitogen-activated protein kinase 8 interacting protein 3	Mapk8ip3	6.78046	5.40615	6.8287	6.54913	6.42367	6.0788
1416438_at	NM_133691	Mm.29965	poly-U binding splicing factor 60	Puf60	12.2238	12.4663	11.9826	11.8669	11.8275	11.8851
1416439_at	NM_023203	Mm.29898	dCTP pyrophosphatase 1	Dctpp1	11.2749	12.0912	10.8019	10.7278	10.6076	10.8613
1416440_at	NM_016898	Mm.269815	CD164 antigen	Cd164	11.1162	11.1492	11.546	11.5096	11.4762	11.3473
1416441_at	BB468025	Mm.158251	plasma glutamate carboxypeptidase	Pgcp	9.19677	9.56285	8.69153	8.98385	9.09305	9.1623
1416442_at	NM_010499	Mm.399	immediate early response 2	Ier2	8.91147	8.528	9.13822	9.28613	8.89253	9.10902
1416443_a_at	NM_019748	Mm.258530	SUMO1 activating enzyme subunit 1	Sae1	10.8306	10.7529	10.7005	10.7109	10.6106	10.6976
1416444_at	NM_019423	Mm.2567	elongation of very long chain fatty acids (FEN1/Elo2, SUR4/Elo3, yeast)-like 2	Elovl2	10.1079	9.9559	10.3845	10.4683	10.5582	10.4341
1416445_at	NM_133747	Mm.476890	family with sequence similarity 98, member A	Fam98a	10.7724	10.3705	10.9069	10.9337	10.8035	10.9854
1416446_at	BE986812	Mm.355034	transmembrane protein 30A	Tmem30a	10.0175	9.54658	10.4648	10.2713	11.0567	11.033
1416447_at	BE986812	Mm.355034	transmembrane protein 30A	Tmem30a	9.14991	8.2035	10.9763	10.9634	11.0998	11.0904
1416448_at	NM_025922	Mm.21399	inosine triphosphatase (nucleoside triphosphate pyrophosphatase)	Itpa	9.77523	9.86647	10.3808	10.5922	10.247	10.7701
1416449_x_at	BC008102	Mm.7247	syntaxin binding protein 2	Stxbp2	7.5591	7.22615	7.22889	6.93562	6.7181	7.42605
1416450_at	NM_022015	Mm.275901	TAF8 RNA polymerase II, TATA box binding protein (TBP)-associated factorq	Taf8	7.0766	7.16951	6.99452	7.42572	7.39116	7.85817
1416451_s_at	NM_022015	Mm.275901	TAF8 RNA polymerase II, TATA box binding protein (TBP)-associated factorq	Taf8	9.07289	9.00182	9.23105	9.26876	8.95788	9.21842
1416452_at	BC008119	Mm.13694	ornithine aminotransferase	Oat	10.3604	10.3881	10.4473	10.1586	10.5601	10.3952
1416453_x_at	NM_011295	Mm.352624	predicted gene 10063 /// predicted gene 12334 /// ribosomal protein S12 pseudogene /// predicted gene 7567 /// predicted gene 9153 /// similar to ribosomal protein S12 /// ribosomal protein S12	Gm10063 /// Gm12334 /// Gm5462 /// Gm7567 /// Gm9153 /// LOC676277 /// Rps12	14.3745	14.8154	14.052	13.9817	13.9906	14.0541
1416454_s_at	NM_007392	Mm.213025	actin, alpha 2, smooth muscle, aorta	Acta2	7.01348	7.23807	7.63245	7.02536	7.76249	7.90044
1416455_a_at	NM_009964	Mm.178	crystallin, alpha B	Cryab	4.04741	6.15509	2.20869	2.48223	1.25073	3.98736
1416456_a_at	BC011134	Mm.46418	chitinase, acidic	Chia	1.67165	2.12861	0.910219	1.11374	1.59785	2.01596
1416457_at	NM_016765	Mm.1457	dimethylarginine dimethylaminohydrolase 2	Ddah2	12.025	11.9691	11.6986	11.7524	11.5819	11.8081
1416458_at	NM_007477	Mm.5061	ADP-ribosylation factor 2	Arf2	10.2558	10.2483	10.4265	10.3735	10.5438	10.4426
1416459_at	NM_007477	Mm.5061	ADP-ribosylation factor 2	Arf2	7.28074	7.53754	8.12925	7.91901	8.56834	8.22996
1416460_at	NM_019977	Mm.158200	myo-inositol oxygenase	Miox	1.07804	3.34718	4.58262	1.72342	3.54944	4.12777
1416461_at	BE981338	Mm.427589	cell cycle associated protein 1	Caprin1	12.6837	12.5668	12.7671	12.7655	12.856	12.7133
1416462_at	BE981338	Mm.427589	cell cycle associated protein 1	Caprin1	12.0155	12.0042	12.3734	12.2893	12.4531	12.2279
1416463_at	BE981338	Mm.427589	cell cycle associated protein 1	Caprin1	8.90085	8.09835	9.04196	9.11771	8.87079	9.24295
1416464_at	NM_011403	Mm.7248	solute carrier family 4 (anion exchanger), member 1	Slc4a1	3.26285	4.46894	4.37036	2.98565	4.53937	4.52391
1416465_a_at	BB037317	Mm.266767	vesicle-associated membrane protein, associated protein A	Vapa	12.902	13.2745	12.9118	12.8874	13.0612	12.9183
1416466_at	BB037317	Mm.266767	vesicle-associated membrane protein, associated protein A	Vapa	12.3516	12.125	12.4881	12.8217	12.787	12.7466
1416467_at	L25126	Mm.289662	DEAD/H (Asp-Glu-Ala-Asp/His) box polypeptide 3, X-linked	Ddx3x	10.9414	10.0416	11.0452	11.1487	10.9058	11.3482
1416468_at	NM_013467	Mm.435667	aldehyde dehydrogenase family 1, subfamily A1	Aldh1a1	11.3528	12.6791	11.8224	11.7508	11.5519	11.8867
1416469_at	BB705823	Mm.92659	leucine zipper protein 1	Luzp1	9.70765	9.68025	9.89632	9.64356	9.87139	9.62357
1416470_a_at	NM_133933	Mm.188544	ribophorin I	Rpn1	10.457	10.5499	10.8054	10.6976	10.6641	10.6879
1416471_at	NM_133869	Mm.14816	choline/ethanolaminephosphotransferase 1	Cept1	10.5387	9.86928	10.2687	10.4882	10.5745	10.2495
1416472_at	NM_025932	Mm.44207	synapse associated protein 1	Syap1	10.4923	10.4339	10.6527	10.6545	10.8541	10.9878
1416473_a_at	NM_020043	Mm.209041	immunoglobulin superfamily, DCC subclass, member 4	Igdcc4	10.1289	10.163	9.83826	10.0129	9.71904	10.1886
1416474_at	NM_020043	Mm.209041	immunoglobulin superfamily, DCC subclass, member 4	Igdcc4	8.89171	7.93852	9.46728	9.88472	9.56814	9.689
1416475_at	NM_019912	Mm.180052	ubiquitin-conjugating enzyme E2D 2	Ube2d2	9.11054	8.87033	9.51698	9.57976	9.44177	9.49256
1416476_a_at	NM_019912	Mm.180052	ubiquitin-conjugating enzyme E2D 2	Ube2d2	13.2543	12.9758	13.024	13.0726	13.3157	13.0039
1416477_at	NM_019912	Mm.180052	ubiquitin-conjugating enzyme E2D 2	Ube2d2	11.815	11.6607	12.2398	12.1183	12.2563	12.104
1416478_a_at	NM_008617	Mm.297096	malate dehydrogenase 2, NAD (mitochondrial)	Mdh2	12.6912	12.7431	12.9637	13.1243	13.0529	12.9214
1416479_a_at	NM_025387	Mm.30005	transmembrane protein 14C	Tmem14c	10.5572	10.6788	9.88496	9.74753	9.90603	9.99516
1416480_a_at	NM_019814	Mm.347915	predicted gene 9790 /// HIG1 domain family, member 1A /// similar to hypoxia induced gene 1	Gm9790 /// Higd1a /// LOC100045763	12.4211	13.0192	12.0947	11.8777	12.22	12.0906
1416481_s_at	NM_019814	Mm.347915	HIG1 domain family, member 1A	Higd1a	10.3968	10.3394	10.2243	10.2979	10.2743	10.2977
1416482_at	BB833716	Mm.213408	tetratricopeptide repeat domain 3	Ttc3	9.3133	8.40595	11.0474	11.0683	10.9697	10.9294
1416483_at	BB833716	Mm.213408	tetratricopeptide repeat domain 3	Ttc3	12.378	12.0569	12.8612	12.6456	12.826	12.7066
1416484_at	BB833716	Mm.213408	tetratricopeptide repeat domain 3	Ttc3	9.74394	9.06419	11.9256	11.6357	11.6779	11.3616
1416485_at	NM_016897	Mm.303703	translocase of inner mitochondrial membrane 23 homolog (yeast)	Timm23	12.2464	11.9965	12.2094	12.2104	12.218	12.3392
1416486_at	NM_007926	Mm.235137	aminoacyl tRNA synthetase complex-interacting multifunctional protein 1	Aimp1	11.7092	11.9317	11.3296	11.2172	11.1142	11.2633
1416487_a_at	NM_009534	Mm.221992	yes-associated protein 1	Yap1	6.78855	6.92471	7.1241	7.01846	7.21417	7.02219
1416488_at	U95826	Mm.3527	cyclin G2	Ccng2	12.3236	12.2298	12.5563	12.3584	12.6011	12.4894
1416489_at	NM_025951	Mm.248647	phosphatidylinositol 4-kinase type 2 beta	Pi4k2b	8.77165	8.61944	8.9379	9.04458	8.82459	8.98298
1416490_at	NM_025458	Mm.23032	transmembrane emp24 protein transport domain containing 6	Tmed6	-0.389179	0.509685	0.193357	3.05421	3.30115	0.463498
1416491_at	NM_010950	Mm.458153	numb-like	Numbl	8.85772	8.77252	8.60544	8.54449	8.38146	8.45967
1416492_at	NM_007633	Mm.16110	cyclin E1	Ccne1	8.45167	8.13739	8.1601	7.87641	7.96845	7.63536
1416493_at	NM_007838	Mm.7236	dolichyl-di-phosphooligosaccharide-protein glycotransferase	Ddost	11.3218	11.069	11.4911	11.515	11.4542	11.3303
1416494_at	NM_134104	Mm.42805	NADH dehydrogenase (ubiquinone) Fe-S protein 5	Ndufs5	11.6029	13.0599	11.6787	10.9866	10.7061	10.9957
1416495_s_at	NM_134104	Mm.42805	NADH dehydrogenase (ubiquinone) Fe-S protein 5	Ndufs5	12.2057	13.1466	11.7409	11.8359	11.7605	11.8458
1416496_at	BC010209	Mm.477721	Morf4 family associated protein 1	Mrfap1	12.7222	13.0018	12.7892	12.7795	12.8288	12.8111
1416497_at	J05186	Mm.2442	protein disulfide isomerase associated 4	Pdia4	10.1926	10.2597	10.8098	10.4371	10.4235	10.6311
1416498_at	NM_008908	Mm.4587	peptidylprolyl isomerase C	Ppic	9.62186	9.52287	10.0062	10.162	10.1194	10.0548
1416499_a_at	NM_011722	Mm.150373	dynactin 6	Dctn6	12.3613	12.7868	11.8156	11.6493	11.6517	11.9934
1416500_at	NM_030692	Mm.273671	SAC1 (suppressor of actin mutations 1, homolog)-like (S. cerevisiae)	Sacm1l	11.0661	11.3184	11.0803	11.036	11.1583	11.1212
1416501_at	NM_011062	Mm.10504	3-phosphoinositide dependent protein kinase-1	Pdpk1	7.90095	7.10907	10.0157	9.7588	9.90198	9.68964
1416502_a_at	NM_016703	Mm.272414	prolactin regulatory element binding	Preb	9.57383	9.61209	9.36789	9.4083	9.64693	9.60734
1416503_at	NM_016753	Mm.2632	latexin	Lxn	9.40509	9.10983	9.24239	9.00795	8.95217	9.10363
1416504_at	AF072370	Mm.271898	Unc-51 like kinase 1 (C. elegans)	Ulk1	3.28005	3.11677	3.63055	4.31322	4.13531	3.6351
1416505_at	NM_010444	Mm.119	nuclear receptor subfamily 4, group A, member 1	Nr4a1	7.42139	6.98633	6.97677	7.46333	7.77786	7.32078
1416506_at	NM_011968	Mm.30210	proteasome (prosome, macropain) subunit, alpha type 6	Psma6	13.308	13.7452	12.904	12.8252	12.8407	13.0097
1416507_at	NM_019953	Mm.44220	canopy 2 homolog (zebrafish)	Cnpy2	7.42087	7.52715	6.30315	6.72202	6.43829	6.76999
1416508_at	AK005130	Mm.283045	mediator of RNA polymerase II transcription, subunit 28 homolog (yeast)	Med28	12.5007	12.7668	12.0213	11.9702	11.999	12.1251
1416509_at	AV061337	Mm.246440	transmembrane 9 superfamily member 3	Tm9sf3	10.887	10.6054	10.6725	10.6268	10.7849	10.7402
1416510_at	NM_023167	Mm.427576	mitochondrial ribosomal protein L4	Mrpl4	10.3547	10.2178	10.0987	10.0508	10.1605	9.99784
1416511_a_at	NM_020006	Mm.293378	CDC42 effector protein (Rho GTPase binding) 4	Cdc42ep4	11.1536	10.8449	10.6712	10.7071	10.708	10.6195
1416512_at	NM_011956	Mm.36718	nucleotide binding protein 2	Nubp2	10.0152	10.4246	9.78921	10.0772	9.88028	10.1306
1416513_at	BC026051	Mm.425599	laminin, beta 2	Lamb2	8.92874	8.98387	8.08724	8.38017	8.31401	8.15582
1416514_a_at	NM_007984	Mm.289707	fascin homolog 1, actin bundling protein (Strongylocentrotus purpuratus)	Fscn1	14.3954	14.5396	14.0749	14.1729	14.1532	14.0394
1416515_at	NM_007984	Mm.289707	fascin homolog 1, actin bundling protein (Strongylocentrotus purpuratus)	Fscn1	6.62164	5.51662	6.57941	7.00884	6.62783	6.60423
1416516_at	NM_007984	Mm.289707	fascin homolog 1, actin bundling protein (Strongylocentrotus purpuratus)	Fscn1	4.36529	1.81809	3.99337	4.39192	3.62566	4.82497
1416517_at	NM_015801	Mm.23085	patatin-like phospholipase domain containing 6	Pnpla6	9.2905	9.09393	8.78267	9.04848	9.04956	8.90563
1416518_at	NM_138311	Mm.21899	H1 histone family, member O, oocyte-specific	H1foo	2.89853	1.84675	1.99604	1.91546	1.9691	2.01764
1416519_at	NM_018730	Mm.11376	predicted gene 13611 /// similar to Rpl36 protein /// ribosomal protein L36	Gm13611 /// LOC100048508 /// Rpl36	14.398	14.8706	13.9631	14.0261	13.904	14.0743
1416520_x_at	NM_018730	Mm.11376	predicted gene 13611 /// predicted gene 4604 /// similar to Rpl36 protein /// ribosomal protein L36	Gm13611 /// Gm4604 /// LOC100048508 /// Rpl36	13.2569	13.8097	12.6377	12.3433	12.3976	12.6448
1416521_at	NM_009156	Mm.42829	selenoprotein W, muscle 1	Sepw1	12.7297	13.3268	11.0138	10.8026	10.8032	11.0072
1416522_a_at	NM_013535	Mm.439877	gene rich cluster, C10 gene	Grcc10	12.8551	13.5142	12.4248	12.431	12.448	12.5548
1416523_at	NM_011271	Mm.235538	ribonuclease, RNase A family, 1 (pancreatic)	Rnase1	1.41941	5.76775	4.78074	1.60599	2.53899	2.54766
1416524_at	BB815380	Mm.285454	speckle-type POZ protein	Spop	10.0012	10.1023	10.3276	10.603	10.6383	10.6294
1416525_at	BB815380	Mm.285454	speckle-type POZ protein	Spop	5.9584	5.17965	7.86952	7.95882	8.41868	7.27739
1416526_a_at	BC002187	Mm.277349	Parkinson disease (autosomal recessive, early onset) 7	Park7	12.554	13.2104	12.3263	12.1007	12.1336	12.3073
1416527_at	NM_026405	Mm.31486	RAB32, member RAS oncogene family	Rab32	4.65373	4.70436	5.58859	4.89244	5.15507	5.62313
1416528_at	NM_080559	Mm.22240	SH3 domain binding glutamic acid-rich protein-like 3	Sh3bgrl3	11.8414	12.2675	11.1111	11.145	11.1394	11.1327
1416529_at	U25633	Mm.182785	epithelial membrane protein 1	Emp1	4.84051	7.02811	6.90795	4.9727	5.43691	6.31573
1416530_a_at	BC003788	Mm.17932	similar to purine nucleoside phosphorylase /// purine-nucleoside phosphorylase 1	LOC100045567 /// Pnp1	10.844	11.2047	11.4636	11.4579	11.3969	11.5303
1416531_at	NM_010362	Mm.378931	glutathione S-transferase omega 1	Gsto1	10.1443	9.76353	9.90575	10.0804	9.93956	9.75494
1416532_at	NM_133901	Mm.273570	transformation/transcription domain-associated protein	Trrap	11.3825	11.1862	11.7856	11.7163	11.8058	11.5831
1416533_at	NM_053208	Mm.29978	EGL nine homolog 2 (C. elegans)	Egln2	10.2645	10.3303	9.52248	9.83595	9.90208	9.78231
1416534_at	NM_011262	Mm.2651	D4, zinc and double PHD fingers family 2	Dpf2	11.5385	11.5611	11.3095	11.2351	11.2071	11.1747
1416535_at	BC003746	Mm.383472	microspherule protein 1	Mcrs1	10.42	10.9342	10.6331	10.4584	10.413	10.6762
1416536_at	NM_023431	Mm.273418	melanoma associated antigen (mutated) 1	Mum1	10.5883	10.7026	10.4469	10.4692	10.2422	10.3835
1416537_at	NM_133930	Mm.41593	cysteine-rich with EGF-like domains 1	Creld1	9.13965	9.20652	8.79838	8.8887	8.80655	8.80111
1416538_at	NM_011734	Mm.196345	sialic acid acetylesterase	Siae	6.50195	6.59744	6.90559	6.67422	6.68053	6.56738
1416539_at	NM_011734	Mm.196345	sialic acid acetylesterase	Siae	6.42877	5.23689	6.01623	4.92751	4.93986	5.1482
1416540_at	BC003239	Mm.7919	HGF-regulated tyrosine kinase substrate	Hgs	10.5796	10.3471	10.0522	10.1551	9.91509	10.0248
1416541_at	NM_009191	Mm.3990	ClpB caseinolytic peptidase B homolog (E. coli)	Clpb	8.22168	8.58927	8.16907	8.32945	8.27387	8.16577
1416542_at	NM_009343	Mm.258953	PHD finger protein 1	Phf1	8.72582	8.74023	8.14031	8.27291	7.90679	8.54964
1416543_at	NM_010902	Mm.1025	nuclear factor, erythroid derived 2, like 2	Nfe2l2	9.3546	9.09514	9.73648	9.80534	9.68424	9.49192
1416544_at	NM_007971	Mm.246688	enhancer of zeste homolog 2 (Drosophila)	Ezh2	12.926	12.8465	12.8545	12.9182	12.8196	12.8688
1416545_at	NM_133967	Mm.240076	zinc finger, DHHC domain containing 7	Zdhhc7	9.23055	9.37885	9.00117	9.34111	9.15002	9.07314
1416546_a_at	NM_011290	Mm.262021	ribosomal protein L6	Rpl6	14.4576	14.7787	14.1913	14.1427	14.213	14.2146
1416547_at	NM_025597	Mm.2033	NADH dehydrogenase (ubiquinone) 1 beta subcomplex 3	Ndufb3	11.8696	12.7391	11.4327	11.4835	11.4038	11.6207
1416548_at	BB320416	Mm.245527	solute carrier family 35, member B4	Slc35b4	8.20539	7.98966	8.29058	7.99662	8.4004	8.07344
1416549_at	BB320416	Mm.245527	solute carrier family 35, member B4	Slc35b4	8.54666	8.56635	8.38832	8.5884	8.54551	8.38264
1416550_at	BB320416	Mm.245527	solute carrier family 35, member B4	Slc35b4	7.47789	6.98976	7.24134	6.96271	7.50906	7.19671
1416551_at	NM_009722	Mm.227583	ATPase, Ca++ transporting, cardiac muscle, slow twitch 2	Atp2a2	11.6959	11.543	11.6076	11.6278	11.6612	11.5606
1416552_at	NM_025274	Mm.139314	developmental pluripotency associated 5A	Dppa5a	7.54031	7.63688	6.49418	7.01439	6.7835	7.18913
1416553_at	NM_016665	Mm.259716	stimulated by retinoic acid 13	Stra13	10.5505	11.2995	9.84004	9.75815	9.64639	9.97044
1416554_at	NM_016861	Mm.5567	similar to Pdlim1 protein /// PDZ and LIM domain 1 (elfin)	LOC100048338 /// Pdlim1	9.61045	9.40225	9.7591	9.7664	9.58032	9.62763
1416555_at	NM_007915	Mm.4337	etoposide induced 2.4 mRNA	Ei24	10.5862	10.6574	10.1855	10.0758	10.0609	10.22
1416556_at	NM_025982	Mm.35650	tetraspanin 31	Tspan31	12.0921	12.1978	12.0419	12.1095	11.9739	12.0194
1416557_a_at	U97079	Mm.873	elongation factor Tu GTP binding domain containing 2	Eftud2	11.0589	10.7929	10.8033	10.8145	10.7291	10.6495
1416558_at	NM_010790	Mm.268668	maternal embryonic leucine zipper kinase	Melk	10.2661	10.4095	10.774	10.3385	10.5084	10.5837
1416559_at	NM_025897	Mm.231400	ribosomal RNA processing 8, methyltransferase, homolog (yeast)	Rrp8	8.75118	8.6114	9.04407	9.03154	8.79004	8.8589
1416560_at	NM_054055	Mm.250738	solute carrier family 13 (sodium-dependent dicarboxylate transporter), member 3	Slc13a3	1.99109	2.87408	3.83915	2.6169	3.6541	5.01492
1416561_at	AF326547	Mm.272120	glutamic acid decarboxylase 1	Gad1	10.1971	10.0025	10.2137	10.2654	10.3537	10.4336
1416562_at	AF326547	Mm.272120	glutamic acid decarboxylase 1	Gad1	6.26226	6.20913	6.04093	6.45475	6.8339	6.48434
1416563_at	NM_016748	Mm.1815	cytidine 5'-triphosphate synthase	Ctps	10.5157	10.3452	10.42	10.5578	10.2965	10.3041
1416564_at	NM_011446	Mm.42162	SRY-box containing gene 7	Sox7	4.33069	4.75509	4.65165	4.12104	1.80313	4.17922
1416565_at	NM_025628	Mm.400	cytochrome c oxidase, subunit VIb polypeptide 1	Cox6b1	13.1992	13.6986	12.8673	12.791	12.7863	12.9352
1416566_at	NM_011499	Mm.22584	serine/threonine kinase receptor associated protein	Strap	10.7065	10.7229	11.169	11.131	11.2612	11.025
1416567_s_at	NM_025983	Mm.20841	ATP synthase, H+ transporting, mitochondrial F1 complex, epsilon subunit	Atp5e	12.9112	13.5461	12.6355	12.5046	12.4927	12.5394
1416568_a_at	AW228855	Mm.297078	apoptotic chromatin condensation inducer 1	Acin1	8.89784	8.66282	10.4509	10.5289	10.3135	10.2755
1416569_at	NM_019673	Mm.41077	actin-like 6A	Actl6a	11.0439	11.0818	11.2395	11.3676	11.4567	11.4581
1416570_s_at	AK018125	Mm.122466	G elongation factor, mitochondrial 1	Gfm1	9.29572	9.04675	9.39291	9.32162	9.457	9.17195
1416571_at	NM_009423	Mm.390418	TNF receptor associated factor 4	Traf4	7.93955	7.9717	7.79735	7.76103	7.44265	7.35705
1416572_at	NM_008608	Mm.280175	matrix metallopeptidase 14 (membrane-inserted)	Mmp14	6.73796	6.28925	6.90238	7.40764	7.14487	7.35529
1416573_at	BC018194	Mm.203556	protein O-fucosyltransferase 2	Pofut2	6.59347	5.33046	6.93812	7.51468	7.56579	6.99193
1416574_at	NM_023434	Mm.246237	TOX high mobility group box family member 4	Tox4	9.79474	9.87781	9.72539	9.84724	9.59513	9.84694
1416575_at	NM_009862	Mm.1248	cell division cycle 45 homolog (S. cerevisiae)-like	Cdc45l	8.90586	9.03093	9.12705	8.83423	9.10218	9.05478
1416576_at	NM_007707	Mm.3468	suppressor of cytokine signaling 3	Socs3	7.8979	7.81462	7.0312	7.56744	7.26684	7.1394
1416577_a_at	NM_019712	Mm.29405	ring-box 1	Rbx1	13.0331	13.4066	12.6568	12.7685	12.8555	12.9624
1416578_at	NM_019712	Mm.29405	ring-box 1	Rbx1	10.5015	10.2355	11.4074	11.2898	11.3438	11.2801
1416579_a_at	BC005618	Mm.4259	epithelial cell adhesion molecule	Epcam	7.63275	6.99516	8.02562	8.00525	7.35799	7.52166
1416580_a_at	NM_019719	Mm.277599	STIP1 homology and U-Box containing protein 1	Stub1	11.7692	11.7187	11.5088	11.5219	11.5615	11.5613
1416581_at	AV095579	Mm.28265	WD repeat domain 5	Wdr5	10.8911	11.032	10.6213	10.644	10.7089	10.7153
1416582_a_at	NM_007522	Mm.4387	BCL2-associated agonist of cell death	Bad	9.61846	9.63961	9.05012	8.37605	8.40472	8.5934
1416583_at	NM_007522	Mm.4387	BCL2-associated agonist of cell death	Bad	9.97387	9.92772	9.68186	9.52912	9.48545	9.70005
1416584_at	NM_008550	Mm.761	mannosidase 2, alpha B2	Man2b2	7.6782	7.77542	7.28424	7.27973	7.38938	7.24902
1416585_at	NM_019685	Mm.42195	RuvB-like protein 1	Ruvbl1	10.8526	11.2178	10.5839	10.5844	10.6141	10.5577
1416586_at	NM_008616	Mm.249661	zinc finger protein 239	Zfp239	8.80448	8.79181	8.61019	8.44046	8.53328	8.52012
1416587_a_at	NM_009532	Mm.4347	X-ray repair complementing defective repair in Chinese hamster cells 1	Xrcc1	10.2261	10.4207	9.72969	9.97734	9.69203	9.75043
1416588_at	NM_008985	Mm.2902	protein tyrosine phosphatase, receptor type, N	Ptprn	7.94068	7.88707	7.39769	7.25233	7.15832	7.19938
1416589_at	NM_009242	Mm.291442	secreted acidic cysteine rich glycoprotein	Sparc	11.1212	10.4421	11.2903	11.531	10.8527	11.0155
1416590_a_at	AF327929	Mm.275864	RAB34, member of RAS oncogene family	Rab34	10.478	10.7543	10.3502	10.2112	10.2649	10.4601
1416591_at	AF327929	Mm.275864	RAB34, member of RAS oncogene family	Rab34	10.3858	10.286	10.3408	10.2282	10.2722	10.547
1416592_at	AF276917	Mm.25844	glutaredoxin	Glrx	8.45553	8.59093	9.33232	9.75827	9.654	9.46574
1416593_at	AF276917	Mm.25844	glutaredoxin	Glrx	6.95827	6.9269	8.32626	8.81129	8.64849	8.36915
1416594_at	BI658627	Mm.281691	secreted frizzled-related protein 1	Sfrp1	4.77806	2.824	5.57318	4.88674	4.25963	5.27388
1416595_at	NM_025485	Mm.17949	mitochondrial ribosomal protein S22	Mrps22	11.1838	10.625	11.153	11.1057	11.1454	11.1966
1416596_at	BC010808	Mm.183126	solute carrier family 44, member 4	Slc44a4	4.43964	3.90523	5.77941	3.40228	4.05726	3.61199
1416597_at	NM_008233	Mm.279188	hepatoma-derived growth factor, related protein 2	Hdgfrp2	9.37286	9.09297	8.40924	8.57906	8.43298	8.59919
1416598_at	NM_031184	Mm.134072	GLIS family zinc finger 2	Glis2	10.5618	10.092	10.0681	10.0524	9.86395	9.85249
1416599_at	NM_031184	Mm.134072	GLIS family zinc finger 2	Glis2	6.23288	6.18313	5.94899	6.26208	6.4503	6.57472
1416600_a_at	AF282255	Mm.265744	regulator of calcineurin 1	Rcan1	10.0216	10.0238	9.82539	10.0231	9.87702	9.78931
1416601_a_at	AF282255	Mm.265744	regulator of calcineurin 1	Rcan1	5.521	2.21972	6.02254	5.85239	5.56889	5.48927
1416602_a_at	NM_011236	Mm.149	RAD52 homolog (S. cerevisiae)	Rad52	8.1218	7.43846	7.8885	7.78851	7.8423	7.78823
1416603_at	NM_009079	Mm.307846	ribosomal protein L22 pseudogene /// ribosomal protein L22	Gm6784 /// Rpl22	14.0706	14.4905	13.6889	13.5438	13.5993	13.588
1416604_at	NM_025567	Mm.29196	cytochrome c-1	Cyc1	12.3981	12.4815	12.2227	12.1716	12.1966	12.1127
1416605_at	BC024944	Mm.28203	NHP2 ribonucleoprotein homolog (yeast)	Nhp2	11.2707	11.9633	10.5643	10.6076	10.6565	10.8404
1416606_s_at	BC024944	Mm.28203	NHP2 ribonucleoprotein homolog (yeast)	Nhp2	11.767	12.6373	11.589	11.561	11.4456	11.7237
1416607_at	AI461712	Mm.261842	RIKEN cDNA 4931406C07 gene	4931406C07Rik	9.59844	9.73324	9.42166	9.67852	9.34355	9.72273
1416608_a_at	NM_030561	Mm.290116	cDNA sequence BC004004	BC004004	11.3647	11.8993	11.1156	10.9711	11.298	11.3302
1416609_at	NM_030561	Mm.290116	cDNA sequence BC004004	BC004004	10.2074	10.322	10.5014	10.5749	10.5989	10.7378
1416610_a_at	NM_007711	Mm.259751	chloride channel 3	Clcn3	10.7947	10.6285	10.8246	10.5914	10.7266	10.632
1416611_at	BG965399	Mm.286069	secretory carrier membrane protein 2	Scamp2	9.8657	10.0104	9.2942	9.51916	9.51972	9.28852
1416612_at	BI251808	Mm.214016	cytochrome P450, family 1, subfamily b, polypeptide 1	Cyp1b1	10.8105	10.7325	11.0722	10.8339	11.0504	10.5419
1416613_at	BI251808	Mm.214016	cytochrome P450, family 1, subfamily b, polypeptide 1	Cyp1b1	6.58371	6.86263	7.17874	7.28016	7.38595	6.70667
1416614_at	BC010712	Mm.425101	EP300 interacting inhibitor of differentiation 1	Eid1	12.8414	12.7878	12.9606	12.9805	13.1111	13.0089
1416615_at	NM_017393	Mm.287892	caseinolytic peptidase, ATP-dependent, proteolytic subunit homolog (E. coli)	Clpp	11.3642	11.5508	10.4661	10.4329	10.5337	10.4959
1416616_s_at	NM_017393	Mm.287892	caseinolytic peptidase, ATP-dependent, proteolytic subunit homolog (E. coli)	Clpp	11.0143	11.2624	10.4773	10.5533	10.4751	10.5395
1416617_at	NM_080575	Mm.7044	acyl-CoA synthetase short-chain family member 1	Acss1	5.79073	5.7197	5.96611	6.28565	6.12522	6.0144
1416618_at	NM_008911	Mm.266888	protoporphyrinogen oxidase	Ppox	9.69834	9.83399	8.9887	9.45084	9.37262	9.50628
1416619_at	BC003967	Mm.273584	RIKEN cDNA 4632428N05 gene	4632428N05Rik	6.10571	6.05357	6.22547	5.69099	5.09687	5.68276
1416620_at	NM_018817	Mm.274232	SWI/SNF related matrix associated, actin dependent regulator of chromatin, subfamily a-like 1	Smarcal1	9.58178	9.58112	9.63912	9.52016	9.63637	9.59653
1416621_at	NM_008502	Mm.285453	lethal giant larvae homolog 1 (Drosophila)	Llgl1	11.9205	11.8132	11.8443	11.936	11.7668	11.7456
1416622_at	NM_033572	Mm.29508	Williams-Beuren syndrome chromosome region 16 homolog (human)	Wbscr16	8.65678	8.6409	8.74918	8.14814	8.60661	8.22328
1416623_at	NM_013691	Mm.2114	thrombospondin 3	Thbs3	7.56209	6.57441	6.80793	6.73559	6.82938	7.13873
1416624_a_at	NM_019883	Mm.297372	RIKEN cDNA 2810422J05 gene /// predicted gene 11808 /// ubiquitin A-52 residue ribosomal protein fusion product 1	2810422J05Rik /// Gm11808 /// Uba52	14.8101	15.1103	14.5918	14.5018	14.6804	14.5895
1416625_at	NM_009776	Mm.38888	serine (or cysteine) peptidase inhibitor, clade G, member 1	Serping1	8.90052	9.27521	8.87775	9.1408	8.93824	9.08325
1416626_at	NM_011107	Mm.20190	phospholipase A2, group IB, pancreas	Pla2g1b	1.22171	1.43453	1.8665	1.18339	3.43884	1.20418
1416627_at	NM_016907	Mm.104955	serine protease inhibitor, Kunitz type 1	Spint1	6.16077	6.08451	6.48714	5.99612	6.24527	5.85205
1416628_at	NM_025791	Mm.440071	transmembrane protein 223	Tmem223	11.6375	12.1582	11.3051	11.3016	11.2485	11.2393
1416629_at	NM_009201	Mm.1056	solute carrier family 1 (neutral amino acid transporter), member 5	Slc1a5	8.31925	7.96066	8.03725	8.28196	7.43233	8.30261
1416630_at	NM_008321	Mm.110	inhibitor of DNA binding 3	Id3	11.5956	11.4304	11.3848	11.5939	11.338	11.5011
1416631_at	NM_026193	Mm.197568	adaptor-related protein complex AP-4, beta 1	Ap4b1	9.04414	8.49654	9.40994	8.7222	9.3843	9.59091
1416632_at	BC011081	Mm.148155	similar to NADP-dependent malic enzyme (NADP-ME) (Malic enzyme 1) /// malic enzyme 1, NADP(+)-dependent, cytosolic	LOC677317 /// Me1	9.21294	8.74143	8.99004	9.11359	7.69776	7.40176
1416633_a_at	NM_026635	Mm.27107	family with sequence similarity 96, member A	Fam96a	12.6937	12.9962	12.4527	12.6271	12.5434	12.6483
1416634_at	NM_026635	Mm.27107	family with sequence similarity 96, member A	Fam96a	10.9376	10.1652	11.0795	11.2115	10.9809	11.2662
1416635_at	NM_020561	Mm.2379	sphingomyelin phosphodiesterase, acid-like 3A	Smpdl3a	8.52766	8.79218	8.98208	8.95018	9.02623	9.23681
1416636_at	NM_053075	Mm.319175	similar to RAS-homolog enriched in brain /// Ras homolog enriched in brain	LOC100047161 /// Rheb	12.5952	12.479	12.7395	12.7826	12.7899	12.8409
1416637_at	NM_009207	Mm.4580	solute carrier family 4 (anion exchanger), member 2	Slc4a2	9.09462	9.31356	8.79752	8.60195	8.5559	8.68554
1416638_at	NM_015772	Mm.39487	sal-like 2 (Drosophila)	Sall2	10.5634	10.5007	10.0969	10.1536	10.1037	10.03
1416639_at	NM_019741	Mm.260220	solute carrier family 2 (facilitated glucose transporter), member 5	Slc2a5	6.62545	5.23051	6.22754	6.34646	5.94257	6.35297
1416640_at	NM_021487	Mm.58507	potassium voltage-gated channel, Isk-related family, member 1-like	Kcne1l	8.68915	8.99104	8.2008	8.41255	8.4119	8.46896
1416641_at	NM_010715	Mm.288179	ligase I, DNA, ATP-dependent	Lig1	11.7702	11.6939	11.4515	11.5525	11.3485	11.4969
1416642_a_at	BF608828	Mm.297482	tumor protein, translationally-controlled 1	Tpt1	14.9645	15.2435	14.8064	14.6195	14.8818	14.7198
1416643_at	BF608828	Mm.297482	tumor protein, translationally-controlled 1pseudogene /// similar to tumor protein, translationally-controlled 1 /// tumor protein, translationally-controlled 1	Gm6790 /// LOC632454 /// Tpt1	4.94437	3.77862	3.10199	0.976602	2.04392	3.36847
1416644_a_at	NM_009153	Mm.4083	sema domain, immunoglobulin domain (Ig), short basic domain, secreted, (semaphorin) 3B	Sema3b	1.97254	1.66812	2.40182	2.37833	3.92234	1.3808
1416645_a_at	NM_007423	Mm.358570	alpha fetoprotein	Afp	4.15761	5.8672	4.21119	4.55652	4.49152	3.97548
1416646_at	NM_007423	Mm.358570	alpha fetoprotein	Afp	2.77815	4.85097	2.84953	2.96021	2.78143	2.49465
1416647_at	NM_007533	Mm.25848	branched chain ketoacid dehydrogenase E1, alpha polypeptide	Bckdha	8.05231	8.28014	7.54142	7.62739	7.53905	7.84863
1416648_at	NM_030238	Mm.181430	dynein cytoplasmic 1 heavy chain 1	Dync1h1	12.206	11.9624	11.7597	12.0292	11.7203	11.7578
1416649_at	NM_007443	Mm.2197	alpha 1 microglobulin/bikunin	Ambp	4.42979	2.938	1.17946	0.854407	4.79834	3.49578
1416650_at	NM_138954	Mm.28764	ret finger protein-like 4	Rfpl4	1.69193	0.673936	0.756131	2.02466	0.252253	1.17491
1416651_at	NM_013859	Mm.2310	zinc finger, HIT domain containing 2	Znhit2	8.83177	8.78615	8.9541	9.0958	9.09716	8.96451
1416652_at	NM_025711	Mm.383216	asporin	Aspn	-0.168269	2.77846	3.72833	1.70414	4.47773	3.94677
1416653_at	NM_011504	Mm.316894	similar to vesicle transport protein /// syntaxin binding protein 3A	LOC100047484 /// Stxbp3a	8.98408	8.97114	9.14936	9.17175	8.97754	9.36294
1416654_at	NM_025286	Mm.292539	solute carrier family 31, member 2	Slc31a2	6.64688	6.45687	6.96615	6.68061	7.12392	7.25372
1416655_at	NM_021550	Mm.441410	C1GALT1-specific chaperone 1	C1galt1c1	9.95725	9.91559	10.7411	10.7622	10.8277	10.8059
1416656_at	NM_033444	Mm.29524	chloride intracellular channel 1	Clic1	10.7207	10.1904	10.281	10.3668	10.051	10.452
1416657_at	NM_009652	Mm.6645	thymoma viral proto-oncogene 1	Akt1	11.5139	11.3466	10.9252	11.0874	11.0024	10.8649
1416658_at	U91905	Mm.427436	frizzled-related protein	Frzb	6.25945	4.92663	6.40432	5.29186	5.70061	5.8433
1416659_at	AW701127	Mm.2238	eukaryotic translation initiation factor 3, subunit A	Eif3a	11.9593	11.783	12.5128	12.4964	12.6043	12.6623
1416660_at	AW701127	Mm.2238	eukaryotic translation initiation factor 3, subunit A	Eif3a	6.51358	6.75667	7.85153	7.70039	7.69175	7.93643
1416661_at	AW701127	Mm.2238	eukaryotic translation initiation factor 3, subunit A	Eif3a	8.29902	7.0096	11.3423	10.6229	11.0069	10.3504
1416662_at	BI217574	Mm.278467	sarcosine dehydrogenase	Sardh	4.72043	5.91537	2.94677	5.40982	4.86148	3.50564
1416663_at	NM_025358	Mm.29939	NADH dehydrogenase (ubiquinone) 1 alpha subcomplex, 9	Ndufa9	12.0538	12.1885	11.8057	11.759	11.8066	11.9518
1416664_at	NM_023223	Mm.289747	cell division cycle 20 homolog (S. cerevisiae)	Cdc20	11.4592	11.3873	11.2381	11.249	11.16	11.1939
1416665_at	AF098949	Mm.20634	demethyl-Q 7	Coq7	11.2707	11.8891	10.7142	10.7642	10.6849	11.0839
1416666_at	NM_009255	Mm.3093	serine (or cysteine) peptidase inhibitor, clade E, member 2	Serpine2	10.4496	10.5892	10.791	10.5643	10.8301	10.7188
1416667_at	NM_007898	Mm.27183	phenylalkylamine Ca2+ antagonist (emopamil) binding protein	Ebp	10.3665	10.1446	10.3859	10.1875	10.2834	10.2904
1416668_at	NM_025736	Mm.244512	tetratricopeptide repeat domain 35	Ttc35	11.5482	11.7818	11.795	11.6903	11.7658	11.8379
1416669_s_at	NM_013608	Mm.3746	nascent polypeptide-associated complex alpha polypeptide	Naca	14.3371	14.7063	13.9308	13.9289	13.9827	14.0528
1416670_at	AY091600	Mm.181009	SET domain, bifurcated 1	Setdb1	1.53065	0.443621	4.71045	3.79109	3.51107	5.02586
1416671_a_at	NM_053177	Mm.8356	mucolipin 1	Mcoln1	8.03739	8.26581	7.34992	7.77751	7.77022	7.94003
1416672_s_at	NM_053177	Mm.8356	mucolipin 1	Mcoln1	8.58784	8.80387	8.61901	8.3173	8.30824	8.54243
1416673_at	NM_019517	Mm.97885	beta-site APP-cleaving enzyme 2	Bace2	3.68734	4.46148	4.07421	4.28265	5.8768	5.40084
1416674_at	D88187	Mm.4860	protein tyrosine phosphatase, receptor type, U	Ptpru	10.0179	10.163	9.57811	9.45191	9.60303	9.56012
1416675_s_at	NM_019676	Mm.23963	phospholipase C, delta 1	Plcd1	8.90345	8.97289	9.05997	9.10312	9.01521	9.31086
1416676_at	NM_023125	Mm.2160	kininogen 1	Kng1	1.37576	1.73167	2.12305	1.3341	1.99459	4.52466
1416677_at	NM_013475	Mm.2266	apolipoprotein H	Apoh	5.08097	4.32521	3.96773	4.68654	4.78891	5.14607
1416678_at	NM_011991	Mm.40	COP9 (constitutive photomorphogenic) homolog, subunit 3 (Arabidopsis thaliana)	Cops3	11.8863	12.0645	12.4674	12.466	12.5398	12.6392
1416679_at	BC009119	Mm.399042	ATP-binding cassette, sub-family D (ALD), member 3	Abcd3	11.4185	11.3798	11.7933	11.5138	11.779	11.7681
1416680_at	AK018443	Mm.9002	ubiquitin protein ligase E3A	Ube3a	10.8749	10.5914	12.0669	11.9533	12.005	11.9848
1416681_at	AK018443	Mm.9002	ubiquitin protein ligase E3A	Ube3a	7.2067	7.25753	8.14937	8.09735	8.26002	8.1861
1416682_at	AK018443	Mm.9002	ubiquitin protein ligase E3A	Ube3a	7.57699	7.43172	9.00038	8.85436	9.21228	8.72407
1416683_at	NM_138749	Mm.267514	plexin B2	Plxnb2	10.4596	10.7856	10.0719	10.138	10.0159	10.0371
1416684_at	NM_007991	Mm.4595	fibrillarin	Fbl	11.5715	11.6923	10.8884	11.3159	11.1062	11.1517
1416685_s_at	NM_007991	Mm.4595	fibrillarin	Fbl	11.7397	12.1652	11.6747	11.5207	11.3795	11.6155
1416686_at	BC021352	Mm.79983	procollagen lysine, 2-oxoglutarate 5-dioxygenase 2	Plod2	9.58199	9.7029	9.76061	9.18171	9.57447	9.43809
1416687_at	BC021352	Mm.79983	procollagen lysine, 2-oxoglutarate 5-dioxygenase 2	Plod2	7.5572	7.21268	9.28868	8.77325	9.101	8.83679
1416688_at	NM_013669	Mm.281651	synaptosomal-associated protein 91	Snap91	10.9938	10.7029	11.565	11.521	11.6167	11.3164
1416689_at	NM_011656	Mm.10214	tuftelin 1	Tuft1	7.94858	8.06775	7.58405	7.73808	7.7618	7.80354
1416690_at	NM_019581	Mm.22147	GTP binding protein 2	Gtpbp2	10.1468	10.2142	9.80422	9.95724	9.76734	9.91691
1416691_at	NM_019581	Mm.22147	GTP binding protein 2	Gtpbp2	6.77755	6.77108	7.17836	7.21685	7.53035	7.21758
1416692_at	NM_016706	Mm.268004	coilin	Coil	9.978	10.1278	10.3857	10.4125	10.7089	10.955
1416693_at	NM_013519	Mm.14092	forkhead box C2	Foxc2	-0.0799742	1.15057	0.549711	0.513539	2.33974	1.80356
1416694_at	NM_010294	Mm.61206	glycerol kinase 2	Gk2	2.04335	3.59687	-0.242551	0.332862	2.37807	3.51025
1416695_at	BC002055	Mm.1508	translocator protein	Tspo	8.13822	8.27725	7.72911	7.59826	7.59644	8.11998
1416696_at	NM_080837	Mm.294870	DNA segment, Chr 17, Wayne State University 104, expressed	D17Wsu104e	9.83562	9.99614	9.45815	9.45119	9.40646	9.57528
1416697_at	NM_010074	Mm.1151	dipeptidylpeptidase 4	Dpp4	1.03895	1.26595	0.808114	0.281506	1.70874	4.12932
1416698_a_at	NM_016904	Mm.3049	CDC28 protein kinase 1b	Cks1b	13.9476	14.3363	13.5863	13.5088	13.6853	13.768
1416699_at	NM_026124	Mm.29264	RIKEN cDNA 1110008F13 gene	1110008F13Rik	12.0349	12.1516	12.1025	12.1153	12.1663	12.2689
1416700_at	BC009002	Mm.46497	Rho family GTPase 3	Rnd3	11.722	11.6125	11.9501	11.9809	12.2573	12.0861
1416701_at	BC009002	Mm.46497	Rho family GTPase 3	Rnd3	8.4596	7.61018	9.49249	9.46282	9.87096	9.3782
1416702_at	NM_009250	Mm.41560	serine (or cysteine) peptidase inhibitor, clade I, member 1	Serpini1	7.70814	8.08274	8.53509	8.47514	8.51858	8.43044
1416703_at	BC012235	Mm.311337	mitogen-activated protein kinase 14	Mapk14	10.692	10.7027	10.8085	10.74	10.933	10.7407
1416704_at	BC012235	Mm.311337	mitogen-activated protein kinase 14	Mapk14	6.00747	4.99333	5.73264	6.86902	5.8531	4.47659
1416705_at	BG916066	Mm.240912	ribulose-5-phosphate-3-epimerase	Rpe	9.13403	8.94374	9.77074	9.80294	9.89249	9.85789
1416706_at	BG916066	Mm.240912	ribulose-5-phosphate-3-epimerase	Rpe	8.72747	8.53232	9.41257	9.31563	9.37315	9.40463
1416707_a_at	NM_025928	Mm.36715	polyamine-modulated factor 1	Pmf1	9.15419	8.61511	7.23686	7.0639	7.24988	6.82801
1416708_a_at	NM_027898	Mm.27366	GRAM domain containing 1A	Gramd1a	10.9821	10.8403	10.695	10.7169	10.5954	10.7564
1416709_a_at	NM_031375	Mm.21175	neugrin, neurite outgrowth associated	Ngrn	9.41937	9.80706	9.72034	9.48637	10.084	9.66019
1416710_at	NM_026239	Mm.41489	transmembrane protein 35	Tmem35	8.25702	8.28121	8.24121	8.50128	8.4593	8.10447
1416711_at	NM_009322	Mm.308525	T-box brain gene 1	Tbr1	5.7062	5.13441	5.4387	5.75958	6.20443	5.99551
1416712_at	NM_008820	Mm.69751	peptidase D	Pepd	9.64724	9.82984	9.62409	9.32393	9.81995	9.58363
1416713_at	NM_026481	Mm.29358	tubulin polymerization-promoting protein family member 3	Tppp3	10.5866	10.5361	10.0336	10.3063	9.96263	10.1273
1416714_at	BG069095	Mm.334861	interferon regulatory factor 8	Irf8	4.87178	5.59841	5.21817	5.64341	5.18734	5.88857
1416715_at	NM_008126	Mm.90003	gap junction protein, beta 3	Gjb3	3.74911	3.0171	5.0635	2.68658	2.626	3.92197
1416716_at	NM_010112	Mm.236438	embryonal Fyn-associated substrate	Efs	9.39628	9.38828	9.1348	9.35636	9.27033	9.45674
1416717_at	NM_009420	Mm.1296	cysteine-rich secretory protein 2	Crisp2	2.44416	1.0035	4.37771	4.10202	3.2454	2.43489
1416718_at	NM_007529	Mm.4598	brevican	Bcan	4.0016	5.55939	4.40621	5.58105	5.62723	4.0608
1416719_a_at	NM_025963	Mm.275810	ribosomal protein S10	Rps10	14.3648	14.7646	13.9306	13.878	13.9695	13.9427
1416720_at	AW539046	Mm.24042	splicing factor, arginine/serine-rich 6	Sfrs6	11.58	11.2654	11.3728	11.4742	11.543	11.5999
1416721_s_at	AW539046	Mm.24042	splicing factor, arginine/serine-rich 6	Sfrs6	12.8443	12.9892	12.581	12.5872	12.6973	12.7145
1416722_at	NM_025812	Mm.150856	high mobility group 20A	Hmg20a	11.4372	10.7423	11.0584	11.1294	10.9855	11.145
1416723_at	AI639846	Mm.4269	transcription factor 4	Tcf4	11.7232	11.4037	12.1548	12.1772	12.132	12.0654
1416724_x_at	AI639846	Mm.4269	transcription factor 4	Tcf4	10.9951	10.5997	11.4354	11.2659	11.4048	11.3364
1416725_at	AI639846	Mm.4269	transcription factor 4	Tcf4	5.55576	5.76008	5.961	5.79951	6.48147	5.43693
1416726_s_at	NM_133777	Mm.389787	ubiquitin-conjugating enzyme E2S	Ube2s	12.6779	12.2974	12.21	12.2618	11.9909	12.2966
1416727_a_at	NM_025797	Mm.31018	cytochrome b-5	Cyb5	12.8214	13.2486	12.3589	12.48	12.4367	12.456
1416728_at	NM_009975	Mm.378901	casein kinase 2, beta polypeptide	Csnk2b	12.8618	13.2177	12.0419	12.0192	11.8896	11.9793
1416729_at	NM_008877	Mm.971	plasminogen	Plg	2.72448	2.80891	3.83923	2.61609	2.95584	2.08429
1416730_at	BC004574	Mm.28630	RNA terminal phosphate cyclase-like 1	Rcl1	9.02417	8.96985	8.82485	8.91789	8.89954	8.75808
1416731_at	BB166592	Mm.130362	topoisomerase (DNA) II beta	Top2b	11.9674	11.8806	12.2463	12.3977	12.3559	12.2801
1416732_at	BB166592	Mm.130362	topoisomerase (DNA) II beta	Top2b	7.53357	6.68395	8.98697	8.81369	8.91247	8.34043
1416733_at	NM_013791	Mm.238038	muskelin 1, intracellular mediator containing kelch motifs	Mkln1	9.74984	9.84261	9.79651	9.77022	9.85318	9.69039
1416734_at	NM_013791	Mm.238038	muskelin 1, intracellular mediator containing kelch motifs	Mkln1	5.2557	2.3071	4.2086	4.78877	4.41638	4.54732
1416735_at	NM_019734	Mm.22547	N-acylsphingosine amidohydrolase 1	Asah1	10.8675	10.7972	11.2028	10.9858	11.2648	11.4067
1416736_at	NM_138660	Mm.40120	cancer susceptibility candidate 3	Casc3	10.6701	10.5754	10.4303	10.3768	10.1673	10.3768
1416737_at	NM_008195	Mm.275654	glycogen synthase 1, muscle	Gys1	7.45553	7.21397	7.8002	7.21751	7.50303	7.69487
1416738_at	NM_028227	Mm.153372	BRCA1 associated protein	Brap	8.70221	8.77105	8.41489	8.03665	8.05078	8.59605
1416739_a_at	NM_028227	Mm.153372	BRCA1 associated protein	Brap	4.76074	5.26685	4.95279	5.13262	4.85526	4.998
1416740_at	AW744319	Mm.7281	collagen, type V, alpha 1	Col5a1	8.46047	7.73852	7.36584	8.07955	7.89773	7.97258
1416741_at	AW744319	Mm.7281	collagen, type V, alpha 1	Col5a1	3.42661	2.80743	3.5097	3.09158	2.7625	3.36097
1416742_at	NM_011801	Mm.279437	craniofacial development protein 1	Cfdp1	12.4185	12.2607	12.0344	11.9012	11.8759	12.1793
1416743_at	NM_133806	Mm.27969	similar to UDP-N-acetylhexosamine pyrophosphorylase /// UDP-N-acetylglucosamine pyrophosphorylase 1	LOC640502 /// Uap1	9.71442	9.47161	10.1661	10.1134	9.9829	9.92587
1416744_at	NM_133806	Mm.27969	similar to UDP-N-acetylhexosamine pyrophosphorylase /// UDP-N-acetylglucosamine pyrophosphorylase 1	LOC640502 /// Uap1	5.02508	4.95886	5.4694	4.755	4.54868	5.07113
1416745_x_at	NM_133806	Mm.27969	similar to UDP-N-acetylhexosamine pyrophosphorylase /// UDP-N-acetylglucosamine pyrophosphorylase 1	LOC640502 /// Uap1	5.785	5.9147	6.19491	5.90621	6.23495	5.63543
1416746_at	NM_010436	Mm.245931	H2A histone family, member X	H2afx	12.8134	13.0682	12.4707	12.4565	12.378	12.2209
1416747_at	NM_134100	Mm.287740	major facilitator superfamily domain containing 5	Mfsd5	9.24916	8.86118	8.76675	9.09569	8.98332	8.82327
1416748_a_at	NM_018736	Mm.149071	meiotic recombination 11 homolog A (S. cerevisiae)	Mre11a	9.27227	9.13175	9.0798	9.17469	9.34259	9.32642
1416749_at	NM_019564	Mm.30156	HtrA serine peptidase 1	Htra1	6.90351	7.78644	7.48108	7.31202	7.76059	7.38492
1416750_at	NM_011014	Mm.425181	sigma non-opioid intracellular receptor 1	Sigmar1	8.91604	9.09336	8.99741	9.06581	8.35663	8.53977
1416751_a_at	NM_017397	Mm.272826	DEAD (Asp-Glu-Ala-Asp) box polypeptide 20	Ddx20	9.59634	9.83786	9.96653	9.9841	10.0397	10.0658
1416752_at	NM_011918	Mm.29733	LIM domain binding 3	Ldb3	2.11883	1.89668	3.17382	1.51752	1.9732	2.09505
1416753_at	NM_008923	Mm.306163	protein kinase, cAMP dependent regulatory, type I beta	Prkar1b	10.1957	10.0353	9.96964	9.58467	9.61063	9.43757
1416754_at	NM_008923	Mm.306163	protein kinase, cAMP dependent regulatory, type I beta	Prkar1b	5.35772	5.68816	4.73962	5.79336	5.62393	5.58888
1416755_at	AK002290	Mm.282092	DnaJ (Hsp40) homolog, subfamily B, member 1	Dnajb1	11.3088	11.1731	11.1798	11.1849	11.1505	11.1055
1416756_at	AK002290	Mm.282092	DnaJ (Hsp40) homolog, subfamily B, member 1	Dnajb1	8.95379	8.72762	9.18475	9.23855	9.09778	9.14632
1416757_at	BC027435	Mm.335237	Zwilch, kinetochore associated, homolog (Drosophila)	Zwilch	9.96417	10.2263	10.1873	10.1996	10.0735	10.1808
1416758_at	NM_133715	Mm.397197	Rho GTPase activating protein 27	Arhgap27	6.49274	6.59953	5.75905	6.72963	6.66726	6.55159
1416759_at	NM_138315	Mm.290431	microtubule associated monoxygenase, calponin and LIM domain containing 1	Mical1	10.0869	9.96654	9.4538	9.28142	9.13074	9.33947
1416760_at	NM_134045	Mm.308296	UDP-N-acetyl-alpha-D-galactosamine:polypeptide N-acetylgalactosaminyltransferase-like 1	Galntl1	8.46887	8.74507	8.24736	8.14978	8.51174	7.89362
1416761_at	BC014753	Mm.5079	hydroxysteroid 11-beta dehydrogenase 2	Hsd11b2	7.30969	7.36135	6.98072	7.13005	7.31292	7.12043
1416762_at	NM_009112	Mm.1	S100 calcium binding protein A10 (calpactin)	S100a10	12.0649	12.5511	11.8086	11.4184	11.3328	11.8835
1416763_at	NM_133837	Mm.181490	cell division cycle 123 homolog (S. cerevisiae)	Cdc123	10.2696	10.6111	10.0845	10.0671	9.90966	10.242
1416764_at	NM_025562	Mm.25849	fission 1 (mitochondrial outer membrane) homolog (yeast)	Fis1	12.3477	12.8068	11.8103	11.7692	11.6722	11.9077
1416765_s_at	NM_025571	Mm.391649	predicted gene 9803 /// mitochondria-associated protein involved in granulocyte-macrophage colony-stimulating factor signal transduction	Gm9803 /// Magmas	11.8144	12.4075	11.4972	11.5501	11.4355	11.5873
1416766_at	NM_133684	Mm.177724	MOCO sulphurase C-terminal domain containing 2	Mosc2	10.3251	10.3341	10.4326	10.3265	10.2079	10.4839
1416767_a_at	NM_133697	Mm.10709	RIKEN cDNA 1110003E01 gene	1110003E01Rik	10.8623	11.6038	11.1548	11.3888	11.0285	11.311
1416768_at	NM_133697	Mm.10709	RIKEN cDNA 1110003E01 gene	1110003E01Rik	11.3356	11.0358	11.26	11.2735	11.3054	11.2828
1416769_s_at	NM_033617	Mm.207052	ATPase, H+ transporting, lysosomal V0 subunit B	Atp6v0b	11.0799	10.9378	10.1795	10.0309	10.1093	10.1655
1416770_at	NM_021537	Mm.28761	serine/threonine kinase 25 (yeast)	Stk25	11.1646	10.6824	10.9919	10.9547	10.9503	10.9288
1416771_at	BC003736	Mm.8392	trafficking protein particle complex 3	Trappc3	9.00489	9.04122	8.71049	8.50411	8.48576	8.67766
1416772_at	NM_009949	Mm.307620	carnitine palmitoyltransferase 2	Cpt2	8.76436	9.25164	8.83901	8.66789	8.63192	8.87942
1416773_at	NM_009516	Mm.287173	WEE 1 homolog 1 (S. pombe)	Wee1	10.6327	10.3109	10.7041	10.7117	10.8309	10.5699
1416774_at	NM_009516	Mm.287173	WEE 1 homolog 1 (S. pombe)	Wee1	6.00993	5.42816	7.05347	7.27908	6.41669	7.17938
1416775_at	NM_025504	Mm.159956	ATP5S-like	Atp5sl	7.63691	8.0024	8.05862	7.76007	7.80698	7.65324
1416776_at	NM_016669	Mm.9114	crystallin, mu	Crym	11.6199	11.5814	11.8842	11.6807	11.7704	11.7757
1416777_at	NM_026087	Mm.46089	carcinoembryonic antigen-related cell adhesion molecule 12	Ceacam12	1.01167	1.44738	3.27611	3.28812	4.85715	3.99986
1416778_at	BE197945	Mm.398690	serum deprivation response	Sdpr	4.88782	5.87275	5.12338	4.94846	3.99304	6.20939
1416779_at	BE197945	Mm.398690	serum deprivation response	Sdpr	3.87858	4.36607	2.97266	4.36368	4.64516	5.02283
1416780_at	NM_021514	Mm.272582	phosphofructokinase, muscle	Pfkm	10.2326	10.1098	9.57131	9.56932	9.63124	9.7212
1416781_at	NM_138602	Mm.28850	PRA1 domain family 2	Praf2	8.95567	9.16086	9.3821	9.21396	8.96029	9.19193
1416782_s_at	NM_138602	Mm.28850	PRA1 domain family 2	Praf2	10.6264	10.5298	10.4722	10.4212	10.3847	10.5177
1416783_at	NM_009311	Mm.1440	tachykinin 1	Tac1	10.227	10.6211	9.99444	10.0539	10.5054	10.0606
1416784_at	NM_031190	Mm.478333	phosphoglycerate kinase 2	Pgk2	4.44458	2.48059	1.25672	3.69288	4.21819	3.90372
1416785_at	NM_027398	Mm.252514	Kv channel-interacting protein 1	Kcnip1	7.43736	7.15073	7.9721	8.23868	8.07969	8.15082
1416786_at	NM_007394	Mm.689	activin A receptor, type 1	Acvr1	6.06	5.54355	6.29543	6.62317	5.72318	6.28924
1416787_at	NM_007394	Mm.689	activin A receptor, type 1	Acvr1	5.2712	5.99724	6.17413	6.29862	6.70139	5.65328
1416788_a_at	NM_008323	Mm.14825	isocitrate dehydrogenase 3 (NAD+), gamma	Idh3g	12.1583	12.4681	11.9181	11.8525	12.0001	12.0318
1416789_at	NM_008323	Mm.14825	isocitrate dehydrogenase 3 (NAD+), gamma	Idh3g	12.2518	12.0212	11.9888	12.0685	11.9676	12.1938
1416790_a_at	NM_011561	Mm.284252	predicted gene 5806 /// predicted gene 9855 /// thymine DNA glycosylase	Gm5806 /// Gm9855 /// Tdg	11.0781	11.3329	10.7313	10.7781	10.8431	10.8726
1416791_a_at	BC005594	Mm.7271	nuclear RNA export factor 1 homolog (S. cerevisiae)	Nxf1	11.6716	11.6579	11.5538	11.3738	11.5832	11.5635
1416792_at	NM_008014	Mm.14501	protein phosphatase 1G (formerly 2C), magnesium-dependent, gamma isoform	Ppm1g	11.6238	11.5765	11.1379	11.0148	11.0927	11.0597
1416793_at	NM_019717	Mm.175403	atlastin GTPase 2	Atl2	10.574	10.5844	10.7514	10.7066	10.8243	10.6977
1416794_at	NM_019717	Mm.175403	atlastin GTPase 2	Atl2	5.48935	5.53028	6.53441	6.63124	6.52327	7.26961
1416795_at	NM_030004	Mm.25539	crystallin, lambda 1	Cryl1	7.0427	6.84774	7.17613	6.90735	6.56872	6.85509
1416796_at	NM_010879	Mm.389903	similar to SH2/SH3 adaptor protein /// non-catalytic region of tyrosine kinase adaptor protein 2	LOC100044475 /// Nck2	10.7723	10.3525	10.7398	10.8187	10.9087	10.8064
1416797_at	NM_010879	Mm.389903	similar to SH2/SH3 adaptor protein /// non-catalytic region of tyrosine kinase adaptor protein 2	LOC100044475 /// Nck2	5.69084	3.50976	6.48452	6.24262	6.1386	5.63895
1416798_a_at	NM_019731	Mm.41787	non-metastatic cells 4, protein expressed in	Nme4	9.58488	10.1881	8.8153	8.94055	8.78327	8.97538
1416799_at	AV320241	Mm.244705	transient receptor potential cation channel, subfamily M, member 7	Trpm7	10.6795	10.5755	11.0117	11.1916	11.2491	11.2484
1416800_at	AV320241	Mm.244705	transient receptor potential cation channel, subfamily M, member 7	Trpm7	7.94835	7.5799	8.612	8.72823	8.75192	8.43925
1416801_at	AV320241	Mm.244705	transient receptor potential cation channel, subfamily M, member 7	Trpm7	7.35033	6.08136	8.61985	8.25428	8.42462	8.07246
1416802_a_at	NM_026410	Mm.23526	cell division cycle associated 5	Cdca5	11.5415	11.7891	11.0582	11.028	11.1049	10.9197
1416803_at	NM_010222	Mm.24720	FK506 binding protein 7	Fkbp7	7.69582	7.98431	7.18186	7.39201	7.5427	7.63702
1416804_at	NM_053252	Mm.210447	EH domain binding protein 1-like 1	Ehbp1l1	5.64657	4.81352	5.20818	5.64836	5.92952	6.13456
1416805_at	NM_133187	Mm.460017	RIKEN cDNA 1110032E23 gene	1110032E23Rik	4.40773	5.0484	3.88755	3.57635	4.33877	4.44174
1416806_at	NM_007997	Mm.4719	ferredoxin reductase	Fdxr	7.16356	7.03144	7.1311	7.19036	7.27372	7.2953
1416807_at	NM_019865	Mm.286408	predicted gene 11970 /// predicted gene 12936 /// predicted gene 6525 /// predicted gene 8001 /// predicted gene 8697 /// ribosomal protein L36A	Gm11970 /// Gm12936 /// Gm6525 /// Gm8001 /// Gm8697 /// Rpl36a	14.4215	14.9017	14.0269	14.0926	14.0187	14.1799
1416808_at	X14480	Mm.4691	nidogen 1	Nid1	6.88231	6.94843	7.18509	7.36026	6.9869	7.50476
1416809_at	BC010528	Mm.332844	cytochrome P450, family 3, subfamily a, polypeptide 11	Cyp3a11	4.9305	2.34848	4.00143	5.22796	5.28951	4.70384
1416810_at	BC013344	Mm.329083	male enhanced antigen 1	Mea1	11.3262	12.129	11.0259	10.703	10.7602	10.6493
1416811_s_at	NM_007796	Mm.30144	cytotoxic T lymphocyte-associated protein 2 alpha /// cytotoxic T lymphocyte-associated protein 2 beta	Ctla2a /// Ctla2b	5.62607	6.9898	4.69175	4.80047	5.30304	5.65883
1416812_at	BG518542	Mm.333219	cytotoxic granule-associated RNA binding protein 1	Tia1	11.8114	11.6373	11.5415	11.8225	11.6855	11.8437
1416813_at	BG518542	Mm.333219	cytotoxic granule-associated RNA binding protein 1	Tia1	10.7765	10.6227	10.9683	11.1465	10.9798	11.0745
1416814_at	BG518542	Mm.333219	cytotoxic granule-associated RNA binding protein 1	Tia1	10.8982	10.965	11.2501	11.2857	11.4831	11.4425
1416815_s_at	BE986800	Mm.927	budding uninhibited by benzimidazoles 3 homolog (S. cerevisiae)	Bub3	12.3066	12.4999	12.3668	12.2275	12.3024	12.4269
1416816_at	NM_021605	Mm.143817	NIMA (never in mitosis gene a)-related expressed kinase 7	Nek7	11.3033	11.0705	10.8763	10.9355	11.0497	10.8274
1416817_at	NM_021605	Mm.143817	NIMA (never in mitosis gene a)-related expressed kinase 7	Nek7	7.3736	6.98266	6.91144	6.98657	6.67254	6.95055
1416818_at	NM_020606	Mm.143763	parvin, alpha	Parva	7.17434	7.12541	7.54093	7.39412	7.6549	6.99976
1416819_at	AK013255	Mm.32331	cell division cycle 37 homolog (S. cerevisiae)	Cdc37	11.5888	11.6738	11.6241	11.6276	11.4532	11.5486
1416820_at	AK013255	Mm.32331	cell division cycle 37 homolog (S. cerevisiae)	Cdc37	7.80689	7.93128	7.53718	7.61051	7.42487	7.56865
1416821_at	BC013711	Mm.256480	DiGeorge syndrome critical region gene 14	Dgcr14	7.9466	7.658	7.62427	7.46473	6.98248	7.28382
1416822_at	BC013711	Mm.256480	DiGeorge syndrome critical region gene 14	Dgcr14	8.15419	7.91193	7.44411	8.17445	7.6698	7.72431
1416823_a_at	NM_020573	Mm.259470	oxysterol binding protein-like 1A	Osbpl1a	9.18068	9.30705	9.87523	9.73028	9.95291	10.0205
1416824_at	NM_026592	Mm.31263	RIKEN cDNA B230118H07 gene	B230118H07Rik	12.8593	13.3772	12.3328	12.2246	12.2796	12.543
1416825_at	NM_009228	Mm.1541	syntrophin, acidic 1	Snta1	7.15697	7.57432	6.69959	6.88577	6.64862	5.98107
1416826_a_at	NM_020048	Mm.440560	mediator complex subunit 20	Med20	11.0657	11.505	10.8208	10.8222	10.8474	10.9598
1416827_at	NM_011539	Mm.4054	thromboxane A synthase 1, platelet	Tbxas1	6.40305	6.3346	5.66817	5.77414	5.5757	5.96663
1416828_at	BC018249	Mm.45953	synaptosomal-associated protein 25	Snap25	12.3679	11.8032	12.5333	12.5881	12.6188	12.6037
1416829_at	NM_016774	Mm.238973	ATP synthase, H+ transporting mitochondrial F1 complex, beta subunit	Atp5b	13.5242	13.3458	13.333	13.3795	13.3109	13.3766
1416830_at	NM_020003	Mm.439922	RIKEN cDNA 0610031J06 gene	0610031J06Rik	9.41065	9.79416	9.50635	9.72087	9.59701	9.5105
1416831_at	AI649303	Mm.8856	neuraminidase 1	Neu1	8.01279	7.62331	7.67145	7.89045	7.56798	7.91101
1416832_at	NM_026228	Mm.30239	solute carrier family 39 (metal ion transporter), member 8	Slc39a8	7.4356	8.01379	6.69458	6.72385	6.6254	6.59275
1416833_at	NM_029550	Mm.218561	kidney expressed gene 1	Keg1	4.38578	4.71161	3.07414	1.1471	5.19178	4.57297
1416834_x_at	NM_026612	Mm.29415	NADH dehydrogenase (ubiquinone) 1 beta subcomplex, 2	Ndufb2	11.7184	12.389	11.1021	11.0953	11.1032	11.328
1416835_s_at	NM_009665	Mm.253533	S-adenosylmethionine decarboxylase 1	Amd1	9.50954	8.74494	10.7011	10.564	10.8254	10.7419
1416836_at	BC011058	Mm.472719	low-density lipoprotein receptor-related protein 10	Lrp10	9.97634	9.84394	9.58587	9.34922	9.40405	9.30636
1416837_at	BC018228	Mm.19904	BCL2-associated X protein	Bax	8.90372	9.02779	8.0981	7.96299	8.40531	8.38633
1416838_at	NM_008650	Mm.259884	methylmalonyl-Coenzyme A mutase	Mut	9.2134	9.15881	9.55841	9.37269	9.58211	9.50407
1416839_at	NM_008650	Mm.259884	methylmalonyl-Coenzyme A mutase	Mut	0.751267	4.38059	2.40224	-1.67777	2.44716	4.33315
1416840_at	NM_026524	Mm.29429	Mid1 interacting protein 1 (gastrulation specific G12-like (zebrafish))	Mid1ip1	11.8345	12.0138	11.4086	11.4563	11.4706	11.3246
1416841_at	NM_025423	Mm.272430	RIKEN cDNA 1110059E24 gene	1110059E24Rik	10.6516	10.8245	10.9643	11.0442	11.0334	11.1785
1416842_at	NM_010360	Mm.282351	glutathione S-transferase, mu 5	Gstm5	13.0538	13.2862	12.6179	12.571	12.5926	12.8145
1416843_at	NM_008801	Mm.12925	phosphodiesterase 6D, cGMP-specific, rod, delta	Pde6d	9.79646	9.31662	10.3795	10.4395	10.3544	10.4171
1416844_at	NM_133182	Mm.32020	protein arginine N-methyltransferase 2	Prmt2	12.0771	12.0034	12.0052	11.875	11.8555	11.8353
1416845_at	NM_133804	Mm.27387	transmembrane protein 132A	Tmem132a	10.9107	10.9663	10.1492	10.2395	10.2902	10.1967
1416846_a_at	NM_018884	Mm.321654	PDZ domain containing RING finger 3	Pdzrn3	11.0478	10.5833	11.1564	10.9921	11.2469	11.0828
1416847_s_at	NM_133893	Mm.247620	2'-5' oligoadenylate synthetase 1D /// 2'-5' oligoadenylate synthetase 1E	Oas1d /// Oas1e	4.50421	5.17197	4.87094	4.83417	5.09499	4.06844
1416848_at	NM_025401	Mm.390165	ubiquitin-like 5	Ubl5	10.2054	10.6049	9.94112	10.1769	10.1006	10.0224
1416849_at	NM_134007	Mm.254114	CDGSH iron sulfur domain 1	Cisd1	11.4796	12.1288	10.9943	11.0864	10.9237	11.0705
1416850_s_at	NM_134007	Mm.254114	CDGSH iron sulfur domain 1	Cisd1	13.0045	13.399	12.5422	12.3471	12.5664	12.5983
1416851_at	NM_133726	Mm.180337	Suppression of tumorigenicity 13	St13	4.63719	3.52707	5.7676	5.51017	4.76133	5.94489
1416852_a_at	BC017126	Mm.456184	neurochondrin	Ncdn	10.2677	10.3194	10.1272	9.47921	9.89432	9.3701
1416853_at	BC017126	Mm.456184	neurochondrin	Ncdn	9.56332	9.33851	8.52494	8.27103	8.11385	8.44586
1416854_at	NM_011402	Mm.284891	solute carrier family 34 (sodium phosphate), member 2	Slc34a2	6.60143	6.27111	6.21211	6.17896	6.46039	5.73243
1416855_at	BB550400	Mm.22701	growth arrest specific 1	Gas1	12.6973	12.2152	12.9633	12.6136	12.9072	12.704
1416856_at	BC005579	Mm.25119	RIKEN cDNA 3230401D17 gene	3230401D17Rik	10.5986	10.8293	11.0389	11.156	11.0572	11.1706
1416857_at	NM_009143	Mm.390372	stromal cell derived factor 2	Sdf2	11.7436	12.0085	11.3662	11.2625	11.2887	11.4587
1416858_a_at	NM_013902	Mm.28480	FK506 binding protein 3	Fkbp3	13.5476	13.8693	13.2089	13.2775	13.2875	13.4844
1416859_at	NM_013902	Mm.28480	FK506 binding protein 3	Fkbp3	12.9004	13.0775	12.5442	12.5536	12.555	12.6498
1416860_s_at	BC016573	Mm.25709	inhibitor of growth family, member 1	Ing1	11.6277	11.5792	11.6905	11.6948	11.7545	11.6422
1416861_at	NM_011484	Mm.273174	signal transducing adaptor molecule (SH3 domain and ITAM motif) 1	Stam	11.1006	10.7457	11.0459	11.0871	11.1734	11.1197
1416862_at	NM_011484	Mm.273174	signal transducing adaptor molecule (SH3 domain and ITAM motif) 1	Stam	9.1757	8.85761	9.40848	9.20913	9.54027	9.24032
1416863_at	NM_022419	Mm.276383	abhydrolase domain containing 8	Abhd8	9.52113	9.28996	9.00754	9.108	9.31583	9.04705
1416864_at	NM_009298	Mm.245577	surfeit gene 6	Surf6	9.26607	9.43176	8.86407	9.13292	8.79944	8.72607
1416865_at	BC011462	Mm.8142	FYVE, RhoGEF and PH domain containing 1	Fgd1	8.67958	8.47518	9.26892	8.95981	8.96055	9.051
1416866_at	NM_009748	Mm.286457	blocked early in transport 1 homolog (S. cerevisiae)	Bet1	9.09317	9.21515	9.32007	9.47843	9.36608	9.61975
1416867_at	NM_009748	Mm.286457	blocked early in transport 1 homolog (S. cerevisiae)	Bet1	8.61543	8.88328	8.56695	8.50852	8.32448	8.79492
1416868_at	BC027026	Mm.1912	cyclin-dependent kinase inhibitor 2C (p18, inhibits CDK4)	Cdkn2c	10.7735	11.1377	10.6335	10.6256	10.6051	10.4294
1416869_x_at	NM_023684	Mm.440138	Lck interacting transmembrane adaptor 1	Lime1	9.08401	9.29626	8.88881	8.7446	8.7606	9.01714
1416870_at	NM_017470	Mm.288159	dynein, axonemal, light chain 4	Dnalc4	9.4935	9.39616	9.08555	9.2082	8.98083	8.86399
1416871_at	NM_007403	Mm.15969	a disintegrin and metallopeptidase domain 8	Adam8	7.72845	7.20621	7.38805	6.69163	7.19485	7.24996
1416872_at	NM_019656	Mm.46701	tetraspanin 6	Tspan6	10.7104	10.8198	10.8637	10.8265	10.9901	10.9321
1416873_a_at	NM_016756	Mm.111326	cyclin-dependent kinase 2	Cdk2	9.96731	9.83815	10.3272	10.177	10.4031	10.209
1416874_a_at	NM_019458	Mm.7916	Paf1, RNA polymerase II associated factor, homolog (S. cerevisiae)	Paf1	9.14275	9.19503	9.19079	8.89592	8.97751	8.9382
1416875_at	NM_022321	Mm.251356	parvin, gamma	Parvg	5.19522	5.38941	5.62841	3.57986	5.0012	6.01689
1416876_at	NM_022321	Mm.251356	parvin, gamma	Parvg	5.68767	5.12792	5.50271	5.51409	5.95122	5.55737
1416877_a_at	AI594880	Mm.138749	mitochondrial ribosomal protein L51	Mrpl51	12.3401	12.8545	11.9556	11.9433	11.9408	12.0611
1416878_at	AI594880	Mm.138749	mitochondrial ribosomal protein L51	Mrpl51	7.22004	7.32529	7.7721	7.54001	7.36113	7.39379
1416879_at	AI594880	Mm.138749	mitochondrial ribosomal protein L51	Mrpl51	6.17524	5.8079	7.42683	7.29993	6.76369	7.29482
1416880_at	BC003839	Mm.1639	myeloid cell leukemia sequence 1	Mcl1	11.2118	11.1073	11.3062	11.3533	11.3996	11.2991
1416881_at	BC003839	Mm.1639	myeloid cell leukemia sequence 1	Mcl1	8.17988	8.104	8.41457	8.58896	8.51378	8.62682
1416882_at	NM_026418	Mm.18635	regulator of G-protein signalling 10	Rgs10	10.1456	10.8656	9.56667	9.44102	9.37433	9.41579
1416883_at	NM_019649	Mm.290960	cleft lip and palate associated transmembrane protein 1	Clptm1	10.6952	10.157	10.1525	10.0579	10.2282	10.0098
1416884_at	BC018354	Mm.280968	chromobox homolog 3 (Drosophila HP1 gamma)	Cbx3	14.2406	14.388	14.1084	14.1193	14.3425	14.2861
1416885_at	NM_054099	Mm.478004	RIKEN cDNA 1110038F14 gene	1110038F14Rik	9.83859	10.1458	9.62981	9.63347	9.6796	9.59349
1416886_at	NM_020558	Mm.287982	C1D nuclear receptor co-repressor	C1d	7.84894	7.87705	8.00995	7.93272	8.19673	8.24846
1416887_at	NM_020558	Mm.287982	C1D nuclear receptor co-repressor	C1d	2.47612	5.84857	1.82626	5.55602	3.07332	5.03913
1416888_at	BC021400	Mm.5126	Fas (TNFRSF6)-associated via death domain	Fadd	8.40718	8.43404	7.97617	8.24949	8.20894	8.06287
1416889_at	NM_009405	Mm.39469	troponin I, skeletal, fast 2	Tnni2	4.6023	1.76004	4.9608	2.48928	2.48725	4.60946
1416890_at	NM_134139	Mm.29627	WD repeat domain 74	Wdr74	10.1587	10.2303	9.90326	9.9362	9.96194	9.93241
1416891_at	U70674	Mm.4390	numb gene homolog (Drosophila)	Numb	10.511	10.4252	10.6255	10.5608	10.4813	10.5087
1416892_s_at	BC021353	Mm.277864	family with sequence similarity 107, member B	Fam107b	10.1015	11.0276	10.1303	10.5217	10.3163	10.3728
1416893_at	BC021353	Mm.277864	family with sequence similarity 107, member B	Fam107b	6.95045	6.71536	6.35152	5.90687	6.7041	6.77211
1416894_at	NM_024172	Mm.6803	HSPA (heat shock 70kDa) binding protein, cytoplasmic cochaperone 1	Hspbp1	9.6738	9.6428	9.13732	9.34211	9.11445	9.3444
1416895_at	D38146	Mm.15675	ephrin A1	Efna1	5.95409	5.59236	6.56599	6.39544	5.30398	5.73587
1416896_at	NM_009097	Mm.301827	ribosomal protein S6 kinase polypeptide 1	Rps6ka1	8.29364	7.87711	7.76669	7.43915	8.17154	7.77569
1416897_at	NM_030253	Mm.49074	poly (ADP-ribose) polymerase family, member 9	Parp9	7.06228	7.56762	7.29453	7.23885	7.44267	7.48732
1416898_a_at	NM_016849	Mm.3960	interferon regulatory factor 3	Irf3	7.26106	7.7249	6.97038	7.03601	7.46956	7.0117
1416899_at	NM_009482	Mm.10205	undifferentiated embryonic cell transcription factor 1	Utf1	4.50847	4.22699	4.11295	4.0285	4.44081	4.39765
1416900_s_at	NM_138647	Mm.258280	growth differentiation factor 1 /// LAG1 homolog, ceramide synthase 1	Gdf1 /// Lass1	8.09014	7.54846	7.60797	7.53939	7.66008	7.66444
1416901_at	BC007190	Mm.282556	Niemann Pick type C2	Npc2	12.0076	12.0527	11.8452	11.8589	11.7182	11.7582
1416902_a_at	NM_009942	Mm.180182	cytochrome c oxidase, subunit Vb	Cox5b	13.0737	13.7296	12.5084	12.5521	12.4606	12.6902
1416903_at	NM_008749	Mm.258923	nucleobindin 1	Nucb1	9.79146	9.71152	9.44938	9.44626	9.37203	9.4692
1416904_at	NM_020007	Mm.255723	muscleblind-like 1 (Drosophila)	Mbnl1	9.66539	9.20143	10.2502	9.78846	9.90067	9.95872
1416905_at	NM_008190	Mm.2614	guanylate cyclase activator 2a (guanylin)	Guca2a	2.82263	1.82389	3.14348	3.16016	2.27561	2.04426
1416906_at	NM_021505	Mm.332667	anaphase-promoting complex subunit 5	Anapc5	12.3816	12.4047	12.4839	12.3736	12.4146	12.3915
1416907_at	BB818311	Mm.426637	translin	Tsn	12.6609	12.2325	12.1318	12.3644	12.2459	12.4228
1416908_s_at	BB818311	Mm.426637	translin	Tsn	12.5862	12.6172	12.3543	12.3071	12.355	12.3894
1416909_at	NM_025457	Mm.28924	phosphatidylinositol glycan anchor biosynthesis, class Y-like	Pigyl	10.3663	10.936	9.81028	9.81094	9.9804	9.87589
1416910_at	NM_025384	Mm.248046	DnaJ (Hsp40) homolog, subfamily C, member 15	Dnajc15	11.2821	12.0089	10.8666	10.7573	10.8294	11.0453
1416911_a_at	NM_023423	Mm.477750	akirin 1	Akirin1	10.2994	10.5232	10.6293	9.99257	9.59705	9.52296
1416912_at	NM_023423	Mm.477750	akirin 1	Akirin1	10.8863	10.8969	11.5258	11.579	11.6121	11.2136
1416913_at	NM_007954	Mm.88078	esterase 1	Es1	0.367511	2.01933	0.179111	0.951109	1.443	1.30463
1416914_s_at	NM_023166	Mm.391142	mammary tumor virus receptor 2	Mtvr2	10.9947	10.9626	10.6434	10.571	10.4305	10.5067
1416915_at	U42190	Mm.18210	mutS homolog 6 (E. coli)	Msh6	10.9766	10.7951	11.2054	11.262	11.162	11.084
1416916_at	NM_007921	Mm.441439	E74-like factor 3	Elf3	6.83855	6.90412	6.79174	6.97602	7.07371	6.70974
1416917_at	NM_021437	Mm.197509	RIKEN cDNA 1700123O20 gene	1700123O20Rik	10.4499	10.0847	10.8234	10.7343	10.7381	10.7966
1416918_at	NM_016747	Mm.4615	discs, large homolog 3 (Drosophila)	Dlg3	10.9043	11.1738	10.5837	10.4951	10.5242	10.5895
1416919_a_at	NM_016902	Mm.210766	nephronophthisis 1 (juvenile) homolog (human)	Nphp1	8.82809	8.59972	8.31683	7.60207	8.11192	8.09891
1416920_at	NM_009032	Mm.426069	RNA binding motif protein 4	Rbm4	9.67912	9.67511	9.65943	9.60878	9.56811	9.45929
1416921_x_at	NM_007438	Mm.275831	aldolase A, fructose-bisphosphate	Aldoa	13.3256	13.4561	13.4372	13.437	13.4002	13.2258
1416922_a_at	AK018668	Mm.29820	BCL2/adenovirus E1B interacting protein 3-like	Bnip3l	12.5955	12.1923	12.6788	12.5566	12.7361	12.6054
1416923_a_at	AK018668	Mm.29820	BCL2/adenovirus E1B interacting protein 3-like	Bnip3l	11.6928	11.7256	12.1238	11.9849	12.1538	12.1256
1416924_at	NM_018772	Mm.38011	brain protein I3	Bri3	11.5697	11.5451	11.1217	10.8624	11.1448	11.2965
1416925_at	NM_008379	Mm.251013	karyopherin (importin) beta 1	Kpnb1	10.8285	10.5499	10.6452	10.6838	10.5634	10.591
1416926_at	AW495711	Mm.393018	transformation related protein 53 inducible nuclear protein 1	Trp53inp1	11.098	10.9706	11.7334	11.5149	11.7102	11.5527
1416927_at	AW495711	Mm.393018	transformation related protein 53 inducible nuclear protein 1	Trp53inp1	3.40241	5.25125	5.2741	4.95746	4.79781	1.84635
1416928_at	NM_029397	Mm.27660	RNA binding motif protein 12	Rbm12	10.7945	10.6404	10.9696	11.1046	11.1526	11.0948
1416929_at	NM_029397	Mm.27660	RNA binding motif protein 12	Rbm12	7.47602	7.36881	7.85547	8.33105	8.31734	7.87579
1416930_at	NM_010742	Mm.878	lymphocyte antigen 6 complex, locus D	Ly6d	4.99699	4.32331	3.44617	5.42262	5.71158	4.64408
1416931_at	NM_022988	Mm.340248	Ngg1 interacting factor 3-like 1 (S. pombe)	Nif3l1	9.19009	9.24931	9.46422	9.49337	9.56827	9.41601
1416932_at	BC011435	Mm.240108	component of oligomeric golgi complex 2	Cog2	9.50226	9.68668	9.21583	9.39342	9.40081	9.45564
1416933_at	NM_008898	Mm.3863	P450 (cytochrome) oxidoreductase	Por	10.1008	9.7661	9.44036	9.38068	9.37628	9.23605
1416934_at	NM_019926	Mm.423278	X-linked myotubular myopathy gene 1	Mtm1	6.77481	7.10322	6.65487	7.9402	7.97822	7.43571
1416935_at	NM_011706	Mm.288064	transient receptor potential cation channel, subfamily V, member 2	Trpv2	7.5857	7.52389	7.25432	7.05654	7.58704	7.22916
1416936_at	NM_007377	Mm.6826	apoptosis-associated tyrosine kinase	Aatk	8.35303	7.84085	7.94387	8.02002	7.79015	7.9757
1416937_at	BC024621	Mm.272460	gamma-aminobutyric acid receptor associated protein	Gabarap	13.0774	13.4086	12.5019	12.4819	12.328	12.5462
1416938_at	NM_025366	Mm.246996	coiled-coil-helix-coiled-coil-helix domain containing 1	Chchd1	12.4693	13.1459	12.1383	12.1101	12.1322	12.1463
1416939_at	NM_026438	Mm.28897	pyrophosphatase (inorganic) 1	Ppa1	11.5666	11.4043	11.7373	11.5546	11.6844	11.6925
1416940_at	NM_134084	Mm.41656	peptidylprolyl isomerase F (cyclophilin F)	Ppif	9.48903	9.71551	9.49434	9.28264	9.25111	9.23776
1416941_s_at	NM_033561	Mm.27955	eukaryotic translation initiation factor 4H	Eif4h	13.2742	13.4231	12.9691	12.9797	12.9992	12.9476
1416942_at	NM_030711	Mm.83526	endoplasmic reticulum aminopeptidase 1	Erap1	5.34559	4.66314	5.62926	5.24399	5.83663	5.35411
1416943_at	NM_009455	Mm.4429	ubiquitin-conjugating enzyme E2E 1, UBC4/5 homolog (yeast)	Ube2e1	13.2314	13.2497	13.0677	13.0968	13.0969	13.2422
1416944_a_at	NM_011903	Mm.126976	tousled-like kinase 2 (Arabidopsis)	Tlk2	10.0989	10.0876	10.1813	10.2549	10.1881	10.175
1416945_at	NM_133949	Mm.42855	prostate tumor over expressed gene 1	Ptov1	11.1265	11.3173	10.625	10.5237	10.3521	10.6256
1416946_a_at	NM_130864	Mm.205266	acetyl-Coenzyme A acyltransferase 1A /// acetyl-Coenzyme A acyltransferase 1B	Acaa1a /// Acaa1b	8.78466	8.99495	8.52144	8.58998	8.22162	8.48626
1416947_s_at	NM_130864	Mm.205266	acetyl-Coenzyme A acyltransferase 1A /// acetyl-Coenzyme A acyltransferase 1B	Acaa1a /// Acaa1b	9.79251	9.84221	9.44095	9.53388	9.45034	9.6165
1416948_at	NM_011288	Mm.12144	mitochondrial ribosomal protein L23	Mrpl23	12.1556	12.8841	11.732	11.6472	11.6641	11.7592
1416949_s_at	NM_008202	Mm.18556	solute carrier family 39 (zinc transporter), member 7	Slc39a7	10.569	10.565	9.9165	9.95689	9.98271	9.90856
1416950_at	NM_134131	Mm.27740	tumor necrosis factor, alpha-induced protein 8	Tnfaip8	9.85238	9.83058	10.2102	10.2367	10.2785	10.2135
1416951_a_at	NM_023721	Mm.311549	ATPase, H+ transporting, lysosomal V1 subunit D	Atp6v1d	11.3662	11.5249	11.4464	11.5568	11.6218	11.6948
1416952_at	NM_023721	Mm.311549	ATPase, H+ transporting, lysosomal V1 subunit D	Atp6v1d	11.4042	11.0798	11.5709	11.6014	11.6499	11.7342
1416953_at	NM_010217	Mm.390287	connective tissue growth factor	Ctgf	7.0417	6.56674	7.19858	7.14286	6.93126	6.9869
1416954_at	BC003222	Mm.3991	solute carrier family 25 (mitochondrial carrier, dicarboxylate transporter), member 10	Slc25a10	8.51873	9.24801	8.68271	9.08856	8.99064	8.62726
1416955_at	BC003222	Mm.3991	solute carrier family 25 (mitochondrial carrier, dicarboxylate transporter), member 10	Slc25a10	5.37099	3.34924	5.97114	6.61431	5.68403	5.39818
1416956_at	U31908	Mm.388924	potassium voltage-gated channel, shaker-related subfamily, beta member 2	Kcnab2	9.56671	9.62742	9.12478	8.96916	9.01542	8.78079
1416957_at	NM_011136	Mm.897	POU domain, class 2, associating factor 1	Pou2af1	3.46294	3.22675	-0.0501377	3.66467	4.26378	3.31232
1416958_at	NM_011584	Mm.26587	nuclear receptor subfamily 1, group D, member 2	Nr1d2	10.921	10.8355	11.3294	11.2212	11.3643	11.2347
1416959_at	NM_011584	Mm.26587	nuclear receptor subfamily 1, group D, member 2	Nr1d2	3.69721	2.88729	3.61225	4.4252	2.04649	2.65487
1416960_at	NM_024256	Mm.259	beta-1,3-glucuronyltransferase 3 (glucuronosyltransferase I)	B3gat3	9.26861	9.33378	9.01742	9.12043	8.93885	8.92632
1416961_at	NM_009773	Mm.29133	budding uninhibited by benzimidazoles 1 homolog, beta (S. cerevisiae)	Bub1b	9.48084	9.45776	9.55003	9.2907	9.3471	9.58607
1416962_at	NM_133878	Mm.255045	regulator of chromosome condensation 1	Rcc1	9.54628	9.4747	9.05134	9.17478	9.02561	8.70422
1416963_at	NM_133835	Mm.247824	ubiquitin associated domain containing 1	Ubac1	10.5022	10.6988	10.5087	10.4401	10.5107	10.5431
1416964_at	NM_023060	Mm.333237	eukaryotic elongation factor, selenocysteine-tRNA-specific	Eefsec	9.06902	9.26058	8.94225	8.93443	8.70077	9.15451
1416965_at	AF181560	Mm.4881	proprotein convertase subtilisin/kexin type 1 inhibitor	Pcsk1n	9.28601	9.33555	8.83845	8.87204	8.79643	8.70881
1416966_at	BC014762	Mm.285294	solute carrier family 22 (organic anion transporter), member 8	Slc22a8	4.66013	4.19017	5.14186	5.22402	4.06491	2.34159
1416967_at	U31967	Mm.65396	SRY-box containing gene 2	Sox2	13.0654	12.5744	12.9737	13.0646	12.9894	13.0201
1416968_a_at	NM_133943	Mm.157103	hydroxy-delta-5-steroid dehydrogenase, 3 beta- and steroid delta-isomerase 7	Hsd3b7	8.20239	7.82263	7.95998	8.148	7.81914	8.06769
1416969_at	NM_013882	Mm.20858	G two S phase expressed protein 1	Gtse1	9.05293	9.20896	8.83863	8.46733	8.87433	8.90036
1416970_a_at	NM_009945	Mm.152627	cytochrome c oxidase, subunit VIIa 2	Cox7a2	14.5384	15.116	14.1955	14.1304	14.2138	14.2784
1416971_at	NM_009945	Mm.152627	cytochrome c oxidase, subunit VIIa 2	Cox7a2	13.3922	14.1473	12.9671	12.9109	12.8704	13.1314
1416972_at	NM_011482	Mm.299312	NHP2 non-histone chromosome protein 2-like 1 (S. cerevisiae)	Nhp2l1	12.4066	11.9506	12.1435	12.118	12.1882	12.2282
1416973_at	NM_011482	Mm.299312	NHP2 non-histone chromosome protein 2-like 1 (S. cerevisiae)	Nhp2l1	12.5739	12.7707	12.1714	12.1522	12.1224	12.3035
1416974_at	BB125321	Mm.263639	signal transducing adaptor molecule (SH3 domain and ITAM motif) 2	Stam2	9.64631	9.5429	9.38661	9.3537	9.4952	9.46218
1416975_at	BB125321	Mm.263639	signal transducing adaptor molecule (SH3 domain and ITAM motif) 2	Stam2	5.60936	6.04325	6.29256	6.38918	7.11076	5.91711
1416976_at	BB125321	Mm.263639	signal transducing adaptor molecule (SH3 domain and ITAM motif) 2	Stam2	8.72632	8.33523	9.29024	9.59815	9.72516	9.68061
1416977_at	BB125321	Mm.263639	signal transducing adaptor molecule (SH3 domain and ITAM motif) 2	Stam2	5.78272	4.94625	5.84078	6.12629	6.30015	5.86283
1416978_at	NM_010189	Mm.3303	Fc receptor, IgG, alpha chain transporter	Fcgrt	3.13257	6.34285	5.54564	4.99442	5.34171	4.99684
1416979_at	NM_025624	Mm.332855	proteasome maturation protein	Pomp	12.6822	13.1822	12.3787	12.3214	12.3027	12.5049
1416980_at	NM_027853	Mm.337232	methyltransferase like 7B	Mettl7b	3.30238	3.26498	2.7615	2.78595	2.55877	1.7118
1416981_at	AI462296	Mm.29891	forkhead box O1	Foxo1	8.41661	8.17259	8.00188	8.26112	7.79022	7.88019
1416982_at	AI462296	Mm.29891	forkhead box O1	Foxo1	7.59451	7.26596	7.48183	7.25424	7.40558	7.3883
1416983_s_at	AI462296	Mm.29891	forkhead box O1	Foxo1	8.80051	8.63762	8.74892	8.95756	8.8411	8.74099
1416984_at	NM_026768	Mm.287443	mitochondrial ribosomal protein S18A	Mrps18a	11.3916	11.7141	10.9799	10.9303	11.0176	10.8062
1416985_at	AB018194	Mm.1682	signal-regulatory protein alpha	Sirpa	8.48915	8.23619	8.26868	8.43092	8.30987	8.10783
1416986_a_at	AB018194	Mm.1682	signal-regulatory protein alpha	Sirpa	5.40964	4.84678	5.21156	4.70939	5.31093	3.34179
1416987_at	NM_023876	Mm.33870	elongation protein 4 homolog (S. cerevisiae)	Elp4	7.84951	7.82259	7.99888	8.09098	8.15548	7.54796
1416988_at	NM_008628	Mm.4619	mutS homolog 2 (E. coli)	Msh2	10.1327	10.6163	10.1448	10.0536	10.0305	10.0556
1416989_at	NM_026664	Mm.46397	vacuolar protein sorting 53 (yeast)	Vps53	9.39859	9.58936	9.73486	9.60957	9.66603	9.67385
1416990_at	BC019432	Mm.1243	retinoid X receptor beta	Rxrb	10.717	11.0193	10.1711	10.1526	10.0702	10.2293
1416991_at	NM_026658	Mm.291779	mitochondrial translation optimization 1 homolog (S. cerevisiae)	Mto1	9.12432	9.3957	9.35877	9.34701	9.45906	9.27882
1416992_at	NM_008595	Mm.149235	similar to manic fringe /// MFNG O-fucosylpeptide 3-beta-N-acetylglucosaminyltransferase	LOC100046464 /// Mfng	9.79878	10.0228	9.34032	9.50289	9.52965	9.54382
1416993_at	NM_133973	Mm.272930	component of oligomeric golgi complex 4	Cog4	9.12532	8.68342	8.86141	8.87616	8.62668	8.65564
1416994_at	NM_133795	Mm.271974	tetratricopeptide repeat domain 1	Ttc1	7.4904	6.5016	8.4037	8.80194	8.69396	8.67887
1416995_at	NM_030880	Mm.236650	protein kinase C and casein kinase substrate in neurons 3	Pacsin3	6.7101	5.44306	5.56232	5.99464	3.93949	5.3187
1416996_at	BC005421	Mm.387293	TBC1 domain family, member 8	Tbc1d8	7.90229	7.83556	8.43428	8.42975	8.42113	8.45006
1416997_a_at	NM_010404	Mm.281700	huntingtin-associated protein 1	Hap1	9.66789	9.48508	9.07329	9.03973	9.15966	9.42146
1416998_at	NM_021511	Mm.29061	RRS1 ribosome biogenesis regulator homolog (S. cerevisiae)	Rrs1	10.9097	10.8457	10.4665	10.5052	10.5442	10.4398
1416999_at	NM_009213	Mm.953	sphingomyelin phosphodiesterase 2, neutral	Smpd2	9.34196	9.31242	9.08489	9.20444	8.9108	9.21079
1417000_at	NM_030251	Mm.166858	ankyrin repeat and BTB (POZ) domain containing 1	Abtb1	8.43311	8.23426	7.73361	7.40947	7.37155	7.89382
1417001_a_at	BE447520	Mm.331964	DNA segment, Chr 4, Wayne State University 53, expressed	D4Wsu53e	11.3763	11.5294	11.5436	11.8009	11.6425	11.6659
1417002_at	BC021536	Mm.347369	RIKEN cDNA 0610012G03 gene	0610012G03Rik	12.1599	12.6045	11.4003	11.3441	11.3974	11.3208
1417003_at	BC021536	Mm.347369	RIKEN cDNA 0610012G03 gene	0610012G03Rik	7.45666	7.27956	7.36437	7.98696	7.57577	7.29395
1417004_at	NM_021884	Mm.241334	tumor susceptibility gene 101	Tsg101	10.5857	10.439	10.8381	11.2132	10.8964	11.0415
1417005_at	AU079968	Mm.278357	kinesin light chain 1	Klc1	13.3556	13.3952	13.1712	13.2146	13.1185	13.0677
1417006_at	NM_025417	Mm.41687	COMM domain containing 4	Commd4	11.1228	11.7256	10.5682	10.5346	10.4718	10.7219
1417007_a_at	NM_009190	Mm.18705	vacuolar protein sorting 4b (yeast)	Vps4b	12.0109	12.3384	11.8846	12.0006	11.9053	12.0095
1417008_at	BC006668	Mm.20396	carnitine acetyltransferase	Crat	7.73371	7.63183	7.59862	7.45481	7.61273	7.4945
1417009_at	NM_023143	Mm.333375	complement component 1, r subcomponent	C1r	3.96202	1.26708	0.261088	3.47592	3.88441	3.61176
1417010_at	NM_013915	Mm.330700	zinc finger protein 238	Zfp238	12.7229	12.6965	12.7085	12.7287	12.802	12.7135
1417011_at	AU021035	Mm.234266	syndecan 2	Sdc2	9.25268	9.64826	8.72237	8.93929	8.40184	9.08036
1417012_at	AU021035	Mm.234266	syndecan 2	Sdc2	7.03849	6.7839	7.15694	7.3176	6.75315	7.62757
1417013_at	AF250139	Mm.21549	heat shock protein 8	Hspb8	6.26217	6.02432	5.77165	6.1449	5.94759	6.04648
1417014_at	AF250139	Mm.21549	heat shock protein 8	Hspb8	6.13604	6.76906	5.17475	4.9935	6.50109	6.70046
1417015_at	BB703307	Mm.41265	Ras association (RalGDS/AF-6) domain family member 3	Rassf3	2.66209	4.40878	4.83779	4.12838	3.68127	4.04219
1417016_at	NM_010765	Mm.272206	MAP kinase-activated protein kinase 5	Mapkapk5	9.8117	10.0957	9.82258	9.86991	9.89723	10.0245
1417017_at	NM_007809	Mm.1262	cytochrome P450, family 17, subfamily a, polypeptide 1	Cyp17a1	1.04162	4.5988	2.00996	3.34876	2.46255	1.05951
1417018_at	NM_021474	Mm.276367	epidermal growth factor-containing fibulin-like extracellular matrix protein 2	Efemp2	9.67285	9.58002	9.16077	9.24497	8.95224	9.16603
1417019_a_at	NM_011799	Mm.20912	cell division cycle 6 homolog (S. cerevisiae)	Cdc6	10.1581	9.93866	10.0872	9.94551	10.131	10.1545
1417020_at	NM_133711	Mm.45833	spermatogenesis associated 4	Spata4	3.30484	1.62513	3.48877	1.77765	4.60888	3.20548
1417021_a_at	NM_012046	Mm.23495	sporulation protein, meiosis-specific, SPO11 homolog (S. cerevisiae)	Spo11	2.17431	4.20544	5.198	5.39324	5.15098	4.87046
1417022_at	NM_007515	Mm.5140	solute carrier family 7 (cationic amino acid transporter, y+ system), member 3	Slc7a3	8.39665	8.41397	8.76929	8.83086	8.58173	8.2065
1417023_a_at	NM_024406	Mm.582	fatty acid binding protein 4, adipocyte	Fabp4	2.15862	3.48023	4.07627	2.6336	1.91717	4.16668
1417024_at	BC020088	Mm.10528	histidyl-tRNA synthetase	Hars	10.2369	10.1957	10.1268	10.0816	10.0878	10.1924
1417025_at	NM_010382	Mm.22564	histocompatibility 2, class II antigen E beta	H2-Eb1	5.61586	3.73027	4.76285	3.71234	5.18628	5.14498
1417026_at	BC024693	Mm.30184	prefoldin 1	Pfdn1	11.7263	12.4862	11.2713	11.1357	11.107	11.4341
1417027_at	BB283676	Mm.44876	tripartite motif-containing 2	Trim2	12.1336	11.727	12.3686	12.1412	12.3262	12.1536
1417028_a_at	BB283676	Mm.44876	tripartite motif-containing 2	Trim2	10.9405	10.4023	12.1134	11.8214	11.9293	11.8134
1417029_a_at	BB283676	Mm.44876	tripartite motif-containing 2	Trim2	5.71979	4.76136	6.32632	6.08086	6.10939	6.53644
1417030_at	NM_025864	Mm.236300	transmembrane protein 206	Tmem206	7.63645	7.37094	7.83864	7.72957	7.53223	7.74462
1417031_at	NM_025864	Mm.236300	transmembrane protein 206	Tmem206	5.84254	6.1564	6.44641	6.32993	6.38146	6.23377
1417032_at	AF296657	Mm.458125	ubiquitin-conjugating enzyme E2G 2	Ube2g2	8.78631	9.12443	8.20579	8.23023	8.3325	8.48914
1417033_at	AF296657	Mm.458125	ubiquitin-conjugating enzyme E2G 2	Ube2g2	4.68334	4.2099	5.05762	4.85132	5.25178	5.37082
1417034_at	NM_025960	Mm.44213	trafficking protein particle complex 6A	Trappc6a	9.00227	10.0276	8.66466	8.75391	9.0343	8.86894
1417035_at	BI134670	Mm.303924	SAC3 domain containing 1	Sac3d1	9.49377	9.3714	9.27256	9.25016	9.32765	9.11615
1417036_at	BI134670	Mm.303924	SAC3 domain containing 1	Sac3d1	4.99626	1.61563	3.95367	3.84629	3.4577	4.42756
1417037_at	NM_019716	Mm.29709	origin recognition complex, subunit 6-like (S. cerevisiae)	Orc6l	10.599	10.3283	10.6482	10.518	10.6625	10.7947
1417038_at	NM_017380	Mm.38450	septin 9	2015-09-10	10.1046	9.76292	9.55853	9.61606	9.5588	9.54119
1417039_a_at	NM_025611	Mm.329078	cullin 7	Cul7	10.9518	10.7633	10.1463	10.3225	10.2321	10.4004
1417040_a_at	NM_016778	Mm.3295	BCL2-related ovarian killer protein	Bok	8.82826	9.25745	8.66927	8.76358	8.69287	8.27307
1417041_at	NM_009085	Mm.3458	polymerase (RNA) I polypeptide C	Polr1c	10.2375	10.1565	10.4589	10.9932	10.5043	11.0163
1417042_at	NM_008063	Mm.30087	solute carrier family 37 (glucose-6-phosphate transporter), member 4	Slc37a4	9.58435	9.46813	9.58923	9.65058	9.70455	9.71151
1417043_at	NM_008490	Mm.1593	lecithin cholesterol acyltransferase	Lcat	6.07926	5.99553	5.77719	5.93286	6.16608	5.80948
1417044_at	NM_025304	Mm.260527	leucine carboxyl methyltransferase 1	Lcmt1	10.3586	10.1817	10.1912	10.1525	10.1318	10.113
1417045_at	NM_007544	Mm.235081	BH3 interacting domain death agonist	Bid	8.81986	8.54655	8.63967	8.69199	8.75152	8.68607
1417046_at	NM_018879	Mm.11337	tumor suppressor candidate 4	Tusc4	9.74878	9.6121	9.52207	9.72672	9.6636	9.70143
1417047_at	AF269062	Mm.34171	prominin 2	Prom2	2.76621	3.0949	1.74422	1.95751	2.31281	2.01955
1417048_at	AF269062	Mm.34171	prominin 2	Prom2	2.76443	3.02073	2.79216	2.45581	3.87018	4.21425
1417049_at	AF069311	Mm.195461	Rh blood group, D antigen	Rhd	4.07411	6.57998	5.39526	6.16936	6.05057	6.31746
1417050_at	NM_026161	Mm.258993	C1q and tumor necrosis factor related protein 4	C1qtnf4	9.93157	10.0006	9.77138	9.82826	9.71231	9.31067
1417051_at	NM_021543	Mm.390715	protocadherin 8	Pcdh8	10.2838	9.89765	10.3503	10.3868	10.436	10.1067
1417052_at	BC014783	Mm.21874	proteasome (prosome, macropain) subunit, beta type 3	Psmb3	12.5693	12.9903	12.0238	12.0701	11.8928	12.3386
1417053_at	AK010619	Mm.263862	prohibitin	Phb	10.3718	10.4182	10.1753	10.1119	10.007	10.1903
1417054_a_at	NM_025323	Mm.102627	RIKEN cDNA 0610009D07 gene	0610009D07Rik	12.6725	13.2418	12.3774	12.3253	12.3776	12.5818
1417055_at	NM_025323	Mm.102627	RIKEN cDNA 0610009D07 gene	0610009D07Rik	12.5197	13.1892	12.3227	12.3017	12.3067	12.52
1417056_at	NM_011189	Mm.830	proteasome (prosome, macropain) 28 subunit, alpha	Psme1	11.7366	11.6287	11.1591	11.214	11.1501	11.2298
1417057_a_at	BC011499	Mm.295252	lysosomal-associated membrane protein 3 /// similar to peptidylprolyl isomerase D /// similar to peptidylprolyl isomerase D /// peptidylprolyl isomerase D (cyclophilin D)	Lamp3 /// LOC100043444 /// LOC100045251 /// Ppid	11.2702	10.8485	11.4982	11.3504	11.6395	11.6788
1417058_a_at	NM_025327	Mm.177991	keratinocyte associated protein 2	Krtcap2	11.4602	12.0243	10.9936	10.9533	11.006	11.0218
1417059_at	NM_025327	Mm.177991	keratinocyte associated protein 2	Krtcap2	11.8964	12.5072	11.2472	11.2634	11.4022	11.2977
1417060_at	NM_029632	Mm.46176	protein phosphatase 1, regulatory (inhibitor) subunit 11	Ppp1r11	9.6514	9.78068	9.82188	9.77682	9.78608	9.85499
1417061_at	AF226613	Mm.28756	solute carrier family 40 (iron-regulated transporter), member 1	Slc40a1	6.2705	6.96709	6.19289	6.30078	6.28509	6.27415
1417062_at	NM_026034	Mm.260782	armadillo repeat containing 10	Armc10	11.3439	11.1685	11.2833	11.2366	11.3117	11.192
1417063_at	NM_009777	Mm.2570	complement component 1, q subcomponent, beta polypeptide	C1qb	7.40822	6.98974	7.17874	7.05198	7.0263	7.20402
1417064_at	NM_026365	Mm.2053	jagunal homolog 1 (Drosophila)	Jagn1	10.3324	9.69999	9.84291	10.208	10.055	10.1249
1417065_at	NM_007913	Mm.181959	early growth response 1	Egr1	6.16158	5.77809	6.43211	6.17863	5.79437	5.82537
1417066_at	AK014605	Mm.38330	chaperone, ABC1 activity of bc1 complex like (S. pombe)	Cabc1	6.65981	6.6029	6.16664	6.58595	6.6675	6.81908
1417067_s_at	AK014605	Mm.38330	chaperone, ABC1 activity of bc1 complex like (S. pombe)	Cabc1	6.79399	6.58507	7.33505	7.04553	7.60586	7.02187
1417068_a_at	BC010191	Mm.277916	protein tyrosine phosphatase, non-receptor type 1	Ptpn1	10.8008	10.8577	10.5008	10.6903	10.646	10.396
1417069_a_at	BG228815	Mm.87312	glia maturation factor, beta	Gmfb	7.69244	5.29054	8.16732	9.0915	9.25476	8.91468
1417070_at	NM_133969	Mm.245297	cytochrome P450, family 4, subfamily v, polypeptide 3	Cyp4v3	4.13645	1.14976	5.04112	5.44128	4.37886	5.17775
1417071_s_at	NM_133969	Mm.245297	cytochrome P450, family 4, subfamily v, polypeptide 3	Cyp4v3	7.57733	7.96835	7.46503	7.64444	7.20098	7.56906
1417072_at	NM_008766	Mm.30090	solute carrier family 22 (organic anion transporter), member 6	Slc22a6	4.83063	3.07429	4.90012	4.06492	3.33659	4.25499
1417073_a_at	NM_021881	Mm.384135	quaking	Qk	10.908	10.5869	10.8799	11.0885	11.1208	10.9274
1417074_at	NM_007675	Mm.30300	carcinoembryonic antigen-related cell adhesion molecule 10	Ceacam10	3.49514	3.27848	-0.0791964	3.93703	4.65567	4.0641
1417075_at	NM_025591	Mm.422972	family with sequence similarity 136, member A	Fam136a	10.6942	10.7112	11.1166	11.235	11.2387	11.1983
1417076_at	NM_027281	Mm.26654	fatty acid binding protein 9, testis	Fabp9	3.85085	1.46503	1.32836	4.35887	3.69313	2.66769
1417077_at	NM_007530	Mm.242379	B-cell receptor-associated protein 29	Bcap29	8.86789	8.83466	9.40083	9.44323	9.45168	9.48815
1417078_at	NM_025622	Mm.390793	lectin, galactose-binding, soluble 2	Lgals2	3.21468	2.51268	4.85027	4.40842	2.70443	4.19414
1417079_s_at	NM_025622	Mm.390793	lectin, galactose-binding, soluble 2	Lgals2	4.23888	2.56689	5.07532	3.28329	2.29801	3.51427
1417080_a_at	NM_012029	Mm.425568	ECSIT homolog (Drosophila)	Ecsit	8.97783	9.06308	8.82205	8.95961	8.56741	8.61181
1417081_a_at	BC004829	---	synaptogyrin 2	Syngr2	9.30054	9.62712	9.15241	9.07322	8.93355	8.81548
1417082_at	NM_130889	Mm.263913	acidic (leucine-rich) nuclear phosphoprotein 32 family, member B	Anp32b	13.579	13.3979	13.0672	13.1093	12.924	13.0272
1417083_at	NM_024171	Mm.20188	Sec61 beta subunit	Sec61b	12.8918	13.4993	12.5403	12.5244	12.434	12.6304
1417084_at	NM_010124	Mm.259516	eukaryotic translation initiation factor 4E binding protein 2	Eif4ebp2	8.12053	7.46158	8.82766	8.50636	8.49078	8.51846
1417085_at	NM_030611	Mm.196666	aldo-keto reductase family 1, member C6	Akr1c6	2.31391	1.95485	1.85318	2.1397	1.74127	2.05475
1417086_at	BE688382	Mm.397111	platelet-activating factor acetylhydrolase, isoform 1b, subunit 1	Pafah1b1	10.8134	10.7597	10.9142	10.8805	10.8079	10.6753
1417087_at	BG074127	Mm.276271	golgi apparatus protein 1	Glg1	10.2107	9.66584	10.9075	11.0567	10.7447	10.5105
1417088_at	AW493043	Mm.22795	zinc finger protein 346	Zfp346	9.5067	9.26088	9.44087	9.39535	9.33084	9.4253
1417089_a_at	NM_009897	Mm.252145	creatine kinase, mitochondrial 1, ubiquitous	Ckmt1	7.23037	7.45002	7.63403	7.58705	7.39414	7.18169
1417090_at	NM_009037	Mm.4876	reticulocalbin 1	Rcn1	12.4423	12.3298	11.9253	11.991	12.0669	12.0637
1417091_at	NM_007700	Mm.3996	conserved helix-loop-helix ubiquitous kinase	Chuk	9.48355	8.91034	9.59698	9.94169	9.94654	9.86509
1417092_at	BC013446	Mm.3542	parathyroid hormone 1 receptor	Pth1r	8.3262	8.22509	7.76038	7.88744	7.94586	7.86523
1417093_a_at	NM_010364	Mm.10182	general transcription factor II H, polypeptide 4	Gtf2h4	8.40316	8.17539	8.30285	7.75782	8.32266	7.78126
1417094_at	NM_133348	Mm.296191	acyl-CoA thioesterase 7	Acot7	11.6065	11.7201	11.6127	11.5368	11.4525	11.3538
1417095_a_at	NM_015765	Mm.89341	heat shock protein 14	Hspa14	9.14137	8.88379	8.22749	8.74975	8.62633	8.79676
1417096_at	NM_026041	Mm.289841	ribosomal RNA processing 15 homolog (S. cerevisiae)	Rrp15	9.99955	10.1107	9.95432	9.93332	9.71253	9.79517
1417097_at	NM_025297	Mm.192706	mitochondrial trans-2-enoyl-CoA reductase	Mecr	7.83581	7.61276	7.54229	8.11818	7.77173	7.95772
1417098_s_at	NM_025297	Mm.192706	mitochondrial trans-2-enoyl-CoA reductase	Mecr	8.39117	8.41785	8.31456	8.12067	8.16747	8.37085
1417099_at	NM_133991	Mm.327529	FtsJ homolog 1 (E. coli) /// similar to Ftsj homolog	Ftsj1 /// LOC100044636	9.94835	9.94447	9.87512	9.892	9.89364	9.92861
1417100_at	AV336016	Mm.11175	CD320 antigen	Cd320	9.53462	9.26474	9.68191	9.55672	9.60195	9.85124
1417101_at	BC004714	Mm.296181	heat shock protein 2	Hspa2	9.39068	9.25103	9.04163	9.28856	9.3109	8.99585
1417102_a_at	BC025155	Mm.28058	similar to NADH dehydrogenase (ubiquinone) 1 beta subcomplex, 5 /// NADH dehydrogenase (ubiquinone) 1 beta subcomplex, 5	LOC100046199 /// Ndufb5	12.6353	13.0786	12.341	12.3437	12.3421	12.5996
1417103_at	NM_010027	Mm.298947	D-dopachrome tautomerase	Ddt	10.8432	11.3626	10.3026	10.2352	10.328	10.2245
1417104_at	BC001999	Mm.20829	epithelial membrane protein 3	Emp3	6.73344	8.00725	6.28227	5.72936	6.77872	6.54606
1417105_at	NM_021502	Mm.38746	trafficking protein particle complex 2-like	Trappc2l	11.5235	12.293	11.1025	10.9351	11.0946	11.108
1417106_at	NM_025482	Mm.136648	tumor protein D52-like 2	Tpd52l2	10.4897	10.649	10.8268	10.9361	10.8817	10.9127
1417107_at	NM_025482	Mm.136648	tumor protein D52-like 2	Tpd52l2	8.497	8.59011	8.96795	8.66647	8.90208	8.8471
1417108_at	NM_029091	Mm.279599	kinesin light chain 4	Klc4	9.72347	9.86241	9.36486	8.89997	9.24581	8.63803
1417109_at	BC005738	Mm.15801	tubulointerstitial nephritis antigen-like 1	Tinagl1	3.72406	5.3672	5.46213	2.91923	4.43387	5.05943
1417110_at	BB070019	Mm.117294	mannosidase 1, alpha	Man1a	6.26385	5.65607	7.06629	6.50108	6.75531	6.20532
1417111_at	BB070019	Mm.117294	mannosidase 1, alpha	Man1a	8.26978	8.26574	8.2431	8.17204	8.43414	8.08545
1417112_at	NM_024191	Mm.393247	ADP-ribosylation factor-like 2 binding protein	Arl2bp	10.3398	10.7242	10.0569	10.028	9.95467	10.2392
1417113_at	AF163665	Mm.321452	germ cell-less homolog 1 (Drosophila)	Gmcl1	10.6037	10.4973	10.801	10.7941	10.8658	10.7854
1417114_at	AF163665	Mm.321452	germ cell-less homolog 1 (Drosophila)	Gmcl1	7.65389	6.88647	8.71715	8.79635	8.66595	8.43442
1417115_at	NM_009582	Mm.172897	mitogen-activated protein kinase kinase kinase 12	Map3k12	10.0256	9.97102	10.1091	10.095	9.93729	10.0778
1417116_at	BG069516	Mm.274553	solute carrier family 6 (neurotransmitter transporter, creatine), member 8	Slc6a8	10.5937	10.3538	10.176	10.1909	10.2466	10.1665
1417117_at	NM_024199	Mm.26944	cleavage stimulation factor, 3' pre-RNA, subunit 1	Cstf1	7.29201	7.58435	7.1174	6.06506	6.32355	6.46439
1417118_a_at	NM_019870	---	ARD1 homolog A, N-acetyltransferase (S. cerevisiae)	Ard1a	10.3718	10.8229	10.0359	9.84572	9.90707	9.83009
1417119_at	NM_024231	Mm.289471	zinc finger like protein 1	Zfpl1	8.17772	8.27423	8.02808	8.3303	8.04742	7.8953
1417120_at	NM_133873	Mm.250504	migration and invasion inhibitory protein	Miip	9.33947	8.92041	8.42226	8.29808	8.62246	8.40812
1417121_at	NM_008068	Mm.4915	gamma-aminobutyric acid (GABA) A receptor, subunit alpha 6	Gabra6	3.11993	4.78901	4.1634	4.35393	5.26486	1.84752
1417122_at	BC027242	Mm.282257	vav 3 oncogene	Vav3	8.80555	8.33173	9.41565	9.14787	9.05232	9.09677
1417123_at	BC027242	Mm.282257	vav 3 oncogene	Vav3	5.27371	3.8419	5.37756	6.16292	4.88545	5.16726
1417124_at	NM_019771	Mm.28919	destrin	Dstn	12.6236	12.6093	13.0176	12.655	13.022	12.9147
1417125_at	NM_016661	Mm.371964	S-adenosylhomocysteine hydrolase	Ahcy	11.5638	11.5586	11.4554	11.5044	11.2159	11.4367
1417126_a_at	NM_026517	Mm.371630	ribosomal protein L22 like 1	Rpl22l1	13.4232	13.7429	13.4311	13.2677	13.3045	13.4604
1417127_at	BC016426	Mm.256509	homeobox, msh-like 1	Msx1	5.29083	5.32205	4.94992	4.89186	4.80534	5.28393
1417128_at	NM_023320	Mm.458147	pleckstrin homology domain containing, family O member 1	Plekho1	10.1155	10.1876	9.94923	9.92504	9.67792	9.92994
1417129_a_at	U68384	Mm.247566	Meis homeobox 2	Meis2	10.8175	10.2808	11.3088	11.2714	11.2456	11.0691
1417130_s_at	NM_020581	Mm.196189	angiopoietin-like 4	Angptl4	5.76659	4.73444	5.96073	5.43797	5.90736	5.64194
1417131_at	C76119	Mm.307103	cell division cycle 25 homolog A (S. pombe)	Cdc25a	9.56284	9.22426	10.3727	10.3353	10.2982	10.1558
1417132_at	C76119	Mm.307103	cell division cycle 25 homolog A (S. pombe)	Cdc25a	9.80301	9.70162	9.65863	9.50683	9.26019	9.58653
1417133_at	NM_008885	Mm.1237	peripheral myelin protein 22	Pmp22	10.1314	10.4253	9.96048	9.57308	10.0887	9.79485
1417134_at	NM_009274	Mm.288728	serine/arginine-rich protein specific kinase 2	Srpk2	9.55198	9.2275	10.1595	10.0808	10.0585	9.98046
1417135_at	NM_009274	Mm.288728	serine/arginine-rich protein specific kinase 2	Srpk2	10.8501	10.368	11.7784	11.6144	11.5832	11.6005
1417136_s_at	NM_009274	Mm.288728	serine/arginine-rich protein specific kinase 2	Srpk2	10.3228	9.70436	11.0847	10.8799	10.8331	10.7925
1417137_at	NM_030724	Mm.280895	uridine-cytidine kinase 2	Uck2	2.13485	3.9552	3.74083	4.61071	1.50785	2.79261
1417138_s_at	NM_025554	Mm.18579	polymerase (RNA) II (DNA directed) polypeptide E	Polr2e	11.5188	11.7831	10.9043	10.9388	10.9144	10.9988
1417139_at	NM_025853	Mm.25410	DSN1, MIND kinetochore complex component, homolog (S. cerevisiae)	Dsn1	8.82439	9.06825	8.69786	8.93793	9.24359	8.93716
1417140_a_at	NM_008977	Mm.260433	protein tyrosine phosphatase, non-receptor type 2	Ptpn2	10.4657	10.591	10.8035	10.9326	10.9011	10.968
1417141_at	NM_018738	Mm.33902	interferon gamma induced GTPase	Igtp	6.93813	7.35712	6.6507	6.03504	7.25047	7.05203
1417142_at	NM_024203	Mm.35039	family with sequence similarity 120, member B	Fam120b	9.16701	9.21247	9.25806	9.04772	9.1347	8.90308
1417143_at	U70622	Mm.4772	lysophosphatidic acid receptor 1	Lpar1	7.62457	7.88583	7.868	7.85341	7.75564	7.84831
1417144_at	NM_134024	Mm.142348	tubulin, gamma 1	Tubg1	10.5341	10.5844	10.1741	10.2779	10.322	10.1819
1417145_at	NM_133921	Mm.187453	nuclear transcription factor, X-box binding-like 1	Nfxl1	9.51277	9.68688	9.64014	9.84462	9.80341	10.0168
1417146_at	NM_026423	Mm.278085	methylthioribose-1-phosphate isomerase homolog (S. cerevisiae)	Mri1	7.90103	8.15699	8.50057	8.70299	8.50485	8.36956
1417147_at	NM_019833	Mm.279863	family with sequence similarity 69, member B	Fam69b	9.73229	9.96814	9.32542	9.47273	9.52009	9.29773
1417148_at	NM_008809	Mm.4146	platelet derived growth factor receptor, beta polypeptide	Pdgfrb	5.97537	6.60831	6.13582	6.54447	5.99375	5.49371
1417149_at	NM_011031	Mm.3705	procollagen-proline, 2-oxoglutarate 4-dioxygenase (proline 4-hydroxylase), alpha II polypeptide	P4ha2	7.89791	7.79074	7.55361	7.25093	7.78233	7.4006
1417150_at	NM_010484	Mm.300318	solute carrier family 6 (neurotransmitter transporter, serotonin), member 4	Slc6a4	6.95325	7.29507	6.67213	6.70058	6.15324	6.79007
1417151_a_at	NM_008747	Mm.281715	neurotensin receptor 2	Ntsr2	5.97197	6.33172	5.85772	4.60066	5.05824	6.71899
1417152_at	NM_026495	Mm.131074	nucleus accumbens associated 2, BEN and BTB (POZ) domain containing	Nacc2	7.20372	7.10522	7.07735	6.77698	6.55738	6.65098
1417153_at	NM_026495	Mm.131074	nucleus accumbens associated 2, BEN and BTB (POZ) domain containing	Nacc2	4.59488	3.17577	2.33261	2.08495	4.82747	4.84747
1417154_at	NM_011398	Mm.34953	solute carrier family 25 (mitochondrial carrier, brain), member 14	Slc25a14	9.45635	9.7183	9.44829	9.30199	9.21992	9.70919
1417155_at	BC005453	Mm.16469	v-myc myelocytomatosis viral related oncogene, neuroblastoma derived (avian)	Mycn	11.3685	11.1699	11.6215	11.7477	11.6958	11.3286
1417156_at	NM_008471	Mm.439699	keratin 19	Krt19	5.92382	5.17324	5.20016	5.82601	5.63388	5.56164
1417157_at	BC002227	Mm.29317	ARP10 actin-related protein 10 homolog (S. cerevisiae)	Actr10	11.063	11.449	11.597	11.4243	11.5622	11.4016
1417158_at	BB238025	Mm.100116	ZXD family zinc finger C	Zxdc	7.45009	7.40413	8.13866	8.08446	7.7922	7.34862
1417159_at	BB238025	Mm.100116	ZXD family zinc finger C	Zxdc	6.25006	5.17882	6.39201	5.27588	5.97738	6.14026
1417160_s_at	NM_007969	Mm.1650	extracellular proteinase inhibitor	Expi	1.44841	1.353	3.66495	2.497	3.13925	2.06436
1417161_at	NM_026373	Mm.29609	CDK2-associated protein 2	Cdk2ap2	10.1625	9.83353	9.8432	9.76367	10.0013	9.67733
1417162_at	BC004752	Mm.261182	transmembrane BAX inhibitor motif containing 1	Tmbim1	6.84787	6.67275	6.60011	6.48807	6.72625	6.70173
1417163_at	NM_022019	Mm.404024	dual specificity phosphatase 10	Dusp10	5.65941	5.87273	5.91863	5.12545	5.28678	5.83007
1417164_at	NM_022019	Mm.404024	dual specificity phosphatase 10	Dusp10	7.43534	7.56688	7.84399	7.57384	7.69521	7.35318
1417165_at	NM_010773	Mm.322	methyl-CpG binding domain protein 2	Mbd2	9.75373	9.39448	10.0998	10.1875	9.93997	10.0632
1417166_at	NM_133948	Mm.105331	PC4 and SFRS1 interacting protein 1	Psip1	12.7908	12.8083	13.1008	13.0223	13.1708	13.0762
1417167_at	NM_138586	Mm.27853	exosome component 5	Exosc5	9.2528	8.77737	8.66945	8.81323	8.72868	8.72314
1417168_a_at	AI553394	Mm.272770	ubiquitin specific peptidase 2	Usp2	8.87981	8.54618	8.48994	8.25245	8.38439	8.03779
1417169_at	AI553394	Mm.272770	ubiquitin specific peptidase 2	Usp2	9.07302	9.27718	8.59468	8.94504	8.82736	8.31304
1417170_at	NM_033322	Mm.378263	leucine zipper transcription factor-like 1	Lztfl1	10.2937	10.2435	10.7305	10.8237	10.8344	10.8588
1417171_at	NM_010583	Mm.339927	IL2-inducible T-cell kinase	Itk	1.19151	1.91898	1.64552	1.51398	0.139467	1.01026
1417172_at	BC008238	Mm.38261	ubiquitin-conjugating enzyme E2L 6	Ube2l6	6.03291	5.65839	5.79047	6.24177	6.35126	6.25608
1417173_at	BC013534	Mm.4068	activating transcription factor 6 beta	Atf6b	8.68639	8.92712	8.27908	8.20026	8.1273	8.43535
1417174_at	NM_025464	Mm.41451	transmembrane protein 218	Tmem218	9.66585	9.48625	9.28629	9.49381	9.20459	9.63687
1417175_at	BE952001	Mm.30199	casein kinase 1, epsilon	Csnk1e	11.4432	10.7568	11.6686	11.7461	11.6303	11.5779
1417176_at	BE952001	Mm.30199	casein kinase 1, epsilon	Csnk1e	10.8067	10.2192	11.395	11.4071	11.2842	11.2885
1417177_at	NM_016905	Mm.2820	galactokinase 1	Galk1	11.0207	11.2671	10.9737	11.0759	10.9257	10.8288
1417178_at	NM_016867	Mm.97	GIPC PDZ domain containing family, member 2	Gipc2	7.17181	7.23225	7.20195	7.38465	7.27458	7.61417
1417179_at	NM_019571	Mm.31927	tetraspanin 5	Tspan5	9.56404	9.32109	9.1366	9.16562	9.28011	8.87097
1417180_at	NM_008794	Mm.3255	proprotein convertase subtilisin/kexin type 7	Pcsk7	9.34384	9.42527	8.84556	9.08164	9.13428	8.93283
1417181_a_at	AV213603	Mm.4651	kinesin-associated protein 3	Kifap3	8.95502	8.41099	10.1959	10.1267	9.94022	10.0349
1417182_at	C77509	Mm.477493	DnaJ (Hsp40) homolog, subfamily A, member 2	Dnaja2	8.89445	9.19954	9.44214	9.30468	9.33602	9.37538
1417183_at	C77509	Mm.477493	DnaJ (Hsp40) homolog, subfamily A, member 2	Dnaja2	9.96351	9.03792	10.2139	10.2229	10.203	10.1674
1417184_s_at	BC027434	Mm.288567	hemoglobin, beta adult major chain /// hemoglobin, beta adult minor chain	Hbb-b1 /// Hbb-b2	13.1228	14.0032	13.3217	12.9499	12.991	13.6102
1417185_at	BC002070	Mm.425949	lymphocyte antigen 6 complex, locus A	Ly6a	5.89102	5.61749	5.49746	6.17587	6.29646	5.89499
1417186_at	AI551201	Mm.319512	ubiquitin-conjugating enzyme E2K (UBC1 homolog, yeast)	Ube2k	12.3927	12.487	12.4341	12.4819	12.4845	12.4405
1417187_at	AI551201	Mm.319512	ubiquitin-conjugating enzyme E2K (UBC1 homolog, yeast)	Ube2k	5.21222	5.04142	2.6061	4.94136	6.30039	2.61938
1417188_s_at	AI551201	Mm.319512	ubiquitin-conjugating enzyme E2K (UBC1 homolog, yeast)	Ube2k	8.26514	8.557	8.36245	8.2008	8.47296	8.43263
1417189_at	NM_011190	Mm.371573	proteasome (prosome, macropain) 28 subunit, beta	Psme2	10.5121	11.1048	9.87394	9.94578	10.069	10.1532
1417190_at	AW989410	Mm.202727	nicotinamide phosphoribosyltransferase	Nampt	9.37761	9.15192	9.38622	9.43606	9.73749	9.39675
1417191_at	NM_013760	Mm.27432	DnaJ (Hsp40) homolog, subfamily B, member 9	Dnajb9	10.5952	10.5104	10.5326	10.6647	10.6735	10.4624
1417192_at	NM_138599	Mm.213292	translocase of outer mitochondrial membrane 70 homolog A (yeast)	Tomm70a	9.28447	9.20346	9.66117	9.6118	9.45818	9.51205
1417193_at	NM_013671	Mm.290876	superoxide dismutase 2, mitochondrial	Sod2	11.3208	11.6937	10.5006	10.5098	10.5394	10.4814
1417194_at	NM_013671	Mm.290876	superoxide dismutase 2, mitochondrial	Sod2	5.8951	5.92276	6.0811	6.1641	5.52644	5.97605
1417195_at	NM_133791	Mm.235074	WW, C2 and coiled-coil domain containing 2	Wwc2	7.64304	7.0963	8.15832	8.24293	8.26345	8.06211
1417196_s_at	NM_133791	Mm.235074	WW, C2 and coiled-coil domain containing 2	Wwc2	8.38986	8.30808	8.35854	8.89017	8.71593	8.75605
1417197_at	NM_133791	Mm.235074	WW, C2 and coiled-coil domain containing 2	Wwc2	1.06534	4.43485	4.15326	4.72359	2.87007	4.89841
1417198_at	NM_133791	Mm.235074	WW, C2 and coiled-coil domain containing 2	Wwc2	0.996303	0.899799	1.33975	1.06497	1.6692	1.64221
1417199_at	AK007779	Mm.393140	transmembrane protein 183A	Tmem183a	10.6306	10.7248	10.5255	10.6897	10.6897	10.6624
1417200_at	AK007779	Mm.393140	transmembrane protein 183A	Tmem183a	9.40034	9.33063	9.83506	9.7964	9.81904	9.87184
1417201_at	BI202534	Mm.248652	5'-nucleotidase, cytosolic II	Nt5c2	8.95924	8.89188	9.01087	9.1791	9.01955	8.90115
1417202_s_at	NM_011666	Mm.277626	ubiquitin-like modifier activating enzyme 3	Uba3	11.2331	11.1132	11.3058	11.4095	11.4164	11.5415
1417203_at	BC010592	Mm.29553	ethylmalonic encephalopathy 1	Ethe1	8.30073	8.50002	7.90225	7.37723	7.21238	7.49035
1417204_at	AJ278133	Mm.181880	KDEL (Lys-Asp-Glu-Leu) endoplasmic reticulum protein retention receptor 2	Kdelr2	12.3556	12.488	12.0693	12.0322	12.1156	11.9516
1417205_at	AJ278133	Mm.181880	KDEL (Lys-Asp-Glu-Leu) endoplasmic reticulum protein retention receptor 2	Kdelr2	8.89604	8.64207	8.55459	8.53759	8.6144	8.48414
1417206_at	NM_009478	Mm.46484	uroporphyrinogen decarboxylase	Urod	9.01675	8.77862	9.28919	9.35849	9.21987	9.56373
1417207_at	BF466091	Mm.5114	dishevelled 2, dsh homolog (Drosophila)	Dvl2	8.62628	8.60131	8.2328	8.33643	8.43774	8.54194
1417208_at	NM_008537	Mm.2787	alpha-methylacyl-CoA racemase	Amacr	8.05446	8.02478	8.16575	7.28477	7.78987	8.29681
1417209_at	NM_021372	Mm.339676	SERTA domain containing 2	Sertad2	7.78946	7.47863	8.76554	8.34869	8.36539	7.97603
1417210_at	NM_012011	Mm.250909	eukaryotic translation initiation factor 2, subunit 3, structural gene Y-linked	Eif2s3y	3.89876	3.72391	3.63259	10.2917	10.6662	10.8483
1417211_a_at	NM_023483	Mm.171374	RIKEN cDNA 1110032A03 gene /// hypothetical protein LOC100048251	1110032A03Rik /// LOC100048251	10.5574	10.9095	10.0216	10.083	9.92156	10.3309
1417212_at	NM_026633	Mm.328870	RIKEN cDNA 9530058B02 gene	9530058B02Rik	7.37661	7.37566	6.73841	7.21223	7.61907	6.9344
1417213_a_at	BB706030	Mm.139926	RNA binding motif protein 6	Rbm6	7.85079	7.1576	9.31356	9.25578	9.34003	8.96106
1417214_at	BB121269	Mm.246753	RAB27b, member RAS oncogene family	Rab27b	5.8531	6.18987	6.50785	6.60542	6.51607	6.38109
1417215_at	BB121269	Mm.246753	RAB27b, member RAS oncogene family	Rab27b	1.21209	1.33076	4.80153	2.03303	4.38718	3.16752
1417216_at	NM_138606	Mm.347478	proviral integration site 2	Pim2	8.59402	8.17695	8.21492	8.12307	8.38067	8.09047
1417217_at	NM_013779	Mm.45207	melanoma antigen, family L, 2	Magel2	8.28971	8.10951	8.26745	8.45884	8.61241	8.38779
1417218_at	NM_133746	Mm.31663	calcium homeostasis modulator 2	Calhm2	4.61938	5.63878	5.68526	5.84481	5.93955	5.81332
1417219_s_at	NM_025284	Mm.436717	thymosin, beta 10	Tmsb10	14.2038	14.6084	13.3253	13.3207	13.3375	13.4427
1417220_at	NM_010176	Mm.3798	fumarylacetoacetate hydrolase	Fah	8.69314	9.26629	8.56494	8.80536	9.21265	8.89371
1417221_at	BC008595	Mm.261045	protein phosphatase 1A, magnesium dependent, alpha isoform	Ppm1a	5.67731	6.31101	6.37693	6.11279	6.86875	6.35262
1417222_a_at	NM_133739	Mm.283293	transmembrane protein 123	Tmem123	10.8684	11.197	10.4371	10.7529	10.7951	10.8663
1417223_at	NM_027353	Mm.28050	CD2 antigen (cytoplasmic tail) binding protein 2	Cd2bp2	11.2777	11.3787	10.511	10.5178	10.7412	10.4591
1417224_a_at	NM_027353	Mm.28050	CD2 antigen (cytoplasmic tail) binding protein 2	Cd2bp2	7.91391	8.28764	7.93367	7.85688	7.6708	7.61218
1417225_at	NM_022992	Mm.291014	ADP-ribosylation factor-like 6 interacting protein 5	Arl6ip5	10.2909	10.2122	10.9421	11.1579	10.1515	11.0653
1417226_at	NM_013907	Mm.254739	F-box and WD-40 domain protein 4	Fbxw4	9.38473	9.38207	8.87231	8.98669	8.89028	9.07562
1417227_at	NM_023644	Mm.249016	methylcrotonoyl-Coenzyme A carboxylase 1 (alpha)	Mccc1	9.63816	9.16381	9.90552	9.66862	9.23375	9.44405
1417228_at	AF084459	Mm.6221	calpain 1	Capn1	6.35997	6.05578	5.9739	6.65433	6.19107	4.58371
1417229_at	AF084459	Mm.6221	calpain 1	Capn1	1.64072	0.769259	3.3474	1.55423	2.49739	2.0381
1417230_at	NM_023884	Mm.28376	Ral GEF with PH domain and SH3 binding motif 2	Ralgps2	8.66015	8.41223	8.77953	8.66374	8.62029	8.53427
1417231_at	NM_016675	Mm.117068	claudin 2	Cldn2	3.10584	4.35033	2.69123	2.55363	5.30703	4.82547
1417232_at	NM_016675	Mm.117068	claudin 2	Cldn2	3.47667	5.38349	4.98517	5.35568	6.10281	5.16964
1417233_at	NM_133928	Mm.41622	coiled-coil-helix-coiled-coil-helix domain containing 4	Chchd4	10.5263	10.3961	10.3486	10.4566	10.4036	10.3553
1417234_at	NM_008606	Mm.4561	matrix metallopeptidase 11	Mmp11	8.72915	8.99093	8.32432	8.57419	8.07327	8.53748
1417235_at	BM234719	Mm.18526	EH-domain containing 3	Ehd3	9.51259	9.3212	8.84967	8.846	9.09161	8.89862
1417236_at	BM234719	Mm.18526	EH-domain containing 3	Ehd3	7.01381	6.89238	8.0723	8.1144	8.20271	7.76913
1417237_at	NM_008876	Mm.260177	phospholipase D2	Pld2	7.28905	7.35248	6.95039	6.97127	7.02051	7.30769
1417238_at	NM_007968	Mm.142822	Ewing sarcoma breakpoint region 1	Ewsr1	10.3628	10.2319	10.3171	10.3753	10.2534	10.4659
1417239_at	BC002162	Mm.12481	centrin 3	Cetn3	13.2305	13.8042	12.879	12.8586	12.8471	13.1233
1417240_at	NM_011777	Mm.282303	zyxin	Zyx	9.88087	9.26501	8.78155	9.2035	8.69749	9.15205
1417241_at	NM_025275	Mm.291901	archaelysin family metallopeptidase 2	Amz2	9.84688	9.72235	10.3603	10.2863	10.077	9.98267
1417242_at	NM_138669	Mm.197555	eukaryotic translation initiation factor 4A, isoform 3	Eif4a3	11.7415	11.8672	11.798	11.6397	11.5347	11.7233
1417243_at	NM_028221	Mm.250425	RIKEN cDNA 2310065K24 gene	2310065K24Rik	10.8367	10.7693	10.6894	10.7426	10.7951	10.6638
1417244_a_at	NM_016850	Mm.3233	interferon regulatory factor 7	Irf7	6.34477	5.92437	5.57477	5.04894	6.35859	6.02855
1417245_at	NM_021434	Mm.275411	G protein-coupled receptor 180	Gpr180	9.126	9.45301	9.18669	9.25431	9.24337	9.2752
1417246_at	NM_007376	Mm.260144	pregnancy zone protein	Pzp	2.25432	1.88264	4.09945	2.06314	3.97482	1.24112
1417247_at	NM_133818	Mm.28817	expressed sequence AI597479	AI597479	10.2239	9.92406	10.2099	10.1912	10.1506	10.2005
1417248_at	NM_009067	Mm.17009	ralA binding protein 1	Ralbp1	9.5816	8.7819	10.5629	10.4623	10.3419	10.2809
1417249_at	NM_017401	Mm.260194	polymerase (DNA directed), mu	Polm	8.00413	7.76275	7.41607	7.77534	7.73091	7.60431
1417250_at	NM_013916	Mm.477797	ring finger protein, LIM domain interacting	Rlim	10.2918	10.0943	10.6996	10.5161	10.6106	10.6386
1417251_at	NM_023245	Mm.253736	palmdelphin	Palmd	6.79498	5.87739	5.48917	6.42553	5.82125	5.44368
1417252_at	NM_015807	Mm.390379	5',3'-nucleotidase, cytosolic	Nt5c	10.2823	10.4879	9.76538	9.40941	9.82731	9.86292
1417253_at	NM_013522	Mm.217312	FSHD region gene 1	Frg1	11.4302	10.9646	11.0891	11.2272	11.1343	11.1751
1417254_at	NM_021343	Mm.172679	spermatogenesis associated 5	Spata5	8.21588	8.46171	8.75245	8.5682	8.91863	8.65665
1417255_at	NM_134126	Mm.32802	intraflagellar transport 140 homolog (Chlamydomonas)	Ift140	10.2537	10.3883	9.76713	9.97704	9.88516	9.80881
1417256_at	NM_008607	Mm.5022	matrix metallopeptidase 13	Mmp13	4.2205	4.47626	1.58281	3.98193	-0.266301	-1.6355
1417257_at	BC006872	Mm.236017	carboxyl ester lipase	Cel	5.05899	4.87762	4.85423	5.11019	5.05847	3.44857
1417258_at	NM_007637	Mm.282158	chaperonin containing Tcp1, subunit 5 (epsilon)	Cct5	12.8873	13.1031	13.0256	12.8718	12.9755	12.8888
1417259_a_at	NM_009798	Mm.2945	capping protein (actin filament) muscle Z-line, beta	Capzb	10.194	9.61157	10.3789	10.2361	10.2231	10.2578
1417260_at	NM_133671	Mm.360389	U2 small nuclear ribonucleoprotein auxiliary factor (U2AF) 2	U2af2	11.2998	11.3862	10.7388	10.7542	10.7313	10.7705
1417261_at	NM_134012	Mm.210334	mbt domain containing 1	Mbtd1	9.54768	9.21507	10.3309	10.3891	10.5111	10.5576
1417262_at	M94967	Mm.292547	prostaglandin-endoperoxide synthase 2	Ptgs2	2.24275	-0.472638	0.920678	0.770823	-0.10809	-0.333272
1417263_at	M94967	Mm.292547	prostaglandin-endoperoxide synthase 2	Ptgs2	3.58205	0.269712	1.60292	3.65263	0.762423	1.94245
1417264_at	AK014348	Mm.290142	coenzyme Q5 homolog, methyltransferase (yeast)	Coq5	9.44997	9.79388	9.35448	9.45582	9.21982	9.12135
1417265_s_at	AK014348	Mm.290142	coenzyme Q5 homolog, methyltransferase (yeast)	Coq5	7.51826	7.14647	7.99432	7.9197	7.57737	7.93115
1417266_at	BC002073	Mm.137	chemokine (C-C motif) ligand 6	Ccl6	2.35292	1.14042	5.16701	2.18356	2.65954	3.32776
1417267_s_at	NM_024169	Mm.30729	FK506 binding protein 11	Fkbp11	7.00136	6.99488	5.77114	6.37124	6.11837	6.51714
1417268_at	NM_009841	Mm.3460	CD14 antigen	Cd14	1.88789	2.55664	2.47483	1.70566	2.52255	2.11105
1417269_at	NM_130860	Mm.27557	cyclin-dependent kinase 9 (CDC2-related kinase)	Cdk9	11.5531	11.3111	11.3556	11.5049	11.529	11.5961
1417270_at	NM_021312	Mm.281079	WD repeat domain 12	Wdr12	7.00094	6.98828	8.3506	7.86015	8.28503	7.85042
1417271_a_at	NM_007932	Mm.225297	endoglin	Eng	6.85648	7.38207	6.66167	6.71985	6.3956	6.41324
1417272_at	NM_026667	Mm.258545	family with sequence similarity 114, member A1	Fam114a1	6.51542	6.95015	6.75562	7.40978	6.8031	7.24154
1417273_at	NM_013743	Mm.235547	pyruvate dehydrogenase kinase, isoenzyme 4	Pdk4	3.95099	4.6544	4.51717	3.52589	3.36215	2.53114
1417274_at	NM_015782	Mm.386890	small nuclear ribonucleoprotein polypeptide A	Snrpa	11.5719	11.8265	11.5621	11.5487	11.4943	11.5811
1417275_at	NM_010762	Mm.39040	myelin and lymphocyte protein, T-cell differentiation protein	Mal	0.602712	3.8126	1.98502	1.28068	1.30276	4.59072
1417276_at	NM_008807	Mm.439742	tubby-like protein 2	Tulp2	1.90916	1.35343	1.56364	1.19505	1.89699	1.32807
1417277_at	NM_024442	Mm.30504	cytochrome P450, family 4, subfamily f, polypeptide 16	Cyp4f16	8.47764	8.65041	8.1527	8.22546	8.27341	8.22683
1417278_a_at	NM_027280	Mm.30219	naked cuticle 1 homolog (Drosophila)	Nkd1	8.61304	8.75495	8.53022	8.73869	8.45075	8.31995
1417279_at	NM_010585	Mm.227912	inositol 1,4,5-triphosphate receptor 1	Itpr1	6.1715	6.11425	7.19003	6.61404	7.21926	6.65344
1417280_at	NM_009198	Mm.2656	solute carrier family 17 (sodium phosphate), member 1	Slc17a1	2.47891	4.9344	2.04098	2.19181	4.29392	1.44973
1417281_a_at	NM_011985	Mm.29373	matrix metallopeptidase 23	Mmp23	3.87064	1.52668	2.67352	1.22354	2.40673	1.70164
1417282_at	NM_011985	Mm.29373	matrix metallopeptidase 23	Mmp23	6.33741	3.43843	4.51316	3.00492	3.88294	2.06169
1417283_at	NM_011838	Mm.257067	Ly6/neurotoxin 1	Lynx1	6.56897	7.23607	4.58342	5.53301	5.88008	5.2467
1417284_at	NM_133841	Mm.270866	mitogen-activated protein kinase associated protein 1	Mapkap1	10.2615	10.4326	10.6013	10.6686	10.6991	10.6709
1417285_a_at	NM_026614	Mm.275780	NADH dehydrogenase (ubiquinone) 1 alpha subcomplex, 5	Ndufa5	11.6157	12.3775	11.2192	11.1396	10.9633	11.3571
1417286_at	NM_026614	Mm.275780	NADH dehydrogenase (ubiquinone) 1 alpha subcomplex, 5	Ndufa5	11.8456	12.5723	11.291	11.2727	11.0855	11.4005
1417287_at	NM_010376	Mm.277327	histocompatibility 13	H13	9.84871	9.72829	9.49511	9.67273	9.34271	9.36908
1417288_at	NM_031257	Mm.393180	pleckstrin homology domain-containing, family A (phosphoinositide binding specific) member 2	Plekha2	6.89141	6.91675	6.97087	6.62343	7.44672	7.22344
1417289_at	NM_031257	Mm.393180	pleckstrin homology domain-containing, family A (phosphoinositide binding specific) member 2	Plekha2	4.46891	5.04927	5.0708	5.3451	5.50638	5.61197
1417290_at	NM_029796	Mm.348025	leucine-rich alpha-2-glycoprotein 1	Lrg1	1.61969	0.819789	2.68366	2.36909	2.49724	1.42597
1417291_at	L26349	Mm.1258	tumor necrosis factor receptor superfamily, member 1a	Tnfrsf1a	8.87299	9.09295	8.77105	8.91457	9.04234	8.78659
1417292_at	NM_008330	---	interferon gamma inducible protein 47	Ifi47	1.29926	3.21828	0.784724	0.737126	2.03555	1.60055
1417293_at	NM_015818	Mm.213566	heparan sulfate 6-O-sulfotransferase 1 /// similar to heparan sulfate 6-sulfotransferase 1	Hs6st1 /// LOC100047260	10.6002	10.439	9.59482	9.47284	9.4292	9.28213
1417294_at	NM_025337	Mm.287397	aldo-keto reductase family 7, member A5 (aflatoxin aldehyde reductase)	Akr7a5	9.85975	9.9405	9.39344	9.82192	9.61095	9.54522
1417295_at	NM_054081	Mm.212577	metastasis associated 1	Mta1	10.9813	10.9154	10.5991	10.6811	10.5733	10.8284
1417296_at	NM_007497	Mm.676	activating transcription factor 1	Atf1	10.9084	10.3831	10.9037	10.8922	10.8082	10.9495
1417297_at	NM_080553	Mm.458106	inositol 1,4,5-triphosphate receptor 3	Itpr3	5.76921	6.6029	5.87095	5.94905	6.1892	5.89206
1417298_at	BC027422	Mm.22758	emopamil binding protein-like	Ebpl	11.2369	11.556	10.7382	10.6161	10.6356	10.7087
1417299_at	NM_010892	Mm.33773	NIMA (never in mitosis gene a)-related expressed kinase 2	Nek2	9.40491	9.1234	9.44666	9.41777	9.52713	9.56385
1417300_at	NM_133888	Mm.287187	sphingomyelin phosphodiesterase, acid-like 3B	Smpdl3b	6.5037	5.65587	5.65579	5.91566	5.26449	6.09134
1417301_at	NM_008056	Mm.4769	frizzled homolog 6 (Drosophila)	Fzd6	7.47755	8.10586	7.63856	8.05612	8.0659	8.12384
1417302_at	NM_054048	Mm.283859	REST corepressor 2	Rcor2	9.1554	9.6822	8.90788	8.91452	8.50475	8.80566
1417303_at	NM_138656	Mm.28146	mevalonate (diphospho) decarboxylase	Mvd	8.6395	8.12333	8.51295	8.29439	8.38823	8.12863
1417304_at	NM_009893	Mm.20457	chordin	Chrd	7.38071	7.36935	6.28121	6.89924	6.92851	6.72728
1417305_at	NM_007463	Mm.275397	SPEG complex locus	Speg	7.71601	7.73407	7.19511	7.63445	7.56604	7.52039
1417306_at	NM_018793	Mm.20249	tyrosine kinase 2	Tyk2	8.40484	8.65807	7.84066	8.064	8.17721	8.0752
1417307_at	NM_007868	Mm.275608	dystrophin, muscular dystrophy	Dmd	7.85796	7.29749	8.46571	8.57719	8.6806	8.98787
1417308_at	NM_011099	Mm.326167	pyruvate kinase, muscle	Pkm2	13.6615	13.8143	13.1278	13.0589	13.1684	13.0727
1417309_at	AV174616	Mm.323595	transducer of ERBB2, 2	Tob2	8.5319	8.34589	8.95905	8.87031	9.08643	8.75295
1417310_at	AV174616	Mm.323595	transducer of ERBB2, 2	Tob2	8.43808	8.54927	9.69416	9.53173	9.35157	9.16369
1417311_at	NM_024223	Mm.133825	cysteine rich protein 2	Crip2	11.4753	11.5596	10.9195	11.2603	11.0482	11.1244
1417312_at	AK004853	Mm.55143	dickkopf homolog 3 (Xenopus laevis)	Dkk3	12.4875	12.2016	12.9189	12.8945	12.792	12.6454
1417313_at	NM_025349	Mm.379101	LSM7 homolog, U6 small nuclear RNA associated (S. cerevisiae)	Lsm7	10.1368	10.2969	9.28467	9.24563	10.0545	9.11224
1417314_at	NM_008198	Mm.653	complement factor B	Cfb	5.36363	5.42423	5.12665	5.11417	5.65925	4.36947
1417315_at	BG864756	Mm.194811	GRIP1 associated protein 1	Gripap1	9.52974	9.65739	9.21418	9.32796	9.18217	9.04008
1417316_at	NM_025790	Mm.2125	acyl-CoA thioesterase 13	Acot13	10.3836	11.095	10.0416	9.90641	10.1668	10.0957
1417317_s_at	NM_021338	Mm.19355	ribosomal protein L35a pseudogene /// predicted gene 10247 /// ribosomal protein L35a pseudogene /// ribosomal protein L35a pseudogene /// INO80 homolog (S. cerevisiae) /// similar to ribosomal protein L35a /// ribosomal protein L35a pseudogene /// ribosomal protein L35A	Gm10213 /// Gm10247 /// Gm10296 /// Gm15434 /// Ino80 /// LOC100046034 /// mCG_133520 /// Rpl35a	14.4045	14.7975	14.0998	14.0478	14.2179	14.134
1417318_at	AB060589	Mm.248788	deleted in bladder cancer 1 (human)	Dbc1	7.22195	7.16702	7.46214	7.40521	7.16798	7.28663
1417319_at	NM_021495	Mm.328072	poliovirus receptor-related 3	Pvrl3	9.10398	8.84327	9.41394	8.88768	9.36379	9.30681
1417320_at	NM_024478	Mm.21535	GrpE-like 1, mitochondrial	Grpel1	11.6103	11.8854	11.2124	11.1691	11.1994	11.262
1417321_at	NM_138590	Mm.331576	zinc finger, CCHC domain containing 7	Zcchc7	11.3971	11.4487	11.3452	11.3771	11.3422	11.3545
1417322_at	NM_133964	Mm.294975	deoxyhypusine hydroxylase/monooxygenase	Dohh	8.81972	8.84038	8.47256	8.30903	8.16047	8.16144
1417323_at	NM_019976	Mm.389499	proline/serine-rich coiled-coil 1	Psrc1	10.3998	10.7256	10.19	10.2587	10.1289	10.2647
1417324_at	NM_008641	Mm.9287	microtubule associated serine/threonine kinase 2	Mast2	11.0642	10.7956	10.667	10.7087	10.5256	10.6071
1417325_at	NM_009771	Mm.119717	beta-transducin repeat containing protein	Btrc	6.8211	6.71902	5.76402	6.02996	5.82128	6.88229
1417326_a_at	NM_025389	Mm.21645	anaphase promoting complex subunit 11	Anapc11	12.8901	13.0516	12.0251	12.0334	12.1698	12.3308
1417327_at	NM_016900	Mm.396075	caveolin 2	Cav2	6.62658	6.58911	6.68389	6.54668	6.89691	6.46684
1417328_at	NM_007948	Mm.280913	excision repair cross-complementing rodent repair deficiency, complementation group 1	Ercc1	10.264	10.0067	9.72588	9.77948	9.51397	9.86752
1417329_at	NM_018824	Mm.103581	solute carrier family 23 (nucleobase transporters), member 2	Slc23a2	7.84394	7.32298	7.30242	7.66737	8.02794	7.71547
1417330_at	NM_018824	Mm.103581	solute carrier family 23 (nucleobase transporters), member 2	Slc23a2	5.2198	5.12923	5.81347	4.04259	5.54384	5.29773
1417331_a_at	NM_019665	Mm.392505	ADP-ribosylation factor-like 6	Arl6	11.6135	11.7762	12.0599	11.9543	12.1241	12.0461
1417332_at	BC004654	Mm.102	regulatory factor X, 2 (influences HLA class II expression)	Rfx2	8.52669	7.55304	8.0765	8.10883	7.522	7.92899
1417333_at	NM_133914	Mm.290655	RAS p21 protein activator 4	Rasa4	9.2667	8.99743	8.78489	8.90737	8.90241	8.97449
1417334_at	BC022681	Mm.440064	serine/threonine kinase 19	Stk19	8.10916	8.48796	7.8616	8.00297	7.84912	7.45187
1417335_at	NM_017465	Mm.271634	sulfotransferase family, cytosolic, 2B, member 1	Sult2b1	4.95526	2.8885	3.79887	2.26958	1.53394	4.50552
1417336_a_at	NM_013757	Mm.38674	synaptotagmin-like 4	Sytl4	3.96056	4.67693	3.20433	4.63174	4.83531	4.99102
1417337_at	U03487	Mm.240051	erythrocyte protein band 4.2	Epb4.2	2.23188	3.39789	0.703588	-2.2287	3.13425	3.31286
1417338_at	U03487	Mm.240051	erythrocyte protein band 4.2	Epb4.2	2.59633	1.01299	2.59753	3.13725	2.25103	2.56584
1417339_a_at	NM_019682	Mm.256858	dynein light chain LC8-type 1 /// predicted gene 6788	Dynll1 /// Gm6788	14.607	14.9689	14.2924	14.2221	14.2858	14.3123
1417340_at	NM_023140	Mm.267692	glutaredoxin 3	Glrx3	11.0508	10.3136	11.3698	11.4069	11.4281	11.5845
1417341_a_at	NM_025800	Mm.291593	protein phosphatase 1, regulatory (inhibitor) subunit 2	Ppp1r2	9.60558	9.14462	9.55578	9.63799	9.64572	9.46868
1417342_at	NM_025800	Mm.291593	protein phosphatase 1, regulatory (inhibitor) subunit 2	Ppp1r2	7.47878	6.81661	6.67683	7.21313	7.04448	6.66292
1417343_at	AB032010	Mm.208287	FXYD domain-containing ion transport regulator 6	Fxyd6	10.1864	10.3791	10.1951	10.2524	10.0799	10.4341
1417344_at	BE915256	Mm.268027	RIKEN cDNA 2900064A13 gene	2900064A13Rik	11.7479	11.9375	11.2071	11.2074	11.2381	11.3648
1417345_at	BE915256	Mm.268027	RIKEN cDNA 2900064A13 gene	2900064A13Rik	5.22861	5.50749	6.19769	5.91093	6.37494	5.49003
1417346_at	BG084230	Mm.24163	PYD and CARD domain containing	Pycard	8.27737	8.83046	7.83527	7.96896	7.27627	7.90871
1417347_at	BG084230	Mm.24163	PYD and CARD domain containing	Pycard	3.69863	4.77487	4.93386	4.01559	4.30653	1.7601
1417348_at	NM_025966	Mm.358702	RIKEN cDNA 2310039H08 gene	2310039H08Rik	11.1442	11.7383	10.7075	10.6727	10.5938	10.7024
1417349_at	NM_019788	Mm.268921	pallidin	Pldn	11.7662	12.0717	11.7233	11.7088	11.7616	11.7459
1417350_at	NM_019788	Mm.268921	pallidin	Pldn	6.2739	6.19241	6.5315	6.43066	6.81562	5.81991
1417351_a_at	BC013777	---	similar to Small nuclear ribonucleoprotein polypeptide A /// small nuclear ribonucleoprotein polypeptide A'	LOC100047155 /// Snrpa1	11.9887	12.4278	11.6649	11.694	11.9561	11.7225
1417352_s_at	BC013777	---	small nuclear ribonucleoprotein polypeptide A'	Snrpa1	11.1224	10.7554	10.8158	10.7029	10.7574	10.7718
1417353_x_at	BC013777	---	small nuclear ribonucleoprotein polypeptide A'	Snrpa1	11.1047	11.0838	11.1406	10.8527	11.0784	10.9852
1417354_at	NM_030749	Mm.291482	endoplasmic reticulum chaperone SIL1 homolog (S. cerevisiae)	Sil1	8.80434	9.28488	8.16391	8.53703	8.51472	8.56176
1417355_at	AB003040	Mm.389800	paternally expressed 3	Peg3	9.89004	9.08947	11.0404	10.9566	10.9624	10.878
1417356_at	AB003040	Mm.389800	paternally expressed 3	Peg3	5.47231	3.74713	8.05795	7.50133	7.32184	7.9991
1417357_at	NM_007927	Mm.18892	emerin	Emd	9.74565	9.88346	9.37342	9.26694	9.60626	9.59666
1417358_s_at	NM_009166	Mm.210815	sorbin and SH3 domain containing 1	Sorbs1	3.90845	2.87163	4.72882	2.5244	3.79123	5.5143
1417359_at	NM_008546	Mm.7386	microfibrillar-associated protein 2	Mfap2	10.5486	10.4292	10.0265	10.0712	10.2764	9.98219
1417360_at	NM_026810	Mm.196006	mutL homolog 1 (E. coli)	Mlh1	9.31588	9.90901	9.32919	9.04688	9.75884	9.40414
1417361_at	BC023086	Mm.440539	ankyrin repeat and SOCS box-containing 3	Asb3	9.12041	8.88811	9.42334	9.34077	9.36883	9.39837
1417362_at	NM_019799	Mm.10909	Rhesus blood group-associated C glycoprotein	Rhcg	1.71227	2.54272	2.64977	1.60272	2.82895	2.51938
1417363_at	NM_009561	Mm.12832	zinc finger protein 61	Zfp61	8.68622	9.2641	8.3057	8.48901	8.69091	8.86409
1417364_at	AF321126	Mm.379129	eukaryotic translation elongation factor 1 gamma /// similar to eukaryotic translation elongation factor 1 gamma	Eef1g /// LOC100047986	13.233	13.1455	13.1501	13.3948	13.1955	13.127
1417365_a_at	AU079514	Mm.285993	calmodulin 1	Calm1	13.2103	13.3685	12.9186	12.7088	12.792	13.0315
1417366_s_at	AU079514	Mm.285993	calmodulin 1	Calm1	12.6021	12.9075	12.4413	12.3349	12.3102	12.4559
1417367_at	BC003856	Mm.260288	protein phosphatase 2 (formerly 2A), catalytic subunit, alpha isoform	Ppp2ca	13.4138	13.0897	13.4041	13.3548	13.4607	13.3142
1417368_s_at	NM_010885	Mm.29867	NADH dehydrogenase (ubiquinone) 1 alpha subcomplex, 2	Ndufa2	12.9451	13.5422	12.5727	12.7269	12.5543	12.7625
1417369_at	NM_008292	Mm.277857	hydroxysteroid (17-beta) dehydrogenase 4	Hsd17b4	10.3074	10.0217	10.2853	10.3095	10.3023	10.1229
1417370_at	NM_011575	Mm.4641	trefoil factor 3, intestinal	Tff3	3.87882	4.49024	3.8464	5.08516	5.36243	3.97986
1417371_at	BC016515	Mm.28957	pellino 1	Peli1	11.4458	11.0255	11.8362	11.8633	11.8071	11.8278
1417372_a_at	BC016515	Mm.28957	pellino 1	Peli1	10.6924	10.4006	11.3456	11.2017	11.1782	11.1957
1417373_a_at	AW491660	Mm.1155	tubulin, alpha 4A	Tuba4a	8.61845	8.80251	8.31884	8.35027	8.57683	8.52316
1417374_at	AW491660	Mm.1155	tubulin, alpha 4A	Tuba4a	7.74719	7.86881	7.51873	7.06302	7.3741	7.65959
1417375_at	AW491660	Mm.1155	tubulin, alpha 4A	Tuba4a	4.01777	4.00816	4.18115	4.40572	3.27323	4.83372
1417376_a_at	NM_018770	Mm.234832	cell adhesion molecule 1	Cadm1	12.3088	12.0086	12.7296	12.5908	12.6997	12.6075
1417377_at	NM_018770	Mm.234832	cell adhesion molecule 1	Cadm1	11.6959	11.183	12.601	12.5773	12.5176	12.5426
1417378_at	NM_018770	Mm.234832	cell adhesion molecule 1	Cadm1	13.2016	13.0985	13.16	13.01	13.0864	13.0223
1417379_at	NM_016721	Mm.207619	IQ motif containing GTPase activating protein 1	Iqgap1	9.21808	8.86833	10.2756	10.0654	10.2396	9.95788
1417380_at	NM_016721	Mm.207619	IQ motif containing GTPase activating protein 1	Iqgap1	9.71344	9.17431	10.4082	10.3219	10.3012	10.2461
1417381_at	NM_007572	Mm.439957	complement component 1, q subcomponent, alpha polypeptide	C1qa	7.79893	7.64146	7.00077	6.96147	7.35327	7.59605
1417382_at	NM_007647	Mm.10211	ectonucleoside triphosphate diphosphohydrolase 5	Entpd5	8.29662	8.82194	8.23623	8.46825	8.14449	8.58882
1417383_at	NM_007647	Mm.10211	ectonucleoside triphosphate diphosphohydrolase 5	Entpd5	6.29601	6.61171	6.30546	6.60551	6.6312	7.07625
1417384_at	NM_007647	Mm.10211	ectonucleoside triphosphate diphosphohydrolase 5	Entpd5	8.13833	7.67526	8.54073	8.2859	8.46531	8.48076
1417385_at	AK010446	Mm.29824	aminopeptidase puromycin sensitive	Npepps	11.0451	10.5324	11.7477	11.7238	11.688	11.5767
1417386_at	AK010446	Mm.29824	aminopeptidase puromycin sensitive	Npepps	11.8797	11.4829	11.4251	11.37	11.355	11.2647
1417387_at	NM_026068	Mm.159496	mediator of RNA polymerase II transcription, subunit 31 homolog (yeast)	Med31	10.9905	11.7668	10.7658	10.7082	10.7028	10.9239
1417388_at	NM_009749	Mm.94160	brain expressed X-linked 2	Bex2	12.6074	13.0228	11.8813	11.9706	11.8076	11.9283
1417389_at	NM_016696	Mm.297976	glypican 1	Gpc1	10.4337	10.3531	10.1727	10.2384	10.2439	10.0502
1417390_at	NM_133756	Mm.348649	GPN-loop GTPase 1	Gpn1	10.7473	11.0435	10.5611	10.7584	10.7661	10.8567
1417391_a_at	BC026894	Mm.10137	interleukin 16	Il16	3.47467	2.69604	1.25126	2.44194	3.44192	3.71183
1417392_a_at	NM_011405	Mm.142455	solute carrier family 7 (cationic amino acid transporter, y+ system), member 7	Slc7a7	6.4031	6.46184	6.47936	6.30748	6.59479	5.62562
1417393_a_at	NM_026125	Mm.29140	family with sequence similarity 132, member A	Fam132a	10.941	10.9638	11.4191	10.7897	10.955	10.5971
1417394_at	BG069413	Mm.4325	Kruppel-like factor 4 (gut)	Klf4	6.11755	6.02405	6.42909	6.45474	6.08294	6.09873
1417395_at	BG069413	Mm.4325	Kruppel-like factor 4 (gut)	Klf4	5.4397	5.57547	5.4134	6.02755	5.33987	5.96735
1417396_at	AF290209	Mm.89918	podocalyxin-like	Podxl	6.3228	4.92921	5.96651	5.98392	5.15904	5.08532
1417397_at	NM_016981	Mm.4312	solute carrier family 9 (sodium/hydrogen exchanger), member 1	Slc9a1	8.96282	8.6823	8.66602	8.65449	8.49109	8.53645
1417398_at	NM_025846	Mm.276572	related RAS viral (r-ras) oncogene homolog 2	Rras2	8.36037	7.94131	8.68427	8.57551	8.63047	8.99692
1417399_at	NM_019521	Mm.3982	growth arrest specific 6	Gas6	7.86397	7.95107	7.15493	7.44708	7.69734	7.38277
1417400_at	NM_030690	Mm.212395	retinoic acid induced 14	Rai14	10.6342	11.0125	10.9867	11.0322	11.4423	10.993
1417401_at	NM_030690	Mm.212395	retinoic acid induced 14	Rai14	5.64671	6.23578	6.50813	6.29323	6.51801	5.92798
1417402_at	NM_138743	Mm.21698	family with sequence similarity 165, member B	Fam165b	10.828	11.4336	10.3875	10.2524	10.3827	10.4769
1417403_at	NM_130450	Mm.314113	ELOVL family member 6, elongation of long chain fatty acids (yeast)	Elovl6	8.91234	8.36212	10.2145	9.91882	10.0474	9.9943
1417404_at	NM_130450	Mm.314113	ELOVL family member 6, elongation of long chain fatty acids (yeast)	Elovl6	10.6152	10.4865	10.9408	10.8024	10.9171	10.7266
1417405_at	NM_021547	Mm.265546	START domain containing 3	Stard3	8.7258	8.5525	8.58628	8.4948	8.62897	9.01646
1417406_at	AF366401	Mm.153684	SERTA domain containing 1	Sertad1	7.34848	7.31924	7.37495	7.07848	7.6866	7.21809
1417407_at	NM_133940	Mm.125477	F-box and leucine-rich repeat protein 14	Fbxl14	10.2679	9.97468	10.1249	10.0588	10.2451	9.97282
1417408_at	BC024886	Mm.273188	coagulation factor III	F3	0.425829	0.768899	3.43727	4.41143	5.10988	1.89975
1417409_at	NM_010591	Mm.275071	Jun oncogene	Jun	8.68242	8.51074	7.59629	7.83852	7.87831	8.24934
1417410_s_at	NM_008857	Mm.291554	protein kinase C, iota	Prkci	11.877	11.8615	11.887	11.8054	11.8721	11.6359
1417411_at	NM_021432	Mm.389747	nucleosome assembly protein 1-like 5	Nap1l5	9.33119	9.25322	9.61396	9.57998	9.93636	9.56403
1417412_at	NM_007978	Mm.165807	factor 8-associated gene A	F8a	8.1123	8.35629	8.29564	8.21206	8.37699	8.20123
1417413_at	NM_008411	Mm.142717	CUB and zona pellucida-like domains 1	Cuzd1	1.61729	4.18775	3.8387	4.98398	5.73351	4.55735
1417414_at	NM_011889	Mm.309707	septin 3	2015-09-04	10.6481	10.52	10.964	10.9215	10.8629	10.9718
1417415_at	NM_010020	Mm.41993	solute carrier family 6 (neurotransmitter transporter, dopamine), member 3	Slc6a3	2.24745	5.91299	4.67736	5.5646	5.81211	4.07849
1417416_at	NM_010595	Mm.40424	potassium voltage-gated channel, shaker-related subfamily, member 1	Kcna1	7.62979	8.04115	7.64405	7.61994	7.78861	7.30331
1417417_a_at	NM_007748	Mm.43415	cytochrome c oxidase, subunit VI a, polypeptide 1	Cox6a1	14.2755	14.6399	14.0751	13.9008	14.0688	13.9898
1417418_s_at	NM_007748	Mm.43415	cytochrome c oxidase, subunit VI a, polypeptide 1 /// predicted gene 7795	Cox6a1 /// Gm7795	12.9542	13.4706	12.5044	12.4178	12.4137	12.4208
1417419_at	NM_007631	Mm.273049	cyclin D1	Ccnd1	12.072	11.2512	13.4182	13.1675	13.3867	13.047
1417420_at	NM_007631	Mm.273049	cyclin D1	Ccnd1	14.417	14.2173	13.9963	13.923	14.0092	13.9713
1417421_at	BC005590	Mm.24662	S100 calcium binding protein A1	S100a1	6.9039	8.17129	7.02865	6.22744	6.524	6.9559
1417422_at	NM_010321	Mm.29395	glycine N-methyltransferase	Gnmt	1.92536	2.48154	1.17579	0.961561	2.11832	1.92352
1417423_at	NM_023168	Mm.41665	glutamate receptor, ionotropic, N-methyl D-aspartate-associated protein 1 (glutamate binding)	Grina	11.1573	11.3387	10.7874	10.5957	10.6998	10.5558
1417424_at	BE287896	Mm.28593	immediate early response 3 interacting protein 1	Ier3ip1	10.7715	10.5206	11.3352	11.5209	11.5161	11.6534
1417425_at	NM_025774	Mm.425295	Prkr interacting protein 1 (IL11 inducible)	Prkrip1	9.40938	10.1057	9.11784	8.90677	9.1191	9.10094
1417426_at	NM_011157	Mm.338790	serglycin	Srgn	5.52531	6.97515	5.51413	5.02012	5.20264	6.44355
1417427_at	NM_026616	Mm.246200	ribonuclease H2, subunit C	Rnaseh2c	10.5089	10.9768	9.97978	9.85638	9.63946	9.99965
1417428_at	NM_010316	Mm.329700	guanine nucleotide binding protein (G protein), gamma 3	Gng3	12.9959	13.4845	11.9992	11.7912	11.7281	11.8269
1417429_at	BC011229	Mm.976	flavin containing monooxygenase 1	Fmo1	6.13868	5.73681	5.14202	5.79473	6.0491	6.0626
1417430_at	NM_007672	Mm.1640	cerebellar degeneration-related 2	Cdr2	9.88458	9.49334	9.93459	9.76656	9.82812	9.78643
1417431_a_at	AF245448	Mm.24222	sphingosine kinase 2	Sphk2	8.28027	8.64174	8.11937	8.09392	8.07809	7.80766
1417432_a_at	NM_008142	Mm.2344	guanine nucleotide binding protein (G protein), beta 1	Gnb1	11.1015	10.986	11.2098	11.2832	11.1519	11.1231
1417433_at	NM_011942	Mm.34302	lysophospholipase 2	Lypla2	10.8029	10.975	10.6637	10.4642	10.6663	10.422
1417434_at	NM_010274	Mm.3711	glycerol phosphate dehydrogenase 2, mitochondrial	Gpd2	8.18177	7.59537	9.44234	9.18458	9.21543	9.07515
1417435_at	BG261907	Mm.324371	like-glycosyltransferase	Large	10.8353	10.379	10.8159	10.8019	10.7918	10.6573
1417436_at	BG261907	Mm.324371	like-glycosyltransferase	Large	2.30864	5.081	4.86881	5.13259	5.24117	4.39497
1417437_at	NM_010247	Mm.288809	X-ray repair complementing defective repair in Chinese hamster cells 6	Xrcc6	9.09844	9.05696	9.07561	9.05424	9.03651	9.07457
1417438_at	NM_023697	Mm.119343	retinol dehydrogenase 14 (all-trans and 9-cis)	Rdh14	10.167	9.93963	10.3991	10.5241	10.5097	10.5355
1417439_at	NM_054042	Mm.29597	CD248 antigen, endosialin	Cd248	3.37227	3.53677	2.51411	3.13142	3.46108	3.24619
1417440_at	NM_033566	Mm.22478	AT rich interactive domain 1A (SWI-like)	Arid1a	12.0046	11.6134	10.8263	10.742	10.6454	10.86
1417441_at	NM_013888	Mm.32550	DnaJ (Hsp40) homolog, subfamily C, member 12	Dnajc12	10.0525	9.42731	10.1266	10.2877	10.065	10.2202
1417442_a_at	AK012827	Mm.282711	peroxisomal biogenesis factor 3	Pex3	7.23892	6.9596	7.69059	7.962	7.96086	7.97823
1417443_at	NM_025590	Mm.476048	family with sequence simliarity 151, member A	Fam151a	5.49673	6.16218	5.61043	5.79534	5.07921	5.20451
1417444_at	BC003220	Mm.153415	E2F transcription factor 5	E2f5	9.41693	9.30701	10.1063	10.0843	10.1305	10.0712
1417445_at	NM_023294	Mm.225956	NDC80 homolog, kinetochore complex component (S. cerevisiae)	Ndc80	9.34758	9.28661	10.059	9.47436	9.75876	9.83013
1417446_at	NM_009195	Mm.292447	solute carrier family 12, member 4	Slc12a4	6.20495	6.45317	6.28658	6.31639	6.10137	6.42178
1417447_at	NM_011545	Mm.16497	transcription factor 21	Tcf21	2.32163	4.6696	4.47504	4.33853	2.38725	4.21334
1417448_at	NM_133998	Mm.259547	RIKEN cDNA 1810008A18 gene	1810008A18Rik	8.61765	9.00484	8.13364	8.47431	8.38809	8.26257
1417449_at	NM_133240	Mm.277878	acyl-CoA thioesterase 8	Acot8	8.95799	8.87812	8.70069	8.74607	8.69239	8.74093
1417450_a_at	NM_011524	Mm.379024	transforming, acidic coiled-coil containing protein 3	Tacc3	10.143	9.99324	10.3437	10.1198	10.1591	10.0385
1417451_a_at	NM_008907	Mm.5246	peptidylprolyl isomerase A	Ppia	14.8059	15.0978	14.6422	14.5347	14.6533	14.691
1417452_a_at	NM_007990	Mm.329631	Finkel-Biskis-Reilly murine sarcoma virus (FBR-MuSV) ubiquitously expressed (fox derived) /// predicted gene 9843	Fau /// Gm9843	14.3272	14.7072	13.9389	13.8468	13.9364	13.8771
1417453_at	AW536452	Mm.327675	cullin 4B	Cul4b	7.88076	7.6258	8.0276	8.08153	7.78711	8.03045
1417454_at	AW536452	Mm.327675	cullin 4B	Cul4b	10.3075	10.3141	10.7458	10.6535	10.6654	10.6776
1417455_at	BC014690	Mm.3992	transforming growth factor, beta 3	Tgfb3	9.1147	9.23844	8.5592	8.70379	8.52172	8.32004
1417456_at	NM_010322	Mm.29114	glyceronephosphate O-acyltransferase	Gnpat	10.4544	9.98789	9.95663	9.85542	10.1497	9.87002
1417457_at	NM_025415	Mm.222228	CDC28 protein kinase regulatory subunit 2	Cks2	13.9091	14.4647	13.5653	13.3463	13.5199	13.5351
1417458_s_at	NM_025415	Mm.222228	CDC28 protein kinase regulatory subunit 2	Cks2	13.7269	14.3228	13.5041	13.3546	13.4307	13.6351
1417459_at	NM_019910	Mm.371556	demilune cell and parotid protein 1	Dcpp1	3.76033	1.77971	0.348288	1.3194	1.96003	1.50298
1417460_at	NM_030694	Mm.379266	interferon induced transmembrane protein 2	Ifitm2	10.981	11.6904	10.0477	10.2613	10.0129	10.3078
1417461_at	NM_007598	Mm.8687	CAP, adenylate cyclase-associated protein 1 (yeast)	Cap1	11.686	8.49176	9.84078	11.4139	11.3465	11.3659
1417462_at	NM_007598	Mm.8687	CAP, adenylate cyclase-associated protein 1 (yeast)	Cap1	8.70185	5.1651	7.68767	9.2739	9.16093	9.19485
1417463_a_at	NM_025605	Mm.30003	RIKEN cDNA 2400001E08 gene /// predicted gene 5510	2400001E08Rik /// Gm5510	12.4787	12.8464	12.0438	12.1357	12.2698	12.28
1417464_at	NM_009394	Mm.1716	troponin C2, fast	Tnnc2	2.04172	2.84578	2.65378	3.01322	6.12678	4.76983
1417465_at	NM_008033	Mm.3496	farnesyltransferase, CAAX box, alpha /// similar to farnesyltransferase alpha subunit	Fnta /// LOC100046996	11.1285	11.2715	11.5416	11.3569	11.4758	11.377
1417466_at	NM_133736	Mm.20954	regulator of G-protein signaling 5	Rgs5	5.55189	7.25758	5.45929	4.97246	5.35738	6.77164
1417467_a_at	AK003405	Mm.266811	transcriptional adaptor 3 (NGG1 homolog, yeast)-like	Tada3l	9.34473	9.20739	9.32939	9.52483	9.24703	9.01104
1417468_at	BM121177	Mm.12915	nitrilase 1	Nit1	9.8589	9.98893	10.0582	10.0649	9.97737	9.96302
1417469_at	BM121177	Mm.12915	nitrilase 1	Nit1	8.44055	8.3223	7.92538	8.09688	7.61418	8.12085
1417470_at	NM_030255	Mm.284059	apolipoprotein B mRNA editing enzyme, catalytic polypeptide 3	Apobec3	5.88682	5.28749	6.37151	5.73154	5.38497	2.58574
1417471_s_at	NM_133825	Mm.12309	DNA segment, Chr 1, ERATO Doi 622, expressed	D1Ertd622e	9.50717	9.39949	9.87046	9.7579	9.62731	9.68618
1417472_at	NM_022410	Mm.29677	myosin, heavy polypeptide 9, non-muscle	Myh9	9.84738	9.2588	10.0355	10.105	9.91538	9.94125
1417473_a_at	NM_026494	Mm.27245	predicted gene 8465 /// phosphopantothenoylcysteine synthetase	Gm8465 /// Ppcs	5.87326	6.27822	6.43875	6.49094	6.64132	6.49932
1417474_at	NM_023831	Mm.278597	RIKEN cDNA 1500035H01 gene	1500035H01Rik	9.98327	9.95091	10.1162	10.3561	10.2686	10.4854
1417475_at	NM_133224	Mm.186066	ATPase type 13A1	Atp13a1	10.5133	10.4404	10.5161	10.3482	10.4672	10.3914
1417476_at	NM_013908	Mm.29170	F-box and WD-40 domain protein 5	Fbxw5	9.25489	8.93459	8.23404	8.41512	8.24939	8.70462
1417477_at	NM_025294	Mm.22780	gene trap locus F3b	Gtlf3b	10.482	10.8822	10.335	10.367	10.3658	10.352
1417478_a_at	AV367559	Mm.427307	protein phosphatase 2, regulatory subunit B'', gamma	Ppp2r3c	10.1631	10.3304	10.6699	10.5386	10.6887	10.7916
1417479_at	AV367559	Mm.427307	protein phosphatase 2, regulatory subunit B'', gamma	Ppp2r3c	8.44821	8.10002	8.45622	8.6534	8.56934	8.63212
1417480_at	NM_023605	Mm.28584	f-box protein 9	Fbxo9	10.7198	10.5523	10.7387	10.5412	10.6153	10.7973
1417481_at	NM_016894	Mm.3272	receptor (calcitonin) activity modifying protein 1	Ramp1	6.28602	6.08127	5.53832	6.34734	5.96518	5.90677
1417482_at	NM_028602	Mm.390423	testis expressed gene 19.1	Tex19.1	5.21448	5.09218	5.40588	5.728	5.44372	4.67535
1417483_at	AB026551	Mm.247272	nuclear factor of kappa light polypeptide gene enhancer in B-cells inhibitor, zeta	Nfkbiz	7.15024	6.36186	7.2065	7.36719	7.16854	7.53821
1417484_at	L20232	Mm.4987	integrin binding sialoprotein	Ibsp	-0.179028	0.888212	4.73792	-0.417909	1.567	3.58489
1417485_at	L20232	Mm.4987	integrin binding sialoprotein	Ibsp	4.95154	4.65328	4.75263	4.86007	5.45988	5.46799
1417486_at	NM_009168	Mm.20908	src homology 2 domain-containing transforming protein D	Shd	9.27331	9.40395	8.96814	8.80495	8.84346	8.83427
1417487_at	U34245	Mm.6215	fos-like antigen 1	Fosl1	2.9991	4.8755	2.83808	1.45762	4.32147	2.55675
1417488_at	U34245	Mm.6215	fos-like antigen 1	Fosl1	4.68532	4.01728	2.30598	1.41547	2.65055	3.8828
1417489_at	NM_008731	Mm.1433	neuropeptide Y receptor Y2	Npy2r	1.31085	1.01255	1.03765	-0.205641	0.639813	0.0202677
1417490_at	M14222	Mm.236553	cathepsin B	Ctsb	11.4939	11.4224	11.2662	11.2879	11.1381	11.1893
1417491_at	M14222	Mm.236553	cathepsin B	Ctsb	7.07091	7.1476	7.17686	7.13615	7.13746	7.02918
1417492_at	M14222	Mm.236553	cathepsin B	Ctsb	7.06395	7.08218	6.53802	6.77361	6.80402	7.10235
1417493_at	M64279	Mm.289584	Bmi1 polycomb ring finger oncogene	Bmi1	11.6819	11.4143	11.7813	11.6696	11.8415	11.8015
1417494_a_at	BB332449	Mm.13787	ceruloplasmin	Cp	11.3695	11.6121	11.6098	11.6469	11.5145	11.4124
1417495_x_at	BB332449	Mm.13787	ceruloplasmin	Cp	10.8091	10.5727	10.9428	11.0706	11.1375	10.926
1417496_at	BB332449	Mm.13787	ceruloplasmin	Cp	8.20301	7.68082	9.90916	9.63084	9.73013	9.51198
1417497_at	BB332449	Mm.13787	ceruloplasmin	Cp	8.12379	8.57031	7.95869	8.22771	8.21177	8.25906
1417498_at	NM_008878	Mm.279733	serine (or cysteine) peptidase inhibitor, clade F, member 2	Serpinf2	3.92516	3.54628	3.7371	6.45704	6.87528	4.83507
1417499_at	NM_013899	Mm.21826	translocase of inner mitochondrial membrane 10 homolog (yeast)	Timm10	11.3381	11.9544	10.69	10.6833	10.8576	10.8147
1417500_a_at	BC016492	Mm.330731	transglutaminase 2, C polypeptide	Tgm2	9.10145	9.5901	8.51142	8.59172	8.23924	8.45495
1417501_at	NM_015797	Mm.27445	F-box protein 6	Fbxo6	7.93402	7.87358	6.89532	7.64303	7.28661	7.46259
1417502_at	AF052492	Mm.18590	tetraspanin 7	Tspan7	8.2186	7.62951	8.25388	8.42038	8.42585	8.40525
1417503_at	NM_020022	Mm.332739	replication factor C (activator 1) 2	Rfc2	10.3172	10.332	10.1695	10.2214	10.1931	9.95059
1417504_at	BB246032	Mm.277665	calbindin 1	Calb1	8.38377	8.35935	8.66315	8.35957	8.50296	8.57198
1417505_s_at	BC004619	Mm.193451	predicted gene 13305 /// predicted gene 2002 /// interleukin 11 receptor, alpha chain 1 /// interleukin 11 receptor, alpha chain 2	Gm13305 /// Gm2002 /// Il11ra1 /// Il11ra2	7.54035	7.89477	7.65986	7.99689	7.70225	7.63244
1417506_at	NM_020567	Mm.12239	geminin	Gmnn	12.3093	12.7654	11.9656	11.8915	11.9844	12.1222
1417507_at	BC006732	Mm.149403	cytochrome b-561	Cyb561	8.19324	8.57791	8.51172	8.18182	8.6971	9.00342
1417508_at	AF120206	Mm.5181	ring finger protein 19A	Rnf19a	10.5186	10.1843	10.5349	10.4104	10.4207	10.3216
1417509_at	AF120206	Mm.5181	ring finger protein 19A	Rnf19a	7.27179	7.0334	7.42094	7.60397	7.67859	7.34078
1417510_at	NM_126165	Mm.236004	vacuolar protein sorting 4a (yeast)	Vps4a	11.0434	11.0105	11.1786	11.2104	11.1211	11.1728
1417511_at	NM_025281	Mm.28560	Ly1 antibody reactive clone	Lyar	11.1444	11.4741	10.764	10.7468	10.6897	10.7466
1417512_at	AI255184	Mm.35796	ecotropic viral integration site 5	Evi5	9.54799	9.37584	9.85159	9.91325	10.0401	9.831
1417513_at	AI255184	Mm.35796	ecotropic viral integration site 5	Evi5	8.85879	8.35666	10.9191	10.7815	10.9103	10.7763
1417514_at	NM_138744	Mm.200783	synovial sarcoma, X breakpoint 2 interacting protein	Ssx2ip	5.95855	5.66865	6.94766	7.21576	7.07464	6.81683
1417515_at	NM_138721	Mm.41865	U7 snRNP-specific Sm-like protein LSM10	Lsm10	10.2164	10.658	9.76958	9.74631	9.75128	9.77725
1417516_at	NM_007837	Mm.110220	DNA-damage inducible transcript 3	Ddit3	9.5676	9.93389	9.09004	8.9154	9.08554	8.77472
1417517_at	NM_018807	Mm.103199	pleiomorphic adenoma gene-like 2	Plagl2	9.52074	9.22213	9.28053	9.52109	9.22286	9.3084
1417518_at	NM_018807	Mm.103199	pleiomorphic adenoma gene-like 2	Plagl2	5.78911	3.19664	5.56528	5.20498	4.39161	5.52173
1417519_at	NM_018807	Mm.103199	pleiomorphic adenoma gene-like 2	Plagl2	8.54269	7.99268	9.45219	9.30845	9.3947	9.35175
1417520_at	NM_010903	Mm.42138	nuclear factor, erythroid derived 2, like 3	Nfe2l3	7.62745	7.22848	7.71438	7.87742	7.6718	7.66507
1417521_at	NM_007909	Mm.1478	ephrin A2	Efna2	7.00827	5.95029	7.6461	7.79212	7.12147	7.17805
1417522_at	AF441120	Mm.292042	F-box protein 32	Fbxo32	3.60504	5.00326	4.68398	5.02996	3.14969	5.07541
1417523_at	AF181829	Mm.98232	pleckstrin	Plek	1.41512	1.51253	1.42239	2.46241	2.43989	1.96438
1417524_at	NM_009920	Mm.299737	cornichon homolog 2 (Drosophila) /// similar to cornichon homolog 2 (Drosophila)	Cnih2 /// LOC100044812	9.91051	9.89783	8.72514	8.94127	8.58428	8.50963
1417525_at	U43714	Mm.4746	heart and neural crest derivatives expressed transcript 1	Hand1	5.53172	5.96588	5.74781	5.87742	6.75422	6.30249
1417526_at	NM_021568	Mm.272803	poly(rC) binding protein 3	Pcbp3	12.0476	11.9076	11.5194	11.5703	11.5733	11.4617
1417527_at	BC027301	Mm.390023	adaptor-related protein complex 3, mu 2 subunit	Ap3m2	9.5287	9.54964	9.42332	9.69508	9.61161	9.54717
1417528_at	NM_015773	Mm.31701	sperm associated antigen 6	Spag6	6.24046	5.55099	5.21341	5.42095	6.25818	5.36212
1417529_at	NM_011228	Mm.2015	RAB33A, member of RAS oncogene family	Rab33a	10.5758	10.2022	10.3177	10.361	10.1281	10.168
1417530_a_at	BI661964	Mm.303071	signal recognition particle 9	Srp9	11.9253	12.0649	11.5981	11.5844	11.6495	11.7776
1417531_at	BF783609	Mm.12838	cytochrome P450, family 2, subfamily j, polypeptide 5	Cyp2j5	4.1636	1.32004	2.00759	1.4348	1.28509	-0.328588
1417532_at	BF783609	Mm.12838	cytochrome P450, family 2, subfamily j, polypeptide 5	Cyp2j5	0.296739	-0.160762	-0.602261	1.18808	1.54183	0.691584
1417533_a_at	NM_010580	Mm.6424	integrin beta 5	Itgb5	10.5968	10.4356	10.277	10.325	10.2108	10.1714
1417534_at	NM_010580	Mm.6424	integrin beta 5	Itgb5	9.84293	9.43747	9.59544	9.5483	9.58687	9.3907
1417535_at	NM_025785	Mm.37950	F-box protein 25	Fbxo25	9.69789	9.6418	9.96793	9.91895	9.88155	9.82849
1417536_at	BC024881	Mm.251155	zinc finger, matrin type 2	Zmat2	10.9457	11.4654	10.5335	10.4289	10.25	10.5762
1417537_at	BC024881	Mm.251155	zinc finger, matrin type 2	Zmat2	6.80308	7.06179	6.45821	6.81404	6.84815	6.83441
1417538_at	NM_011895	Mm.281885	similar to CMP-sialic acid transporter /// solute carrier family 35 (CMP-sialic acid transporter), member 1	LOC100046775 /// Slc35a1	10.4144	10.584	10.5208	10.5578	10.4109	10.4653
1417539_at	NM_011895	Mm.281885	similar to CMP-sialic acid transporter /// solute carrier family 35 (CMP-sialic acid transporter), member 1	LOC100046775 /// Slc35a1	8.59851	8.12055	8.97363	9.1127	8.97834	8.76834
1417540_at	NM_007920	Mm.20938	E74-like factor 1	Elf1	8.45381	8.0154	8.51964	8.60367	8.21734	8.61746
1417541_at	NM_008234	Mm.57223	helicase, lymphoid specific	Hells	11.2159	11.2224	11.5113	11.4849	11.5481	11.535
1417542_at	BB737182	Mm.268383	ribosomal protein S6 kinase, polypeptide 2	Rps6ka2	11.5053	11.3284	11.0832	11.139	11.061	11.0817
1417543_at	BB737182	Mm.268383	ribosomal protein S6 kinase, polypeptide 2	Rps6ka2	6.19784	6.16722	6.82305	7.2096	6.74489	6.93322
1417544_a_at	NM_008028	Mm.130227	flotillin 2	Flot2	9.9904	10.055	9.65217	9.53441	9.5275	9.46374
1417545_at	NM_022017	Mm.266450	transient receptor potential cation channel, subfamily V, member 4	Trpv4	2.9956	2.308	5.03513	2.73585	3.16359	3.11511
1417546_at	M28052	Mm.35287	interleukin 2 receptor, beta chain	Il2rb	3.33019	1.81082	5.53783	6.05183	4.95438	2.64624
1417547_at	BB546730	Mm.29594	squamous cell carcinoma antigen recognized by T-cells 3	Sart3	10.8385	10.9412	10.2435	10.2717	10.1664	10.2958
1417548_at	BB546730	Mm.29594	squamous cell carcinoma antigen recognized by T-cells 3	Sart3	7.03673	5.99783	8.09814	7.8885	7.77475	8.08036
1417549_at	NM_013844	Mm.27575	zinc finger protein 68	Zfp68	9.31636	8.99158	9.73643	9.72085	9.26378	9.6729
1417550_a_at	NM_010352	Mm.272306	germ cell-specific gene 1	Gsg1	3.25228	0.428527	1.91201	1.77218	5.13835	4.51916
1417551_at	NM_009907	Mm.268930	ceroid lipofuscinosis, neuronal 3, juvenile (Batten, Spielmeyer-Vogt disease)	Cln3	8.3281	8.55293	8.34572	8.26562	8.28092	8.46204
1417552_at	NM_007986	Mm.41816	fibroblast activation protein	Fap	4.18074	4.08326	4.7106	3.08702	5.67768	5.15423
1417553_at	AF250838	Mm.274842	placental specific protein 1	Plac1	4.62227	5.41619	5.31288	5.92627	5.24297	4.64214
1417554_at	NM_008294	Mm.14309	hydroxy-delta-5-steroid dehydrogenase, 3 beta- and steroid delta-isomerase 4	Hsd3b4	1.48122	2.99076	4.5831	1.78202	4.86249	3.98256
1417555_at	NM_026487	Mm.27123	ATPase family, AAA domain containing 1	Atad1	7.93472	8.08547	8.19922	8.12852	8.25187	8.17898
1417556_at	NM_017399	Mm.22126	fatty acid binding protein 1, liver	Fabp1	4.2563	4.14166	2.73684	1.6185	4.33325	4.36305
1417557_at	NM_024432	Mm.28000	UBX domain protein 6	Ubxn6	10.318	10.3842	10.2472	10.2166	10.2368	10.2186
1417558_at	NM_008054	Mm.4848	Fyn proto-oncogene	Fyn	10.86	10.3792	10.786	10.8985	10.7545	10.6709
1417559_at	BB478992	Mm.134191	sideroflexin 1	Sfxn1	11.5621	11.335	11.1142	11.2041	11.1586	10.9648
1417560_at	BB478992	Mm.134191	sideroflexin 1	Sfxn1	11.1319	10.7532	11.5559	11.4807	11.4489	11.5076
1417561_at	NM_007469	Mm.182440	apolipoprotein C-I	Apoc1	6.89666	7.17563	6.79152	6.61683	6.88008	6.87507
1417562_at	NM_007918	Mm.6700	eukaryotic translation initiation factor 4E binding protein 1	Eif4ebp1	10.1782	10.6	9.74548	9.76109	9.73111	9.53692
1417563_at	NM_007918	Mm.6700	eukaryotic translation initiation factor 4E binding protein 1	Eif4ebp1	7.15563	7.42872	6.94719	6.84437	7.23352	7.02011
1417564_at	NM_025426	Mm.478336	mediator complex subunit 7	Med7	10.6864	10.3141	10.6892	10.6991	10.8047	10.7951
1417565_at	AK007421	Mm.280254	abhydrolase domain containing 5	Abhd5	8.03712	7.743	8.02147	7.88749	8.09485	7.97406
1417566_at	AK007421	Mm.280254	abhydrolase domain containing 5	Abhd5	5.27131	4.97159	5.3891	5.86675	5.6501	5.49746
1417567_at	BF457754	Mm.299735	catenin beta interacting protein 1	Ctnnbip1	10.0135	10.1153	9.78916	9.50897	9.7975	9.48225
1417568_at	BG071381	Mm.283370	neurocalcin delta	Ncald	9.48856	9.50623	9.35212	9.28576	9.49322	9.26133
1417569_at	BG071381	Mm.283370	neurocalcin delta	Ncald	8.48546	8.14431	8.8715	8.54673	9.12958	8.5781
1417570_at	NM_008569	Mm.277408	anaphase promoting complex subunit 1	Anapc1	7.16824	6.41883	7.76737	8.01249	7.73019	8.26003
1417571_at	BC014754	Mm.263161	N-methylpurine-DNA glycosylase	Mpg	8.84927	8.70933	8.5271	9.1308	8.21625	8.70625
1417572_at	BC014754	Mm.263161	N-methylpurine-DNA glycosylase	Mpg	7.33088	7.56995	7.66156	7.59364	8.29644	7.9849
1417573_at	NM_133839	Mm.29214	methylmalonic aciduria (cobalamin deficiency) cblD type, with homocystinuria	Mmadhc	11.1798	11.0286	11.5675	11.5747	11.6072	11.6221
1417574_at	NM_013655	Mm.303231	chemokine (C-X-C motif) ligand 12	Cxcl12	5.15675	3.41347	4.90819	4.25498	5.01513	3.1708
1417575_at	AK006346	Mm.127378	OTU domain, ubiquitin aldehyde binding 2	Otub2	7.26598	6.89287	7.07079	6.99824	7.06053	7.33728
1417576_a_at	AK006346	Mm.127378	OTU domain, ubiquitin aldehyde binding 2	Otub2	4.00163	2.47215	4.41472	4.82337	5.55057	3.98787
1417577_at	NM_019510	Mm.74363	transient receptor potential cation channel, subfamily C, member 3	Trpc3	5.97659	4.96114	6.69466	6.77088	6.60061	6.6022
1417578_a_at	NM_133708	Mm.23951	GDP-mannose pyrophosphorylase A	Gmppa	8.15109	8.50427	8.01527	8.01535	7.96984	7.67349
1417579_x_at	NM_133708	Mm.23951	GDP-mannose pyrophosphorylase A	Gmppa	8.33118	8.33252	8.23995	8.07121	7.87582	7.8992
1417580_s_at	NM_019414	Mm.196558	selenium binding protein 1	Selenbp1	6.92222	6.98338	6.71155	6.5389	6.87628	6.80669
1417581_at	NM_020046	Mm.23894	dihydroorotate dehydrogenase	Dhodh	8.30691	8.45558	8.52394	8.32823	8.27986	8.07372
1417582_s_at	NM_020046	Mm.23894	dihydroorotate dehydrogenase	Dhodh	9.08742	9.17	8.56253	8.80379	8.53238	8.7676
1417583_a_at	NM_023054	Mm.478040	UTP3, small subunit (SSU) processome component, homolog (S. cerevisiae)	Utp3	10.9595	10.8575	11.0475	11.0574	10.9276	10.9299
1417584_at	BF019859	Mm.234608	solute carrier family 11 (proton-coupled divalent metal ion transporters), member 2	Slc11a2	6.8911	7.25697	6.82295	7.0162	7.30581	7.35107
1417585_at	NM_018815	Mm.28162	nucleoporin 210	Nup210	10.6372	10.516	10.1066	10.444	10.1131	10.0559
1417586_at	BM230269	Mm.6458	timeless homolog (Drosophila)	Timeless	10.9664	11.0927	10.657	10.7563	10.5391	10.9294
1417587_at	BM230269	Mm.6458	timeless homolog (Drosophila)	Timeless	8.54364	7.99308	9.39612	9.28663	9.15192	9.24732
1417588_at	AK019995	Mm.439760	UDP-N-acetyl-alpha-D-galactosamine:polypeptide N-acetylgalactosaminyltransferase 3	Galnt3	6.223	5.63956	5.82899	5.82517	6.0292	5.72133
1417589_at	AK019995	Mm.439760	UDP-N-acetyl-alpha-D-galactosamine:polypeptide N-acetylgalactosaminyltransferase 3	Galnt3	0.188533	4.09244	2.64953	3.9439	4.29676	2.61702
1417590_at	NM_024264	Mm.85083	cytochrome P450, family 27, subfamily a, polypeptide 1	Cyp27a1	7.09432	6.62554	6.90804	7.15505	7.19882	6.84177
1417591_at	NM_133783	Mm.28048	prostaglandin E synthase 2	Ptges2	8.18401	8.46384	7.33304	7.75702	7.20355	7.49208
1417592_at	NM_020009	Mm.21158	mechanistic target of rapamycin (serine/threonine kinase)	Mtor	10.8833	10.9748	10.6624	10.6296	10.4683	10.5851
1417593_at	NM_019742	Mm.476802	tumor suppressor candidate 2	Tusc2	9.15968	9.34437	9.23489	9.02359	9.06169	8.84342
1417594_at	NM_019832	Mm.296625	G kinase anchoring protein 1	Gkap1	11.7814	11.654	11.9767	11.9517	11.8968	12.0046
1417595_at	NM_010791	Mm.3404	mesenchyme homeobox 1	Meox1	3.88329	2.96487	4.65857	3.72975	2.94445	3.13407
1417596_at	NM_013717	Mm.261226	B9 protein domain 1	B9d1	10.1066	10.9585	9.74971	9.76063	9.45061	9.46008
1417597_at	NM_007642	Mm.255003	CD28 antigen	Cd28	3.47979	0.472809	3.11126	4.27521	4.32021	4.41583
1417598_a_at	NM_008053	Mm.259021	fragile X mental retardation gene 1, autosomal homolog	Fxr1	10.1003	10.187	10.5937	10.3262	10.3976	10.406
1417599_at	NM_133983	Mm.5356	CD276 antigen	Cd276	8.58532	8.44341	8.40135	8.47091	8.40062	7.91748
1417600_at	NM_021301	Mm.281804	solute carrier family 15 (H+/peptide transporter), member 2	Slc15a2	10.1099	7.66432	9.3047	9.77049	9.44676	10.7054
1417601_at	NM_015811	Mm.103701	regulator of G-protein signaling 1	Rgs1	4.94406	4.65042	4.69391	4.17221	4.3508	5.18642
1417602_at	AF035830	Mm.218141	period homolog 2 (Drosophila)	Per2	7.58319	6.26231	7.55839	7.69886	7.75742	7.70555
1417603_at	AF035830	Mm.218141	period homolog 2 (Drosophila)	Per2	3.27974	1.04504	4.45409	4.44889	3.75348	2.76772
1417604_at	NM_133926	Mm.277373	calcium/calmodulin-dependent protein kinase I	Camk1	8.52672	8.1424	8.74419	8.79459	8.61109	8.75348
1417605_s_at	NM_133926	Mm.277373	calcium/calmodulin-dependent protein kinase I	Camk1	8.68835	8.97725	8.97862	8.64188	8.59396	8.99169
1417606_a_at	NM_007591	Mm.1971	calreticulin	Calr	12.812	13.0784	12.7446	12.6062	12.8764	12.5654
1417607_at	NM_009943	Mm.43824	cytochrome c oxidase, subunit VI a, polypeptide 2	Cox6a2	5.85951	5.36684	5.71283	5.41052	6.14853	5.87221
1417608_a_at	NM_009438	Mm.180458	ribosomal protein L13A	Rpl13a	14.0331	14.3498	13.616	13.6157	13.5595	13.6893
1417609_at	BG868960	Mm.395649	ubiquitin-conjugating enzyme E2A, RAD6 homolog (S. cerevisiae)	Ube2a	9.72669	9.77833	10.5457	10.7801	10.8092	10.3559
1417610_at	NM_080434	Mm.29738	apolipoprotein A-V	Apoa5	3.43913	3.83548	5.41099	3.78945	5.34597	3.45039
1417611_at	BC024613	Mm.24750	transmembrane protein 37	Tmem37	7.40518	7.90276	6.74526	6.92288	6.81322	6.94255
1417612_at	BF147705	Mm.12246	immediate early response 5	Ier5	11.414	11.2057	10.9456	11.1679	10.87	10.7055
1417613_at	BF147705	Mm.12246	immediate early response 5	Ier5	3.60611	4.04156	5.10963	3.82398	6.74168	5.71568
1417614_at	NM_007710	Mm.2375	creatine kinase, muscle	Ckm	3.41952	5.3495	5.7577	4.8799	5.92117	5.45167
1417615_a_at	AK014593	Mm.276856	ribosomal protein L11	Rpl11	13.9585	14.3852	13.6202	13.663	13.6624	13.7836
1417616_at	BC010208	Mm.3947	ST6 (alpha-N-acetyl-neuraminyl-2,3-beta-galactosyl-1,3)-N-acetylgalactosaminide alpha-2,6-sialyltransferase 2	St6galnac2	5.4386	5.64089	4.45356	4.96516	5.06935	5.78198
1417617_at	BC010208	Mm.3947	ST6 (alpha-N-acetyl-neuraminyl-2,3-beta-galactosyl-1,3)-N-acetylgalactosaminide alpha-2,6-sialyltransferase 2	St6galnac2	4.46452	3.05489	1.92075	2.54247	2.95993	2.57566
1417618_at	NM_010582	Mm.182043	inter-alpha trypsin inhibitor, heavy chain 2	Itih2	4.28816	4.85828	4.94394	2.90297	3.70784	4.93168
1417619_at	BE368753	Mm.255539	growth arrest and DNA-damage-inducible, gamma interacting protein 1	Gadd45gip1	9.11056	9.74967	8.59358	8.71632	9.44214	8.61478
1417620_at	NM_009008	Mm.1972	RAS-related C3 botulinum substrate 2	Rac2	5.96663	6.3349	4.88057	5.84077	5.78125	5.31224
1417621_at	NM_016791	Mm.329560	nuclear factor of activated T-cells, cytoplasmic, calcineurin-dependent 1	Nfatc1	6.12863	6.32342	5.21044	6.17344	6.33149	6.25379
1417622_at	BG069505	Mm.399997	solute carrier family 12, member 2	Slc12a2	10.8996	10.8341	11.0696	11.099	10.9963	11.1194
1417623_at	BG069505	Mm.399997	solute carrier family 12, member 2	Slc12a2	8.57948	7.96454	10.073	9.86886	9.97396	9.52913
1417624_at	NM_008667	Mm.25903	Ngfi-A binding protein 1	Nab1	10.4497	9.94484	10.4979	10.6443	10.5646	10.7313
1417625_s_at	BC015254	Mm.6522	chemokine (C-X-C motif) receptor 7	Cxcr7	5.44403	6.46695	5.98279	5.63904	5.58474	5.8026
1417626_at	NM_031401	Mm.129840	phosphodiesterase 4D interacting protein (myomegalin)	Pde4dip	9.27158	9.16539	8.42514	8.95163	8.69753	8.41331
1417627_a_at	NM_010717	Mm.15409	LIM-domain containing, protein kinase	Limk1	10.2997	10.3245	9.73662	9.69617	9.6357	9.88448
1417628_at	NM_009297	Mm.20755	suppressor of Ty 6 homolog (S. cerevisiae)	Supt6h	10.1539	9.95757	9.51375	9.56276	9.58318	9.39988
1417629_at	NM_011172	Mm.28456	proline dehydrogenase	Prodh	7.33182	7.40732	7.18937	6.83874	6.4032	6.81657
1417630_at	NM_021461	Mm.209327	MAP kinase-interacting serine/threonine kinase 1	Mknk1	8.83977	8.74216	8.6766	8.78755	8.88513	8.77327
1417631_at	NM_021461	Mm.209327	MAP kinase-interacting serine/threonine kinase 1	Mknk1	5.85708	6.05478	6.59903	6.53785	6.65069	6.24687
1417632_at	U13836	Mm.340818	ATPase, H+ transporting, lysosomal V0 subunit A1	Atp6v0a1	10.0477	9.5716	8.88606	9.12834	8.80464	8.72574
1417633_at	NM_011435	Mm.2407	superoxide dismutase 3, extracellular	Sod3	3.8407	1.11187	2.06563	1.61249	2.51344	2.1049
1417634_at	NM_011435	Mm.2407	superoxide dismutase 3, extracellular	Sod3	1.83139	3.48203	2.72531	1.38326	1.87379	3.02188
1417635_at	NM_011449	Mm.8637	sperm autoantigenic protein 17	Spa17	9.28032	10.0102	8.72862	8.59397	8.59003	8.78702
1417636_at	NM_008135	Mm.244549	solute carrier family 6 (neurotransmitter transporter, glycine), member 9	Slc6a9	9.36583	9.44939	8.44015	8.8076	8.95204	8.72046
1417637_a_at	NM_010440	Mm.38474	high mobility group 20 B	Hmg20b	8.11461	7.85189	7.6191	7.71008	7.69946	7.86316
1417638_at	NM_010094	Mm.378911	left right determination factor 1	Lefty1	5.31003	4.792	5.62433	5.78593	4.67425	5.46028
1417639_at	BC010590	Mm.274590	solute carrier family 22 (organic cation transporter), member 4	Slc22a4	0.530217	2.20811	1.13936	0.742748	1.33906	1.83111
1417640_at	NM_008339	Mm.2987	CD79B antigen	Cd79b	0.545202	3.66342	4.16046	1.15032	4.51952	0.287036
1417641_at	NM_026449	Mm.141471	UDP-N-acetyl-alpha-D-galactosamine:polypeptide N-acetylgalactosaminyltransferase-like 5	Galntl5	2.63809	4.08431	4.53819	4.34915	4.63619	5.94644
1417642_at	AF253409	Mm.140988	aldehyde dehydrogenase family 1, subfamily A3	Aldh1a3	8.15681	6.72667	8.06234	8.28693	7.26175	8.24177
1417643_at	NM_025290	Mm.12743	radial spoke head 1 homolog (Chlamydomonas)	Rsph1	9.59746	10.1986	8.9603	9.16304	9.037	8.97254
1417644_at	BC021484	Mm.49689	sarcospan	Sspn	6.73291	6.56036	6.6332	6.64798	6.89338	6.94388
1417645_at	BC021484	Mm.49689	sarcospan	Sspn	-0.0751529	1.10323	1.7884	2.97189	3.93475	2.78269
1417646_a_at	NM_024225	Mm.273379	sorting nexin 5	Snx5	9.60303	9.8524	9.86001	10.1925	9.9675	9.88557
1417647_at	NM_024225	Mm.273379	sorting nexin 5	Snx5	9.24301	10.2012	9.79979	9.77533	9.38223	9.69722
1417648_s_at	NM_024225	Mm.273379	sorting nexin 5	Snx5	9.03407	9.57099	8.93399	8.97193	9.06356	9.22683
1417649_at	NM_009876	Mm.168789	cyclin-dependent kinase inhibitor 1C (P57)	Cdkn1c	11.0744	10.8916	11.3921	11.2889	11.3412	10.9916
1417650_at	NM_133892	Mm.26698	L-amino acid oxidase 1	Lao1	6.13325	6.41975	4.61644	6.05703	5.90601	6.44967
1417651_at	NM_007815	Mm.20764	cytochrome P450, family 2, subfamily c, polypeptide 29	Cyp2c29	4.61178	5.32334	4.83405	5.64468	5.60964	4.27373
1417652_a_at	NM_009321	Mm.379025	tubulin cofactor A	Tbca	13.1477	13.8032	12.8319	12.8068	12.8323	12.9511
1417653_at	NM_013645	Mm.2766	parvalbumin	Pvalb	5.29548	5.77946	4.11813	4.95986	5.63458	4.45352
1417654_at	BC005679	Mm.477724	syndecan 4	Sdc4	8.73163	8.82753	8.39992	8.51537	8.5603	8.41891
1417655_a_at	BC019117	Mm.387734	serrate RNA effector molecule homolog (Arabidopsis)	Srrt	11.2948	11.3979	11.0055	10.9621	11.1188	11.0668
1417656_at	NM_008652	Mm.4594	myeloblastosis oncogene-like 2	Mybl2	8.22962	8.22021	7.84489	7.97059	7.96411	7.85282
1417657_s_at	BG067003	Mm.266312	DnaJ (Hsp40) homolog, subfamily C, member 2	Dnajc2	11.4245	11.518	11.523	11.4482	11.4868	11.4679
1417658_at	NM_134011	Mm.247761	similar to Transforming growth factor beta regulated gene 4 /// transforming growth factor beta regulated gene 4	LOC100046166 /// Tbrg4	8.07364	7.91667	6.61578	6.83441	7.05952	7.23971
1417659_at	NM_019780	Mm.216528	vacuolar protein sorting 29 (S. pombe)	Vps29	11.9259	12.0786	11.5569	11.6469	11.5683	11.7512
1417660_s_at	NM_019780	Mm.216528	vacuolar protein sorting 29 (S. pombe)	Vps29	12.7377	13.0646	12.6083	12.606	12.63	12.7129
1417661_at	NM_025654	Mm.41449	RAD52 motif 1	Rdm1	9.45581	9.58638	9.3775	9.43082	9.44574	9.62026
1417662_at	BC005686	Mm.4454	ELK3, member of ETS oncogene family	Elk3	4.1123	0.9924	3.8812	4.6601	5.32404	5.13569
1417663_a_at	BE631549	Mm.279256	N-myc downstream regulated gene 3	Ndrg3	9.38799	9.40874	9.19269	9.16268	9.09582	9.14349
1417664_a_at	BE631549	Mm.279256	N-myc downstream regulated gene 3	Ndrg3	5.99213	6.39429	6.73554	6.76817	7.13944	6.71387
1417665_a_at	NM_053193	Mm.45141	cleavage and polyadenylation specific factor 1	Cpsf1	11.6198	11.784	11.2088	11.1896	10.9643	11.1461
1417666_at	NM_133763	Mm.440009	deoxynucleotidyltransferase, terminal, interacting protein 1	Dnttip1	10.7917	10.8482	10.5945	10.7394	10.5013	10.6637
1417667_a_at	NM_008961	Mm.229322	phosphotriesterase related	Pter	8.02311	7.89513	8.19077	8.50678	8.33293	8.30747
1417668_at	NM_130892	Mm.390253	reticulon 4 interacting protein 1	Rtn4ip1	6.59389	6.40249	6.45509	6.37909	6.41726	6.06701
[truncated: 43,102 more rows]
