# Supplementary material for: Polo-Like Kinase 3 Appears Dispensable for Normal Retinal Development Despite Robust Embryonic Expression
Source: PLoS One. 2016 Mar 7;11(3):e0150878. doi: 10.1371/journal.pone.0150878 (PMC4780821; doi:10.1371/journal.pone.0150878)
Supplement: S6 Table — To be considered for differential expression analysis, the log(2) transformed mean of either n = 3 WT or n = 3 KO expression values must have exceeded 7 to indicate overall expression in either genotype. A two-tailed t-test that resulted in p-values of less than 0.05 was used to indicate significant differential expression. (XLSX) [file pone.0150878.s008.xlsx]

## Sheet: P7
Probe Set ID	Representative Public ID	UniGene ID	Gene Title	Gene Symbol	Pval
1434087_at	BG069750	Mm.89959	5,10-methylenetetrahydrofolate reductase	Mthfr	0.000123969
1440455_at	AI848599	Mm.41603	calcium/calmodulin-dependent protein kinase II inhibitor 1	Camk2n1	0.000219177
1416494_at	NM_134104	Mm.42805	NADH dehydrogenase (ubiquinone) Fe-S protein 5	Ndufs5	0.00023978
1441937_s_at	AV371921	Mm.18539	similar to PTEN induced putative kinase 1 /// PTEN induced putative kinase 1	LOC100047214 /// Pink1	0.000266938
1452063_at	AK010736	Mm.32997	zinc finger and BTB domain containing 8a	Zbtb8a	0.000847089
1425520_a_at	BC004011	Mm.100290	dehydrodolichyl diphosphate synthase	Dhdds	0.00129163
1458517_at	BI076610	Mm.458649	---	---	0.00136652
1459992_x_at	AV214220	Mm.254027	ceroid-lipofuscinosis, neuronal 8	Cln8	0.00163106
1433457_s_at	AV090328	Mm.332474	G-rich RNA sequence binding factor 1	Grsf1	0.00172188
1428777_at	AK017680	Mm.245890	sprouty protein with EVH-1 domain 1, related sequence	Spred1	0.00189124
1420012_at	C77390	Mm.469937	X-box binding protein 1	Xbp1	0.00218633
1451477_at	AV047635	Mm.392861	predicted gene, OTTMUSG00000010657	OTTMUSG00000010657	0.00224563
1417826_at	BC012692	Mm.251908	aldo-keto reductase family 1, member E1	Akr1e1	0.00227905
1416862_at	NM_011484	Mm.273174	signal transducing adaptor molecule (SH3 domain and ITAM motif) 1	Stam	0.0024565
1456583_x_at	BB272245	Mm.46635	transmembrane protein 144	Tmem144	0.00264866
1424830_at	BC027297	Mm.474441	cyclin K /// similar to cyclin K	Ccnk /// LOC100046615	0.00302654
1416757_at	BC027435	Mm.335237	Zwilch, kinetochore associated, homolog (Drosophila)	Zwilch	0.00341772
1426065_a_at	BC012955	Mm.276018	tribbles homolog 3 (Drosophila)	Trib3	0.00351315
1427966_at	AW551849	Mm.309164	family with sequence similarity 105, member B	Fam105b	0.00370214
1436294_at	AV337707	Mm.53865	ankyrin repeat domain 29	Ankrd29	0.00391258
1416778_at	BE197945	Mm.398690	serum deprivation response	Sdpr	0.00422622
1442035_at	BB326058	Mm.103778	cholinergic receptor, nicotinic, alpha polypeptide 5	Chrna5	0.00427109
1455167_at	AA144594	Mm.660	cytochrome c oxidase, subunit VIIIc	Cox8c	0.00447079
1427324_at	BC022593	Mm.391872	transmembrane protein 120B	Tmem120b	0.00484409
1432391_at	AK010621	Mm.26542	coiled-coil domain containing 21	Ccdc21	0.00503469
1452356_at	BG065062	Mm.441132	IQ motif containing C	Iqcc	0.00512274
1442249_at	BB283887	Mm.348477	---	---	0.00543734
1449553_at	AK009389	Mm.458193	Na+/K+ transporting ATPase interacting 1	Nkain1	0.00556743
1438854_x_at	BB095454	Mm.1860	phosphatidylinositol transfer protein, membrane-associated 1	Pitpnm1	0.00562465
1415913_at	NM_026533	Mm.446588	predicted gene 12270 /// predicted gene 15483 /// ribosomal protein S13 pseudogene /// predicted gene 6834 /// similar to ribosomal protein S13 /// ribosomal protein S13	Gm12270 /// Gm15483 /// Gm6573 /// Gm6834 /// LOC100044992 /// Rps13	0.00590538
1435721_at	BE956674	Mm.249977	potassium voltage-gated channel, subfamily Q, member 4	Kcnq4	0.00613687
1440384_at	AI506779	Mm.425352	transmembrane and coiled coil domains 1	Tmcc1	0.00636058
1450117_at	NM_009332	Mm.440067	transcription factor 3	Tcf3	0.0073085
1424816_at	BC014705	Mm.255322	cat eye syndrome chromosome region, candidate 5 homolog (human)	Cecr5	0.0073438
1451386_at	BC027279	Mm.24021	biliverdin reductase B (flavin reductase (NADPH))	Blvrb	0.00775373
1429428_at	BB175494	Mm.139815	transcription factor 7-like 2, T-cell specific, HMG-box	Tcf7l2	0.00777898
1439845_at	BQ174438	Mm.399941	heterochromatin protein 1, binding protein 3	Hp1bp3	0.00820748
1460058_at	BE648595	Mm.396222	---	---	0.00823734
1435745_at	BI408317	Mm.323925	RIKEN cDNA 5031439G07 gene	5031439G07Rik	0.00829465
1451078_at	BC012878	Mm.183076	RIKEN cDNA 2510039O18 gene	2510039O18Rik	0.00859642
1436465_at	BE947032	Mm.308735	kelch-like 1 (Drosophila)	Klhl1	0.0087876
1429383_at	BM195380	Mm.368668	casein kinase 1, gamma 3	Csnk1g3	0.00883326
1445456_at	BB202735	---	---	---	0.00901771
1422591_at	BI965936	Mm.27663	transcription elongation factor B (SIII), polypeptide 3	Tceb3	0.00902449
1422548_at	BM233084	Mm.100290	dehydrodolichyl diphosphate synthase	Dhdds	0.00938551
1451784_x_at	L36068	Mm.439675	histocompatibility 2, D region locus 1	H2-D1	0.00944184
1450459_at	NM_023220	Mm.269928	RIKEN cDNA 2010106G01 gene	2010106G01Rik	0.00963447
1448599_s_at	NM_133873	Mm.250504	migration and invasion inhibitory protein	Miip	0.0100903
1455892_x_at	BB794742	---	---	---	0.0105266
1460362_at	BC004803	Mm.25157	RIKEN cDNA 2410001C21 gene	2410001C21Rik	0.0106348
1429307_s_at	AK007657	Mm.464434	leucine zipper and CTNNBIP1 domain containing	Lzic	0.0107733
1459881_at	AI595406	Mm.189222	fibrillarin-like 1	Fbll1	0.0110894
1441282_at	BB770073	Mm.294770	Ssu72 RNA polymerase II CTD phosphatase homolog (yeast)	Ssu72	0.0113488
1434090_at	BB037094	Mm.389152	DIS3 mitotic control homolog (S. cerevisiae)-like 2	Dis3l2	0.0116888
1451165_at	BC023397	Mm.385020	limb region 1 like	Lmbr1l	0.0119137
1431188_a_at	BI247687	Mm.290868	target of myb1 homolog (chicken)	Tom1	0.0128843
1455264_at	AW050002	Mm.29140	family with sequence similarity 132, member A	Fam132a	0.0129256
1452172_at	BB108987	Mm.30965	FAST kinase domains 2	Fastkd2	0.0131616
1423813_at	BC003427	Mm.286488	kinesin family member 22	Kif22	0.0133489
1427917_s_at	AV295012	Mm.195635	single-stranded DNA binding protein 3	Ssbp3	0.0135124
1455071_at	BG072012	Mm.262184	zinc finger and BTB domain containing 7B	Zbtb7b	0.0135373
1417888_at	NM_023233	Mm.475709	tripartite motif-containing 13	Trim13	0.0136875
1433808_at	BB473496	Mm.123240	HEAT repeat containing 7A	Heatr7a	0.0137698
1446483_at	AV236736	Mm.251908	aldo-keto reductase family 1, member E1	Akr1e1	0.0137918
1455182_at	AV104668	Mm.402393	kinesin family member 1B	Kif1b	0.0137991
1434384_at	BB764550	Mm.455873	nuclear receptor interacting protein 1	Nrip1	0.013934
1435536_at	BE137091	Mm.478119	regulatory solute carrier protein, family 1, member 1	Rsc1a1	0.0139979
1425029_a_at	BC025020	Mm.167671	membrane bound O-acyltransferase domain containing 2	Mboat2	0.0141413
1429887_at	AK009163	Mm.44249	nitric oxide synthase 1, neuronal	Nos1	0.0143404
1439407_x_at	AV212626	Mm.271711	transgelin 2	Tagln2	0.0143939
1420390_s_at	NM_009329	Mm.4792	zinc finger protein 354A	Zfp354a	0.0145638
1424440_at	BC027271	---	mitochondrial ribosomal protein S6	Mrps6	0.0146008
1438905_x_at	BB765277	Mm.300416	RIKEN cDNA C030046I01 gene	C030046I01Rik	0.0147531
1447228_at	BM248411	Mm.43636	ADP-ribosylation factor GTPase activating protein 2	Arfgap2	0.0148212
1426546_at	BQ179435	Mm.425201	testis-specific kinase 2	Tesk2	0.0149128
1451746_a_at	AK016474	Mm.9852	autophagy-related 12 (yeast)	Atg12	0.0150455
1417461_at	NM_007598	Mm.8687	CAP, adenylate cyclase-associated protein 1 (yeast)	Cap1	0.0158232
1435129_at	AW495875	Mm.439824	---	---	0.016372
1418640_at	NM_019812	Mm.351459	sirtuin 1 (silent mating type information regulation 2, homolog) 1 (S. cerevisiae)	Sirt1	0.0164448
1436151_x_at	BM936006	Mm.272625	cDNA sequence BC031781	BC031781	0.0165895
1451125_at	BC017133	Mm.404420	poly(A) binding protein interacting protein 2B	Paip2b	0.016594
1455331_at	BB182930	Mm.239534	pleckstrin homology domain containing, family M, member 3	Plekhm3	0.0166276
1452194_at	AK020695	Mm.23686	tubulin-specific chaperone d	Tbcd	0.0167175
1417301_at	NM_008056	Mm.4769	frizzled homolog 6 (Drosophila)	Fzd6	0.0168086
1455947_at	BB667208	Mm.54257	membrane-associated ring finger (C3HC4) 11	2015-03-12	0.0172111
1451148_at	AF316872	Mm.18539	similar to PTEN induced putative kinase 1 /// PTEN induced putative kinase 1	LOC100047214 /// Pink1	0.0174986
1451683_x_at	M34962	Mm.439675	histocompatibility 2, D region locus 1	H2-D1	0.0175402
1439498_at	BG093601	Mm.392333	immunoglobulin superfamily, DCC subclass, member 3	Igdcc3	0.0178224
1419278_at	BG068704	Mm.218478	ubiquitin specific peptidase 48	Usp48	0.0182156
1447544_at	BB486335	Mm.463488	---	---	0.0183097
1435595_at	AV016374	Mm.25775	RIKEN cDNA 1810011O10 gene	1810011O10Rik	0.0185817
1458213_at	BB432268	---	---	---	0.0186067
1444113_at	BB355329	Mm.348474	---	---	0.0187379
1458281_at	BF018283	Mm.472255	---	---	0.0189495
1416563_at	NM_016748	Mm.1815	cytidine 5'-triphosphate synthase	Ctps	0.0190207
1418255_s_at	BI662291	Mm.45044	serum response factor	Srf	0.0197111
1436810_x_at	AV046927	Mm.272389	RIKEN cDNA 2900010M23 gene	2900010M23Rik	0.0197562
1417775_at	BB729239	Mm.135581	polymerase (RNA) I polypeptide A	Polr1a	0.019783
1455399_at	BB739754	Mm.331958	connector enhancer of kinase suppressor of Ras 1	Cnksr1	0.0200472
1424481_s_at	BC027106	---	armadillo repeat containing, X-linked 5	Armcx5	0.0201678
1431347_at	AI317200	---	RIKEN cDNA 5730407M17 gene	5730407M17Rik	0.0203992
1427947_at	AW047294	Mm.22849	B9 protein domain 2	B9d2	0.020682
1421389_a_at	NM_013719	Mm.217616	eukaryotic translation initiation factor 2 alpha kinase 4	Eif2ak4	0.0207106
1424415_s_at	BC020531	Mm.334160	spondin 1, (f-spondin) extracellular matrix protein	Spon1	0.0207137
1419341_at	NM_007939	Mm.1390	Eph receptor A8	Epha8	0.0213392
1452434_s_at	AF021031	Mm.27155	DiGeorge syndrome critical region gene 6	Dgcr6	0.0213479
1453848_s_at	AK002774	Mm.3774	zinc finger, BED domain containing 3	Zbed3	0.0214133
1439578_at	BB713457	Mm.249827	U7 snRNP-specific Sm-like protein LSM11	Lsm11	0.021849
1453386_at	AK008612	Mm.171558	tumor suppressor candidate 1	Tusc1	0.0222744
1451994_s_at	BC006893	Mm.21652	glyoxylate reductase 1 homolog (Arabidopsis)	Glyr1	0.0224581
1415844_at	AV336547	Mm.477024	synaptotagmin IV	Syt4	0.0227134
1431067_at	BG083246	Mm.477759	RIKEN cDNA 2210012G02 gene	2210012G02Rik	0.0232806
1418457_at	AF252873	Mm.30211	chemokine (C-X-C motif) ligand 14	Cxcl14	0.0234191
1434315_at	BB667103	Mm.26548	NIPA-like domain containing 3	Nipal3	0.0238958
1420110_s_at	AU022425	Mm.26316	zinc finger protein 334	Zfp334	0.0242707
1447958_at	BB165262	Mm.458664	---	---	0.0243737
1419760_a_at	NM_016924	Mm.162406	RWD domain containing 2B	Rwdd2b	0.0245328
1416403_at	AV382118	Mm.274243	ATP-binding cassette, sub-family B (MDR/TAP), member 10	Abcb10	0.0247873
1454350_at	AV381549	Mm.432345	inturned planar cell polarity effector homolog (Drosophila)	Intu	0.02487
1448895_a_at	NM_009819	Mm.34637	catenin (cadherin associated protein), alpha 2	Ctnna2	0.0250619
1445214_at	BG076014	---	---	---	0.0252543
1442164_at	BB016374	Mm.33285	basic leucine zipper nuclear factor 1	Blzf1	0.0253168
1427956_at	BG068910	Mm.12261	polycomb group ring finger 1	Pcgf1	0.0253343
1439640_at	AV381105	Mm.70872	---	---	0.0253753
1417133_at	NM_008885	Mm.1237	peripheral myelin protein 22	Pmp22	0.0254355
1423154_at	BI155782	Mm.266668	cDNA sequence BC005537	BC005537	0.0255413
1421746_a_at	NM_015796	Mm.358659	F-box protein 17	Fbxo17	0.0257995
1442670_at	BE957030	Mm.444137	---	---	0.0258807
1458412_at	BB334511	Mm.136456	zinc finger protein 78	Zfp78	0.0259692
1445186_at	BB774473	Mm.32506	stanniocalcin 2	Stc2	0.0259807
1424428_at	BG065288	Mm.478294	INO80 complex subunit E	Ino80e	0.0260704
1455525_at	BB757495	Mm.101578	endo/exonuclease (5'-3'), endonuclease G-like	Exog	0.0260872
1440961_at	BB546060	---	RIKEN cDNA 9130604C24 gene	9130604C24Rik	0.0262325
1436709_at	AW611444	---	RIKEN cDNA C230096C10 gene	C230096C10Rik	0.0264761
1429138_at	BB391772	Mm.247044	neuronal PAS domain protein 3	Npas3	0.026479
1434865_a_at	BB749620	Mm.22530	exocyst complex component 7	Exoc7	0.0269675
1435774_at	AV024517	---	hypothetical LOC106740	LOC106740	0.0270694
1417226_at	NM_013907	Mm.254739	F-box and WD-40 domain protein 4	Fbxw4	0.0270928
1428884_at	AK003528	Mm.99793	transmembrane protein 57	Tmem57	0.0271
1415770_at	NM_031392	Mm.335454	WD repeat domain 6	Wdr6	0.0271956
1418355_at	NM_016773	Mm.9901	nucleobindin 2	Nucb2	0.0273856
1437696_at	BG071037	Mm.441097	cDNA sequence BC049807	BC049807	0.0275104
1425336_x_at	BC011306	Mm.422886	histocompatibility 2, K1, K region	H2-K1	0.0276065
1457676_at	BB365296	Mm.23987	toll-interleukin 1 receptor (TIR) domain-containing adaptor protein	Tirap	0.0277352
1435914_at	BB125604	Mm.271814	nuclear receptor co-repressor 1	Ncor1	0.0277579
1434845_at	AV376182	Mm.458506	---	---	0.0281382
1442032_at	AV328055	Mm.39244	cDNA sequence BC030500	BC030500	0.0288272
1426717_at	BF787442	Mm.478383	non imprinted in Prader-Willi/Angelman syndrome 2 homolog (human)	Nipa2	0.0289755
1452703_at	BG072404	Mm.210899	S-adenosylhomocysteine hydrolase-like 2	Ahcyl2	0.0290514
1424340_at	BC018412	Mm.133570	leucine rich repeat containing 48	Lrrc48	0.0293719
1425343_at	BC003491	Mm.41506	haloacid dehalogenase-like hydrolase domain containing 3	Hdhd3	0.0298724
1417501_at	NM_015797	Mm.27445	F-box protein 6	Fbxo6	0.03023
1440555_at	BB354941	Mm.300814	Ras-related GTP binding D	Rragd	0.0304918
1433950_at	BB769866	Mm.298731	immunoglobin superfamily, member 21	Igsf21	0.0308283
1447599_x_at	BB024474	Mm.139695	epsin 2	Epn2	0.0312258
1423393_at	BB398988	Mm.257765	chloride intracellular channel 4 (mitochondrial)	Clic4	0.031429
1427051_at	BQ031120	Mm.23606	tankyrase 1 binding protein 1	Tnks1bp1	0.0315178
1459903_at	AA144045	Mm.335187	sema domain, immunoglobulin domain (Ig), and GPI membrane anchor, (semaphorin) 7A	Sema7a	0.0320364
1436945_x_at	BB314702	Mm.645	stromal interaction molecule 1	Stim1	0.0320382
1426452_a_at	BG070713	Mm.389966	RAB30, member RAS oncogene family	Rab30	0.0320928
1437546_at	BB044517	Mm.296915	DnaJ (Hsp40) homolog, subfamily C, member 14	Dnajc14	0.0321501
1431233_at	AK017367	Mm.472875	cyclin M4	Cnnm4	0.032343
1421379_at	AF184112	Mm.74670	zinc finger protein 354B	Zfp354b	0.0325224
1451439_at	BC027231	Mm.310573	cDNA sequence BC027231	BC027231	0.032726
1417018_at	NM_021474	Mm.276367	epidermal growth factor-containing fibulin-like extracellular matrix protein 2	Efemp2	0.0328148
1434737_at	AV000765	Mm.218048	oligonucleotide/oligosaccharide-binding fold containing 1	Obfc1	0.0328441
1435127_a_at	BB043703	---	O-sialoglycoprotein endopeptidase-like 1	Osgepl1	0.0329327
1460196_at	NM_007620	Mm.26940	carbonyl reductase 1	Cbr1	0.0330794
1457325_at	BB442995	Mm.71045	K+ voltage-gated channel, subfamily S, 2	Kcns2	0.033303
1451745_a_at	BC026751	Mm.273147	zinc finger, HIT domain containing 1	Znhit1	0.0336266
1444041_at	AU041133	Mm.111063	expressed sequence AU041133	AU041133	0.03373
1452848_at	BB023525	Mm.381893	transmembrane protein 181A /// transmembrane protein 181B /// transmembrane protein 181C, pseudogene	Tmem181a /// Tmem181b /// Tmem181c-ps	0.0337353
1424522_at	BC019693	Mm.171186	HEAT repeat containing 1	Heatr1	0.0337685
1416896_at	NM_009097	Mm.301827	ribosomal protein S6 kinase polypeptide 1	Rps6ka1	0.0337937
1440348_at	BB532985	Mm.196776	zinc finger, FYVE domain containing 9	Zfyve9	0.0342086
1452278_a_at	BG922448	Mm.458633	HECT domain and ankyrin repeat containing, E3 ubiquitin protein ligase 1	Hace1	0.0343399
1419238_at	NM_013850	Mm.103351	ATP-binding cassette, sub-family A (ABC1), member 7	Abca7	0.0345064
1446750_at	BB524087	Mm.8154	imprinted and ancient	Impact	0.0345637
1457901_at	BB244812	---	DNA segment, Chr 4, ERATO Doi 76, expressed	D4Ertd76e	0.0347358
1449257_at	AV225714	Mm.351688	DNA segment, Chr 11, Wayne State University 99, expressed	D11Wsu99e	0.0349426
1449450_at	NM_022415	Mm.28768	prostaglandin E synthase	Ptges	0.0350098
1451931_x_at	M69068	---	histocompatibility 2, D region	H2-L	0.0351975
1422622_at	NM_008713	Mm.258415	nitric oxide synthase 3, endothelial cell	Nos3	0.0354239
1431251_at	AI451838	Mm.133301	leucine rich repeat containing 3	Lrrc3	0.0354709
1433983_at	AV351864	Mm.37984	Cnksr family member 3	Cnksr3	0.035525
1424326_at	BC026588	Mm.29689	LEM domain containing 2	Lemd2	0.0355449
1460218_at	NM_013706	Mm.24130	CD52 antigen	Cd52	0.0356786
1439048_at	BQ174746	Mm.394300	cell adhesion molecule 2	Cadm2	0.0356868
1450389_s_at	NM_008846	Mm.217214	phosphatidylinositol-4-phosphate 5-kinase, type 1 beta	Pip5k1b	0.0357416
1460704_at	AK004573	Mm.871	RFNG O-fucosylpeptide 3-beta-N-acetylglucosaminyltransferase	Rfng	0.0358054
1448450_at	NM_016895	Mm.29460	adenylate kinase 2 /// similar to adenylate kinase 2	Ak2 /// LOC100047005	0.0358438
1422816_a_at	NM_133250	Mm.180333	mutY homolog (E. coli)	Mutyh	0.0360039
1431619_a_at	AK017400	Mm.352311	dystrobrevin binding protein 1	Dtnbp1	0.0363993
1416448_at	NM_025922	Mm.21399	inosine triphosphatase (nucleoside triphosphate pyrophosphatase)	Itpa	0.0364459
1436955_at	BG065248	Mm.273724	tumor suppressing subtransferable candidate 1	Tssc1	0.0365317
1433800_a_at	AV173741	Mm.277996	pro-opiomelanocortin-alpha	Pomc	0.0365381
1452985_at	BF466442	Mm.68819	uveal autoantigen with coiled-coil domains and ankyrin repeats	Uaca	0.036555
1434311_at	BB025078	Mm.384746	CCR4-NOT transcription complex, subunit 6-like	Cnot6l	0.0366754
1415707_at	AI036318	Mm.291624	anaphase promoting complex subunit 2	Anapc2	0.0367695
1440264_at	BB213500	Mm.130804	---	---	0.0368256
1460129_at	BB057781	Mm.57040	solute carrier family 6 (neurotransmitter transporter, noradrenalin), member 2	Slc6a2	0.0369168
1436851_at	AI463328	Mm.474430	protein kinase N1 /// prostaglandin E receptor 1 (subtype EP1)	Pkn1 /// Ptger1	0.0369615
1433789_at	BI082172	Mm.84664	small nucleolar RNA host gene (non-protein coding) 3	Snhg3	0.037104
1422157_a_at	NM_008403	Mm.273333	integrin beta 1 binding protein 1	Itgb1bp1	0.0376071
1452725_a_at	AK010292	Mm.182470	ribonuclease H2, large subunit	Rnaseh2a	0.0378871
1452510_at	AF254422	Mm.218760	paired box gene 7	Pax7	0.038132
1426683_at	BM940481	Mm.247113	CCR4-NOT transcription complex, subunit 6	Cnot6	0.0381541
1426237_at	BC021759	Mm.477516	Sp2 transcription factor	Sp2	0.0386783
1418902_at	BC006876	Mm.245355	chitinase domain containing 1	Chid1	0.0392153
1428991_at	BQ176967	Mm.103650	HRAS-like suppressor	Hrasls	0.0393718
1425545_x_at	M86502	Mm.422886	histocompatibility 2, D region locus 1	H2-D1	0.0395668
1424615_at	BG063931	Mm.302013	post-GPI attachment to proteins 2	Pgap2	0.0400879
1434218_at	BB400635	Mm.335866	RIKEN cDNA C330019G07 gene	C330019G07Rik	0.0402752
1446636_at	BB499706	Mm.337820	tensin 3	Tns3	0.0405804
1416823_a_at	NM_020573	Mm.259470	oxysterol binding protein-like 1A	Osbpl1a	0.0406862
1417903_at	NM_018769	Mm.478422	deafness, autosomal dominant 5 (human)	Dfna5	0.0409799
1425334_at	AV094567	Mm.104789	golgi reassembly stacking protein 1	Gorasp1	0.0415762
1457954_at	BE980601	---	---	---	0.0415859
1450685_at	BE648432	Mm.247837	cAMP-regulated phosphoprotein 19	Arpp19	0.0419365
1433979_at	BQ176636	Mm.42247	RNA binding motif, single stranded interacting protein 2	Rbms2	0.0421429
1437026_at	AV026910	Mm.331588	thiosulfate sulfurtransferase (rhodanese)-like domain containing 2	Tstd2	0.0421469
1446683_at	BB098038	Mm.288894	epidermal growth factor receptor pathway substrate 15-like 1	Eps15l1	0.0422127
1450686_at	NM_008896	Mm.126984	paraoxonase 2	Pon2	0.0424521
1437174_at	BB405795	Mm.17977	transcription factor Dp 2	Tfdp2	0.0424747
1435718_at	BQ176274	Mm.220173	adaptor-related protein complex 3, sigma 2 subunit	Ap3s2	0.0424923
1430805_s_at	AK016542	Mm.85289	RMI1, RecQ mediated genome instability 1, homolog (S. cerevisiae)	Rmi1	0.0429133
1439911_at	BB283577	Mm.309204	---	---	0.0430386
1433544_at	BB277912	Mm.286006	STE20-related kinase adaptor beta	Stradb	0.043262
1434710_at	BB397009	Mm.35094	DEAH (Asp-Glu-Ala-His) box polypeptide 29	Dhx29	0.0437481
1418124_at	NM_026519	Mm.220942	transmembrane protein 85	Tmem85	0.0441367
1460405_at	AV238183	Mm.29329	Rho guanine nucleotide exchange factor (GEF) 10-like	Arhgef10l	0.0443119
1434118_at	BI737397	Mm.103413	mitochondrial ubiquitin ligase activator of NFKB 1	Mul1	0.0448691
1417180_at	NM_008794	Mm.3255	proprotein convertase subtilisin/kexin type 7	Pcsk7	0.0450367
1438390_s_at	AV105428	Mm.6856	pituitary tumor-transforming gene 1	Pttg1	0.0450484
1424433_at	BC021619	Mm.27166	methionine sulfoxide reductase B2	Msrb2	0.0453869
1417011_at	AU021035	Mm.234266	syndecan 2	Sdc2	0.0454252
1428254_at	BC019459	Mm.390332	purine rich element binding protein B	Purb	0.0455727
1429187_at	AV306753	---	---	---	0.0456275
1438214_at	BB483226	Mm.30466	trichorhinophalangeal syndrome I (human)	Trps1	0.0459182
1426504_a_at	BI871826	Mm.101141	ring finger protein 121	Rnf121	0.0460378
1448467_a_at	NM_053252	Mm.210447	EH domain binding protein 1-like 1	Ehbp1l1	0.0462217
1426689_s_at	BF585357	Mm.158231	succinate dehydrogenase complex, subunit A, flavoprotein (Fp)	Sdha	0.0464655
1458163_at	AV328953	Mm.359154	cDNA sequence BC066028	BC066028	0.0466014
1452939_a_at	AI595920	Mm.397413	phosphatidylinositol transfer protein, cytoplasmic 1	Pitpnc1	0.0467952
1451248_at	BC006705	Mm.251804	protein arginine N-methyltransferase 7	Prmt7	0.0469049
1417217_at	NM_013779	Mm.45207	melanoma antigen, family L, 2	Magel2	0.0469839
1455301_at	BG064092	Mm.434326	WAS/WASL interacting protein family, member 3	Wipf3	0.0470917
1430989_a_at	AK006166	Mm.379181	RIKEN cDNA 1700020I14 gene	1700020I14Rik	0.0473379
1435827_at	BB501711	---	RIKEN cDNA 4933404O12 gene	4933404O12Rik	0.0475167
1452443_s_at	BI251153	Mm.272047	helicase with zinc finger domain	Helz	0.0475667
1438606_a_at	BB814844	Mm.257765	chloride intracellular channel 4 (mitochondrial)	Clic4	0.0476575
1437209_at	AV324566	Mm.111928	centrosomal protein 76	Cep76	0.0477986
1433893_s_at	BM208112	Mm.24250	sperm associated antigen 5	Spag5	0.0478888
1449053_s_at	BB210424	Mm.261620	component of oligomeric golgi complex 1	Cog1	0.0481096
1416041_at	NM_011361	Mm.28405	serum/glucocorticoid regulated kinase 1	Sgk1	0.0482106
1421814_at	NM_010833	Mm.138876	moesin	Msn	0.0484584
1418601_at	NM_011921	Mm.14609	aldehyde dehydrogenase family 1, subfamily A7	Aldh1a7	0.04848
1452086_at	AK011576	Mm.311344	TRM5 tRNA methyltransferase 5 homolog (S. cerevisiae)	Trmt5	0.0486114
1449718_s_at	AI649104	Mm.212157	RIKEN cDNA 4930453N24 gene	4930453N24Rik	0.0488993
1441676_at	AW557786	Mm.309526	zinc finger and AT hook domain containing	Zfat	0.0490051
1440691_at	AV373767	Mm.98200	cytochrome P450, family 2, subfamily j, polypeptide 6	Cyp2j6	0.0490763
1427318_s_at	BI555209	Mm.34674	myoferlin	Myof	0.0492007
1448690_at	NM_008430	Mm.10800	potassium channel, subfamily K, member 1	Kcnk1	0.0493708
1425482_s_at	BC024959	Mm.130422	ankyrin repeat and MYND domain containing 2	Ankmy2	0.0495023
1457883_at	BB225963	Mm.372465	---	---	0.0496076
