# Supplementary material for: Polo-Like Kinase 3 Appears Dispensable for Normal Retinal Development Despite Robust Embryonic Expression
Source: PLoS One. 2016 Mar 7;11(3):e0150878. doi: 10.1371/journal.pone.0150878 (PMC4780821; doi:10.1371/journal.pone.0150878)
Supplement: S7 Table — To be considered for differential expression analysis, the log(2) transformed mean of either n = 3 WT or n = 3 KO expression values must have exceeded 7 to indicate overall expression in either genotype. A two-tailed t-test that resulted in p-values of less than 0.05 was used to indicate significant differential expression. (XLSX) [file pone.0150878.s009.xlsx]

## Sheet: P0
Probe Set ID	Representative Public ID	UniGene ID	Gene Title	Gene Symbol	Pval
1424395_at	AU040643	Mm.272847	asparaginase like 1	Asrgl1	1.28225e-05
1447374_at	BB751223	---	---	---	5.41809e-05
1421863_at	AK018783	Mm.32321	vesicle-associated membrane protein 1	Vamp1	0.000101704
1428659_at	AK005852	Mm.5348	PHD finger protein 7	Phf7	0.000117325
1432249_a_at	AK013216	Mm.212208	excision repaiross-complementing rodent repair deficiency, complementation group 8	Ercc8	0.000170543
1439394_x_at	AV213435	Mm.289747	cell division cycle 20 homolog (S. cerevisiae)	Cdc20	0.000343777
1426102_at	BC016446	Mm.268175	cytochrome P450, family 2, subfamily j, polypeptide 13	Cyp2j13	0.000620335
1442613_at	BQ175871	Mm.334160	Spondin 1, (f-spondin) extracellular matrix protein	Spon1	0.000625282
1435051_at	AV375936	Mm.423	WD repeat domain 44	Wdr44	0.000666857
1416509_at	AV061337	Mm.246440	transmembrane 9 superfamily member 3	Tm9sf3	0.000690075
1434636_at	AV298304	Mm.280994	homeodomain leucine zipper-encoding gene	Homez	0.000739158
1455002_at	AV331223	Mm.478332	protein tyrosine phosphatase 4a1	Ptp4a1	0.000740547
1454843_at	BM934034	Mm.272955	phosphoribosyl pyrophosphate synthetase 2	Prps2	0.000773327
1425987_a_at	L16912	Mm.343607	potassium large conductance calcium-activated channel, subfamily M, alpha member 1	Kcnma1	0.000821461
1451115_at	BC023128	Mm.1635	protein inhibitor of activated STAT 3	Pias3	0.000856314
1428090_at	AK013131	Mm.30256	pentatricopeptide repeat domain 3	Ptcd3	0.00091884
1450908_at	BB406487	Mm.3941	eukaryotic translation initiation factor 4E	Eif4e	0.000921934
1438151_x_at	BB544336	Mm.478308	zinc finger, DHHC domain containing 14	Zdhhc14	0.00102829
1429893_at	AK012666	Mm.206726	interleukin 17 receptor D	Il17rd	0.00113792
1425556_at	BG070845	Mm.260516	CDC2-related kinase, arginine/serine-rich	Crkrs	0.00120345
1455617_at	AV370003	Mm.477783	LMBR1 domain containing 1	Lmbrd1	0.00146718
1423704_at	BC019373	Mm.284770	phospholipase A2, group XV	Pla2g15	0.00178278
1456912_at	AV344364	Mm.169620	zinc finger protein 691	Zfp691	0.00189591
1448537_at	NM_133795	Mm.271974	tetratricopeptide repeat domain 1	Ttc1	0.00189681
1426924_at	AA709668	Mm.288785	ring finger and CCCH-type zinc finger domains 2	Rc3h2	0.00197689
1417165_at	NM_010773	Mm.322	methyl-CpG binding domain protein 2	Mbd2	0.00215786
1425514_at	M60651	Mm.259333	phosphatidylinositol 3-kinase, regulatory subunit, polypeptide 1 (p85 alpha)	Pik3r1	0.00238008
1433668_at	BI410130	Mm.27769	proline-rich nuclear receptor coactivator 1	Pnrc1	0.00241518
1430309_at	BC025455	Mm.240329	Nipped-B homolog (Drosophila)	Nipbl	0.00242273
1428199_at	AK016299	Mm.384805	adenosine deaminase-like	Adal	0.00252394
1451893_s_at	AF027503	Mm.217216	membrane associated guanylate kinase, WW and PDZ domain containing 1	Magi1	0.00264162
1429846_at	BM250766	---	RIKEN cDNA 9030411K21 gene	9030411K21Rik	0.00265508
1451599_at	AV308638	Mm.23608	sestrin 2	Sesn2	0.0027646
1452415_at	BC003232	Mm.253564	actinin, alpha 1	Actn1	0.00291219
1446433_at	BB456954	Mm.181973	acyl-Coenzyme A binding domain containing 5	Acbd5	0.00325548
1423346_at	AV286991	Mm.29648	degenerative spermatocyte homolog 1 (Drosophila)	Degs1	0.0034246
1448113_at	BC010581	Mm.378957	predicted gene 6393 /// stathmin 1	Gm6393 /// Stmn1	0.00353489
1435172_at	BB128925	Mm.200692	eomesodermin homolog (Xenopus laevis)	Eomes	0.00377573
1457344_at	BB348893	Mm.126079	neuropilin (NRP) and tolloid (TLL)-like 2	Neto2	0.00387135
1453140_at	AK018550	Mm.38813	zinc finger protein 871	Zfp871	0.00388128
1431162_a_at	AK020248	Mm.389224	enabled homolog (Drosophila)	Enah	0.00392477
1459825_x_at	BB482300	Mm.476844	insulin-like growth factor 2 mRNA binding protein 1	Igf2bp1	0.00401836
1421815_at	AF353717	Mm.275054	ependymin related protein 1 (zebrafish)	Epdr1	0.00414205
1435367_at	BQ177154	Mm.254517	mitogen-activated protein kinase 4	Mapk4	0.00445458
1434409_at	BB045845	Mm.113272	armadillo repeat containing, X-linked 6	Armcx6	0.00497796
1425776_a_at	BC025632	---	expressed sequence C87436	C87436	0.00502584
1427638_at	Z47205	Mm.457803	zinc finger and BTB domain containing 16	Zbtb16	0.00538613
1423218_a_at	BM951442	Mm.181290	mitochondrial ribosomal protein L49	Mrpl49	0.00552313
1456380_x_at	BB490338	Mm.275555	calponin 3, acidic /// similar to calponin 3, acidic	Cnn3 /// LOC100047856	0.00597554
1457762_at	BG074612	Mm.132006	Tetratricopeptide repeat domain 15	Ttc15	0.0060211
1451482_at	BC027344	Mm.296864	cDNA sequence BC027344	BC027344	0.00619234
1434655_at	BB794583	Mm.24214	forkhead box K1	Foxk1	0.00628417
1457055_at	BG141990	Mm.29037	Nucleotide binding protein 1	Nubp1	0.00630965
1441592_at	BB667902	Mm.440483	---	---	0.00635647
1452863_at	AK005633	Mm.440434	RIKEN cDNA 1700003F12 gene	1700003F12Rik	0.00643759
1431207_at	BI988711	Mm.476980	metallo-beta-lactamase domain containing 2	Mblac2	0.00662039
1439591_at	BB534581	Mm.162025	Unc-51 like kinase 2 (C. elegans)	Ulk2	0.00664708
1456516_x_at	BB113567	Mm.27969	similar to UDP-N-acetylhexosamine pyrophosphorylase /// UDP-N-acetylglucosamine pyrophosphorylase 1	LOC640502 /// Uap1	0.0068216
1452550_a_at	AF170530	Mm.3451	fragile X mental retardation syndrome 1 homolog	Fmr1	0.00691712
1431182_at	AK004608	Mm.290774	predicted gene 7899 /// heat shock protein 8 /// hypothetical LOC624853 /// similar to heat shock protein 8	Gm7899 /// Hspa8 /// LOC624853 /// LOC641192	0.00700952
1434819_at	BB709312	Mm.311687	beta galactoside alpha 2,6 sialyltransferase 2	St6gal2	0.00702181
1429887_at	AK009163	Mm.44249	nitric oxide synthase 1, neuronal	Nos1	0.00716636
1416924_at	NM_018772	Mm.38011	brain protein I3	Bri3	0.00717544
1435684_at	AV150520	Mm.20845	ATP-binding cassette, sub-family C (CFTR/MRP), member 5	Abcc5	0.00732062
1436603_at	BB339498	Mm.36746	transducin (beta)-like 2	Tbl2	0.00735883
1450821_at	NM_020005	Mm.255025	K(lysine) acetyltransferase 2B	Kat2b	0.0074098
1437298_at	BG067887	Mm.28661	WAS/WASL interacting protein family, member 2	Wipf2	0.00745862
1452404_at	BB321846	Mm.338311	phosphatase and actin regulator 2	Phactr2	0.00748897
1444065_at	BB218445	Mm.194755	cytochrome b5 domain containing 2	Cyb5d2	0.00751112
1452353_at	BB762731	Mm.241098	G protein-coupled receptor 155	Gpr155	0.0076827
1424117_at	BC024937	Mm.35790	cDNA sequence BC056474	BC056474	0.00776935
1427246_at	BB702366	Mm.217216	membrane associated guanylate kinase, WW and PDZ domain containing 1	Magi1	0.00810176
1440590_at	BB237434	---	---	---	0.00813754
1443146_at	BB446402	Mm.221758	ATPase family, AAA domain containing 2	Atad2	0.00817045
1451888_a_at	AB025413	Mm.254610	odd Oz/ten-m homolog 4 (Drosophila)	Odz4	0.00821192
1427893_a_at	BI713896	Mm.34242	phosphomevalonate kinase	Pmvk	0.00853501
1431153_at	BB646885	---	RIKEN cDNA 6430597G12 gene	6430597G12Rik	0.00870822
1420127_s_at	C85100	Mm.268475	cell cycle progression 1	Ccpg1	0.00879981
1428783_at	AK004336	Mm.253102	protein kinase, cAMP dependent regulatory, type II alpha	Prkar2a	0.00887251
1440392_at	AW045983	Mm.216107	A kinase (PRKA) anchor protein 13	Akap13	0.00889581
1438442_at	AI450236	Mm.208619	suppressor of IKBKE 1	Sike1	0.00890735
1447372_at	BB811943	Mm.82139	aldehyde dehydrogenase 16 family, member A1	Aldh16a1	0.00894096
1460159_at	BB372805	Mm.208868	myb-like, SWIRM and MPN domains 1	Mysm1	0.00902131
1450933_at	BG070255	Mm.355614	phosphodiesterase 7A	Pde7a	0.00923809
1450716_at	D67076	Mm.1421	a disintegrin-like and metallopeptidase (reprolysin type) with thrombospondin type 1 motif, 1	Adamts1	0.00927064
1432062_at	AK004706	Mm.40901	MAM domain containing glycosylphosphatidylinositol anchor 1	Mdga1	0.00950612
1423909_at	BC010831	Mm.27061	transmembrane protein 176A	Tmem176a	0.00955061
1417302_at	NM_054048	Mm.283859	REST corepressor 2	Rcor2	0.00977987
1428093_at	AK017745	Mm.284710	TraB domain containing	Trabd	0.00993841
1429084_at	AV308858	Mm.46628	vascular endothelial zinc finger 1	Vezf1	0.00999909
1419971_s_at	C86506	Mm.264984	solute carrier family 35, member A5	Slc35a5	0.0100833
1448694_at	NM_010591	Mm.275071	Jun oncogene	Jun	0.0101541
1436953_at	C76969	Mm.223504	WAS/WASL interacting protein family, member 1	Wipf1	0.010178
1423485_at	AV233464	Mm.246689	RAD54 like 2 (S. cerevisiae)	Rad54l2	0.0102166
1455090_at	BF681826	Mm.208919	angiopoietin-like 2	Angptl2	0.01079
1459307_at	BB460274	Mm.406192	---	---	0.0109852
1438760_x_at	BB392633	Mm.274049	a disintegrin and metallopeptidase domain 15 (metargidin)	Adam15	0.0111475
1439122_at	BF226295	Mm.267061	DEAD (Asp-Glu-Ala-Asp) box polypeptide 6	Ddx6	0.0114421
1445759_at	BB154131	---	---	---	0.0116871
1433974_at	BB293127	Mm.34329	selenophosphate synthetase 1	Sephs1	0.0122262
1419563_at	NM_007566	Mm.476864	baculoviral IAP repeat-containing 6	Birc6	0.0122964
1434581_at	BB167663	Mm.233860	RIKEN cDNA 2410066E13 gene	2410066E13Rik	0.0123303
1426292_at	BG068796	Mm.224766	zinc finger protein 790	Zfp790	0.0124032
1427375_at	BB198308	Mm.471692	RNA (guanine-9-) methyltransferase domain containing 2	Rg9mtd2	0.0124883
1453823_a_at	BG085812	Mm.259648	coiled-coil domain containing 76	Ccdc76	0.0126137
1453130_at	AK006168	Mm.270487	E1A binding protein p400	Ep400	0.0126645
1442267_at	BM239982	Mm.207203	syntaxin binding protein 4	Stxbp4	0.0129119
1433488_x_at	BB543167	Mm.207683	glucosamine (N-acetyl)-6-sulfatase	Gns	0.0129286
1416826_a_at	NM_020048	Mm.440560	mediator complex subunit 20	Med20	0.0130258
1456531_x_at	BB458578	Mm.478277	PRP19/PSO4 pre-mRNA processing factor 19 homolog (S. cerevisiae)	Prpf19	0.0130376
1422103_a_at	BC024319	Mm.34064	signal transducer and activator of transcription 5B	Stat5b	0.0130497
1435019_at	BB532141	Mm.390381	ataxin 7-like 3	Atxn7l3	0.0130799
1426047_a_at	AF129509	Mm.336316	protein tyrosine phosphatase, receptor type, R	Ptprr	0.0131654
1441716_at	BB408626	Mm.152761	---	---	0.0131841
1419915_at	AW538011	Mm.441634	---	---	0.0132173
1418693_at	NM_016884	Mm.318080	predicted gene 12696 /// heterogeneous nuclear ribonucleoprotein C	Gm12696 /// Hnrnpc	0.0132265
1433848_at	BB754492	Mm.89845	cell division cycle 27 homolog (S. cerevisiae)	Cdc27	0.0133359
1435299_at	BB761538	Mm.259718	cyclin-dependent kinase 7 (homolog of Xenopus MO15 cdk-activating kinase)	Cdk7	0.0133384
1421964_at	NM_008716	Mm.439741	Notch gene homolog 3 (Drosophila)	Notch3	0.0134274
1456010_x_at	BB561515	Mm.137268	hairy and enhancer of split 5 (Drosophila)	Hes5	0.0135094
1429438_at	AV318805	Mm.196328	BCL6 interacting corepressor	Bcor	0.0136588
1428792_at	AK008957	Mm.240850	breast carcinoma amplified sequence 1	Bcas1	0.0136913
1425966_x_at	D50527	Mm.331	ubiquitin C	Ubc	0.0137446
1421950_at	NM_011070	Mm.10756	prefoldin 2	Pfdn2	0.0138822
1420172_at	C80049	---	---	---	0.0139651
1428999_at	AK010013	Mm.194486	PHD finger protein 3	Phf3	0.0141642
1456274_at	BB067544	Mm.441618	---	---	0.0142128
1431921_a_at	AK017978	Mm.42135	similar to Stromal antigen 1 /// stromal antigen 1	LOC100045442 /// Stag1	0.0145002
1431195_at	AK020104	Mm.291906	ring finger protein 170	Rnf170	0.0147831
1456795_at	BB449568	---	RIKEN cDNA D330027G24 gene	D330027G24Rik	0.0148696
1439368_a_at	AV002797	Mm.21587	solute carrier family 9 (sodium/hydrogen exchanger), member 3 regulator 2	Slc9a3r2	0.0148924
1430566_at	BM249924	---	RIKEN cDNA 4733401A01 gene	4733401A01Rik	0.0149754
1433445_x_at	BB705380	Mm.61526	3-hydroxy-3-methylglutaryl-Coenzyme A synthase 1	Hmgcs1	0.0150319
1457656_s_at	BB235011	---	RIKEN cDNA C230085N15 gene	C230085N15Rik	0.0152127
1460394_a_at	BB769433	Mm.476000	inositol polyphosphate phosphatase-like 1	Inppl1	0.0153898
1434276_x_at	AI561743	Mm.290116	cDNA sequence BC004004	BC004004	0.015546
1439623_at	BE687142	Mm.446360	---	---	0.0156678
1426728_x_at	BG965431	Mm.293591	phosphatidylserine synthase 2	Ptdss2	0.0158554
1434339_at	AW548221	Mm.209491	formin binding protein 1-like	Fnbp1l	0.0160968
1460002_at	BM244995	Mm.136511	similar to tousled-like kinase 1 /// tousled-like kinase 1	LOC100046241 /// Tlk1	0.0160995
1448193_at	NM_025670	Mm.157648	RIKEN cDNA 5730403B10 gene	5730403B10Rik	0.0161259
1455614_at	AV225789	Mm.288374	translocase of outer mitochondrial membrane 40 homolog-like (yeast)	Tomm40l	0.0165584
1417857_at	NM_133823	Mm.26510	methylmalonic aciduria (cobalamin deficiency) type A	Mmaa	0.0166609
1448363_at	NM_009534	Mm.221992	yes-associated protein 1	Yap1	0.0167156
1423076_at	BB703513	Mm.89515	sorting nexin 9	Snx9	0.0167619
1446528_at	BB206673	Mm.27651	SCY1-like 2 (S. cerevisiae)	Scyl2	0.0167685
1459346_at	BB276676	Mm.291208	tRNA splicing endonuclease 2 homolog (S. cerevisiae)	Tsen2	0.016813
1435982_at	BB009181	Mm.478017	syntaxin 12	Stx12	0.0168339
1428822_a_at	BB815011	Mm.32414	sorting nexing 24	Snx24	0.0168491
1438688_at	BG915272	Mm.5222	serine/arginine repetitive matrix 2	Srrm2	0.0169489
1451399_at	BC008274	Mm.384726	paroxysmal nonkinesiogenic dyskinesia	Pnkd	0.0170923
1449914_at	NM_025660	Mm.158120	RIB43A domain with coiled-coils 1	Ribc1	0.0172874
1433716_x_at	BB284482	Mm.32619	glial cell line derived neurotrophic factor family receptor alpha 2	Gfra2	0.0173492
1426239_s_at	BC016642	Mm.203747	arrestin, beta 2	Arrb2	0.0173817
1417039_a_at	NM_025611	Mm.329078	cullin 7	Cul7	0.0173908
1434210_s_at	AV174595	Mm.245210	leucine-rich repeats and immunoglobulin-like domains 1	Lrig1	0.0174041
1457828_at	BE690800	Mm.273174	signal transducing adaptor molecule (SH3 domain and ITAM motif) 1	Stam	0.0174119
1417012_at	AU021035	Mm.234266	syndecan 2	Sdc2	0.01744
1441381_at	BB091194	---	RIKEN cDNA 9430029E18 gene	9430029E18Rik	0.0176031
1451487_at	BC019800	Mm.158705	Rab9 effector protein with kelch motifs	Rabepk	0.0177076
1435805_at	AV287586	Mm.268025	lin-7 homolog A (C. elegans)	Lin7a	0.0179568
1439914_at	AV274085	Mm.305555	RIKEN cDNA 4932416H05 gene	4932416H05Rik	0.0181658
1422455_s_at	BB400581	Mm.260117	N-ethylmaleimide sensitive fusion protein	Nsf	0.0181729
1433897_at	BQ176744	Mm.335025	expressed sequence AI597468	AI597468	0.0182089
1438507_x_at	AV110879	Mm.289810	ribosomal protein L14	Rpl14	0.0183122
1455651_at	BI439979	Mm.6402	telomeric repeat binding factor 2	Terf2	0.0183878
1421557_x_at	NM_019913	Mm.291917	thioredoxin 2	Txn2	0.018411
1457829_at	BM199355	Mm.358581	calmegin	Clgn	0.0184339
1457825_x_at	BB515151	Mm.20948	transcobalamin 2	Tcn2	0.0184695
1446805_at	BB433285	---	---	---	0.0185838
1443366_at	BG076030	Mm.292687	N-ethylmaleimide sensitive fusion protein attachment protein gamma	Napg	0.0185915
1435249_at	BG917504	Mm.295062	BTAF1 RNA polymerase II, B-TFIID transcription factor-associated, (Mot1 homolog, S. cerevisiae)	Btaf1	0.0186411
1417911_at	X75483	Mm.4189	cyclin A2	Ccna2	0.0187589
1447800_x_at	AV085634	Mm.20948	transcobalamin 2	Tcn2	0.0187979
1419067_a_at	BB280137	Mm.288639	RAB guanine nucleotide exchange factor (GEF) 1	Rabgef1	0.0189396
1450388_s_at	BC004850	Mm.10153	twisted gastrulation homolog 1 (Drosophila)	Twsg1	0.0189427
1453645_at	BB556191	Mm.262195	RIKEN cDNA 2700046A07 gene	2700046A07Rik	0.018944
1429949_at	AK018340	---	RIKEN cDNA 6530415H11 gene	6530415H11Rik	0.0190632
1422720_at	BQ176915	Mm.42242	ISL1 transcription factor, LIM/homeodomain	Isl1	0.0193276
1426745_at	BI156989	Mm.29852	ribonuclease, RNase K	Rnasek	0.0194464
1417393_a_at	NM_026125	Mm.29140	family with sequence similarity 132, member A	Fam132a	0.0194663
1416615_at	NM_017393	Mm.287892	caseinolytic peptidase, ATP-dependent, proteolytic subunit homolog (E. coli)	Clpp	0.0195227
1434957_at	AW557006	Mm.80509	cell adhesion molecule-related/down-regulated by oncogenes	Cdon	0.0195557
1434362_at	BM249454	Mm.426323	---	---	0.0196042
1440604_at	BB070941	---	Riken cDNA 8030494B02 gene	8030494B02Rik	0.0197154
1443669_at	BE955157	Mm.444166	---	---	0.0199804
1440434_at	BB667917	Mm.418688	---	---	0.02017
1454985_at	BI872009	Mm.436667	autophagy/beclin 1 regulator 1	Ambra1	0.0203043
1436219_at	BQ176997	Mm.125857	RIKEN cDNA 4933403F05 gene	4933403F05Rik	0.0204159
1444009_at	AV217868	Mm.257931	Ras association (RalGDS/AF-6) domain family member 4	Rassf4	0.0204308
1457488_at	BB667330	Mm.398185	RIKEN cDNA B230339M05 gene	B230339M05Rik	0.0204384
1426750_at	AW538200	Mm.475646	filamin, beta	Flnb	0.020449
1434756_at	AV292354	---	hypothetical protein 5430421B17	5430421B17	0.0204631
1442300_at	AI481368	Mm.173847	thyroid stimulating hormone receptor	Tshr	0.0204737
1426375_s_at	AV094699	Mm.202257	oxidoreductase NAD-binding domain containing 1	Oxnad1	0.0206828
1460573_at	BM240684	Mm.170002	expressed sequence AI848100	AI848100	0.020778
1454711_at	BB080177	Mm.478291	triple functional domain (PTPRF interacting)	Trio	0.0209254
1424506_at	BC026432	Mm.23031	zinc finger protein 768	Zfp768	0.0210759
1418843_at	NM_011774	Mm.27801	solute carrier family 30 (zinc transporter), member 4	Slc30a4	0.021117
1442324_at	BB283687	Mm.447784	---	---	0.0211283
1442417_at	AI506534	Mm.259567	mediator of RNA polymerase II transcription, subunit 8 homolog (yeast)	Med8	0.0212016
1460466_at	BB824055	Mm.439875	RIKEN cDNA 1700047I17 gene 1	1700047I17Rik1	0.0212028
1451984_at	BC021506	Mm.254223	heterogeneous nuclear ribonucleoprotein U-like 1	Hnrnpul1	0.021237
1418265_s_at	NM_008391	Mm.1149	interferon regulatory factor 2	Irf2	0.0212716
1422910_s_at	AU022584	Mm.173953	structural maintenance of chromosomes 6	Smc6	0.0212896
1435843_x_at	AI666552	Mm.252982	mitochondrial ribosomal protein S9	Mrps9	0.0212935
1435303_at	AV373814	Mm.312233	TAF4B RNA polymerase II, TATA box binding protein (TBP)-associated factor	Taf4b	0.0213483
1436005_at	BQ174136	Mm.284505	splicing factor, arginine/serine-rich 14	Sfrs14	0.0213805
1418583_at	NM_025798	Mm.46218	histidine triad nucleotide binding protein 3	Hint3	0.0213923
1444191_at	BB210461	Mm.380738	---	---	0.0215875
1444328_at	AI593816	Mm.298875	clathrin, light polypeptide (Lca)	Clta	0.0216013
1458952_at	C77735	Mm.332522	WD repeat and FYVE domain containing 3	Wdfy3	0.0216242
1430982_at	BF682801	Mm.473693	similar to splicing factor, arginine/serine-rich 1 (splicing factor 2, alternate splicing factor) /// splicing factor, arginine/serine-rich 1 (ASF/SF2)	LOC100048559 /// Sfrs1	0.0216813
1433205_at	AK013250	Mm.290669	Nedd4 family interacting protein 2	Ndfip2	0.0216968
1416440_at	NM_016898	Mm.269815	CD164 antigen	Cd164	0.0217251
1447725_at	BE948505	---	RIKEN cDNA C030034E14 gene	C030034E14Rik	0.0217435
1448420_a_at	NM_013911	Mm.24608	F-box and leucine-rich repeat protein 12	Fbxl12	0.0218217
1446949_at	BB042584	---	RIKEN cDNA 4930431P19 gene	4930431P19Rik	0.0220088
1456550_at	BB227384	Mm.261006	BCL2-like 12 (proline rich)	Bcl2l12	0.022176
1426850_a_at	BB261602	Mm.14487	mitogen-activated protein kinase kinase 6	Map2k6	0.0222532
1451477_at	AV047635	Mm.392861	predicted gene, OTTMUSG00000010657	OTTMUSG00000010657	0.0229462
1449526_a_at	NM_024228	Mm.246881	glycerophosphodiester phosphodiesterase domain containing 3	Gdpd3	0.0230973
1444557_at	BG060557	---	---	---	0.0231395
1440316_at	AV342106	---	RIKEN cDNA 6430526N21 gene	6430526N21Rik	0.0232485
1448985_at	NM_134068	Mm.289646	dual specificity phosphatase 22	Dusp22	0.0234424
1415866_at	NM_133952	Mm.243024	unc-45 homolog A (C. elegans)	Unc45a	0.0235429
1452036_a_at	AA153892	Mm.159684	thymopoietin	Tmpo	0.023555
1425106_a_at	BC003450	Mm.38433	tryptophanyl-tRNA synthetase	Wars	0.0235728
1449718_s_at	AI649104	Mm.212157	RIKEN cDNA 4930453N24 gene	4930453N24Rik	0.023666
1436542_at	BE948730	Mm.440344	---	---	0.0236796
1436954_at	C76969	Mm.223504	WAS/WASL interacting protein family, member 1	Wipf1	0.0237362
1425428_at	AF416641	Mm.135110	hypoxia inducible factor 3, alpha subunit	Hif3a	0.0239922
1418637_at	BI456953	Mm.219460	ets variant gene 3	Etv3	0.0240869
1415793_at	NM_134021	Mm.254704	pyridoxine 5'-phosphate oxidase	Pnpo	0.0241541
1416442_at	NM_010499	Mm.399	immediate early response 2	Ier2	0.0242985
1448058_s_at	BB654880	Mm.927	budding uninhibited by benzimidazoles 3 homolog (S. cerevisiae)	Bub3	0.0243023
1432083_a_at	AK015011	Mm.3207	leucine rich repeat containing 23	Lrrc23	0.0243406
1416494_at	NM_134104	Mm.42805	NADH dehydrogenase (ubiquinone) Fe-S protein 5	Ndufs5	0.0243625
1436313_at	BM249802	Mm.27651	SCY1-like 2 (S. cerevisiae)	Scyl2	0.0244626
1423923_a_at	BC016120	Mm.46508	WD repeat domain 8	Wdr8	0.0244979
1456404_at	BB475194	Mm.112933	a disintegrin-like and metallopeptidase (reprolysin type) with thrombospondin type 1 motif, 5 (aggrecanase-2) /// similar to a disintegrin-like and metalloprotease (reprolysin type) with thrombospondin type 1 motif, 5 (aggrecanase-2)	Adamts5 /// LOC100048332	0.0245494
1451960_a_at	AF083465	Mm.439723	REV3-like, catalytic subunit of DNA polymerase zeta RAD54 like (S. cerevisiae)	Rev3l	0.0246292
1428878_a_at	AI595920	Mm.397413	phosphatidylinositol transfer protein, cytoplasmic 1	Pitpnc1	0.0247007
1446474_at	BB298031	---	---	---	0.0248923
1434832_at	BB364488	Mm.338613	forkhead box O3	Foxo3	0.0249598
1453027_at	AK016873	Mm.311840	discs, large (Drosophila) homolog-associated protein 1	Dlgap1	0.0250632
1456118_at	BG065001	Mm.270091	methyltransferase like 2	Mettl2	0.0252001
1434355_at	BB159201	Mm.251482	zinc finger protein 617	Zfp617	0.025219
1434458_at	BB444134	Mm.4913	follistatin	Fst	0.0252634
1444714_at	BB529567	Mm.293096	Predicted gene 12964	Gm12964	0.025516
1425248_a_at	AB000828	Mm.2901	similar to Rse /// TYRO3 protein tyrosine kinase 3	LOC100048488 /// Tyro3	0.0255201
1419038_a_at	BB283759	Mm.471646	casein kinase 2, alpha 1 polypeptide /// predicted gene 10031	Csnk2a1 /// Gm10031	0.0255796
1452307_at	BB667491	Mm.386884	CDK5 and Abl enzyme substrate 2	Cables2	0.0257568
1416513_at	BC026051	Mm.425599	laminin, beta 2	Lamb2	0.0257944
1434078_at	AV380813	Mm.282122	ubiquitin family domain containing 1	Ubfd1	0.025903
1416257_at	NM_009794	Mm.19306	calpain 2	Capn2	0.0259148
1424367_a_at	AB017136	Mm.228	homer homolog 2 (Drosophila)	Homer2	0.0259673
1458584_at	BE948494	---	RIKEN cDNA 4832406H04 gene	4832406H04Rik	0.0260162
1438764_at	AV333182	Mm.280231	annexin A7	Anxa7	0.0261235
1426041_a_at	AF402612	Mm.256131	FYVE, RhoGEF and PH domain containing 4	Fgd4	0.0262491
1444046_at	AI853734	Mm.44666	RIKEN cDNA D430041B17 gene	D430041B17Rik	0.0263212
1435415_x_at	BB491008	Mm.424974	MARCKS-like 1	Marcksl1	0.0264735
1444500_at	AV321215	Mm.22626	AHA1, activator of heat shock protein ATPase homolog 1 (yeast)	Ahsa1	0.0265005
1444472_at	BB154631	---	---	---	0.0265582
1420494_x_at	BC006680	Mm.331	similar to Ubc protein /// ubiquitin C	LOC100048105 /// Ubc	0.026749
1458514_at	AW742789	---	expressed sequence AA536887	AA536887	0.0267781
1441174_a_at	BB182358	Mm.131951	leishmanolysin-like (metallopeptidase M8 family)	Lmln	0.0269038
1434746_at	BG797579	Mm.87532	MAX gene associated	Mga	0.0270924
1428678_s_at	AK004708	Mm.274226	WD repeat domain 73	Wdr73	0.027152
1434841_at	AI117751	Mm.74718	INO80 complex subunit D	Ino80d	0.0272856
1447171_at	BM218892	Mm.448815	---	---	0.0273408
1415679_at	NM_025498	Mm.86557	presenilin enhancer 2 homolog (C. elegans)	Psenen	0.0274215
1440347_at	BG074665	Mm.438679	---	---	0.027425
1419287_at	NM_025486	Mm.29990	transmembrane protein 208	Tmem208	0.0275289
1433519_at	AV123899	Mm.436518	nuclear casein kinase and cyclin-dependent kinase substrate 1	Nucks1	0.0276632
1448693_at	NM_024472	Mm.25556	glycolipid transfer protein domain containing 1	Gltpd1	0.0276869
1458311_at	BB804671	Mm.232293	ubiquitin specific peptidase 36	Usp36	0.0277362
1455328_at	BQ176072	Mm.440107	amiloride-sensitive cation channel 2, neuronal	Accn2	0.0278148
1426465_at	BG066219	Mm.22094	discs, large homolog-associated protein 4 (Drosophila)	Dlgap4	0.0278646
1430026_at	AK021006	Mm.26704	heat shock protein 70 family, member 13	Hspa13	0.0279294
1421906_at	BB760479	Mm.12926	mediator complex subunit 1	Med1	0.0279407
1437733_at	BB765292	Mm.259516	eukaryotic translation initiation factor 4E binding protein 2	Eif4ebp2	0.0285413
1433941_at	BF582164	Mm.24313	inositol polyphosphate 5-phosphatase J	Inpp5j	0.028892
1444260_at	BF661746	Mm.125896	---	---	0.0290811
1417688_at	NM_030565	Mm.320355	family with sequence similarity 20, member C	Fam20c	0.0290879
1453746_at	AI606033	Mm.52297	formin binding protein 1	Fnbp1	0.0291737
1426513_at	BM228459	Mm.40802	RNA binding motif protein 28	Rbm28	0.0292538
1453190_at	AK018431	Mm.289706	ubiquitin specific peptidase 19	Usp19	0.0295371
1419672_at	BB308491	Mm.379020	sparc/osteonectin, cwcv and kazal-like domains proteoglycan 1	Spock1	0.0296869
1423646_at	BB815190	Mm.28300	zinc finger, DHHC domain containing 3	Zdhhc3	0.0297204
1433971_at	BB558154	Mm.318846	calmodulin binding transcription activator 1	Camta1	0.0298286
1419522_at	NM_026021	Mm.296106	zinc finger, MYND domain containing 19	Zmynd19	0.0298415
1428805_at	AI854658	Mm.256753	solute carrier family 35, member E3	Slc35e3	0.0299591
1438287_x_at	AV309422	Mm.28222	DEAD (Asp-Glu-Ala-Asp) box polypeptide 39	Ddx39	0.0303593
AFFX-GapdhMur/M32599_3_at	AFFX-GapdhMur/M32599_3	Mm.304088	glyceraldehyde-3-phosphate dehydrogenase	Gapdh	0.0304436
1441660_at	AV351863	Mm.259045	ARP2 actin-related protein 2 homolog (yeast)	Actr2	0.0304571
1425139_at	AV308638	Mm.23608	sestrin 2	Sesn2	0.0306793
1425113_x_at	BC020068	Mm.391563	---	---	0.0307123
1437705_at	AW743849	Mm.361832	zinc fingr protein 551	Zfp551	0.0307193
1433820_a_at	BB489180	Mm.24630	RIKEN cDNA 1110012D08 gene	1110012D08Rik	0.0309391
1415968_a_at	NM_010594	Mm.13052	kidney androgen regulated protein	Kap	0.0309439
1429245_at	BI202412	---	RIKEN cDNA 2510022D24 gene	2510022D24Rik	0.0309716
1435775_at	BQ173970	Mm.3552	circadian locomoter output cycles kaput	Clock	0.0309986
1428101_at	AK011864	Mm.262859	ring finger protein 38	Rnf38	0.0310976
1433596_at	BQ175337	Mm.76494	DnaJ (Hsp40) homolog, subfamily C, member 6	Dnajc6	0.0311631
1416984_at	NM_026768	Mm.287443	mitochondrial ribosomal protein S18A	Mrps18a	0.0312747
1440641_at	BB278998	Mm.216528	vacuolar protein sorting 29 (S. pombe)	Vps29	0.0313073
1456381_x_at	AV274748	Mm.1639	myeloid cell leukemia sequence 1	Mcl1	0.0313087
1429240_at	AK014587	Mm.127058	StAR-related lipid transfer (START) domain containing 4	Stard4	0.0315309
1433632_at	BB183385	Mm.334918	interferon regulatory factor 2 binding protein 2	Irf2bp2	0.0315522
1439186_at	BB022463	Mm.149539	BEN domain containing 7	Bend7	0.0316279
1425979_a_at	AF241249	Mm.35241	Fas (TNFRSF6) binding factor 1	Fbf1	0.0316326
1441788_s_at	BB779105	Mm.291062	dyskeratosis congenita 1, dyskerin homolog (human)	Dkc1	0.0316839
1433918_at	BB175634	Mm.440165	autophagy-related 4D (yeast)	Atg4d	0.0317448
1420613_at	BE134116	Mm.193688	protein tyrosine phosphatase 4a2	Ptp4a2	0.0318064
1417134_at	NM_009274	Mm.288728	serine/arginine-rich protein specific kinase 2	Srpk2	0.0319595
1459733_at	AI606844	---	---	---	0.0320306
1451268_at	BC027120	Mm.165810	translocation associated membrane protein 1-like 1	Tram1l1	0.0321523
1421934_at	NM_007626	Mm.262059	chromobox homolog 5 (Drosophila HP1a)	Cbx5	0.0321715
1447933_at	AI413918	Mm.313104	kinesin family member 26A	Kif26a	0.0323856
1433874_at	BM951910	Mm.389682	slingshot homolog 1 (Drosophila)	Ssh1	0.0324583
1440364_a_at	BB760971	Mm.39271	aminoadipate-semialdehyde dehydrogenase	Aasdh	0.0325453
1424705_at	BC026976	Mm.32561	RNA binding motif protein, X-linked 2	Rbmx2	0.0325685
1418346_at	NM_013754	Mm.306511	insulin-like 6	Insl6	0.0327171
1443020_at	BB027719	Mm.344074	homeobox containing 1	Hmbox1	0.0327583
1445410_at	BF722034	Mm.253902	MAK10 homolog, amino-acid N-acetyltransferase subunit, (S. cerevisiae)	Mak10	0.0327689
1422052_at	NM_007667	Mm.441131	cadherin 8	Cdh8	0.0328489
1456037_x_at	BB225012	Mm.272414	prolactin regulatory element binding	Preb	0.0328652
1434193_at	AV122561	Mm.392655	predicted gene, OTTMUSG00000009332	OTTMUSG00000009332	0.032921
1455895_x_at	AV012400	Mm.307770	family with sequence similarity 125, member A	Fam125a	0.0329979
1428955_x_at	AK004710	Mm.21587	solute carrier family 9 (sodium/hydrogen exchanger), member 3 regulator 2	Slc9a3r2	0.0330226
1425543_s_at	BG067450	Mm.247670	pleckstrin homology domain containing, family A member 5	Plekha5	0.0330747
1451519_at	BC020122	Mm.290905	ring finger protein 2	Rnf2	0.0332062
1423010_at	NM_015788	Mm.440703	sacsin	Sacs	0.0332758
1437882_s_at	AV376276	Mm.442162	zinc finger pseudogene /// RIKEN cDNA 6330416L07 gene	3110048L19Rik /// 6330416L07Rik	0.0333008
1423594_a_at	BB451714	Mm.229532	endothelin receptor type B	Ednrb	0.0334236
1416610_a_at	NM_007711	Mm.259751	chloride channel 3	Clcn3	0.0335505
1435302_at	AV373814	Mm.312233	TAF4B RNA polymerase II, TATA box binding protein (TBP)-associated factor	Taf4b	0.0338418
1450685_at	BE648432	Mm.247837	cAMP-regulated phosphoprotein 19	Arpp19	0.0339322
1440307_at	BB125332	Mm.271923	general transcription factor IIIC, polypeptide 2, beta	Gtf3c2	0.0339351
1450031_at	BM230280	Mm.395281	AF4/FMR2 family, member 4	Aff4	0.0339459
1451352_s_at	BC022124	Mm.277668	metastasis associated 3	Mta3	0.0341271
1422944_a_at	NM_019670	Mm.440585	diaphanous homolog 3 (Drosophila)	Diap3	0.0341353
1448706_at	NM_019551	Mm.427162	TRAF and TNF receptor associated protein	Ttrap	0.0341446
1432419_a_at	AK012535	Mm.53259	RIKEN cDNA 2700078K21 gene	2700078K21Rik	0.0341842
1443847_x_at	BB342212	Mm.391269	AF4/FMR2 family, member 2	Aff2	0.034322
1426078_a_at	AF376726	Mm.28468	G protein-coupled receptor 108	Gpr108	0.0343367
1457010_at	AW049649	---	RIKEN cDNA 3010001F23 gene	3010001F23Rik	0.0344405
1427112_at	AV127581	Mm.391913	tubulin tyrosine ligase	Ttl	0.0344457
1460510_a_at	AK006551	Mm.281019	coenzyme Q10 homolog B (S. cerevisiae)	Coq10b	0.0344811
1436669_at	BM214338	Mm.24454	RIKEN cDNA 1700019G17 gene	1700019G17Rik	0.0345278
1436304_at	BB025239	Mm.266260	transmembrane protein 200A	Tmem200a	0.0345397
1431044_at	BB647938	Mm.219648	THO complex 1	Thoc1	0.0346388
1435619_at	BM119444	Mm.330408	PHD finger protein 21A	Phf21a	0.0346723
1439872_at	BQ175171	Mm.39285	---	---	0.0347431
1438241_at	BB827685	Mm.333943	RGM domain family, member A	Rgma	0.0347724
1419838_s_at	AI385771	Mm.3794	polo-like kinase 4 (Drosophila)	Plk4	0.034837
1460220_a_at	BM233698	Mm.795	colony stimulating factor 1 (macrophage)	Csf1	0.0350336
1418161_at	NM_020605	Mm.306870	junctophilin 3	Jph3	0.0350582
1424283_at	BC008139	Mm.13912	jumping translocation breakpoint	Jtb	0.0351513
1442254_at	BB366659	Mm.426422	---	---	0.0352258
1423721_at	M22479	Mm.121878	tropomyosin 1, alpha	Tpm1	0.0353729
1441315_s_at	BB449198	Mm.35444	solute carrier family 19 (thiamine transporter), member 2	Slc19a2	0.0353881
1422476_at	NM_023065	Mm.30241	interferon gamma inducible protein 30	Ifi30	0.0354159
1441707_at	C77757	Mm.296338	Proteasome (prosome, macropain) subunit, alpha type 3	Psma3	0.0355122
1435053_s_at	BB499987	Mm.478321	pleckstrin homology domain containing, family H (with MyTH4 domain) member 1	Plekhh1	0.0355822
1439014_at	BB703667	Mm.155887	RIKEN cDNA 1600021P15 gene	1600021P15Rik	0.0356455
1427113_s_at	AV127581	Mm.391913	tubulin tyrosine ligase	Ttl	0.0357032
1437124_at	AV338185	Mm.347738	RIKEN cDNA A630052C17 gene	A630052C17Rik	0.0358067
1437539_at	BM236715	Mm.207004	protein kinase, AMP-activated, alpha 1 catalytic subunit	Prkaa1	0.0358114
1439869_at	BB326106	---	zinc finger protein 493	Zfp493	0.0358591
1434552_at	BB372571	Mm.5110	WD repeat domain 77	Wdr77	0.0358869
1429894_a_at	AK008018	Mm.20928	microtubule-associated protein 7	Mtap7	0.0360003
1438718_at	AW046863	Mm.8846	fibroblast growth factor 9	Fgf9	0.0361018
1457528_at	BB454531	Mm.258893	solute carrier family 4, sodium bicarbonate cotransporter, member 7	Slc4a7	0.0362384
1453433_at	AK011125	Mm.341719	WD repeat domain 89	Wdr89	0.0362606
1448874_a_at	NM_011363	Mm.8538	SH2B adaptor protein 1	Sh2b1	0.0363258
1418657_at	BC019383	Mm.27814	INO80 complex subunit B	Ino80b	0.0363847
1418049_at	NM_008520	Mm.182396	latent transforming growth factor beta binding protein 3	Ltbp3	0.0365061
1428313_at	AK014904	Mm.33184	zinc finger, SWIM domain containing 3	Zswim3	0.0367236
1418640_at	NM_019812	Mm.351459	sirtuin 1 (silent mating type information regulation 2, homolog) 1 (S. cerevisiae)	Sirt1	0.0368111
1434907_at	BB667265	Mm.86670	TATA box binding protein-like 1	Tbpl1	0.0368408
1422678_at	AK002443	Mm.477728	diacylglycerol O-acyltransferase 2	Dgat2	0.0370536
1418427_at	BI328541	Mm.223744	kinesin family member 5B	Kif5b	0.0370751
1434496_at	BM947855	Mm.259022	polo-like kinase 3 (Drosophila)	Plk3	0.0370928
1445361_at	BB388544	---	---	---	0.0370968
1438039_at	BE630599	Mm.249391	HECT domain containing 1	Hectd1	0.0371374
1415971_at	AW546141	Mm.477725	myristoylated alanine rich protein kinase C substrate	Marcks	0.037323
1417011_at	AU021035	Mm.234266	syndecan 2	Sdc2	0.0373275
1422842_at	NM_011917	Mm.3065	5'-3' exoribonuclease 2	Xrn2	0.0376371
1448008_at	BG081523	Mm.24790	ankyrin repeat and KH domain containing 1 /// eukaryotic translation initiation factor 4E binding protein 3	Ankhd1 /// Eif4ebp3	0.0376705
1452735_at	BG067396	Mm.478337	PEST proteolytic signal containing nuclear protein	Pcnp	0.0376977
1423095_s_at	AV156594	Mm.290085	cereblon	Crbn	0.0377816
1453735_at	BF535440	Mm.86860	RIKEN cDNA 5730455P16 gene	5730455P16Rik	0.037811
1435363_at	BG073502	Mm.150831	pleckstrin homology domain containing, family G (with RhoGef domain) member 1	Plekhg1	0.0378111
1428902_at	AK003880	Mm.360747	carbohydrate sulfotransferase 11	Chst11	0.03788
1422491_a_at	AV144704	Mm.159777	BCL2/adenovirus E1B interacting protein 2	Bnip2	0.0380106
1421947_at	NM_025278	Mm.234342	guanine nucleotide binding protein (G protein), gamma 12	Gng12	0.0380186
1420949_at	BB026596	Mm.271578	zinc and ring finger 1	Znrf1	0.0381145
1451959_a_at	U50279	Mm.477156	vascular endothelial growth factor A	Vegfa	0.0381163
1416733_at	NM_013791	Mm.238038	muskelin 1, intracellular mediator containing kelch motifs	Mkln1	0.0382585
1429229_s_at	BE980134	Mm.312204	RIKEN cDNA 4930534B04 gene	4930534B04Rik	0.0382604
1433700_at	BB477807	Mm.248019	RIKEN cDNA 4933433P14 gene	4933433P14Rik	0.0382696
1420623_x_at	BC006722	Mm.290774	heat shock protein 8	Hspa8	0.0384183
1443593_at	BM219223	---	---	---	0.0384265
1416005_at	NM_008947	Mm.157105	protease (prosome, macropain) 26S subunit, ATPase 1	Psmc1	0.038541
1449372_at	BE624323	Mm.12616	DnaJ (Hsp40) homolog, subfamily C, member 3	Dnajc3	0.0385722
1429325_at	BB667633	Mm.440656	WD repeat domain 51B	Wdr51b	0.0385988
1456922_at	AW552074	Mm.443325	sorting nexin 29	Snx29	0.0386835
1420491_at	BC016497	Mm.196220	eukaryotic translation initiation factor 2, subunit 1 alpha	Eif2s1	0.0386843
1416153_at	NM_011899	Mm.12848	signal recognition particle 54a /// signal recognition particle 54b /// signal recognition particle 54C	Srp54a /// Srp54b /// Srp54c	0.0387114
1420911_a_at	NM_008594	Mm.1451	milk fat globule-EGF factor 8 protein	Mfge8	0.0387145
1453849_s_at	AK013709	Mm.280842	heterogeneous nuclear ribonucleoprotein A/B	Hnrnpab	0.0387442
1425515_at	M60651	Mm.259333	phosphatidylinositol 3-kinase, regulatory subunit, polypeptide 1 (p85 alpha)	Pik3r1	0.0389398
1448204_at	NM_022028	Mm.390480	similar to WW45 protein /// salvador homolog 1 (Drosophila)	LOC100048168 /// Sav1	0.0391287
1450690_at	BM507707	Mm.401648	RAN binding protein 2	Ranbp2	0.0392427
1457793_a_at	BB154130	Mm.217337	Wolf-Hirschhorn syndrome candidate 1-like 1 (human)	Whsc1l1	0.0393015
1417964_at	NM_007460	Mm.209294	adaptor-related protein complex 3, delta 1 subunit	Ap3d1	0.0393089
1460116_s_at	AI450584	Mm.245890	sprouty protein with EVH-1 domain 1, related sequence	Spred1	0.0393232
1418895_at	NM_018773	Mm.221479	src family associated phosphoprotein 2	Skap2	0.0393468
1439216_at	BB211804	Mm.406328	---	---	0.0394479
1455452_x_at	AW552116	Mm.334033	potassium channel tetramerisation domain containing 14	Kctd14	0.0395018
1453413_at	AW048640	Mm.125770	GNAS (guanine nucleotide binding protein, alpha stimulating) complex locus	Gnas	0.0396645
1416082_at	AW108405	Mm.271944	RAB1, member RAS oncogene family	Rab1	0.039795
1444217_at	BM125546	Mm.29974	mitochondrial ribosomal protein L38	Mrpl38	0.0397966
1435816_at	C81225	Mm.390690	predicted gene 11263 /// predicted gene 12242 /// predicted gene 13654 /// 40S ribosomal protein S6 (Phosphoprotein NP33) /// ribosomal protein S6 pseudogene /// predicted gene 4796 /// predicted gene 6476 /// predicted gene 9143 /// similar to ribosomal protein S6 /// similar to 40S ribosomal protein S6 /// similar to 40S ribosomal protein S6 /// similar to 40S ribosomal protein S6 /// ribosomal…	Gm11263 /// Gm12242 /// Gm13654 /// Gm14138 /// Gm16406 /// Gm4796 /// Gm6476 /// Gm9143 /// LOC100043734 /// LOC236932 /// LOC623245 /// LOC639593 /// Rps6	0.0398908
1415719_s_at	BE134617	Mm.200383	armadillo repeat containing 1	Armc1	0.04001
1426907_s_at	BM115354	Mm.12412	DEAH (Asp-Glu-Ala-Asp/His) box polypeptide 57	Dhx57	0.0400374
1439531_at	BB754259	Mm.39342	RIKEN cDNA E130311K13 gene	E130311K13Rik	0.0400757
1437126_at	BB115513	Mm.441600	---	---	0.040171
1435561_at	BB453531	Mm.8068	Ets2 repressor factor	Erf	0.0402851
1417529_at	NM_011228	Mm.2015	RAB33A, member of RAS oncogene family	Rab33a	0.0404134
1444895_at	BG070615	---	---	---	0.0408723
1425550_a_at	BC005697	Mm.30039	protein kinase, cAMP dependent regulatory, type I, alpha	Prkar1a	0.0408762
1445037_at	AV339661	---	RIKEN cDNA 6430510B20 gene	6430510B20Rik	0.041026
1425031_at	AB077383	Mm.475710	fukutin	Fktn	0.0410366
1422705_at	AV370981	Mm.73682	prostate transmembrane protein, androgen induced 1	Pmepa1	0.0410657
1447315_at	AW489338	---	---	---	0.0411576
1433538_at	AV222191	Mm.206250	MARVEL (membrane-associating) domain containing 1	Marveld1	0.0412082
1456794_at	AV252933	Mm.72235	RIKEN cDNA E230016M11 gene	E230016M11Rik	0.0412562
1442151_at	BM238456	---	RIKEN cDNA D230040A04 gene	D230040A04Rik	0.0414631
1435025_at	AW539314	Mm.251085	2-oxoglutarate and iron-dependent oxygenase domain containing 1	Ogfod1	0.0416464
1448489_at	NM_133880	Mm.22116	platelet-activating factor acetylhydrolase 2	Pafah2	0.0417181
1434144_s_at	BG073505	Mm.26771	WDYHV motif containing 1	Wdyhv1	0.0419153
1452011_a_at	AA203925	Mm.387202	UDP-glucuronate decarboxylase 1	Uxs1	0.0419372
1418894_s_at	NM_017463	Mm.390957	pre B-cell leukemia transcription factor 2	Pbx2	0.0420764
1425180_at	AV344708	Mm.238094	SH3-domain GRB2-like (endophilin) interacting protein 1	Sgip1	0.042143
1423953_at	BC016073	Mm.212227	CDK5 regulatory subunit associated protein 1-like 1	Cdkal1	0.0422855
1419734_at	NM_007393	Mm.391967	actin, beta	Actb	0.0422997
1451315_at	BC011109	Mm.46529	transmembrane protein 101	Tmem101	0.0424746
1446967_at	BI788665	Mm.448304	---	---	0.0424841
1451731_at	AK007703	Mm.477776	ATP-binding cassette, sub-family A (ABC1), member 3	Abca3	0.0426743
1454767_at	BB359828	Mm.458060	DNA segment, Chr 2, Brigham & Women's Genetics 1423 expressed	D2Bwg1423e	0.0427338
1450659_at	NM_011880	Mm.7956	regulator of G protein signaling 7	Rgs7	0.0427554
1418929_at	NM_028680	Mm.241276	intraflagellar transport 57 homolog (Chlamydomonas)	Ift57	0.0427651
1430252_at	BB753814	---	RIKEN cDNA 3110027N22 gene	3110027N22Rik	0.0427986
1443074_at	BB215529	Mm.459096	---	---	0.0428871
1428946_at	BB417360	Mm.34012	ubiquitin-like modifier activating enzyme 6	Uba6	0.0429148
1452297_at	BI872151	Mm.268672	cyclin T2	Ccnt2	0.0429726
1438968_x_at	AV058358	Mm.295230	serine protease inhibitor, Kunitz type 2	Spint2	0.0431042
1430940_at	AV166410	---	RIKEN cDNA 3110045A19 gene	3110045A19Rik	0.043209
1440287_at	BM221919	Mm.395730	---	---	0.0432107
1439988_at	BG066975	Mm.182927	Mitochondrial ribosomal protein L15	Mrpl15	0.0433077
1442243_at	BB476794	Mm.121361	period homolog 3 (Drosophila)	Per3	0.0434009
1437794_at	BG071186	Mm.257404	calcineurin binding protein 1	Cabin1	0.04348
1437775_at	BB343361	Mm.296221	dihydrolipoamide S-succinyltransferase (E2 component of 2-oxo-glutarate complex)	Dlst	0.0435757
1448343_a_at	NM_008676	Mm.784	neighbor of Brca1 gene 1	Nbr1	0.0436323
1455861_at	AV307614	Mm.253156	erythrocyte protein band 4.1-like 5	Epb4.1l5	0.0438281
1427461_at	BI102160	Mm.319836	HO complex 2 pseudogene	BC005561	0.0438571
1429678_at	AK017758	Mm.317049	RIKEN cDNA 5730508B09 gene	5730508B09Rik	0.0442163
1455812_x_at	BB530515	---	vasorin	Vasn	0.0443431
1437725_x_at	BB549567	Mm.28626	TM2 domain containing 2	Tm2d2	0.0444103
1448192_s_at	AK011304	Mm.287178	predicted gene 5081 /// phosphoribosyl pyrophosphate synthetase 1	Gm5081 /// Prps1	0.0444348
1429421_at	AK011867	Mm.86901	1-aminocyclopropane-1-carboxylate synthase homolog (Arabidopsis)(non-functional)	Accs	0.0444768
1436414_at	AW556912	Mm.236454	obscurin-like 1	Obsl1	0.0444822
1455564_at	BQ176236	Mm.333722	breakpoint cluster region	Bcr	0.0444902
1455425_at	BG071655	Mm.17774	tet oncogene 1	Tet1	0.0445187
1425591_a_at	BC012230	Mm.295670	chromatin modifying protein 2A	Chmp2a	0.0445443
1455687_at	BB376918	Mm.288719	intestinal cell kinase	Ick	0.044576
1428518_at	BB667813	Mm.22108	myeloid leukemia factor 1 interacting protein	Mlf1ip	0.0446849
1437577_at	BM211666	Mm.428540	---	---	0.0446908
1424778_at	AK005026	Mm.41272	receptor accessory protein 3	Reep3	0.0448172
1433379_at	AK020425	---	RIKEN cDNA 9430019H13 gene	9430019H13Rik	0.0449139
1449821_a_at	NM_133771	Mm.311874	similar to Memo1 protein /// mediator of cell motility 1	LOC100047915 /// Memo1	0.044917
1441233_at	BM240795	Mm.450225	---	---	0.0450341
1428692_at	AW259452	Mm.21171	HD domain containing 3	Hddc3	0.045036
1436443_a_at	BM198314	---	KDEL (Lys-Asp-Glu-Leu) containing 1	Kdelc1	0.0450885
1444352_at	BB312242	Mm.339982	zinc finger protein 287	Zfp287	0.0451009
1426414_a_at	BF163003	Mm.28235	ring finger protein 7	Rnf7	0.0453665
1446284_at	BB157298	Mm.215481	metastasis suppressor 1	Mtss1	0.0453712
1443452_at	BM212484	---	---	---	0.0457355
1437884_at	BB545273	Mm.174068	ADP-ribosylation factor-like 5B	Arl5b	0.0457988
1435803_a_at	BM120823	Mm.227183	eukaryotic translation initiation factor 4E member 2	Eif4e2	0.045925
1441625_at	BQ174470	Mm.233996	RIMS binding protein 2	Rimbp2	0.0460312
1427505_a_at	AJ224740	Mm.473739	CASP2 and RIPK1 domain containing adaptor with death domain	Cradd	0.0460883
1451165_at	BC023397	Mm.385020	limb region 1 like	Lmbr1l	0.0461503
1439663_at	BB040049	Mm.228798	Patched homolog 1	Ptch1	0.0462951
1416323_at	AV281062	Mm.435	potassium channel tetramerisation domain containing 20	Kctd20	0.0463046
1454890_at	BG067039	Mm.100068	angiomotin	Amot	0.0463817
1444624_at	AW537781	Mm.289795	ubiquitin-associated protein 1	Ubap1	0.0464226
1442518_at	BB244575	---	RIKEN cDNA C030044O21 gene	C030044O21Rik	0.0464797
1443393_at	BB201890	Mm.448393	---	---	0.0467575
1430040_at	AK006867	Mm.39739	heat shock protein 12A	Hspa12a	0.046925
1416303_at	AV360881	Mm.294753	LPS-induced TN factor	Litaf	0.0470386
1423787_at	BB314153	Mm.267812	nucleoporin 133	Nup133	0.0470799
1445244_at	BG066660	Mm.331719	TM2 domain containing 1	Tm2d1	0.0472928
1431082_a_at	AK016099	Mm.28158	RAB, member of RAS oncogene family-like 3	Rabl3	0.0473311
1420287_at	R75193	Mm.367551	---	---	0.0473424
1441850_x_at	BB449960	Mm.20948	transcobalamin 2	Tcn2	0.0474123
1444466_at	BB433324	Mm.283370	Neurocalcin delta	Ncald	0.0474319
1456602_at	AV274211	Mm.87513	RIKEN cDNA 4932417I16 gene	4932417I16Rik	0.047482
1429451_at	AK011950	Mm.440552	RIKEN cDNA 2610301B20 gene	2610301B20Rik	0.0475064
1435556_at	AV270881	Mm.379190	zinc finger protein 597	Zfp597	0.0475221
1429242_at	BG076073	Mm.51988	RIKEN cDNA 1110054O05 gene	1110054O05Rik	0.0476813
1429601_x_at	AK003824	Mm.153030	methylenetetrahydrofolate dehydrogenase (NADP+ dependent) 2-like	Mthfd2l	0.0477769
1427475_a_at	BC002020	Mm.117709	PDZ and LIM domain 5	Pdlim5	0.0479859
1418713_at	NM_025273	Mm.39473	pterin 4 alpha carbinolamine dehydratase/dimerization cofactor of hepatocyte nuclear factor 1 alpha (TCF1) 1	Pcbd1	0.0481397
1428648_at	AI510077	Mm.203965	cullin associated and neddylation disassociated 1	Cand1	0.0483392
1445302_at	BG070512	---	---	---	0.0483843
1428129_at	BG071597	Mm.290857	lectin, mannose-binding, 1	Lman1	0.048503
1445830_at	BG073009	Mm.35738	catenin (cadherin associated protein), delta 1	Ctnnd1	0.0485082
1433444_at	BB705380	Mm.61526	3-hydroxy-3-methylglutaryl-Coenzyme A synthase 1	Hmgcs1	0.0485588
1427202_at	AV002340	Mm.274099	RIKEN cDNA 4833442J19 gene	4833442J19Rik	0.0486599
1423985_at	BC002316	Mm.140804	guanine nucleotide binding protein (G protein), gamma 5	Gng5	0.0486682
1442823_at	BB536648	Mm.323725	SH3/ankyrin domain gene 2	Shank2	0.0487218
1448647_at	NM_008549	Mm.2433	mannosidase 2, alpha 1	Man2a1	0.0488435
1433857_at	AV088463	Mm.27365	FAT tumor suppressor homolog 1 (Drosophila)	Fat1	0.0488655
1458828_at	BB443571	Mm.24642	Vesicular, overexpressed in cancer, prosurvival protein 1	Vopp1	0.0489262
1438727_at	BB317629	Mm.317668	DDB1 and CUL4 associated factor 10	Dcaf10	0.0490898
1423223_a_at	BB796358	Mm.186185	peroxiredoxin 6	Prdx6	0.0492054
1437118_at	C77542	Mm.295330	ubiquitin specific peptidase 7	Usp7	0.0492234
1448185_at	NM_022331	Mm.29151	homocysteine-inducible, endoplasmic reticulum stress-inducible, ubiquitin-like domain member 1	Herpud1	0.0492472
1442878_at	AW319648	Mm.186185	peroxiredoxin 6	Prdx6	0.0492882
1423398_at	BG075593	Mm.331926	TAF12 RNA polymerase II, TATA box binding protein (TBP)-associated factor	Taf12	0.0493864
1446169_at	BB292333	---	DiGeorge syndrome critical region gene 8	Dgcr8	0.0494146
1438053_at	BB428499	Mm.425970	Trk-fused gene	Tfg	0.0494323
1451982_at	BM240207	Mm.412922	mitogen-activated protein kinase kinase 4	Map2k4	0.0495807
1418187_at	AF146523	Mm.260698	receptor (calcitonin) activity modifying protein 2	Ramp2	0.0497838
1422805_a_at	BB020556	Mm.39999	inhibitor of growth family, member 3	Ing3	0.0498306
