# Supplementary material for: Polo-Like Kinase 3 Appears Dispensable for Normal Retinal Development Despite Robust Embryonic Expression
Source: PLoS One. 2016 Mar 7;11(3):e0150878. doi: 10.1371/journal.pone.0150878 (PMC4780821; doi:10.1371/journal.pone.0150878)
Supplement: S8 Table — To be considered for differential expression analysis, the log(2) transformed mean of either n = 3 WT or n = 3 KO expression values must have exceeded 7 to indicate overall expression in either genotype. A two-tailed t-test that resulted in p-values of less than 0.05 was used to indicate significant differential expression. (XLSX) [file pone.0150878.s010.xlsx]

## Sheet: E16.5
Probe Set ID	Representative Public ID	UniGene ID	Gene Title	Gene Symbol	Pval
1454969_at	AV299725	Mm.130607	LY6/PLAUR domain containing 6	Lypd6	8.94792e-05
1417631_at	NM_021461	Mm.209327	MAP kinase-interacting serine/threonine kinase 1	Mknk1	0.000152607
1455347_at	BB752007	Mm.11333	regulator of telomere elongation helicase 1	Rtel1	0.000165932
1428343_at	BB667699	Mm.207457	REST corepressor 3	Rcor3	0.000184104
1437753_at	BE987651	Mm.159689	RIKEN cDNA 6230409E13 gene	6230409E13Rik	0.000221968
1428431_at	BB813478	Mm.41904	zinc finger, CCHC domain containing 24	Zcchc24	0.000298978
1418318_at	AK004847	Mm.27764	ring finger protein 128	Rnf128	0.000595189
1426707_at	BC025647	Mm.246402	tubulin, gamma complex associated protein 3	Tubgcp3	0.00074047
1417985_at	BI696369	Mm.46539	Notch-regulated ankyrin repeat protein	Nrarp	0.000811333
1420919_at	BB768208	Mm.336410	serum/glucocorticoid regulated kinase 3	Sgk3	0.000880703
1432519_at	AK007907	---	RIKEN cDNA 1810059H22 gene	1810059H22Rik	0.000890555
1440992_at	AV276161	Mm.463100	RIKEN cDNA 3110052M02 gene	3110052M02Rik	0.00114022
1439881_at	BB283519	---	RIKEN cDNA C030013E06 gene	C030013E06Rik	0.00149331
1418651_at	AK005819	Mm.275526	spermatogenesis associated 6	Spata6	0.00150108
1419732_at	NM_022982	Mm.40149	reticulon 4 receptor	Rtn4r	0.00152812
1418455_at	NM_019877	Mm.22144	coatomer protein complex, subunit zeta 2	Copz2	0.00156047
1427923_at	BM233793	Mm.34399	zinc metallopeptidase, STE24 homolog (S. cerevisiae)	Zmpste24	0.00166476
1429080_at	AK008785	Mm.26973	M-phase phosphoprotein 10 (U3 small nucleolar ribonucleoprotein)	Mphosph10	0.00167764
1424528_at	BC023116	Mm.45127	cell growth regulator with EF hand domain 1	Cgref1	0.00172786
1433775_at	BB163333	Mm.331907	expressed sequence C77080	C77080	0.00181699
1437428_x_at	AW551841	Mm.29041	eukaryotic translation initiation factor 2B, subunit 2 beta	Eif2b2	0.00182431
1420096_at	AI326272	Mm.2760	Zinc finger and SCAN domain containing 21	Zscan21	0.00185611
1449094_at	NM_008122	Mm.478505	gap junction protein, gamma 1	Gjc1	0.00191441
1417784_at	AB053307	Mm.272078	amyotrophic lateral sclerosis 2 (juvenile) homolog (human)	Als2	0.00194429
1433762_at	BB182501	---	RIKEN cDNA C630043F03 gene	C630043F03Rik	0.00206708
1417699_at	AV325174	Mm.24632	general transcription factor IIF, polypeptide 1	Gtf2f1	0.00210298
1444060_at	BB497990	---	RIKEN cDNA 2610027K06 gene	2610027K06Rik	0.0021424
1431209_s_at	BG083186	Mm.394727	predicted gene, ENSMUSG00000051562	ENSMUSG00000051562	0.00240964
1454905_at	BM250711	Mm.22315	inhibitor of Bruton agammaglobulinemia tyrosine kinase	Ibtk	0.0025263
1427482_a_at	X61397	Mm.119320	carbonic anhydrase 8	Car8	0.00254708
1434465_x_at	AV333363	Mm.4141	very low density lipoprotein receptor	Vldlr	0.00279747
1417099_at	NM_133991	Mm.327529	FtsJ homolog 1 (E. coli) /// similar to Ftsj homolog	Ftsj1 /// LOC100044636	0.00289399
1449588_at	NM_007378	Mm.3918	ATP-binding cassette, sub-family A (ABC1), member 4	Abca4	0.00291186
1456596_at	BB093996	Mm.72979	family with sequence similarity 70, member A	Fam70a	0.00295497
1418827_at	BF320755	Mm.207534	exoribonuclease 1	Eri1	0.00298133
1450144_at	NM_008867	Mm.5092	phospholipase A2 receptor 1	Pla2r1	0.00303914
1458866_at	BB277030	Mm.156365	transmembrane protein 215	Tmem215	0.00306132
1433952_at	BI692446	Mm.197829	Tu translation elongation factor, mitochondrial	Tufm	0.00308897
1458470_at	AI447822	---	RIKEN cDNA A830082K12 gene	A830082K12Rik	0.00316905
1427959_at	BB478745	Mm.247453	abhydrolase domain containing 10	Abhd10	0.00316935
1453479_at	AK007024	---	RIKEN cDNA 1700086P04 gene	1700086P04Rik	0.00324216
1456335_at	BB258317	Mm.131665	predicted gene 106	Gm106	0.00327683
1418252_at	NM_008812	Mm.2296	peptidyl arginine deiminase, type II	Padi2	0.00328965
1454913_at	BE951725	Mm.266907	RIKEN cDNA 9930104L06 gene	9930104L06Rik	0.00329358
1434193_at	AV122561	Mm.392655	predicted gene, OTTMUSG00000009332	OTTMUSG00000009332	0.00331645
1421191_s_at	NM_053187	Mm.390258	golgi associated PDZ and coiled-coil motif containing	Gopc	0.00356354
1415765_at	BI080136	---	heterogeneous nuclear ribonucleoprotein U-like 2	Hnrnpul2	0.00358524
1417549_at	NM_013844	Mm.27575	zinc finger protein 68	Zfp68	0.00359781
1420480_at	NM_053186	Mm.256323	cyclin M3	Cnnm3	0.00381198
1451192_a_at	BC025435	Mm.25806	tetratricopeptide repeat domain 4	Ttc4	0.00404639
1419873_s_at	AI323359	Mm.22574	colony stimulating factor 1 receptor	Csf1r	0.0040489
1455412_at	BG064966	Mm.294662	Scm-like with four mbt domains 1	Sfmbt1	0.00423124
1426685_a_at	BM940481	Mm.247113	CCR4-NOT transcription complex, subunit 6	Cnot6	0.00424453
1427624_s_at	AJ249492	Mm.213193	interleukin 22 /// interleukin 10-related T cell-derived inducible factor beta	Il22 /// Iltifb	0.00427407
1423872_a_at	BC007150	Mm.7524	dystroglycan 1	Dag1	0.00429993
1433530_at	BI694945	---	RIKEN cDNA 2210411K19 gene	2210411K19Rik	0.00440794
1431236_at	BB387845	Mm.103714	serine/threonine kinase 32B	Stk32b	0.00450821
1453509_at	AK002226	Mm.306880	Ly6/Plaur domain containing 2	Lypd2	0.00478412
1426481_at	BB126112	Mm.282807	kelch-like 22 (Drosophila)	Klhl22	0.00481912
1416611_at	BG965399	Mm.286069	secretory carrier membrane protein 2	Scamp2	0.00490573
1417042_at	NM_008063	Mm.30087	solute carrier family 37 (glucose-6-phosphate transporter), member 4	Slc37a4	0.00496231
1453204_at	BB762387	---	RIKEN cDNA 4933431K14 gene	4933431K14Rik	0.00503159
1436028_at	BB795429	Mm.23217	transmembrane protein 33	Tmem33	0.00516324
1428254_at	BC019459	Mm.390332	purine rich element binding protein B	Purb	0.00519217
1437333_x_at	BB833010	Mm.233117	aldehyde dehydrogenase 18 family, member A1	Aldh18a1	0.00520112
1436183_at	BB757349	Mm.25243	zinc finger CCCH type, antiviral 1	Zc3hav1	0.00559122
1417327_at	NM_016900	Mm.396075	caveolin 2	Cav2	0.00567466
1450942_at	AI530149	Mm.29622	zinc finger protein 830	Zfp830	0.00569523
1428630_x_at	AK021220	Mm.29230	hydroxyacylglutathione hydrolase-like	Haghl	0.00590482
1430864_at	AK015740	Mm.44746	tubulin tyrosine ligase-like family, member 9	Ttll9	0.00590589
1448861_at	NM_011633	Mm.380491	TNF receptor-associated factor 5	Traf5	0.00591232
1429379_at	AV124537	Mm.396078	lymphatic vessel endothelial hyaluronan receptor 1	Lyve1	0.00600789
1420021_s_at	AU022339	Mm.283410	suppressor of zeste 12 homolog (Drosophila)	Suz12	0.0060601
1418219_at	NM_008357	Mm.4392	interleukin 15	Il15	0.00623734
1460182_at	NM_080557	Mm.28196	sorting nexin 4	Snx4	0.00625881
1441733_s_at	C88147	Mm.255398	nucleoporin 153	Nup153	0.00626922
1417740_at	BB756370	Mm.476835	cell division cycle 37 homolog (S. cerevisiae)-like 1	Cdc37l1	0.00629086
1423285_at	BB731671	Mm.21325	coagulation factor C homolog (Limulus polyphemus)	Coch	0.00631383
1417260_at	NM_133671	Mm.360389	U2 small nuclear ribonucleoprotein auxiliary factor (U2AF) 2	U2af2	0.00643838
1448246_at	NM_008228	Mm.202504	histone deacetylase 1	Hdac1	0.00649958
1452830_s_at	AK010453	Mm.305535	carbamoyl-phosphate synthetase 2, aspartate transcarbamylase, and dihydroorotase	Cad	0.00658201
1418717_at	AK004037	Mm.476867	mitochondrial ribosomal protein S25	Mrps25	0.00660942
1448734_at	BB332449	Mm.13787	ceruloplasmin	Cp	0.00681577
1434997_at	BB510904	Mm.476817	cell division cycle 2-like 6 (CDK8-like)	Cdc2l6	0.0068477
1447834_at	AV327327	---	---	---	0.00687884
1455493_at	BI734306	Mm.331626	synaptic nuclear envelope 1	Syne1	0.00726259
1447776_x_at	AV334024	Mm.28650	RAB6, member RAS oncogene family	Rab6	0.00733706
1443824_s_at	BB193643	Mm.129265	carbonic anhydrase 7	Car7	0.00738202
1422695_at	NM_021324	Mm.29729	tweety homolog 1 (Drosophila)	Ttyh1	0.0074061
1452199_at	BB667255	Mm.45418	transmembrane protein 209	Tmem209	0.00743255
1428166_at	AK005239	Mm.2289	congenital dyserythropoietic anemia, type I (human) /// tau tubulin kinase 2	Cdan1 /// Ttbk2	0.00746199
1448557_at	NM_024244	Mm.477813	family with sequence similarity 13, member C	Fam13c	0.00763196
1460224_at	BC006960	Mm.252171	sorting nexin 2	Snx2	0.00765264
1455883_a_at	BB269910	Mm.292568	leucine rich repeat transmembrane neuronal 1	Lrrtm1	0.00776481
1428453_at	AK017805	Mm.476816	N-acetyltransferase 12	Nat12	0.00776727
1438344_at	AV334098	Mm.72187	RIKEN cDNA 4833424O15 gene	4833424O15Rik	0.00777365
1425678_a_at	BC020189	Mm.257989	SNF related kinase	Snrk	0.00788798
1435552_at	AV276474	Mm.272336	OTU domain containing 7B	Otud7b	0.00797695
1436697_at	AV303202	Mm.396290	---	---	0.0079924
1425210_s_at	AI465811	Mm.251083	zinc finger protein 84	Zfp84	0.00822905
1450434_s_at	NM_009981	Mm.98775	phosphate cytidylyltransferase 1, choline, alpha isoform	Pcyt1a	0.00849966
1424021_at	BB837198	Mm.37623	ADP-ribosylation factor-like 6 interacting protein 6	Arl6ip6	0.00862549
1416881_at	BC003839	Mm.1639	myeloid cell leukemia sequence 1	Mcl1	0.00883506
1448948_at	NM_009057	Mm.17958	recombination activating gene 1 activating protein 1	Rag1ap1	0.00892686
1434831_a_at	BB364488	Mm.338613	forkhead box O3	Foxo3	0.0090166
1426306_a_at	AF319976	Mm.22575	similar to melanoma antigen family D, 2 /// melanoma antigen, family D, 2	LOC100046560 /// Maged2	0.00912441
1440179_x_at	BB268139	Mm.295212	ring finger protein 217	Rnf217	0.00927689
1451176_at	BC025825	Mm.287226	mitochondrial antiviral signaling protein	Mavs	0.00932147
1436150_at	BB391675	Mm.39215	RIKEN cDNA 2310028H24 gene	2310028H24Rik	0.00933107
1427156_s_at	BB756983	Mm.439906	activating signal cointegrator 1 complex subunit 2	Ascc2	0.00945305
1433759_at	BE949451	Mm.38526	dpy-19-like 1 (C. elegans)	Dpy19l1	0.00947362
1452658_at	AK011972	Mm.34606	KRR1, small subunit (SSU) processome component, homolog (yeast)	Krr1	0.0094914
1434954_at	AV272917	Mm.425777	membrane protein, palmitoylated 5 (MAGUK p55 subfamily member 5)	Mpp5	0.00962641
1433500_at	AV260555	Mm.440021	DENN/MADD domain containing 2A	Dennd2a	0.00967657
1416422_a_at	BG796845	Mm.10508	Sjogren syndrome antigen B	Ssb	0.00971485
1435044_at	BB333883	Mm.32582	early B-cell factor 4	Ebf4	0.00978004
1423740_a_at	BE553944	Mm.279194	RNA binding motif protein 10	Rbm10	0.0097983
1437503_a_at	BB533076	Mm.196533	shisa homolog 5 (Xenopus laevis)	Shisa5	0.00981185
1456564_at	BB765277	Mm.300416	RIKEN cDNA C030046I01 gene	C030046I01Rik	0.00990562
1448937_at	NM_134060	Mm.255506	solute carrier family 35, member B3	Slc35b3	0.00994075
1424805_a_at	BC027046	Mm.205169	transmembrane protein 214	Tmem214	0.010256
1426881_at	AV273537	Mm.137746	ubiquitin protein ligase E3C	Ube3c	0.0104717
1424963_at	AF155141	Mm.294263	retinitis pigmentosa 1 (human)	Rp1	0.0104803
1422511_a_at	AW476433	Mm.250418	opioid growth factor receptor	Ogfr	0.0105192
1452063_at	AK010736	Mm.32997	zinc finger and BTB domain containing 8a	Zbtb8a	0.0105479
1449131_s_at	NM_007639	Mm.1894	CD1d1 antigen	Cd1d1	0.010615
1416491_at	NM_010950	Mm.458153	numb-like	Numbl	0.0106805
1418715_at	BC023496	Mm.24742	pantothenate kinase 1	Pank1	0.0107672
1430896_s_at	AK008824	Mm.27889	nudix (nucleoside diphosphate linked moiety X)-type motif 7	Nudt7	0.0108388
1438967_x_at	AV259665	Mm.60331	anti-Mullerian hormone type 2 receptor	Amhr2	0.0108497
1419191_at	NM_010434	Mm.257925	homeodomain interacting protein kinase 3	Hipk3	0.0108879
1457566_at	BB271764	Mm.33443	zinc finger protein 677	Zfp677	0.0110068
1451531_at	BC018472	Mm.272127	COBW domain containing 1	Cbwd1	0.0111
1435976_at	AW542521	---	expressed sequence AA408865	AA408865	0.0111478
1435949_at	BB175029	Mm.209800	zinc finger CCCH type containing 3	Zc3h3	0.0112468
1424850_at	L13103	Mm.15918	mitogen-activated protein kinase kinase kinase 1	Map3k1	0.0112951
1447278_at	BB822306	Mm.260103	centrosomal protein 164	Cep164	0.0112956
1451077_at	BM114165	Mm.390550	predicted gene 11307 /// predicted gene 15500 /// predicted gene 15616 /// predicted gene 7424 /// predicted gene 8934 /// similar to 60S ribosomal protein L5 /// ribosomal protein L5	Gm11307 /// Gm15500 /// Gm15616 /// Gm7424 /// Gm8934 /// LOC632230 /// Rpl5	0.0113371
1448429_at	NM_013755	Mm.6375	glycogenin	Gyg	0.0113558
1434590_at	BM898653	Mm.336619	BEN domain containing 6	Bend6	0.0113963
1451663_a_at	AF220019	Mm.29290	tripartite motif-containing 3	Trim3	0.0114563
1426783_at	AW212720	Mm.218837	K(lysine) acetyltransferase 2A	Kat2a	0.0116146
1433847_at	BB098407	Mm.56097	family with sequence similarity 40, member B	Fam40b	0.0117423
1441901_x_at	AV066322	Mm.288676	fumarylacetoacetate hydrolase domain containing 2A	Fahd2a	0.011795
1419429_at	NM_016673	Mm.425178	ciliary neurotrophic factor receptor	Cntfr	0.0118215
1448689_at	NM_025846	Mm.276572	related RAS viral (r-ras) oncogene homolog 2	Rras2	0.0118466
1418594_a_at	NM_010881	Mm.301039	nuclear receptor coactivator 1	Ncoa1	0.0118485
1429038_at	BI904336	Mm.260360	DET1 and DDB1 associated 1	Dda1	0.0118589
1442397_at	BB075045	Mm.247456	nuclear transcription factor, X-box binding 1	Nfx1	0.0119048
1424834_s_at	BC013815	Mm.7800	inositol 1,4,5-triphosphate receptor 2	Itpr2	0.0121143
1438462_x_at	BB752997	Mm.8256	KH domain containing, RNA binding, signal transduction associated 1	Khdrbs1	0.0121866
1419430_at	NM_007811	Mm.42230	cytochrome P450, family 26, subfamily a, polypeptide 1	Cyp26a1	0.0121883
1457716_at	BM235074	Mm.272336	OTU domain containing 7B	Otud7b	0.0122535
1451020_at	BB831420	Mm.394930	glycogen synthase kinase 3 beta	Gsk3b	0.0122859
1438744_at	BB408412	Mm.34785	ankyrin repeat and SOCS box-containing 7	Asb7	0.0123138
1438982_s_at	BB251185	Mm.269613	FLYWCH family member 2	Flywch2	0.0124406
1428289_at	AW488885	Mm.291595	Kruppel-like factor 9	Klf9	0.0125211
1436561_at	BB440055	Mm.128273	suppressor of variegation 3-9 homolog 2 (Drosophila)	Suv39h2	0.0125235
1449020_at	NM_023564	Mm.28874	phospholipid scramblase 3	Plscr3	0.0125333
1456830_at	BB542221	Mm.291593	protein phosphatase 1, regulatory (inhibitor) subunit 2	Ppp1r2	0.0125383
1416371_at	NM_007470	Mm.2082	apolipoprotein D	Apod	0.0126863
1428195_at	BG072404	Mm.210899	S-adenosylhomocysteine hydrolase-like 2	Ahcyl2	0.0131198
1457054_a_at	BE991737	---	RIKEN cDNA D130020L05 gene	D130020L05Rik	0.0131283
1436518_at	BM231854	Mm.48795	ubiquitin specific peptidase 46	Usp46	0.0131659
1415806_at	NM_008872	Mm.477132	plasminogen activator, tissue	Plat	0.0131672
1431897_at	AK017407	Mm.329304	carbohydrate (N-acetylgalactosamine 4-0) sulfotransferase 9	Chst9	0.0131681
1418015_at	BI689507	Mm.341243	pumilio 2 (Drosophila)	Pum2	0.0131712
1439845_at	BQ174438	Mm.399941	heterochromatin protein 1, binding protein 3	Hp1bp3	0.0131752
1425281_a_at	AF201289	Mm.22216	TSC22 domain family, member 3	Tsc22d3	0.0132276
1423595_at	AK013451	Mm.289150	myc induced nuclear antigen	Mina	0.0132548
1419805_s_at	C79210	Mm.465375	geranylgeranyl diphosphate synthase 1 /// geranylgeranyl diphosphate synthase 1 pseudogene /// similar to Ggps1 protein	Ggps1 /// Gm5630 /// LOC100045315	0.0133457
1460053_at	BB021163	Mm.340377	SET and MYND domain containing 4	Smyd4	0.0133472
1431062_a_at	AK010695	Mm.265512	exocyst complex component 4	Exoc4	0.0134098
1428996_at	AK014774	Mm.290750	pyruvate dehyrogenase phosphatase catalytic subunit 2	Pdp2	0.0134377
1431798_a_at	AK004654	Mm.86439	synapse defective 1, Rho GTPase, homolog 1 (C. elegans)	Syde1	0.0137971
1416783_at	NM_009311	Mm.1440	tachykinin 1	Tac1	0.0139155
1452167_at	BC019936	Mm.270950	RIKEN cDNA 2810407C02 gene	2810407C02Rik	0.0140741
1429087_at	AK005245	Mm.51988	RIKEN cDNA 1110054O05 gene	1110054O05Rik	0.0140761
1433691_at	BQ176864	Mm.24724	protein phosphatase 1, regulatory (inhibitor) subunit 3C	Ppp1r3c	0.0141772
1449348_at	AF199010	Mm.41288	membrane protein, palmitoylated 6 (MAGUK p55 subfamily member 6)	Mpp6	0.0143547
1426160_a_at	AF062076	Mm.17461	serine/threonine kinase 16	Stk16	0.0143903
1422564_at	NM_031404	Mm.31646	actin-like 6B	Actl6b	0.0144828
1424765_at	BC015259	Mm.288894	epidermal growth factor receptor pathway substrate 15-like 1	Eps15l1	0.0145729
1450685_at	BE648432	Mm.247837	cAMP-regulated phosphoprotein 19	Arpp19	0.0146522
1448392_at	NM_009242	Mm.291442	secreted acidic cysteine rich glycoprotein	Sparc	0.014723
1453270_a_at	AK003209	Mm.212411	PHD finger protein 14	Phf14	0.0147385
1427163_at	AI646734	Mm.28234	ubiquitin protein ligase E3 component n-recognin 2	Ubr2	0.0147438
1427617_at	BC022579	Mm.334477	fucosyltransferase 10	Fut10	0.0147638
1447701_x_at	BB468271	Mm.279195	isocitrate dehydrogenase 3 (NAD+) alpha	Idh3a	0.0147694
1435051_at	AV375936	Mm.423	WD repeat domain 44	Wdr44	0.0147786
1416289_at	NM_011122	Mm.37371	procollagen-lysine, 2-oxoglutarate 5-dioxygenase 1	Plod1	0.0148154
1438667_at	BB009277	Mm.207715	RIKEN cDNA 5730410E15 gene	5730410E15Rik	0.0148374
1426204_a_at	AF043276	Mm.285075	opioid receptor-like 1	Oprl1	0.0148828
1451896_a_at	BC020488	Mm.30136	calcium homeostasis endoplasmic reticulum protein	Cherp	0.0149261
1448831_at	NM_007426	Mm.439874	angiopoietin 2	Angpt2	0.0149803
1438736_at	BB703762	Mm.259498	THO complex 2	Thoc2	0.0149876
1459805_x_at	BB482412	Mm.293973	dihydrouridine synthase 3-like (S. cerevisiae)	Dus3l	0.0153283
1416867_at	NM_009748	Mm.286457	blocked early in transport 1 homolog (S. cerevisiae)	Bet1	0.0154178
1421893_a_at	BG066807	Mm.401675	tripeptidyl peptidase II	Tpp2	0.0154892
1416458_at	NM_007477	Mm.5061	ADP-ribosylation factor 2	Arf2	0.0154998
1440645_at	BB277291	Mm.304207	expressed sequence BB114814	BB114814	0.0155171
1426389_at	BG071931	Mm.191949	calcium/calmodulin-dependent protein kinase ID	Camk1d	0.0155902
1417377_at	NM_018770	Mm.234832	cell adhesion molecule 1	Cadm1	0.015656
1422679_s_at	BB459423	Mm.255858	Ctr9, Paf1/RNA polymerase II complex component, homolog (S. cerevisiae)	Ctr9	0.0157076
1430286_s_at	AK013448	Mm.308126	Ppp1r14c pseudogene /// protein phosphatase 1, regulatory (inhibitor) subunit 14c	Gm14057 /// Ppp1r14c	0.0157371
1417461_at	NM_007598	Mm.8687	CAP, adenylate cyclase-associated protein 1 (yeast)	Cap1	0.0158472
1418369_at	J04620	Mm.2903	DNA primase, p49 subunit	Prim1	0.0158763
1422464_at	AB049633	Mm.29746	mitochondrial ribosomal protein L3	Mrpl3	0.0158813
1438561_x_at	BB400326	Mm.159290	transmembrane protein 180	Tmem180	0.0159006
1426490_at	AK013874	Mm.223689	bifunctional apoptosis regulator	Bfar	0.0159633
1423965_at	BB038546	Mm.283879	CD99 antigen-like 2	Cd99l2	0.0159715
1429497_s_at	BQ176329	Mm.28240	sorting nexin 6	Snx6	0.0160196
1428662_a_at	AK009007	Mm.181852	HOP homeobox	Hopx	0.016127
1434064_at	BQ175677	Mm.36852	ORAI calcium release-activated calcium modulator 3	Orai3	0.0162484
1426097_a_at	BC018462	Mm.86607	coiled-coil domain containing 106	Ccdc106	0.0162754
1451479_a_at	BC019937	Mm.331805	transmembrane protein 53	Tmem53	0.0162983
1449445_x_at	BB436326	Mm.440764	microfibrillar-associated protein 1A	Mfap1a	0.0163062
1443232_at	BB279650	---	Vax2 opposite strand transcript 2	Vax2os2	0.0163425
1426713_s_at	BM238943	Mm.154511	glutamyl-prolyl-tRNA synthetase	Eprs	0.01641
1450429_at	AI747133	Mm.30290	calpain 6	Capn6	0.016467
1426381_at	BM199989	Mm.2415	peroxisome proliferative activated receptor, gamma, coactivator-related 1	Pprc1	0.0164763
1436301_at	BB435342	Mm.257120	dual serine/threonine and tyrosine protein kinase	Dstyk	0.0164986
1450641_at	M24849	Mm.268000	vimentin	Vim	0.0167136
1437296_at	AI507382	Mm.244236	protein kinase N2	Pkn2	0.0168448
1423120_at	AK004972	Mm.28366	insulin degrading enzyme	Ide	0.0168879
1455306_at	BB473660	Mm.286885	cDNA sequence BC037112	BC037112	0.0169374
1428783_at	AK004336	Mm.253102	protein kinase, cAMP dependent regulatory, type II alpha	Prkar2a	0.0169443
1448568_a_at	NM_015747	Mm.457995	solute carrier family 20, member 1	Slc20a1	0.0169617
1428809_at	BI729991	Mm.40679	RIKEN cDNA 1810010H24 gene	1810010H24Rik	0.0170102
1452929_at	AK003546	Mm.241109	CAP-GLY domain containing linker protein 1	Clip1	0.0171187
1434209_at	BE650251	Mm.36115	protein arginine N-methyltransferase 6	Prmt6	0.017369
1438258_at	BE647363	Mm.4141	very low density lipoprotein receptor	Vldlr	0.0173938
1417612_at	BF147705	Mm.12246	immediate early response 5	Ier5	0.0174144
1446456_at	BB536978	Mm.126401	Predicted gene 15506	Gm15506	0.0175382
1424069_at	AK010275	Mm.292687	N-ethylmaleimide sensitive fusion protein attachment protein gamma	Napg	0.0175691
1455188_at	BQ176283	Mm.22897	Eph receptor B1	Ephb1	0.0175998
1436100_at	AV347995	---	SH2 domain containing 5	Sh2d5	0.0176518
1427047_at	BM208071	Mm.330119	nucleoporin 188	Nup188	0.0176614
1419717_at	NM_011348	Mm.134093	sema domain, immunoglobulin domain (Ig), short basic domain, secreted, (semaphorin) 3E	Sema3e	0.0176887
1417702_a_at	NM_080462	Mm.33120	histamine N-methyltransferase	Hnmt	0.0177319
1449145_a_at	AB029929	Mm.28278	caveolin 1, caveolae protein	Cav1	0.0177706
1436705_at	BB262218	Mm.291824	membrane magnesium transporter 1	Mmgt1	0.0179648
1423986_a_at	BC010238	Mm.196533	shisa homolog 5 (Xenopus laevis)	Shisa5	0.0179752
1424200_s_at	AW537349	Mm.476803	SEH1-like (S. cerevisiae	Seh1l	0.0182851
1455172_at	BG069639	---	expressed sequence AU020094	AU020094	0.0183385
1424569_at	BF023426	Mm.202725	DEAD (Asp-Glu-Ala-Asp) box polypeptide 46	Ddx46	0.0183663
1423655_a_at	BC014687	Mm.285785	RIKEN cDNA 1500010J02 gene	1500010J02Rik	0.0185191
1439542_at	BF456106	---	zinc finger protein 651	Zfp651	0.0186121
1425601_a_at	BC013820	Mm.4139	rhotekin	Rtkn	0.0187031
1417411_at	NM_021432	Mm.389747	nucleosome assembly protein 1-like 5	Nap1l5	0.0187464
1426776_at	BF466143	Mm.1574	Wiskott-Aldrich syndrome-like (human)	Wasl	0.0187557
1423201_at	U22016	Mm.271814	nuclear receptor co-repressor 1	Ncor1	0.0189619
1431148_at	AI118055	---	---	---	0.0190242
1453198_at	BM227942	Mm.276296	predicted gene 4455	Gm4455	0.0190286
1438760_x_at	BB392633	Mm.274049	a disintegrin and metallopeptidase domain 15 (metargidin)	Adam15	0.0192153
1452915_at	AK004336	Mm.253102	protein kinase, cAMP dependent regulatory, type II alpha	Prkar2a	0.0194888
1420022_s_at	AU022339	Mm.283410	Suppressor of zeste 12 homolog (Drosophila)	Suz12	0.0195313
1442417_at	AI506534	Mm.259567	mediator of RNA polymerase II transcription, subunit 8 homolog (yeast)	Med8	0.0195979
1425031_at	AB077383	Mm.475710	fukutin	Fktn	0.0196793
1438166_x_at	AV219958	Mm.253142	NADH dehydrogenase (ubiquinone) Fe-S protein 4	Ndufs4	0.0197217
1425826_a_at	AF078667	Mm.210815	sorbin and SH3 domain containing 1	Sorbs1	0.0197682
1456739_x_at	BB392869	Mm.285969	armadillo repeat containing, X-linked 2	Armcx2	0.0198936
1433452_at	BB179847	Mm.41588	RIKEN cDNA B630019K06 gene	B630019K06Rik	0.0199638
1428082_at	AK006541	Mm.292056	acyl-CoA synthetase long-chain family member 5	Acsl5	0.0201517
1433801_at	AV223039	Mm.12148	RIKEN cDNA 9930012K11 gene	9930012K11Rik	0.0202046
1456786_at	BB097063	Mm.25785	LIM domain binding 2	Ldb2	0.0203374
1437060_at	AV290148	Mm.26456	olfactomedin 4	Olfm4	0.0203946
1448806_at	AB021226	Mm.389325	matrix metallopeptidase 24	Mmp24	0.0205898
1426047_a_at	AF129509	Mm.336316	protein tyrosine phosphatase, receptor type, R	Ptprr	0.0206092
1457531_a_at	BB279411	---	RIKEN cDNA A930017K11 gene	A930017K11Rik	0.0206224
1434501_at	AW049756	Mm.59978	yippee-like 4 (Drosophila)	Ypel4	0.0206243
1419702_at	NM_021466	Mm.383556	TATA box binding protein (Tbp)-associated factor, RNA polymerase I, A	Taf1a	0.020748
1427236_a_at	BB295149	Mm.205190	myeloid/lymphoid or mixed-lineage leukemia 5	Mll5	0.0208003
1419999_at	C81413	Mm.7454	immunoglobulin (CD79A) binding protein 1	Igbp1	0.0208943
1434496_at	BM947855	Mm.259022	polo-like kinase 3 (Drosophila)	Plk3	0.0209141
1426682_at	BM940481	Mm.247113	CCR4-NOT transcription complex, subunit 6	Cnot6	0.0209483
1428162_at	AK008209	Mm.259638	RIKEN cDNA 4933421E11 gene	4933421E11Rik	0.0210469
1436215_at	BB081797	Mm.245867	inositol polyphosphate multikinase	Ipmk	0.0214085
1441501_at	AV382262	Mm.240490	serpine1 mRNA binding protein 1	Serbp1	0.0216618
1417230_at	NM_023884	Mm.28376	Ral GEF with PH domain and SH3 binding motif 2	Ralgps2	0.0216752
1428855_at	AK013891	Mm.277327	histocompatibility 13	H13	0.0216852
1456419_at	BI108098	Mm.86860	RIKEN cDNA 5730455P16 gene	5730455P16Rik	0.0217247
1421729_a_at	NM_008000	Mm.23039	fer (fms/fps related) protein kinase, testis specific 2	Fert2	0.0217662
1423827_s_at	BC024616	Mm.29960	nucleolar complex associated 4 homolog (S. cerevisiae)	Noc4l	0.021845
1434514_at	AV277021	Mm.27966	RNA binding motif protein 15	Rbm15	0.0219432
1419905_s_at	AV026552	Mm.18832	hydroxyprostaglandin dehydrogenase 15 (NAD)	Hpgd	0.0221208
1418171_at	NM_025703	Mm.182094	similar to transcription elongation factor A (SII)-like 8 /// transcription elongation factor A (SII)-like 8	LOC100045031 /// Tceal8	0.0221292
1417462_at	NM_007598	Mm.8687	CAP, adenylate cyclase-associated protein 1 (yeast)	Cap1	0.022256
1439821_at	BB075157	Mm.383914	Lrp2 binding protein	Lrp2bp	0.0222682
1440870_at	BB356786	Mm.257785	PR domain containing 16	Prdm16	0.0223777
1438031_at	BB042252	Mm.329203	RAS, guanyl releasing protein 3	Rasgrp3	0.022399
1422906_at	NM_011920	Mm.333096	ATP-binding cassette, sub-family G (WHITE), member 2	Abcg2	0.0224701
1455031_at	AV278072	Mm.476817	cell division cycle 2-like 6 (CDK8-like)	Cdc2l6	0.0225483
1423180_at	BB324482	Mm.387390	potassium voltage gated channel, Shab-related subfamily, member 1	Kcnb1	0.0226978
1448508_at	NM_134000	Mm.436686	TRAF3 interacting protein 2	Traf3ip2	0.0227682
1452219_at	AV032559	Mm.157904	similar to transmembrane protein 63b /// transmembrane protein 63b	LOC100047592 /// Tmem63b	0.0228112
1433575_at	BG083485	Mm.240627	SRY-box containing gene 4	Sox4	0.0228907
1417893_at	NM_053197	Mm.36169	sideroflexin 3	Sfxn3	0.0230134
1417486_at	NM_009168	Mm.20908	src homology 2 domain-containing transforming protein D	Shd	0.0230703
1420872_at	BF472806	Mm.9445	guanylate cyclase 1, soluble, beta 3	Gucy1b3	0.0230871
1460675_at	AF411055	Mm.271717	immunoglobulin superfamily, member 8	Igsf8	0.0232242
1436510_a_at	BE456782	Mm.302287	leucine rich repeat (in FLII) interacting protein 2	Lrrfip2	0.023244
1452958_at	AK013495	Mm.151745	aspartate beta-hydroxylase domain containing 2	Asphd2	0.0232627
1422485_at	AK004804	Mm.100399	MAD homolog 4 (Drosophila)	Smad4	0.0235014
1429790_at	AK018246	Mm.265415	bruno-like 6, RNA binding protein (Drosophila)	Brunol6	0.0235395
1420851_at	NM_053117	Mm.24678	par-6 partitioning defective 6 homolog gamma (C. elegans)	Pard6g	0.0235846
1460681_at	BC024320	Mm.322502	carcinoembryonic antigen-related cell adhesion molecule 1	Ceacam1	0.0235896
1460361_at	BC024953	Mm.275511	RIKEN cDNA 5033414D02 gene	5033414D02Rik	0.0237209
1435349_at	BB752129	Mm.266341	neuropilin 2	Nrp2	0.0237787
1441937_s_at	AV371921	Mm.18539	similar to PTEN induced putative kinase 1 /// PTEN induced putative kinase 1	LOC100047214 /// Pink1	0.0238434
1429910_at	AK017741	Mm.175989	membrane-associated ring finger (C3HC4) 5	2015-03-06	0.0238813
1425877_at	AF074489	Mm.447916	hyaluronoglucosaminidase 3	Hyal3	0.0238859
1448688_at	AF290209	Mm.89918	podocalyxin-like	Podxl	0.0240043
1428976_at	AK017463	Mm.159684	thymopoietin	Tmpo	0.0240492
1441142_at	BE944567	---	RIKEN cDNA 2700081L22 gene	2700081L22Rik	0.02421
1437031_at	BB312460	Mm.267478	Acyl-CoA synthetase long-chain family member 6	Acsl6	0.0242133
1434483_at	AW539189	Mm.167971	ubiquitin specific peptidase 12	Usp12	0.0243408
1450875_at	BQ175510	Mm.409670	G protein-coupled receptor 37	Gpr37	0.0243495
1431082_a_at	AK016099	Mm.28158	RAB, member of RAS oncogene family-like 3	Rabl3	0.0243542
1425241_a_at	BC019601	Mm.307022	WD repeat and SOCS box-containing 1	Wsb1	0.0244162
1452712_at	AK011930	Mm.379375	heterogeneous nuclear ribonucleoprotein A3	Hnrnpa3	0.0245111
1435135_at	AV369935	Mm.24576	arylacetamide deacetylase-like 1	Nceh1	0.0246073
1459998_at	AW547438	Mm.329575	zinc finger protein 407	Zfp407	0.0246123
1430041_at	AK018232	Mm.156035	small nuclear ribonucleoprotein 35 (U11/U12)	Snrnp35	0.0246498
1419055_a_at	AW987375	Mm.4420	protein tyrosine phosphatase, non-receptor type 21	Ptpn21	0.0247104
1456614_at	BF122715	Mm.389086	ACN9 homolog (S. cerevisiae)	Acn9	0.0248064
1420936_s_at	BM239527	Mm.716	cleavage and polyadenylation specific factor 2	Cpsf2	0.02492
1422770_at	AB052834	Mm.9286	RAD51-like 3 (S. cerevisiae)	Rad51l3	0.0249471
1457946_at	BB705267	Mm.134360	SEBOX homeobox	Sebox	0.0250767
1456005_a_at	BB667581	Mm.141083	BCL2-like 11 (apoptosis facilitator)	Bcl2l11	0.0251348
1435900_at	BF466570	Mm.44186	zinc finger and BTB domain containing 43	Zbtb43	0.0252255
1422537_a_at	NM_010496	Mm.34871	inhibitor of DNA binding 2	Id2	0.0252705
1448026_at	BG084683	Mm.138792	chromodomain helicase DNA binding protein 7	Chd7	0.0252791
1435042_at	BG296454	---	RIKEN cDNA 9130004C02 gene	9130004C02Rik	0.0253004
1434962_x_at	BQ174669	Mm.335946	chemokine (C-C motif) ligand 27A	Ccl27a	0.025301
1437856_at	BM225636	Mm.245867	inositol polyphosphate multikinase	Ipmk	0.0253502
1455716_at	BB313560	---	expressed sequence BB187676	BB187676	0.0253596
1423608_at	BI966443	Mm.193	integral membrane protein 2A	Itm2a	0.0255723
1421383_at	NM_025534	Mm.290620	coiled-coil domain containing 82	Ccdc82	0.0256932
1434949_at	BE995635	Mm.234823	armadillo repeat containing 8	Armc8	0.0257515
1422665_a_at	NM_008786	Mm.258431	protein-L-isoaspartate (D-aspartate) O-methyltransferase 1	Pcmt1	0.0257742
1435176_a_at	BF019883	Mm.34871	inhibitor of DNA binding 2	Id2	0.0257895
1451554_a_at	BC012406	Mm.306954	anterior pharynx defective 1a homolog (C. elegans)	Aph1a	0.0258278
1451483_s_at	BC024705	Mm.157746	RIKEN cDNA 1700054N08 gene	1700054N08Rik	0.0258916
1452099_at	BG070043	Mm.173758	expressed sequence AA408296	AA408296	0.0258942
1435637_at	AW554709	Mm.334685	integrin alpha FG-GAP repeat containing 1	Itfg1	0.0259365
1419118_at	NM_021387	Mm.150675	hypothetical protein LOC100045106 /// V-set and transmembrane domain containing 2B	LOC100045106 /// Vstm2b	0.0259394
1457703_at	BE952838	Mm.440773	calcium channel, voltage-dependent, alpha 2/delta subunit 4	Cacna2d4	0.0262195
1419254_at	BG076333	Mm.443	methylenetetrahydrofolate dehydrogenase (NAD+ dependent), methenyltetrahydrofolate cyclohydrolase	Mthfd2	0.0263677
1450701_a_at	NM_022011	Mm.272533	general transcription factor II H, polypeptide 2	Gtf2h2	0.0265331
1449240_at	BC026822	Mm.42096	G substrate	Gsbs	0.0266167
1422912_at	NM_007554	Mm.6813	bone morphogenetic protein 4	Bmp4	0.0268258
1416864_at	NM_009298	Mm.245577	surfeit gene 6	Surf6	0.0268769
1425660_at	BC018174	Mm.153405	BTB (POZ) domain containing 3	Btbd3	0.0270738
1416288_at	BF141076	Mm.27897	DnaJ (Hsp40) homolog, subfamily A, member 1	Dnaja1	0.0270951
1441077_at	AW494980	---	expressed sequence AW124847	AW124847	0.0271066
1433639_at	AW548096	Mm.262113	family with sequence similarity 117, memberA	Fam117a	0.0272234
1431618_a_at	AK017117	Mm.22835	progesterone immunomodulatory binding factor 1	Pibf1	0.0272307
1417345_at	BE915256	Mm.268027	RIKEN cDNA 2900064A13 gene	2900064A13Rik	0.0272893
1453848_s_at	AK002774	Mm.3774	zinc finger, BED domain containing 3	Zbed3	0.0273903
1457429_s_at	BB549174	Mm.131665	predicted gene 106	Gm106	0.0275034
1435592_at	BB149997	Mm.260943	eukaryotic translation initiation factor 5B	Eif5b	0.0276458
1452197_at	AV172948	Mm.206841	structural maintenance of chromosomes 4	Smc4	0.027658
1454610_at	BI689183	Mm.270259	septin 7	2015-09-08	0.0276644
1455422_x_at	AW208509	Mm.2214	septin 4	2015-09-05	0.0277201
1435879_at	BB521695	Mm.235194	thymoma viral proto-oncogene 3	Akt3	0.0280798
1441980_at	BB355593	---	RIKEN cDNA C030007I09 gene	C030007I09Rik	0.0282294
1437774_at	BB778614	Mm.379181	RIKEN cDNA 1700020I14 gene	1700020I14Rik	0.0282468
1442743_at	AW121332	Mm.397922	---	---	0.0282903
1433738_at	AV315131	Mm.37825	PAP associated domain containing 5	Papd5	0.0282926
1427202_at	AV002340	Mm.274099	RIKEN cDNA 4833442J19 gene	4833442J19Rik	0.0282978
1434835_at	BM230523	Mm.27957	wings apart-like homolog (Drosophila)	Wapal	0.0284575
1453137_at	AK006369	Mm.276229	F-box protein 30	Fbxo30	0.0284621
1436784_x_at	AU021081	Mm.219671	splicing factor 3b, subunit 4	Sf3b4	0.0285248
1417529_at	NM_011228	Mm.2015	RAB33A, member of RAS oncogene family	Rab33a	0.0286924
1425306_at	BC027072	Mm.134151	cDNA sequence BC027072	BC027072	0.028759
1453290_at	AA165746	Mm.261739	HMG box domain containing 4	Hmgxb4	0.0287679
1437220_x_at	BM209440	Mm.29760	Proteasome (prosome, macropain) 26S subunit, non-ATPase, 13	Psmd13	0.0288093
1452728_at	AK005197	Mm.220710	kin of IRRE like 3 (Drosophila)	Kirrel3	0.0289443
1419971_s_at	C86506	Mm.264984	solute carrier family 35, member A5	Slc35a5	0.0289457
1455227_at	AV369935	Mm.24576	arylacetamide deacetylase-like 1	Nceh1	0.0289759
1418147_at	BC003778	Mm.3629	transcription factor AP-2, gamma	Tcfap2c	0.0294818
1453612_at	AV254337	Mm.116649	NIMA (never in mitosis gene a)-related expressed kinase 1	Nek1	0.0295386
1439269_x_at	BB407228	Mm.378965	minichromosome maintenance deficient 7 (S. cerevisiae)	Mcm7	0.0296218
1437402_x_at	BB311030	Mm.43212	transmembrane protein 41B	Tmem41b	0.0296673
1433625_at	AV316216	Mm.25504	HLA-B associated transcript 2-like	Bat2l	0.029694
1423038_at	BQ174465	Mm.66264	syntaxin 6	Stx6	0.0297148
1451990_at	BC027056	Mm.132237	microtubule-associated protein, RP/EB family, member 2	Mapre2	0.0297232
1419353_at	NM_010072	Mm.422657	dolichol-phosphate (beta-D) mannosyltransferase 1	Dpm1	0.0297821
1429302_at	BG070990	Mm.440348	casein kinase 2, alpha prime polypeptide	Csnk2a2	0.0298756
1416708_a_at	NM_027898	Mm.27366	GRAM domain containing 1A	Gramd1a	0.0299295
1437039_at	BM119274	Mm.3596	COP9 (constitutive photomorphogenic) homolog, subunit 2 (Arabidopsis thaliana)	Cops2	0.0299318
1417216_at	NM_138606	Mm.347478	proviral integration site 2	Pim2	0.0300608
1428375_at	AK015136	Mm.116284	RIKEN cDNA 4932415G12 gene	4932415G12Rik	0.0300806
1426282_at	AF282980	Mm.283138	neurotrimin	Ntm	0.0300824
1416313_at	NM_019914	Mm.402805	myeloid/lymphoid or mixed-lineage leukemia (trithorax homolog, Drosophila); translocated to, 11	Mllt11	0.0300873
1417525_at	U43714	Mm.4746	heart and neural crest derivatives expressed transcript 1	Hand1	0.0302033
1442571_at	BM203260	Mm.58847	---	---	0.0302076
1439324_at	BB282778	Mm.478315	RIKEN cDNA B430006D22 gene /// tet oncogene family member 3	B430006D22Rik /// Tet3	0.0303645
1434135_at	BB107552	Mm.21686	UDP-GalNAc:betaGlcNAc beta 1,3-galactosaminyltransferase, polypeptide 2	B3galnt2	0.0304818
1436997_x_at	BB248904	Mm.260760	SH3-binding domain glutamic acid-rich protein like	Sh3bgrl	0.0305094
1437122_at	BM119782	Mm.257460	B-cell leukemia/lymphoma 2	Bcl2	0.0305692
1460249_at	NM_080795	Mm.272203	ligand of numb-protein X 2	Lnx2	0.0307465
1416200_at	NM_133775	Mm.182359	interleukin 33	Il33	0.0308461
1427153_at	AW047304	Mm.12819	branched chain ketoacid dehydrogenase E1, beta polypeptide	Bckdhb	0.0308712
1420890_at	BB129992	Mm.284033	holocytochrome c synthetase	Hccs	0.0308722
1437405_a_at	BB787243	Mm.233799	insulin-like growth factor binding protein 4	Igfbp4	0.0308904
1430989_a_at	AK006166	Mm.379181	RIKEN cDNA 1700020I14 gene	1700020I14Rik	0.0310036
1437087_at	AV079268	---	RIKEN cDNA 2210408K08 gene	2210408K08Rik	0.0310966
1437211_x_at	BB254141	Mm.430736	ELOVL family member 5, elongation of long chain fatty acids (yeast)	Elovl5	0.0312886
1455333_at	AI315031	Mm.337820	tensin 3	Tns3	0.0312901
1432432_a_at	AK012468	Mm.151600	similar to RAB3C, member RAS oncogene family /// RAB3C, member RAS oncogene family	LOC100044883 /// Rab3c	0.0313674
1437668_at	BB543291	Mm.269254	Chemokine (C-C motif) receptor-like 1	Ccrl1	0.0314031
1424945_at	AF321853	Mm.477555	chordin-like 1	Chrdl1	0.0314359
1435457_at	BE947500	Mm.103782	PDZ domain containing 4	Pdzd4	0.0314807
1435727_s_at	C81400	Mm.33207	LIM domain and actin binding 1	Lima1	0.0315454
1437047_at	BB527190	Mm.138617	zinc finger protein 664	Zfp664	0.0315833
1438901_at	BM248134	Mm.214953	cDNA sequence BC024814	BC024814	0.0316197
1415784_at	BI654068	Mm.296520	vacuolar protein sorting 35	Vps35	0.0316567
1434855_at	AV298377	Mm.87319	amidohydrolase domain containing 2	Amdhd2	0.0318136
1446385_at	BB449881	---	RIKEN cDNA 9430083A17 gene	9430083A17Rik	0.0318174
1440273_at	BB524346	Mm.394180	---	---	0.0318823
1432574_at	BF466430	---	RIKEN cDNA 4930548F15 gene	4930548F15Rik	0.0319581
1459054_at	BB496939	Mm.233879	castor homolog 1, zinc finger (Drosophila)	Casz1	0.0321114
1445161_at	BE952061	Mm.40673	USP6 N-terminal like	Usp6nl	0.0322118
1435858_at	BE996002	Mm.461874	---	---	0.032215
1434826_at	AW124912	Mm.266515	Rieske (Fe-S) domain containing	Rfesd	0.0322976
1429837_at	AV278908	---	---	---	0.0323375
1450757_at	NM_009866	Mm.1571	cadherin 11	Cdh11	0.0323751
1417519_at	NM_018807	Mm.103199	pleiomorphic adenoma gene-like 2	Plagl2	0.0323963
1438951_x_at	BB168451	Mm.275289	nucleoporin 54	Nup54	0.0324163
1435245_at	AI195532	Mm.30102	glutaminase 2 (liver, mitochondrial)	Gls2	0.0324946
1438294_at	BG067317	Mm.476983	ataxin 1	Atxn1	0.0325194
1460166_at	BB271919	Mm.5163	Ras-like without CAAX 2	Rit2	0.0325206
1434636_at	AV298304	Mm.280994	homeodomain leucine zipper-encoding gene	Homez	0.0325272
1417779_at	NM_025636	Mm.25296	RIKEN cDNA 2310079N02 gene	2310079N02Rik	0.0325398
1418024_at	BG067031	Mm.275281	NMDA receptor-regulated gene 1	Narg1	0.032595
1419642_at	BM220305	Mm.390332	purine rich element binding protein B	Purb	0.0326745
1442739_at	BF225404	Mm.441018	cDNA sequence BC031441	BC031441	0.0326854
1439749_at	AI327364	Mm.8038	zeta-chain (TCR) associated protein kinase	Zap70	0.0326916
1424745_at	BC024461	Mm.256875	alanine-glyoxylate aminotransferase 2-like 2	Agxt2l2	0.0327068
1421968_a_at	NM_023647	Mm.478383	non imprinted in Prader-Willi/Angelman syndrome 2 homolog (human)	Nipa2	0.0327278
1438008_at	BB501734	Mm.119479	golgi associated, gamma adaptin ear containing, ARF binding protein 3	Gga3	0.0327796
1423310_at	BQ177165	Mm.432513	trophoblast glycoprotein	Tpbg	0.0328524
1424775_at	BC018470	Mm.14301	2'-5' oligoadenylate synthetase 1A	Oas1a	0.0328745
1420735_at	AF024621	Mm.6227	gamma-aminobutyric acid (GABA) C receptor, subunit rho 2	Gabrr2	0.0330359
1436387_at	BB398124	---	RIKEN cDNA C330006P03 gene	C330006P03Rik	0.0332264
1424166_at	M80360	Mm.343101	similar to mutS homolog 3 /// mutS homolog 3 (E. coli)	LOC100046843 /// Msh3	0.0333286
1417959_at	NM_026131	Mm.275648	PDZ and LIM domain 7	Pdlim7	0.0334001
1421544_at	NM_010060	Mm.390540	dynein, axonemal, heavy chain 11	Dnahc11	0.0334229
1440252_at	AI849211	Mm.440555	H2A histone family, member J	H2afj	0.033555
1457652_x_at	BB477203	---	---	---	0.0336441
1421664_a_at	NM_019637	Mm.202561	serine/threonine/tyrosine interaction protein	Styx	0.0336641
1455618_x_at	BI440178	Mm.225289	tetraspanin 33	Tspan33	0.033854
1424123_at	BC011209	Mm.301076	major facilitator superfamily domain containing 7C	Mfsd7c	0.0338702
1450050_at	AW537496	Mm.15694	histone cell cycle regulation defective homolog A (S. cerevisiae)	Hira	0.0340752
1455827_at	BB003847	Mm.238266	muscleblind-like 2	Mbnl2	0.0341414
1439389_s_at	BB500055	Mm.29874	myeloid-associated differentiation marker	Myadm	0.0342138
1423202_a_at	U22016	Mm.271814	nuclear receptor co-repressor 1	Ncor1	0.0342757
1433476_at	BG075168	Mm.275934	expressed sequence C78339	C78339	0.0342757
1429085_at	AV308858	Mm.46628	vascular endothelial zinc finger 1	Vezf1	0.0343352
1439859_at	BB278948	Mm.101836	RIKEN cDNA 9630033F20 gene	9630033F20Rik	0.0346871
1451496_at	BC024131	Mm.215481	metastasis suppressor 1	Mtss1	0.0347269
1443953_at	AI553404	Mm.102407	testis expressed gene 2	Tex2	0.0348127
1424391_at	BC026832	Mm.274950	nardilysin, N-arginine dibasic convertase, NRD convertase 1	Nrd1	0.0348187
1421193_a_at	NM_016768	Mm.239941	pre B-cell leukemia transcription factor 3	Pbx3	0.0348962
1436443_a_at	BM198314	---	KDEL (Lys-Asp-Glu-Leu) containing 1	Kdelc1	0.0349583
1423167_at	BM937050	Mm.291037	MOB1, Mps One Binder kinase activator-like 3 (yeast)	Mobkl3	0.0351218
1450193_at	NM_010408	Mm.343429	hyperpolarization-activated, cyclic nucleotide-gated K+ 1	Hcn1	0.0352652
1420507_a_at	NM_026075	Mm.125465	SFRS12-interacting protein 1	Sfrs12ip1	0.0353109
1417027_at	BB283676	Mm.44876	tripartite motif-containing 2	Trim2	0.0353132
1448729_a_at	NM_011129	Mm.2214	septin 4	2015-09-05	0.0353461
1452246_at	U58888	Mm.172222	osteoclast stimulating factor 1	Ostf1	0.0354276
1457687_at	BI664467	Mm.257460	B-cell leukemia/lymphoma 2	Bcl2	0.0354445
1447778_x_at	BB044157	Mm.226957	BRCA1/BRCA2-containing complex, subunit 3	Brcc3	0.0355758
1443969_at	BE199054	Mm.407207	insulin receptor substrate 2	Irs2	0.0355843
1437358_at	BM233251	Mm.293273	WD repeat and FYVE domain containing 1	Wdfy1	0.0358018
1424634_at	BC011290	Mm.40713	transcription elongation factor A (SII)-like 1	Tceal1	0.035864
1417888_at	NM_023233	Mm.475709	tripartite motif-containing 13	Trim13	0.0358937
1452671_s_at	BG071597	Mm.290857	lectin, mannose-binding, 1	Lman1	0.0358989
1450436_s_at	AI664344	Mm.20437	DnaJ (Hsp40) homolog, subfamily B, member 5	Dnajb5	0.0359233
1439006_x_at	BB093996	Mm.72979	family with sequence similarity 70, member A	Fam70a	0.0359789
1434454_at	BB795229	Mm.439750	adenylate cyclase 9	Adcy9	0.0361789
1420534_at	AK004815	Mm.143831	guanylate cyclase 1, soluble, alpha 3	Gucy1a3	0.0362698
1436888_at	AV322710	Mm.137286	nescient helix loop helix 2	Nhlh2	0.0362702
1417550_a_at	NM_010352	Mm.272306	germ cell-specific gene 1	Gsg1	0.0363259
1450100_a_at	AW046403	Mm.270511	transcription elongation regulator 1 (CA150)	Tcerg1	0.0364763
1428903_at	AK014134	Mm.151436	defects in morphology 1 homolog (S. cerevisiae)	Dem1	0.0366264
1460004_x_at	BB492711	Mm.66264	syntaxin 6	Stx6	0.0367676
1436963_x_at	AA940303	Mm.45155	transmembrane protein 179B	Tmem179b	0.0369094
1419351_a_at	BC003916	Mm.28679	lethal, Chr 7, Rinchik 6	l7Rn6	0.036913
1438376_s_at	BB290427	Mm.314056	tripartite motif-containing 27	Trim27	0.0369139
1450712_at	NM_008429	Mm.261168	potassium inwardly-rectifying channel, subfamily J, member 9	Kcnj9	0.0369331
1417659_at	NM_019780	Mm.216528	vacuolar protein sorting 29 (S. pombe)	Vps29	0.037054
1450087_a_at	NM_053086	Mm.402190	nucleolar and coiled-body phosphoprotein 1	Nolc1	0.037221
1429359_s_at	AK003434	Mm.323997	RNA binding protein gene with multiple splicing	Rbpms	0.0373345
1415719_s_at	BE134617	Mm.200383	armadillo repeat containing 1	Armc1	0.0373578
1424686_at	BF150550	Mm.117874	HEAT repeat containing 6	Heatr6	0.0373722
1440256_at	BE981862	Mm.222680	regulator of G-protein signalling 9 binding protein	Rgs9bp	0.0374892
1452024_a_at	AF030333	Mm.327442	LIM domain binding 1	Ldb1	0.0375125
1420934_a_at	NM_016799	Mm.1963	serine/arginine repetitive matrix 1	Srrm1	0.0375165
1453487_at	AK005050	Mm.34208	dihydrodiol dehydrogenase (dimeric)	Dhdh	0.0375516
1434459_at	BF147898	Mm.333594	zinc finger CCCH-type containing 4	Zc3h4	0.0375673
1434055_at	BB048942	Mm.275748	UDP-N-acetyl-alpha-D-galactosamine:polypeptide N-acetylgalactosaminyltransferase 9	Galnt9	0.0376896
1430129_a_at	AK017777	Mm.44223	COMM domain containing 8	Commd8	0.0377755
1424238_at	BC026403	Mm.292957	sirtuin 7 (silent mating type information regulation 2, homolog) 7 (S. cerevisiae)	Sirt7	0.0378301
1415789_a_at	BF158817	Mm.338784	similar to ubiquitin-like domain containing CTD phosphatase 1 /// ubiquitin-like domain containing CTD phosphatase 1	LOC100045709 /// Ublcp1	0.0379442
1434013_at	BM900139	Mm.329478	actin binding LIM protein family, member 3	Ablim3	0.0380375
1429455_at	BM123170	Mm.156452	GTPase activating protein and VPS9 domains 1	Gapvd1	0.0381759
1452065_at	BB085570	Mm.284015	V-set and transmembrane domain containing 2A	Vstm2a	0.0382433
1423829_at	BC011343	Mm.246108	family with sequence similarity 49, member B	Fam49b	0.0382644
1440493_at	BB399121	Mm.271670	UDP-N-acetyl-alpha-D-galactosamine:polypeptide N-acetylgalactosaminyltransferase 10	Galnt10	0.0382968
1454807_a_at	BB414983	Mm.206949	sorting nexin 12	Snx12	0.0383064
1454237_at	AK016416	Mm.443291	spermatogenesis associated 9	Spata9	0.0383726
1437297_at	BB409788	Mm.289934	chromodomain helicase DNA binding protein 8	Chd8	0.0383856
1423620_at	AI891882	Mm.9870	centromere protein Q	Cenpq	0.0385684
1423338_at	AI530149	Mm.29622	zinc finger protein 830	Zfp830	0.0386177
1434566_a_at	BE952228	Mm.275953	PRAME family member 8	Pramef8	0.0386496
1456735_x_at	BB458645	Mm.233031	acid phosphatase-like 2	Acpl2	0.0390177
1429089_s_at	BG063749	Mm.160131	RIKEN cDNA 2900026A02 gene	2900026A02Rik	0.0390316
1454877_at	BQ174721	Mm.22806	SERTA domain containing 4	Sertad4	0.0392246
1417372_a_at	BC016515	Mm.28957	pellino 1	Peli1	0.0392496
1425496_at	AK007703	Mm.477776	ATP-binding cassette, sub-family A (ABC1), member 3	Abca3	0.0392497
1427199_at	BM118442	Mm.478281	furry homolog-like (Drosophila)	Fryl	0.0392588
1418351_a_at	NM_010068	Mm.89772	DNA methyltransferase 3B	Dnmt3b	0.0393471
1451225_at	BC003980	Mm.8681	protein tyrosine phosphatase, non-receptor type 11	Ptpn11	0.039384
1436068_at	BG068032	Mm.103262	zinc finger and BTB domain containing 10	Zbtb10	0.0394038
1434249_s_at	BB083438	Mm.184012	tripartite motif-containing 9	Trim9	0.0394993
1424920_at	BC005744	Mm.277527	solute carrier family 37 (glycerol-3-phosphate transporter), member 3	Slc37a3	0.0395291
1435655_at	BG807990	Mm.250030	ribosomal protein L12	Rpl12	0.0395435
1450350_a_at	NM_030887	Mm.103560	Jun dimerization protein 2	Jdp2	0.0395872
1438601_at	BB819979	Mm.182193	protein kinase, membrane associated tyrosine/threonine 1	Pkmyt1	0.039659
1416700_at	BC009002	Mm.46497	Rho family GTPase 3	Rnd3	0.039734
1426620_at	BB549997	Mm.260054	carbohydrate sulfotransferase 10	Chst10	0.03982
1448213_at	NM_010730	Mm.248360	annexin A1	Anxa1	0.0398693
1421963_a_at	NM_023117	Mm.38444	cell division cycle 25 homolog B (S. pombe)	Cdc25b	0.0398732
1423475_at	BB278418	Mm.306903	cyclin M2	Cnnm2	0.0399011
1418516_at	BG066919	Mm.257149	metal response element binding transcription factor 2	Mtf2	0.0399057
1422468_at	AF326558	Mm.277719	palmitoyl-protein thioesterase 1	Ppt1	0.0399135
1455487_at	BG069370	Mm.348004	major facilitator superfamily domain containing 11	Mfsd11	0.0399505
1423197_a_at	AV305633	Mm.276386	hypothetical protein LOC100044423 /// SMEK homolog 2, suppressor of mek1 (Dictyostelium)	LOC100044423 /// Smek2	0.0399767
1418169_at	BB223737	Mm.103202	zinc finger, CCHC domain containing 14	Zcchc14	0.040004
1455005_s_at	AW107751	Mm.38870	solute carrier family 5 (sodium/glucose cotransporter), member 2	Slc5a2	0.0400366
1425632_a_at	BC019216	Mm.45131	PQ loop repeat containing 2	Pqlc2	0.0400497
1428869_at	BM213850	Mm.402190	nucleolar and coiled-body phosphoprotein 1	Nolc1	0.0400794
1457401_at	AW492102	Mm.459279	dynein, axonemal, heavy chain 9	Dnahc9	0.0401148
1433764_at	BB026221	Mm.349066	C-type lectin domain family, member L	Clec2l	0.0401177
1417830_at	BB156359	Mm.26412	structural maintenance of chromosomes 1A	Smc1a	0.0401528
1436390_a_at	BI412445	Mm.214545	chloride channel CLIC-like 1	Clcc1	0.0402342
1418456_a_at	AF252873	Mm.30211	chemokine (C-X-C motif) ligand 14	Cxcl14	0.0402589
1431347_at	AI317200	---	RIKEN cDNA 5730407M17 gene	5730407M17Rik	0.0403088
1435234_at	BM234716	Mm.2537	nuclear receptor coactivator 2	Ncoa2	0.0403358
1460632_at	BG069583	Mm.441476	---	---	0.0403379
1455733_at	AW208927	Mm.248296	TAO kinase 3	Taok3	0.0403976
1438629_x_at	AV166504	Mm.1568	granulin	Grn	0.0404086
1459835_s_at	BB414617	Mm.27897	DnaJ (Hsp40) homolog, subfamily A, member 1	Dnaja1	0.0404648
1448489_at	NM_133880	Mm.22116	platelet-activating factor acetylhydrolase 2	Pafah2	0.0404954
1417237_at	NM_008876	Mm.260177	phospholipase D2	Pld2	0.0406447
1455643_s_at	BF228294	Mm.220843	TSR1, 20S rRNA accumulation, homolog (yeast)	Tsr1	0.0406494
1435683_a_at	AV150520	Mm.20845	ATP-binding cassette, sub-family C (CFTR/MRP), member 5	Abcc5	0.0406747
1424472_at	BC021856	Mm.285797	nucleolar protein family 6 (RNA-associated)	Nol6	0.0407627
1416629_at	NM_009201	Mm.1056	solute carrier family 1 (neutral amino acid transporter), member 5	Slc1a5	0.0408213
1424557_at	BC024496	Mm.52356	zinc finger, CCHC domain containing 9	Zcchc9	0.0410064
1434366_x_at	AW227993	Mm.2570	complement component 1, q subcomponent, beta polypeptide	C1qb	0.0410174
1421355_at	NM_009374	Mm.2961	transglutaminase 3, E polypeptide	Tgm3	0.0410596
1422969_s_at	NM_013785	Mm.276155	inositol hexaphosphate kinase 1	Ip6k1	0.0411907
1432011_at	AK013668	---	RIKEN cDNA 2900052L18 gene	2900052L18Rik	0.0412055
1423025_a_at	NM_013928	Mm.331064	schwannomin interacting protein 1	Schip1	0.0412378
1439023_at	C88117	Mm.281601	DEAD (Asp-Glu-Ala-Asp) box polypeptide 55	Ddx55	0.0412997
1438633_x_at	BB377636	Mm.271967	LIM and SH3 protein 1	Lasp1	0.0413505
1424474_a_at	BI157430	Mm.289237	calcium/calmodulin-dependent protein kinase kinase 2, beta	Camkk2	0.0414516
1443920_at	BE650794	Mm.390701	coiled-coil domain containing 66	Ccdc66	0.0415432
1424348_at	BC025641	Mm.58882	RIKEN cDNA 1110007A13 gene	1110007A13Rik	0.0415493
1451288_s_at	BC010330	Mm.297512	RIKEN cDNA 1810043G02 gene	1810043G02Rik	0.0415653
1448595_a_at	NM_009052	Mm.422943	brain expressed gene 1	Bex1	0.0415959
1416287_at	NM_009062	Mm.41642	regulator of G-protein signaling 4	Rgs4	0.041614
1436972_at	AV291075	Mm.73666	G protein-coupled receptor 61	Gpr61	0.0416475
1431704_a_at	AK018622	Mm.28376	Ral GEF with PH domain and SH3 binding motif 2	Ralgps2	0.0417232
1429714_at	BB822050	Mm.103546	similar to sulfatase modifying factor 2 /// sulfatase modifying factor 2	LOC100047675 /// Sumf2	0.0417259
1421849_at	NM_021465	Mm.290422	stromal antigen 2	Stag2	0.0417674
1425428_at	AF416641	Mm.135110	hypoxia inducible factor 3, alpha subunit	Hif3a	0.041793
1422558_at	AF015887	Mm.7329	guanidinoacetate methyltransferase	Gamt	0.0420127
1458397_at	BB260315	---	predicted gene 6297	Gm6297	0.0421601
1460021_at	BB825323	Mm.381721	predicted gene 6658	Gm6658	0.0421739
1436009_at	BG067690	Mm.240421	ubiquitin specific peptidase 30	Usp30	0.0422126
1460689_at	BC022097	Mm.474453	PPPDE peptidase domain containing 2	Pppde2	0.0422517
1428169_at	AK005181	Mm.272972	autophagy-related 16-like 1 (yeast)	Atg16l1	0.0423319
1456273_x_at	BB744467	Mm.10169	thiopurine methyltransferase	Tpmt	0.0424007
1429001_at	AK009757	Mm.293463	pirin	Pir	0.0424491
1434077_at	AV222037	Mm.284654	WD repeat domain 37	Wdr37	0.0424527
1424350_s_at	BE987427	Mm.277958	lysophosphatidylglycerol acyltransferase 1	Lpgat1	0.042515
1455190_at	BM114283	Mm.222496	guanine nucleotide binding protein (G protein), gamma 7	Gng7	0.0425402
1423804_a_at	BC004801	Mm.29847	isopentenyl-diphosphate delta isomerase	Idi1	0.0426158
1438682_at	BB426164	Mm.259333	phosphatidylinositol 3-kinase, regulatory subunit, polypeptide 1 (p85 alpha)	Pik3r1	0.0426448
1422548_at	BM233084	Mm.100290	dehydrodolichyl diphosphate synthase	Dhdds	0.0426663
1449471_at	NM_021452	Mm.440652	potassium large conductance calcium-activated channel, subfamily M, beta member 4 /// similar to calcium activated potassium channel beta 4 subunit	Kcnmb4 /// LOC100047870	0.0427025
1455825_s_at	BB131619	Mm.440403	ligand of numb-protein X 1	Lnx1	0.0427261
1439464_s_at	AV278060	Mm.272025	testis expressed gene 10	Tex10	0.0427819
1426786_s_at	BM195397	Mm.23705	DEAH (Asp-Glu-Ala-His) box polypeptide 38	Dhx38	0.0429188
1451912_a_at	AF321301	Mm.35691	fibroblast growth factor receptor-like 1 /// similar to fibroblast growth factor receptor 5 beta	Fgfrl1 /// LOC100046239	0.0429759
1425508_s_at	BG695431	Mm.87720	ADP-ribosylation factor related protein 1	Arfrp1	0.0430493
1452979_at	AK014265	Mm.273155	RIKEN cDNA 2610110G12 gene	2610110G12Rik	0.0430856
1456341_a_at	AV354744	Mm.291595	Kruppel-like factor 9	Klf9	0.0434846
1455712_at	AI848909	Mm.212549	histone cluster 3, H2a	Hist3h2a	0.0436181
1421102_a_at	NM_009498	Mm.273930	vesicle-associated membrane protein 3	Vamp3	0.0437711
1445270_at	BB475766	Mm.459190	---	---	0.0437713
1426315_a_at	AV326978	Mm.41523	RIKEN cDNA 6330416G13 gene	6330416G13Rik	0.043825
1428400_at	BB066985	Mm.41396	RIKEN cDNA 2200002K05 gene	2200002K05Rik	0.043915
1417366_s_at	AU079514	Mm.285993	calmodulin 1	Calm1	0.0439184
1449062_at	BC013464	Mm.22451	ketohexokinase	Khk	0.043952
1435318_at	BF461536	Mm.426238	RIKEN cDNA E130218I03 gene	E130218I03Rik	0.0439675
1453578_at	BM939099	Mm.229322	phosphotriesterase related	Pter	0.0440987
1460294_at	NM_015803	Mm.319599	ATPase, aminophospholipid transporter-like, class I, type 8A, member 2	Atp8a2	0.0441807
1429214_at	AK020831	Mm.330088	ADAMTS-like 2	Adamtsl2	0.0443168
1451570_a_at	BC020162	Mm.25340	family with sequence similarity 92, member A	Fam92a	0.0443367
1447028_at	BB256689	---	RIKEN cDNA 4930563E22 gene	4930563E22Rik	0.044488
1415952_at	BI686265	Mm.258986	MAP/microtubule affinity-regulating kinase 2	Mark2	0.0446014
1424706_at	BC011183	Mm.293030	zinc finger protein 51	Zfp51	0.0447033
1448787_at	BC014715	Mm.478320	hypothetical protein LOC100233175 /// modulator of apoptosis 1	LOC100233175 /// Moap1	0.0447352
1434038_at	BQ174089	Mm.217256	DnaJ (Hsp40) homolog, subfamily C, member 13	Dnajc13	0.0448475
1448969_at	NM_026510	Mm.38894	FtsJ homolog 2 (E. coli)	Ftsj2	0.0448654
1448908_at	NM_080555	Mm.348326	phosphatidic acid phosphatase type 2B	Ppap2b	0.0450187
1428743_at	BB028923	Mm.290720	Bri3 binding protein	Bri3bp	0.045139
1436479_a_at	BB746075	Mm.21440	dipeptidylpeptidase 7	Dpp7	0.0451417
1419177_at	AK008752	Mm.294871	vacuolar protein sorting 37A (yeast)	Vps37a	0.0452797
1428382_at	AK013190	Mm.417338	SWI/SNF related, matrix associated, actin dependent regulator of chromatin, subfamily c, member 2	Smarcc2	0.0452864
1426644_at	BC002196	Mm.288733	TBC1 domain family, member 20	Tbc1d20	0.0453018
1423984_a_at	BC003762	Mm.472701	Meis homeobox 3	Meis3	0.0453051
1417941_at	NM_026086	Mm.312085	N-acetylneuraminic acid phosphatase	Nanp	0.0453287
1438292_x_at	BB559878	Mm.188734	adenosine kinase	Adk	0.04548
1450776_at	NM_018743	Mm.200898	1-acylglycerol-3-phosphate O-acyltransferase 6 (lysophosphatidic acid acyltransferase, zeta)	Agpat6	0.0456059
1436534_at	BQ176653	Mm.40370	TROVE domain family, member 2	Trove2	0.0456855
1427339_at	AW542735	Mm.358876	solute carrier family 30 (zinc transporter), member 2	Slc30a2	0.0457566
1450966_at	BB283187	Mm.28197	carnitine O-octanoyltransferase	Crot	0.0457655
1418157_at	NM_010151	Mm.439653	similar to COUP-TFI /// nuclear receptor subfamily 2, group F, member 1	LOC100046044 /// Nr2f1	0.0458997
1448254_at	BC002064	Mm.279690	pleiotrophin	Ptn	0.0459789
1417389_at	NM_016696	Mm.297976	glypican 1	Gpc1	0.0461674
1417444_at	BC003220	Mm.153415	E2F transcription factor 5	E2f5	0.0462336
1435341_at	BG075790	Mm.11815	peptidyl-prolyl isomerase G (cyclophilin G)	Ppig	0.0462671
1455356_at	BG064669	Mm.36834	calmodulin regulated spectrin-associated protein 1	Camsap1	0.046302
1450300_at	NM_008075	Mm.14116	gamma-aminobutyric acid (GABA) C receptor, subunit rho 1	Gabrr1	0.0463491
1428107_at	AK004519	Mm.260760	SH3-binding domain glutamic acid-rich protein like	Sh3bgrl	0.0463553
1424852_at	BB280300	Mm.24001	myocyte enhancer factor 2C	Mef2c	0.0466528
1448859_at	AF030636	Mm.10116	chemokine (C-X-C motif) ligand 13	Cxcl13	0.0466886
1438140_a_at	BF020964	Mm.2095	zinc finger protein 64	Zfp64	0.0467109
1455438_at	AW495885	Mm.24673	peroxisomal membrane protein 4	Pxmp4	0.0467227
1428958_at	AV265674	Mm.40780	progestin and adipoQ receptor family member VIII	Paqr8	0.0467299
1431538_at	AV271801	---	RIKEN cDNA 4931415C17 gene	4931415C17Rik	0.047129
1435964_a_at	BB194075	Mm.248296	TAO kinase 3	Taok3	0.0471427
1435993_at	BB027219	Mm.441300	predicted gene 11272	Gm11272	0.0472765
1427508_at	BC020108	Mm.20147	arylsulfatase i	Arsi	0.0473693
1428461_at	BB535888	Mm.259626	protein phosphatase 2, regulatory subunit B (B56), epsilon isoform	Ppp2r5e	0.0474199
1450250_at	NM_130880	Mm.156872	OTU domain containing 7A	Otud7a	0.0474803
1418370_at	NM_009393	Mm.439921	troponin C, cardiac/slow skeletal	Tnnc1	0.0475217
1435690_at	BB476775	Mm.389948	RIKEN cDNA 2310008H09 gene	2310008H09Rik	0.0475719
1447788_s_at	BB308532	Mm.277243	TSPY-like 3	Tspyl3	0.0475828
1442008_at	BB181330	Mm.100991	---	---	0.0478804
1420441_at	NM_007683	Mm.4649	centromere protein C1	Cenpc1	0.0478884
1457622_at	BB278046	Mm.300655	retinitis pigmentosa 1 homolog (human)-like 1	Rp1l1	0.0479189
1427143_at	BC019446	Mm.28995	lysine (K)-specific demethylase 5B	Kdm5b	0.0479991
1451568_at	BC025603	Mm.260512	family with sequence similarity 116, member A	Fam116a	0.0480978
1426949_s_at	BM214109	Mm.174256	translocated promoter region	Tpr	0.0482263
1460594_a_at	AU044197	Mm.23951	GDP-mannose pyrophosphorylase A	Gmppa	0.0486082
1440965_at	AW018348	Mm.390358	phosphatidylinositol glycan anchor biosynthesis, class L	Pigl	0.048712
1447827_x_at	AV353779	Mm.285454	speckle-type POZ protein	Spop	0.0487876
1452480_at	BC024760	Mm.451992	RIKEN cDNA 4930529M08 gene	4930529M08Rik	0.0488246
1429134_at	AK013707	Mm.302758	human immunodeficiency virus type I enhancer binding protein 3	Hivep3	0.0489024
1451148_at	AF316872	Mm.18539	similar to PTEN induced putative kinase 1 /// PTEN induced putative kinase 1	LOC100047214 /// Pink1	0.0489653
1422595_s_at	BC004090	Mm.208619	suppressor of IKBKE 1	Sike1	0.0490011
1441906_x_at	BB365629	Mm.44207	synapse associated protein 1	Syap1	0.0491323
1451047_at	BI966443	Mm.193	integral membrane protein 2A	Itm2a	0.0492067
1441161_at	BB307791	Mm.39649	RIKEN cDNA B230216G23 gene	B230216G23Rik	0.0493473
1441254_at	BM932536	Mm.35153	par-3 partitioning defective 3 homolog B (C. elegans)	Pard3b	0.0493857
1431302_a_at	AK011172	Mm.27889	nudix (nucleoside diphosphate linked moiety X)-type motif 7	Nudt7	0.0493973
1452901_at	AK014391	Mm.466618	cAMP responsive element binding protein 1	Creb1	0.0494791
1455290_at	BG071922	Mm.286149	zinc and ring finger 2	Znrf2	0.0495762
1448474_at	NM_021605	Mm.143817	NIMA (never in mitosis gene a)-related expressed kinase 7	Nek7	0.0496151
1456464_x_at	BB129990	Mm.379376	Synaptotagmin XI	Syt11	0.0497911
1419978_s_at	AU014694	Mm.272230	DNA segment, Chr 10, ERATO Doi 610, expressed	D10Ertd610e	0.0498064
1425019_at	AV174556	Mm.259170	UBX domain protein 2A	Ubxn2a	0.0499377
