# Supplementary material for: Polo-Like Kinase 3 Appears Dispensable for Normal Retinal Development Despite Robust Embryonic Expression
Source: PLoS One. 2016 Mar 7;11(3):e0150878. doi: 10.1371/journal.pone.0150878 (PMC4780821; doi:10.1371/journal.pone.0150878)
Supplement: S9 Table — GO term enrichment was performed with DAVID (http://david.abcc.ncifcrf.gov/) using default parameters. The p-values are reported as computed by DAVID. (XLSX) [file pone.0150878.s011.xlsx]

## Sheet: Adult
GO Terms that were enriched in the Adult WT									GO Terms that were enriched in the Adult KO
Annotation Cluster 1		Enrichment Score: 2.06			Count	P_Value	Benjamini		Annotation Cluster 1		Enrichment Score: 3.58			Count	P_Value	Benjamini
	SP_PIR_KEYWORDS	atp-binding	RT		13	0.0024	0.15			SP_PIR_KEYWORDS	transferase	RT		25	4.1e-06	0.00035
	GOTERM_MF_FAT	adenyl nucleotide binding	RT		15	0.0027	0.38			GOTERM_BP_FAT	phosphorus metabolic process	RT		20	1.1e-05	0.012
	GOTERM_MF_FAT	purine nucleoside binding	RT		15	0.0029	0.23			GOTERM_BP_FAT	phosphate metabolic process	RT		20	1.1e-05	0.012
	GOTERM_MF_FAT	nucleoside binding	RT		15	0.003	0.17			SP_PIR_KEYWORDS	kinase	RT		16	3.5e-05	0.002
	GOTERM_MF_FAT	ATP binding	RT		14	0.0043	0.18			GOTERM_BP_FAT	protein amino acid phosphorylation	RT		16	5.1e-05	0.027
	GOTERM_MF_FAT	adenyl ribonucleotide binding	RT		14	0.0048	0.16			GOTERM_BP_FAT	phosphorylation	RT		17	5.1e-05	0.018
	GOTERM_MF_FAT	nucleotide binding	RT		17	0.011	0.28			INTERPRO	Serine/threonine protein kinase, active site	RT		11	8.7e-05	0.028
	GOTERM_MF_FAT	purine nucleotide binding	RT		15	0.015	0.33			INTERPRO	Serine/threonine protein kinase-related	RT		11	0.00012	0.02
	SP_PIR_KEYWORDS	nucleotide-binding	RT		13	0.015	0.34			SP_PIR_KEYWORDS	serine/threonine-protein kinase	RT		11	0.00015	0.0065
	GOTERM_MF_FAT	purine ribonucleotide binding	RT		14	0.025	0.44			INTERPRO	Protein kinase, ATP binding site	RT		12	0.00016	0.018
	GOTERM_MF_FAT	ribonucleotide binding	RT		14	0.025	0.44			SP_PIR_KEYWORDS	nucleotide-binding	RT		24	0.00017	0.0058
	GOTERM_MF_FAT	ATPase activity	RT		5	0.027	0.43			INTERPRO	Protein kinase, core	RT		12	0.00025	0.021
	UP_SEQ_FEATURE	nucleotide phosphate-binding region:ATP	RT		9	0.03	0.94			INTERPRO	Serine/threonine protein kinase	RT		9	0.00026	0.017
Annotation Cluster 2		Enrichment Score: 1.29			Count	P_Value	Benjamini			GOTERM_MF_FAT	purine nucleoside binding	RT		24	0.00027	0.076
	GOTERM_BP_FAT	posttranscriptional regulation of gene expression	RT		4	0.02	0.95			GOTERM_MF_FAT	nucleoside binding	RT		24	0.0003	0.042
	SP_PIR_KEYWORDS	translation regulation	RT		3	0.023	0.35			UP_SEQ_FEATURE	domain:Protein kinase	RT		12	0.00031	0.12
	GOTERM_BP_FAT	regulation of cellular protein metabolic process	RT		5	0.023	0.87			GOTERM_MF_FAT	adenyl ribonucleotide binding	RT		23	0.00032	0.03
	GOTERM_BP_FAT	regulation of translation	RT		3	0.058	0.94			GOTERM_MF_FAT	ribonucleotide binding	RT		26	0.00038	0.027
	SP_PIR_KEYWORDS	rna-binding	RT		5	0.1	0.71			GOTERM_MF_FAT	purine ribonucleotide binding	RT		26	0.00038	0.027
	GOTERM_MF_FAT	RNA binding	RT		5	0.29	0.95			GOTERM_MF_FAT	adenyl nucleotide binding	RT		23	0.00064	0.036
Annotation Cluster 3		Enrichment Score: 1.26			Count	P_Value	Benjamini			GOTERM_MF_FAT	protein serine/threonine kinase activity	RT		11	0.00065	0.031
	GOTERM_CC_FAT	cell projection	RT		6	0.023	0.85			GOTERM_MF_FAT	protein kinase activity	RT		13	0.00067	0.027
	GOTERM_CC_FAT	neuron projection	RT		4	0.033	0.83			GOTERM_MF_FAT	purine nucleotide binding	RT		26	0.00071	0.025
	GOTERM_CC_FAT	dendrite	RT		3	0.04	0.8			UP_SEQ_FEATURE	binding site:ATP	RT		12	0.00096	0.13
	GOTERM_CC_FAT	cell projection part	RT		3	0.086	0.87			SP_PIR_KEYWORDS	atp-binding	RT		19	0.0011	0.022
	GOTERM_BP_FAT	regulation of system process	RT		3	0.18	0.99			UP_SEQ_FEATURE	active site:Proton acceptor	RT		13	0.0014	0.11
Annotation Cluster 4		Enrichment Score: 1.22			Count	P_Value	Benjamini			GOTERM_MF_FAT	ATP binding	RT		21	0.0018	0.055
	SP_PIR_KEYWORDS	ubl conjugation pathway	RT		7	0.0089	0.26			SMART	S_TKc	RT		9	0.0018	0.15
	GOTERM_BP_FAT	modification-dependent macromolecule catabolic process	RT		7	0.014	1			GOTERM_MF_FAT	nucleotide binding	RT		27	0.0029	0.081
	GOTERM_BP_FAT	modification-dependent protein catabolic process	RT		7	0.014	1			UP_SEQ_FEATURE	nucleotide phosphate-binding region:ATP	RT		14	0.0068	0.39
	GOTERM_BP_FAT	proteolysis involved in cellular protein catabolic process	RT		7	0.017	0.99		Annotation Cluster 2		Enrichment Score: 1.99			Count	P_Value	Benjamini
	GOTERM_BP_FAT	cellular protein catabolic process	RT		7	0.018	0.97			GOTERM_BP_FAT	positive regulation of transcription, DNA-dependent	RT		11	0.00082	0.2
	GOTERM_BP_FAT	protein catabolic process	RT		7	0.021	0.88			GOTERM_BP_FAT	positive regulation of RNA metabolic process	RT		11	0.00087	0.17
	UP_SEQ_FEATURE	active site:Glycyl thioester intermediate	RT		3	0.025	0.98			GOTERM_BP_FAT	positive regulation of macromolecule metabolic process	RT		13	0.002	0.26
	GOTERM_BP_FAT	cellular macromolecule catabolic process	RT		7	0.03	0.9			GOTERM_BP_FAT	positive regulation of transcription	RT		11	0.0022	0.26
	GOTERM_MF_FAT	ubiquitin thiolesterase activity	RT		3	0.034	0.46			GOTERM_BP_FAT	positive regulation of gene expression	RT		11	0.0027	0.27
	GOTERM_BP_FAT	macromolecule catabolic process	RT		7	0.041	0.92			GOTERM_BP_FAT	positive regulation of nucleobase, nucleoside, nucleotide and nucleic acid metabolic process	RT		11	0.0037	0.33
	GOTERM_BP_FAT	protein modification by small protein conjugation or removal	RT		3	0.062	0.93			GOTERM_BP_FAT	positive regulation of transcription from RNA polymerase II promoter	RT		9	0.0043	0.32
	GOTERM_MF_FAT	thiolester hydrolase activity	RT		3	0.071	0.64			GOTERM_BP_FAT	positive regulation of nitrogen compound metabolic process	RT		11	0.0046	0.31
	SP_PIR_KEYWORDS	ligase	RT		4	0.092	0.69			GOTERM_BP_FAT	positive regulation of macromolecule biosynthetic process	RT		11	0.0048	0.31
	KEGG_PATHWAY	Ubiquitin mediated proteolysis	RT		3	0.095	0.97			GOTERM_BP_FAT	positive regulation of cellular biosynthetic process	RT		11	0.0064	0.32
	GOTERM_BP_FAT	ubiquitin-dependent protein catabolic process	RT		3	0.1	0.96			GOTERM_BP_FAT	positive regulation of biosynthetic process	RT		11	0.0068	0.32
	GOTERM_MF_FAT	cysteine-type peptidase activity	RT		3	0.12	0.81			GOTERM_MF_FAT	transcription activator activity	RT		7	0.0091	0.21
	GOTERM_BP_FAT	proteolysis	RT		7	0.21	0.99			GOTERM_BP_FAT	regulation of transcription from RNA polymerase II promoter	RT		11	0.013	0.42
	SP_PIR_KEYWORDS	Protease	RT		3	0.57	0.98			GOTERM_MF_FAT	transcription coactivator activity	RT		4	0.032	0.46
	GOTERM_MF_FAT	peptidase activity, acting on L-amino acid peptides	RT		3	0.71	1			GOTERM_BP_FAT	regulation of transcription	RT		24	0.044	0.61
	GOTERM_MF_FAT	peptidase activity	RT		3	0.73	1			GOTERM_BP_FAT	regulation of transcription, DNA-dependent	RT		16	0.1	0.73
Annotation Cluster 5		Enrichment Score: 1.14			Count	P_Value	Benjamini			GOTERM_BP_FAT	regulation of RNA metabolic process	RT		16	0.11	0.74
	GOTERM_BP_FAT	macromolecular complex subunit organization	RT		5	0.054	0.94			SP_PIR_KEYWORDS	activator	RT		6	0.19	0.76
	GOTERM_BP_FAT	protein complex assembly	RT		4	0.059	0.93			GOTERM_MF_FAT	transcription regulator activity	RT		11	0.32	0.97
	GOTERM_BP_FAT	protein complex biogenesis	RT		4	0.059	0.93		Annotation Cluster 3		Enrichment Score: 1.69			Count	P_Value	Benjamini
	GOTERM_BP_FAT	macromolecular complex assembly	RT		4	0.14	0.98			GOTERM_BP_FAT	regulation of myeloid cell differentiation	RT		4	0.0059	0.31
Annotation Cluster 6		Enrichment Score: 1.02			Count	P_Value	Benjamini			GOTERM_BP_FAT	negative regulation of myeloid cell differentiation	RT		3	0.0099	0.37
	GOTERM_CC_FAT	chromatin remodeling complex	RT		3	0.0091	0.77			GOTERM_BP_FAT	negative regulation of cell differentiation	RT		4	0.14	0.78
	GOTERM_BP_FAT	chromosome organization	RT		6	0.02	0.92		Annotation Cluster 4		Enrichment Score: 1.55			Count	P_Value	Benjamini
	GOTERM_BP_FAT	chromatin organization	RT		5	0.034	0.9			GOTERM_BP_FAT	nuclear export	RT		3	0.016	0.47
	GOTERM_BP_FAT	chromatin modification	RT		4	0.064	0.92			GOTERM_BP_FAT	nucleocytoplasmic transport	RT		4	0.032	0.58
	SP_PIR_KEYWORDS	chromatin regulator	RT		3	0.16	0.76			GOTERM_BP_FAT	nuclear transport	RT		4	0.034	0.58
	GOTERM_BP_FAT	regulation of transcription, DNA-dependent	RT		8	0.34	1			GOTERM_BP_FAT	intracellular transport	RT		8	0.036	0.57
	GOTERM_BP_FAT	regulation of RNA metabolic process	RT		8	0.36	1		Annotation Cluster 5		Enrichment Score: 1.49			Count	P_Value	Benjamini
	GOTERM_MF_FAT	transcription regulator activity	RT		4	0.88	1			GOTERM_BP_FAT	hemopoietic or lymphoid organ development	RT		8	0.0042	0.33
Annotation Cluster 7		Enrichment Score: 0.88			Count	P_Value	Benjamini			GOTERM_BP_FAT	immune system development	RT		8	0.0054	0.3
	GOTERM_CC_FAT	cell projection	RT		6	0.023	0.85			GOTERM_BP_FAT	spleen development	RT		3	0.012	0.4
	GOTERM_BP_FAT	macromolecular complex subunit organization	RT		5	0.054	0.94			GOTERM_BP_FAT	tube morphogenesis	RT		5	0.035	0.58
	GOTERM_BP_FAT	neuron differentiation	RT		3	0.46	1			GOTERM_BP_FAT	tube development	RT		5	0.12	0.75
	GOTERM_CC_FAT	plasma membrane part	RT		6	0.51	0.97			GOTERM_BP_FAT	branching morphogenesis of a tube	RT		3	0.14	0.78
Annotation Cluster 8		Enrichment Score: 0.87			Count	P_Value	Benjamini			GOTERM_BP_FAT	morphogenesis of a branching structure	RT		3	0.23	0.86
	GOTERM_MF_FAT	SH3 domain binding	RT		3	0.041	0.5		Annotation Cluster 6		Enrichment Score: 1.42			Count	P_Value	Benjamini
	GOTERM_MF_FAT	protein domain specific binding	RT		3	0.18	0.9			GOTERM_BP_FAT	hemopoietic or lymphoid organ development	RT		8	0.0042	0.33
	UP_SEQ_FEATURE	compositionally biased region:Pro-rich	RT		5	0.32	1			GOTERM_BP_FAT	immune system development	RT		8	0.0054	0.3
Annotation Cluster 9		Enrichment Score: 0.67			Count	P_Value	Benjamini			GOTERM_BP_FAT	alpha-beta T cell differentiation	RT		3	0.0081	0.35
	GOTERM_BP_FAT	chemical homeostasis	RT		5	0.054	0.95			GOTERM_BP_FAT	alpha-beta T cell activation	RT		3	0.012	0.4
	GOTERM_BP_FAT	ion homeostasis	RT		4	0.11	0.96			GOTERM_BP_FAT	hemopoiesis	RT		6	0.035	0.59
	GOTERM_BP_FAT	homeostatic process	RT		5	0.19	0.99			GOTERM_BP_FAT	lymphocyte differentiation	RT		4	0.049	0.63
	GOTERM_BP_FAT	cellular ion homeostasis	RT		3	0.27	1			GOTERM_BP_FAT	leukocyte activation	RT		5	0.074	0.67
	GOTERM_BP_FAT	cellular chemical homeostasis	RT		3	0.28	1			GOTERM_BP_FAT	leukocyte differentiation	RT		4	0.083	0.68
	SP_PIR_KEYWORDS	calcium	RT		5	0.28	0.89			GOTERM_BP_FAT	cell activation	RT		5	0.1	0.73
	GOTERM_BP_FAT	cellular homeostasis	RT		3	0.39	1			GOTERM_BP_FAT	T cell differentiation	RT		3	0.1	0.72
	GOTERM_MF_FAT	calcium ion binding	RT		5	0.45	0.98			GOTERM_BP_FAT	lymphocyte activation	RT		4	0.16	0.8
Annotation Cluster 10		Enrichment Score: 0.64			Count	P_Value	Benjamini			GOTERM_BP_FAT	T cell activation	RT		3	0.2	0.84
	GOTERM_BP_FAT	macromolecular complex subunit organization	RT		5	0.054	0.94		Annotation Cluster 7		Enrichment Score: 1.42			Count	P_Value	Benjamini
	GOTERM_CC_FAT	actin cytoskeleton	RT		3	0.12	0.84			UP_SEQ_FEATURE	domain:SET	RT		3	0.026	0.68
	GOTERM_BP_FAT	cell projection organization	RT		4	0.13	0.98			INTERPRO	SET	RT		3	0.035	0.86
	SP_PIR_KEYWORDS	cell projection	RT		3	0.16	0.75			SMART	SET	RT		3	0.061	0.94
	SP_PIR_KEYWORDS	actin-binding	RT		3	0.2	0.8		Annotation Cluster 8		Enrichment Score: 1.37			Count	P_Value	Benjamini
	GOTERM_CC_FAT	cytoskeleton	RT		6	0.22	0.9			GOTERM_BP_FAT	regulation of phosphorus metabolic process	RT		9	0.0015	0.23
	GOTERM_MF_FAT	cytoskeletal protein binding	RT		4	0.24	0.91			GOTERM_BP_FAT	regulation of phosphate metabolic process	RT		9	0.0015	0.23
	GOTERM_BP_FAT	cellular macromolecular complex subunit organization	RT		3	0.25	1			GOTERM_BP_FAT	regulation of phosphorylation	RT		8	0.005	0.3
	GOTERM_CC_FAT	non-membrane-bounded organelle	RT		8	0.31	0.93			GOTERM_BP_FAT	regulation of protein modification process	RT		5	0.031	0.58
	GOTERM_CC_FAT	intracellular non-membrane-bounded organelle	RT		8	0.31	0.93			GOTERM_BP_FAT	regulation of protein amino acid phosphorylation	RT		4	0.057	0.65
	GOTERM_MF_FAT	actin binding	RT		3	0.33	0.96			GOTERM_BP_FAT	positive regulation of protein kinase activity	RT		4	0.06	0.66
	GOTERM_BP_FAT	cytoskeleton organization	RT		3	0.36	1			GOTERM_BP_FAT	positive regulation of kinase activity	RT		4	0.068	0.67
	SP_PIR_KEYWORDS	cytoskeleton	RT		4	0.37	0.93			GOTERM_BP_FAT	positive regulation of transferase activity	RT		4	0.074	0.66
	GOTERM_CC_FAT	cytoskeletal part	RT		3	0.66	0.99			GOTERM_BP_FAT	positive regulation of catalytic activity	RT		5	0.12	0.74
Annotation Cluster 11		Enrichment Score: 0.54			Count	P_Value	Benjamini			GOTERM_BP_FAT	regulation of cellular protein metabolic process	RT		5	0.14	0.79
	GOTERM_CC_FAT	nucleoplasm part	RT		5	0.059	0.8			GOTERM_BP_FAT	regulation of protein kinase activity	RT		4	0.15	0.79
	GOTERM_CC_FAT	nucleoplasm	RT		5	0.092	0.86			GOTERM_BP_FAT	regulation of kinase activity	RT		4	0.16	0.8
	GOTERM_CC_FAT	nuclear lumen	RT		6	0.11	0.84			GOTERM_BP_FAT	regulation of transferase activity	RT		4	0.17	0.81
	GOTERM_CC_FAT	intracellular organelle lumen	RT		6	0.22	0.9			GOTERM_BP_FAT	positive regulation of molecular function	RT		5	0.18	0.81
	GOTERM_CC_FAT	organelle lumen	RT		6	0.23	0.88		Annotation Cluster 9		Enrichment Score: 1.32			Count	P_Value	Benjamini
	GOTERM_CC_FAT	membrane-enclosed lumen	RT		6	0.25	0.89			GOTERM_CC_FAT	nuclear chromosome part	RT		4	0.025	0.92
	SP_PIR_KEYWORDS	Transcription	RT		9	0.33	0.92			GOTERM_CC_FAT	chromosome	RT		7	0.027	0.84
	GOTERM_BP_FAT	regulation of transcription, DNA-dependent	RT		8	0.34	1			GOTERM_CC_FAT	nuclear chromosome	RT		4	0.037	0.72
	GOTERM_BP_FAT	regulation of RNA metabolic process	RT		8	0.36	1			GOTERM_CC_FAT	chromosomal part	RT		6	0.044	0.6
	GOTERM_BP_FAT	transcription	RT		9	0.39	1			SP_PIR_KEYWORDS	repressor	RT		5	0.23	0.79
	GOTERM_BP_FAT	regulation of transcription	RT		10	0.51	1		Annotation Cluster 10		Enrichment Score: 1.31			Count	P_Value	Benjamini
	SP_PIR_KEYWORDS	transcription regulation	RT		6	0.69	0.99			GOTERM_BP_FAT	chromatin organization	RT		7	0.026	0.6
	GOTERM_BP_FAT	regulation of transcription from RNA polymerase II promoter	RT		3	0.7	1			GOTERM_CC_FAT	chromosome	RT		7	0.027	0.84
	GOTERM_MF_FAT	transcription regulator activity	RT		4	0.88	1			GOTERM_BP_FAT	chromatin modification	RT		6	0.028	0.61
Annotation Cluster 12		Enrichment Score: 0.51			Count	P_Value	Benjamini			SP_PIR_KEYWORDS	chromatin regulator	RT		5	0.033	0.32
	SP_PIR_KEYWORDS	metal-binding	RT		15	0.11	0.7			GOTERM_CC_FAT	chromosomal part	RT		6	0.044	0.6
	GOTERM_MF_FAT	metal ion binding	RT		20	0.19	0.9			GOTERM_BP_FAT	chromosome organization	RT		7	0.072	0.68
	GOTERM_MF_FAT	cation binding	RT		20	0.21	0.9			GOTERM_CC_FAT	chromatin	RT		4	0.079	0.65
	GOTERM_MF_FAT	ion binding	RT		20	0.22	0.91			GOTERM_BP_FAT	chromatin assembly or disassembly	RT		3	0.19	0.82
	GOTERM_MF_FAT	transition metal ion binding	RT		13	0.37	0.97		Annotation Cluster 11		Enrichment Score: 1.3			Count	P_Value	Benjamini
	SP_PIR_KEYWORDS	zinc	RT		8	0.55	0.98			GOTERM_BP_FAT	hemopoietic or lymphoid organ development	RT		8	0.0042	0.33
	GOTERM_MF_FAT	zinc ion binding	RT		9	0.64	1			GOTERM_BP_FAT	immune system development	RT		8	0.0054	0.3
	SP_PIR_KEYWORDS	zinc-finger	RT		5	0.66	0.99			GOTERM_BP_FAT	homeostasis of number of cells	RT		5	0.009	0.37
Annotation Cluster 13		Enrichment Score: 0.51			Count	P_Value	Benjamini			GOTERM_BP_FAT	regulation of protein modification process	RT		5	0.031	0.58
	GOTERM_CC_FAT	vesicle	RT		4	0.19	0.92			GOTERM_BP_FAT	hemopoiesis	RT		6	0.035	0.59
	GOTERM_CC_FAT	cytoplasmic membrane-bounded vesicle	RT		3	0.34	0.93			GOTERM_BP_FAT	erythrocyte differentiation	RT		3	0.047	0.62
	GOTERM_CC_FAT	membrane-bounded vesicle	RT		3	0.34	0.93			GOTERM_BP_FAT	erythrocyte homeostasis	RT		3	0.052	0.64
	GOTERM_CC_FAT	cytoplasmic vesicle	RT		3	0.43	0.96			GOTERM_BP_FAT	regulation of protein amino acid phosphorylation	RT		4	0.057	0.65
Annotation Cluster 14		Enrichment Score: 0.47			Count	P_Value	Benjamini			GOTERM_BP_FAT	positive regulation of protein modification process	RT		3	0.11	0.73
	GOTERM_BP_FAT	protein amino acid phosphorylation	RT		6	0.1	0.97			GOTERM_BP_FAT	regulation of cellular protein metabolic process	RT		5	0.14	0.79
	GOTERM_BP_FAT	phosphorylation	RT		6	0.15	0.98			GOTERM_BP_FAT	myeloid cell differentiation	RT		3	0.15	0.79
	INTERPRO	Serine/threonine protein kinase-related	RT		4	0.17	1			GOTERM_BP_FAT	positive regulation of cellular protein metabolic process	RT		3	0.16	0.8
	GOTERM_BP_FAT	cellular response to stress	RT		4	0.21	0.99			GOTERM_BP_FAT	positive regulation of protein metabolic process	RT		3	0.19	0.82
	GOTERM_BP_FAT	phosphorus metabolic process	RT		6	0.25	1			GOTERM_BP_FAT	homeostatic process	RT		7	0.25	0.88
	GOTERM_BP_FAT	phosphate metabolic process	RT		6	0.25	1		Annotation Cluster 12		Enrichment Score: 1.29			Count	P_Value	Benjamini
	INTERPRO	Serine/threonine protein kinase	RT		3	0.26	1			GOTERM_MF_FAT	lipid transporter activity	RT		3	0.037	0.47
	INTERPRO	Protein kinase, core	RT		4	0.28	1			GOTERM_BP_FAT	lipid transport	RT		4	0.055	0.64
	UP_SEQ_FEATURE	domain:Protein kinase	RT		4	0.3	1			GOTERM_BP_FAT	lipid localization	RT		4	0.065	0.67
	SMART	S_TKc	RT		3	0.33	1		Annotation Cluster 13		Enrichment Score: 1.29			Count	P_Value	Benjamini
	INTERPRO	Serine/threonine protein kinase, active site	RT		3	0.4	1			GOTERM_CC_FAT	intracellular non-membrane-bounded organelle	RT		20	0.019	0.98
	SP_PIR_KEYWORDS	serine/threonine-protein kinase	RT		3	0.42	0.95			GOTERM_CC_FAT	non-membrane-bounded organelle	RT		20	0.019	0.98
	GOTERM_MF_FAT	protein kinase activity	RT		4	0.42	0.98			GOTERM_CC_FAT	cytoskeleton	RT		9	0.37	0.94
	UP_SEQ_FEATURE	active site:Proton acceptor	RT		4	0.51	1		Annotation Cluster 14		Enrichment Score: 1.21			Count	P_Value	Benjamini
	GOTERM_MF_FAT	protein serine/threonine kinase activity	RT		3	0.51	0.99			GOTERM_BP_FAT	negative regulation of gene expression	RT		9	0.0095	0.37
	INTERPRO	Protein kinase, ATP binding site	RT		3	0.53	1			GOTERM_BP_FAT	regulation of transcription from RNA polymerase II promoter	RT		11	0.013	0.42
	UP_SEQ_FEATURE	binding site:ATP	RT		3	0.65	1			GOTERM_MF_FAT	transcription factor binding	RT		7	0.015	0.3
	SP_PIR_KEYWORDS	kinase	RT		3	0.74	0.99			GOTERM_MF_FAT	nuclear hormone receptor binding	RT		3	0.023	0.4
	GOTERM_BP_FAT	intracellular signaling cascade	RT		3	0.88	1			GOTERM_BP_FAT	negative regulation of macromolecule metabolic process	RT		9	0.03	0.58
Annotation Cluster 15		Enrichment Score: 0.46			Count	P_Value	Benjamini			GOTERM_MF_FAT	hormone receptor binding	RT		3	0.03	0.46
	GOTERM_CC_FAT	organelle envelope	RT		4	0.2	0.91			GOTERM_MF_FAT	transcription cofactor activity	RT		5	0.036	0.48
	GOTERM_CC_FAT	envelope	RT		4	0.2	0.9			BIOCARTA	Control of Gene Expression by Vitamin D Receptor	RT		3	0.042	0.89
	GOTERM_CC_FAT	mitochondrial membrane	RT		3	0.29	0.92			GOTERM_BP_FAT	negative regulation of transcription	RT		7	0.052	0.65
	GOTERM_CC_FAT	mitochondrial envelope	RT		3	0.31	0.92			GOTERM_MF_FAT	transcription repressor activity	RT		5	0.059	0.58
	GOTERM_CC_FAT	organelle membrane	RT		4	0.41	0.95			GOTERM_BP_FAT	negative regulation of nucleobase, nucleoside, nucleotide and nucleic acid metabolic process	RT		7	0.067	0.67
	GOTERM_CC_FAT	mitochondrial part	RT		3	0.45	0.96			GOTERM_BP_FAT	negative regulation of nitrogen compound metabolic process	RT		7	0.07	0.68
	GOTERM_CC_FAT	mitochondrion	RT		3	0.91	1			GOTERM_BP_FAT	negative regulation of transcription, DNA-dependent	RT		6	0.072	0.68
Annotation Cluster 16		Enrichment Score: 0.4			Count	P_Value	Benjamini			GOTERM_BP_FAT	negative regulation of RNA metabolic process	RT		6	0.073	0.68
	GOTERM_BP_FAT	secretion	RT		3	0.21	0.99			GOTERM_BP_FAT	negative regulation of macromolecule biosynthetic process	RT		7	0.082	0.69
	GOTERM_BP_FAT	cell-cell signaling	RT		3	0.31	1			GOTERM_BP_FAT	negative regulation of cellular biosynthetic process	RT		7	0.09	0.7
	UP_SEQ_FEATURE	topological domain:Cytoplasmic	RT		8	0.95	1			GOTERM_BP_FAT	negative regulation of biosynthetic process	RT		7	0.094	0.71
Annotation Cluster 17		Enrichment Score: 0.31			Count	P_Value	Benjamini			GOTERM_BP_FAT	regulation of transcription, DNA-dependent	RT		16	0.1	0.73
	GOTERM_BP_FAT	chemical homeostasis	RT		5	0.054	0.95			GOTERM_BP_FAT	regulation of RNA metabolic process	RT		16	0.11	0.74
	GOTERM_BP_FAT	ion homeostasis	RT		4	0.11	0.96			GOTERM_BP_FAT	negative regulation of signal transduction	RT		4	0.13	0.75
	GOTERM_BP_FAT	cation homeostasis	RT		3	0.16	0.99			GOTERM_BP_FAT	negative regulation of cell communication	RT		4	0.15	0.79
	GOTERM_BP_FAT	homeostatic process	RT		5	0.19	0.99			SP_PIR_KEYWORDS	repressor	RT		5	0.23	0.79
	GOTERM_CC_FAT	plasma membrane	RT		12	0.2	0.92			GOTERM_BP_FAT	negative regulation of transcription from RNA polymerase II promoter	RT		4	0.23	0.87
	GOTERM_CC_FAT	plasma membrane part	RT		6	0.51	0.97			GOTERM_MF_FAT	transcription regulator activity	RT		11	0.32	0.97
	SP_PIR_KEYWORDS	membrane	RT		18	0.85	1		Annotation Cluster 15		Enrichment Score: 1.11			Count	P_Value	Benjamini
	UP_SEQ_FEATURE	topological domain:Extracellular	RT		7	0.89	1			SP_PIR_KEYWORDS	metal-binding	RT		26	0.025	0.3
	UP_SEQ_FEATURE	transmembrane region	RT		13	0.93	1			GOTERM_MF_FAT	ion binding	RT		36	0.05	0.54
	UP_SEQ_FEATURE	topological domain:Cytoplasmic	RT		8	0.95	1			GOTERM_MF_FAT	metal ion binding	RT		35	0.06	0.57
	GOTERM_CC_FAT	integral to membrane	RT		13	0.95	1			GOTERM_MF_FAT	cation binding	RT		35	0.067	0.59
	GOTERM_CC_FAT	intrinsic to membrane	RT		13	0.97	1			GOTERM_MF_FAT	zinc ion binding	RT		21	0.083	0.63
	SP_PIR_KEYWORDS	transmembrane	RT		13	0.99	1			GOTERM_MF_FAT	transition metal ion binding	RT		24	0.12	0.73
	GOTERM_BP_FAT	cell surface receptor linked signal transduction	RT		5	0.99	1			SP_PIR_KEYWORDS	zinc-finger	RT		12	0.13	0.67
	SP_PIR_KEYWORDS	glycoprotein	RT		6	1	1			SP_PIR_KEYWORDS	zinc	RT		16	0.2	0.77
	UP_SEQ_FEATURE	glycosylation site:N-linked (GlcNAc...)	RT		6	1	1		Annotation Cluster 16		Enrichment Score: 1.1			Count	P_Value	Benjamini
Annotation Cluster 18		Enrichment Score: 0.27			Count	P_Value	Benjamini			KEGG_PATHWAY	Neurotrophin signaling pathway	RT		6	0.00079	0.055
	INTERPRO	Krueppel-associated box	RT		3	0.3	1			GOTERM_BP_FAT	regulation of cell migration	RT		4	0.029	0.6
	GOTERM_BP_FAT	regulation of transcription, DNA-dependent	RT		8	0.34	1			GOTERM_BP_FAT	positive regulation of cell migration	RT		3	0.029	0.58
	GOTERM_BP_FAT	regulation of RNA metabolic process	RT		8	0.36	1			GOTERM_BP_FAT	positive regulation of cell motion	RT		3	0.035	0.57
	SMART	KRAB	RT		3	0.38	1			GOTERM_BP_FAT	positive regulation of locomotion	RT		3	0.04	0.6
	SP_PIR_KEYWORDS	zinc	RT		8	0.55	0.98			GOTERM_BP_FAT	regulation of cell motion	RT		4	0.042	0.61
	INTERPRO	Zinc finger, C2H2-type/integrase, DNA-binding	RT		3	0.58	1			GOTERM_BP_FAT	regulation of locomotion	RT		4	0.045	0.62
	SP_PIR_KEYWORDS	transcription regulation	RT		6	0.69	0.99			GOTERM_CC_FAT	cytosol	RT		8	0.049	0.6
	INTERPRO	Zinc finger, C2H2-like	RT		3	0.73	1			GOTERM_BP_FAT	response to peptide hormone stimulus	RT		3	0.15	0.79
	INTERPRO	Zinc finger, C2H2-type	RT		3	0.73	1			GOTERM_BP_FAT	enzyme linked receptor protein signaling pathway	RT		4	0.31	0.92
	SMART	ZnF_C2H2	RT		3	0.82	1			GOTERM_BP_FAT	response to hormone stimulus	RT		3	0.33	0.93
	GOTERM_MF_FAT	transcription regulator activity	RT		4	0.88	1			GOTERM_BP_FAT	response to endogenous stimulus	RT		3	0.38	0.95
										GOTERM_BP_FAT	response to organic substance	RT		4	0.71	1
										GOTERM_BP_FAT	cell surface receptor linked signal transduction	RT		9	1	1
									Annotation Cluster 17		Enrichment Score: 1.08			Count	P_Value	Benjamini
										GOTERM_BP_FAT	mRNA transport	RT		3	0.074	0.68
										GOTERM_BP_FAT	establishment of RNA localization	RT		3	0.082	0.68
										GOTERM_BP_FAT	RNA transport	RT		3	0.082	0.68
										GOTERM_BP_FAT	nucleic acid transport	RT		3	0.082	0.68
										GOTERM_BP_FAT	RNA localization	RT		3	0.084	0.69
										GOTERM_BP_FAT	nucleobase, nucleoside, nucleotide and nucleic acid transport	RT		3	0.1	0.73
									Annotation Cluster 18		Enrichment Score: 1.05			Count	P_Value	Benjamini
										GOTERM_CC_FAT	intracellular organelle lumen	RT		13	0.04	0.69
										GOTERM_CC_FAT	organelle lumen	RT		13	0.041	0.65
										GOTERM_CC_FAT	membrane-enclosed lumen	RT		13	0.05	0.58
										GOTERM_CC_FAT	nuclear lumen	RT		10	0.086	0.64
										GOTERM_CC_FAT	nucleoplasm	RT		7	0.16	0.79
										GOTERM_CC_FAT	nucleoplasm part	RT		6	0.2	0.84
										GOTERM_CC_FAT	nuclear body	RT		3	0.21	0.85
									Annotation Cluster 19		Enrichment Score: 1.04			Count	P_Value	Benjamini
										GOTERM_BP_FAT	chromatin organization	RT		7	0.026	0.6
										GOTERM_BP_FAT	chromatin modification	RT		6	0.028	0.61
										GOTERM_BP_FAT	chromosome organization	RT		7	0.072	0.68
										GOTERM_BP_FAT	biopolymer methylation	RT		3	0.093	0.71
										SP_PIR_KEYWORDS	s-adenosyl-l-methionine	RT		3	0.11	0.61
										GOTERM_BP_FAT	methylation	RT		3	0.11	0.74
										GOTERM_BP_FAT	covalent chromatin modification	RT		3	0.15	0.79
										GOTERM_BP_FAT	one-carbon metabolic process	RT		3	0.21	0.84
										SP_PIR_KEYWORDS	methyltransferase	RT		3	0.22	0.79
									Annotation Cluster 20		Enrichment Score: 1.03			Count	P_Value	Benjamini
										SP_PIR_KEYWORDS	nucleus	RT		40	0.00067	0.016
										SP_PIR_KEYWORDS	Transcription	RT		19	0.027	0.3
										SP_PIR_KEYWORDS	transcription regulation	RT		17	0.032	0.33
										GOTERM_BP_FAT	regulation of transcription	RT		24	0.044	0.61
										GOTERM_BP_FAT	regulation of transcription, DNA-dependent	RT		16	0.1	0.73
										GOTERM_BP_FAT	regulation of RNA metabolic process	RT		16	0.11	0.74
										GOTERM_BP_FAT	transcription	RT		17	0.2	0.84
										SP_PIR_KEYWORDS	dna-binding	RT		12	0.27	0.79
										GOTERM_MF_FAT	transcription regulator activity	RT		11	0.32	0.97
										GOTERM_MF_FAT	sequence-specific DNA binding	RT		6	0.34	0.97
										GOTERM_MF_FAT	DNA binding	RT		15	0.35	0.97
										GOTERM_MF_FAT	transcription factor activity	RT		5	0.79	1
									Annotation Cluster 21		Enrichment Score: 0.95			Count	P_Value	Benjamini
										GOTERM_BP_FAT	homeostasis of number of cells	RT		5	0.009	0.37
										GOTERM_BP_FAT	positive regulation of multicellular organism growth	RT		3	0.016	0.47
										GOTERM_BP_FAT	regulation of multicellular organism growth	RT		4	0.017	0.48
										GOTERM_BP_FAT	multicellular organism reproduction	RT		8	0.028	0.6
										GOTERM_BP_FAT	reproductive process in a multicellular organism	RT		8	0.028	0.6
										GOTERM_BP_FAT	gamete generation	RT		7	0.032	0.58
										GOTERM_BP_FAT	tube morphogenesis	RT		5	0.035	0.58
										GOTERM_BP_FAT	development of primary sexual characteristics	RT		4	0.039	0.6
										GOTERM_BP_FAT	gland development	RT		5	0.054	0.65
										GOTERM_BP_FAT	sexual reproduction	RT		7	0.06	0.67
										GOTERM_BP_FAT	positive regulation of growth	RT		3	0.062	0.66
										GOTERM_BP_FAT	development of primary female sexual characteristics	RT		3	0.064	0.67
										GOTERM_BP_FAT	reproductive structure development	RT		4	0.068	0.67
										GOTERM_BP_FAT	sex differentiation	RT		4	0.068	0.67
										GOTERM_BP_FAT	female sex differentiation	RT		3	0.078	0.68
										GOTERM_BP_FAT	regulation of cell death	RT		8	0.11	0.74
										GOTERM_BP_FAT	positive regulation of multicellular organismal process	RT		4	0.11	0.73
										GOTERM_BP_FAT	regulation of growth	RT		5	0.11	0.73
										GOTERM_BP_FAT	sensory organ development	RT		5	0.11	0.73
										GOTERM_BP_FAT	reproductive developmental process	RT		5	0.12	0.75
										GOTERM_BP_FAT	tube development	RT		5	0.12	0.75
										GOTERM_BP_FAT	post-embryonic development	RT		3	0.13	0.76
										GOTERM_BP_FAT	positive regulation of cell differentiation	RT		4	0.13	0.77
										GOTERM_BP_FAT	gonad development	RT		3	0.13	0.76
										GOTERM_BP_FAT	developmental growth	RT		3	0.16	0.8
										GOTERM_BP_FAT	germ cell development	RT		3	0.17	0.8
										GOTERM_BP_FAT	ear development	RT		3	0.17	0.81
										GOTERM_BP_FAT	kidney development	RT		3	0.18	0.81
										GOTERM_BP_FAT	positive regulation of developmental process	RT		4	0.2	0.84
										GOTERM_BP_FAT	regulation of apoptosis	RT		7	0.21	0.84
										GOTERM_BP_FAT	regulation of programmed cell death	RT		7	0.22	0.85
										GOTERM_BP_FAT	homeostatic process	RT		7	0.25	0.88
										GOTERM_BP_FAT	positive regulation of cell death	RT		4	0.27	0.9
										GOTERM_BP_FAT	male gamete generation	RT		4	0.28	0.9
										GOTERM_BP_FAT	spermatogenesis	RT		4	0.28	0.9
										GOTERM_BP_FAT	urogenital system development	RT		3	0.28	0.9
										GOTERM_BP_FAT	reproductive cellular process	RT		3	0.36	0.94
										GOTERM_BP_FAT	growth	RT		3	0.41	0.96
										GOTERM_BP_FAT	chordate embryonic development	RT		4	0.59	0.99
										GOTERM_BP_FAT	embryonic development ending in birth or egg hatching	RT		4	0.6	0.99
										GOTERM_BP_FAT	embryonic morphogenesis	RT		3	0.74	1
									Annotation Cluster 22		Enrichment Score: 0.94			Count	P_Value	Benjamini
										GOTERM_CC_FAT	dendrite	RT		4	0.029	0.78
										GOTERM_CC_FAT	neuron projection	RT		4	0.19	0.84
										GOTERM_CC_FAT	cell projection	RT		6	0.27	0.91
									Annotation Cluster 23		Enrichment Score: 0.93			Count	P_Value	Benjamini
										INTERPRO	Zinc finger, PHD-finger	RT		3	0.091	0.99
										INTERPRO	Zinc finger, PHD-type, conserved site	RT		3	0.1	0.99
										INTERPRO	Zinc finger, PHD-type	RT		3	0.11	0.99
										SMART	PHD	RT		3	0.18	1
									Annotation Cluster 24		Enrichment Score: 0.9			Count	P_Value	Benjamini
										KEGG_PATHWAY	Neurotrophin signaling pathway	RT		6	0.00079	0.055
										KEGG_PATHWAY	Prostate cancer	RT		4	0.014	0.41
										KEGG_PATHWAY	Endometrial cancer	RT		3	0.036	0.58
										GOTERM_BP_FAT	reproductive structure development	RT		4	0.068	0.67
										KEGG_PATHWAY	Colorectal cancer	RT		3	0.087	0.66
										GOTERM_BP_FAT	regulation of cell death	RT		8	0.11	0.74
										GOTERM_BP_FAT	anti-apoptosis	RT		3	0.13	0.76
										GOTERM_BP_FAT	regulation of apoptosis	RT		7	0.21	0.84
										GOTERM_BP_FAT	regulation of programmed cell death	RT		7	0.22	0.85
										GOTERM_BP_FAT	negative regulation of apoptosis	RT		4	0.25	0.88
										GOTERM_BP_FAT	negative regulation of programmed cell death	RT		4	0.26	0.88
										GOTERM_BP_FAT	negative regulation of cell death	RT		4	0.26	0.88
										GOTERM_BP_FAT	positive regulation of cell death	RT		4	0.27	0.9
										KEGG_PATHWAY	Chemokine signaling pathway	RT		3	0.28	0.93
										KEGG_PATHWAY	Pathways in cancer	RT		4	0.28	0.91
										KEGG_PATHWAY	Focal adhesion	RT		3	0.32	0.92
										GOTERM_BP_FAT	positive regulation of apoptosis	RT		3	0.54	0.99
										GOTERM_BP_FAT	positive regulation of programmed cell death	RT		3	0.54	0.99
									Annotation Cluster 25		Enrichment Score: 0.88			Count	P_Value	Benjamini
										GOTERM_CC_FAT	membrane fraction	RT		8	0.035	0.76
										GOTERM_CC_FAT	insoluble fraction	RT		8	0.041	0.61
										GOTERM_CC_FAT	cell fraction	RT		8	0.07	0.62
										GOTERM_CC_FAT	vesicular fraction	RT		4	0.099	0.67
										GOTERM_BP_FAT	gonad development	RT		3	0.13	0.76
										GOTERM_CC_FAT	microsome	RT		3	0.29	0.92
										SP_PIR_KEYWORDS	endoplasmic reticulum	RT		6	0.42	0.89
										GOTERM_CC_FAT	endoplasmic reticulum	RT		6	0.58	0.99
									Annotation Cluster 26		Enrichment Score: 0.83			Count	P_Value	Benjamini
										GOTERM_MF_FAT	ATPase activity	RT		6	0.045	0.52
										INTERPRO	ATPase, AAA+ type, core	RT		3	0.21	1
										SMART	AAA	RT		3	0.33	1
									Annotation Cluster 27		Enrichment Score: 0.81			Count	P_Value	Benjamini
										GOTERM_BP_FAT	response to radiation	RT		4	0.085	0.68
										GOTERM_BP_FAT	response to light stimulus	RT		3	0.16	0.8
										GOTERM_BP_FAT	response to abiotic stimulus	RT		4	0.27	0.9
									Annotation Cluster 28		Enrichment Score: 0.72			Count	P_Value	Benjamini
										GOTERM_BP_FAT	tube morphogenesis	RT		5	0.035	0.58
										GOTERM_BP_FAT	tube development	RT		5	0.12	0.75
										GOTERM_BP_FAT	epithelial tube morphogenesis	RT		3	0.19	0.83
										GOTERM_BP_FAT	epithelium development	RT		4	0.31	0.92
										GOTERM_BP_FAT	morphogenesis of an epithelium	RT		3	0.36	0.94
										GOTERM_BP_FAT	tissue morphogenesis	RT		3	0.51	0.98
									Annotation Cluster 29		Enrichment Score: 0.72			Count	P_Value	Benjamini
										GOTERM_BP_FAT	cell cycle process	RT		7	0.065	0.67
										GOTERM_BP_FAT	cell cycle	RT		9	0.074	0.67
										GOTERM_BP_FAT	cellular response to stress	RT		6	0.17	0.8
										GOTERM_BP_FAT	cell cycle phase	RT		5	0.21	0.84
										SP_PIR_KEYWORDS	cell cycle	RT		5	0.31	0.82
										GOTERM_BP_FAT	M phase	RT		4	0.33	0.93
										GOTERM_BP_FAT	mitotic cell cycle	RT		3	0.53	0.99
									Annotation Cluster 30		Enrichment Score: 0.69			Count	P_Value	Benjamini
										GOTERM_BP_FAT	blood vessel development	RT		5	0.1	0.72
										GOTERM_BP_FAT	vasculature development	RT		5	0.11	0.73
										SP_PIR_KEYWORDS	differentiation	RT		6	0.16	0.73
										GOTERM_BP_FAT	blood vessel morphogenesis	RT		4	0.17	0.81
										GOTERM_BP_FAT	heart development	RT		4	0.22	0.85
										GOTERM_BP_FAT	angiogenesis	RT		3	0.25	0.88
										SP_PIR_KEYWORDS	developmental protein	RT		4	0.89	1
									Annotation Cluster 31		Enrichment Score: 0.69			Count	P_Value	Benjamini
										GOTERM_BP_FAT	sensory organ development	RT		5	0.11	0.73
										GOTERM_BP_FAT	camera-type eye development	RT		3	0.24	0.87
										GOTERM_BP_FAT	eye development	RT		3	0.31	0.92
									Annotation Cluster 32		Enrichment Score: 0.63			Count	P_Value	Benjamini
										GOTERM_BP_FAT	protein amino acid glycosylation	RT		3	0.14	0.78
										GOTERM_BP_FAT	biopolymer glycosylation	RT		3	0.14	0.78
										GOTERM_BP_FAT	glycosylation	RT		3	0.14	0.78
										GOTERM_BP_FAT	glycoprotein biosynthetic process	RT		3	0.21	0.84
										SP_PIR_KEYWORDS	Signal-anchor	RT		5	0.25	0.79
										SP_PIR_KEYWORDS	golgi apparatus	RT		6	0.27	0.78
										GOTERM_BP_FAT	glycoprotein metabolic process	RT		3	0.29	0.9
										UP_SEQ_FEATURE	topological domain:Lumenal	RT		5	0.29	1
										SP_PIR_KEYWORDS	glycosyltransferase	RT		3	0.36	0.85
										GOTERM_CC_FAT	Golgi apparatus	RT		6	0.4	0.95
									Annotation Cluster 33		Enrichment Score: 0.6			Count	P_Value	Benjamini
										GOTERM_CC_FAT	cell projection part	RT		4	0.085	0.65
										GOTERM_CC_FAT	microtubule organizing center	RT		4	0.11	0.67
										GOTERM_CC_FAT	cell projection	RT		6	0.27	0.91
										GOTERM_CC_FAT	microtubule cytoskeleton	RT		5	0.29	0.9
										GOTERM_CC_FAT	cytoskeletal part	RT		7	0.33	0.92
										GOTERM_CC_FAT	cytoskeleton	RT		9	0.37	0.94
										SP_PIR_KEYWORDS	cytoskeleton	RT		4	0.71	0.98
									Annotation Cluster 34		Enrichment Score: 0.56			Count	P_Value	Benjamini
										GOTERM_BP_FAT	intracellular transport	RT		8	0.036	0.57
										GOTERM_BP_FAT	protein targeting	RT		3	0.25	0.88
										GOTERM_BP_FAT	protein localization	RT		8	0.3	0.92
										GOTERM_BP_FAT	intracellular protein transport	RT		4	0.32	0.92
										GOTERM_BP_FAT	cellular protein localization	RT		4	0.37	0.94
										GOTERM_BP_FAT	cellular macromolecule localization	RT		4	0.37	0.95
										GOTERM_BP_FAT	protein transport	RT		6	0.51	0.98
										GOTERM_BP_FAT	establishment of protein localization	RT		6	0.51	0.98
									Annotation Cluster 35		Enrichment Score: 0.56			Count	P_Value	Benjamini
										SP_PIR_KEYWORDS	dioxygenase	RT		3	0.073	0.5
										GOTERM_MF_FAT	oxidoreductase activity, acting on single donors with incorporation of molecular oxygen, incorporation of two atoms of oxygen	RT		3	0.081	0.65
										GOTERM_MF_FAT	oxidoreductase activity, acting on single donors with incorporation of molecular oxygen	RT		3	0.083	0.64
										SP_PIR_KEYWORDS	iron	RT		3	0.6	0.96
										GOTERM_MF_FAT	iron ion binding	RT		3	0.69	1
										SP_PIR_KEYWORDS	oxidoreductase	RT		4	0.7	0.98
										GOTERM_BP_FAT	oxidation reduction	RT		4	0.87	1
									Annotation Cluster 36		Enrichment Score: 0.55			Count	P_Value	Benjamini
										GOTERM_BP_FAT	rhythmic process	RT		3	0.16	0.8
										GOTERM_BP_FAT	homeostatic process	RT		7	0.25	0.88
										GOTERM_MF_FAT	transcription regulator activity	RT		11	0.32	0.97
										GOTERM_BP_FAT	chemical homeostasis	RT		4	0.49	0.98
									Annotation Cluster 37		Enrichment Score: 0.55			Count	P_Value	Benjamini
										GOTERM_BP_FAT	membrane organization	RT		6	0.047	0.63
										GOTERM_BP_FAT	vesicle-mediated transport	RT		6	0.25	0.88
										GOTERM_BP_FAT	membrane invagination	RT		3	0.39	0.95
										GOTERM_BP_FAT	endocytosis	RT		3	0.39	0.95
										GOTERM_CC_FAT	extracellular region	RT		5	0.99	1
									Annotation Cluster 38		Enrichment Score: 0.55			Count	P_Value	Benjamini
										GOTERM_BP_FAT	ossification	RT		3	0.18	0.81
										GOTERM_BP_FAT	bone development	RT		3	0.21	0.84
										GOTERM_BP_FAT	cell fate commitment	RT		3	0.29	0.9
										GOTERM_BP_FAT	skeletal system development	RT		3	0.61	0.99
									Annotation Cluster 39		Enrichment Score: 0.53			Count	P_Value	Benjamini
										GOTERM_CC_FAT	nuclear envelope	RT		4	0.066	0.65
										GOTERM_CC_FAT	endomembrane system	RT		7	0.11	0.68
										GOTERM_BP_FAT	protein localization	RT		8	0.3	0.92
										GOTERM_CC_FAT	organelle envelope	RT		5	0.42	0.96
										GOTERM_CC_FAT	envelope	RT		5	0.42	0.95
										GOTERM_BP_FAT	protein transport	RT		6	0.51	0.98
										GOTERM_BP_FAT	establishment of protein localization	RT		6	0.51	0.98
										SP_PIR_KEYWORDS	protein transport	RT		4	0.56	0.95
									Annotation Cluster 40		Enrichment Score: 0.46			Count	P_Value	Benjamini
										SP_PIR_KEYWORDS	vision	RT		3	0.063	0.48
										GOTERM_BP_FAT	visual perception	RT		3	0.17	0.8
										GOTERM_BP_FAT	sensory perception of light stimulus	RT		3	0.17	0.8
										SP_PIR_KEYWORDS	sensory transduction	RT		3	0.38	0.87
										GOTERM_BP_FAT	neurological system process	RT		6	1	1
										GOTERM_BP_FAT	cognition	RT		5	1	1
										GOTERM_BP_FAT	sensory perception	RT		4	1	1
									Annotation Cluster 41		Enrichment Score: 0.45			Count	P_Value	Benjamini
										GOTERM_BP_FAT	regulation of cellular component size	RT		5	0.029	0.59
										GOTERM_BP_FAT	neuron projection morphogenesis	RT		3	0.36	0.94
										GOTERM_BP_FAT	cell morphogenesis	RT		4	0.39	0.95
										GOTERM_BP_FAT	cell projection organization	RT		4	0.41	0.96
										GOTERM_MF_FAT	protein dimerization activity	RT		4	0.42	0.99
										GOTERM_BP_FAT	cell projection morphogenesis	RT		3	0.43	0.97
										GOTERM_BP_FAT	cell part morphogenesis	RT		3	0.45	0.97
										GOTERM_BP_FAT	cellular component morphogenesis	RT		4	0.47	0.98
										GOTERM_BP_FAT	neuron projection development	RT		3	0.47	0.98
										GOTERM_BP_FAT	neuron differentiation	RT		4	0.55	0.99
										GOTERM_BP_FAT	neuron development	RT		3	0.63	0.99
									Annotation Cluster 42		Enrichment Score: 0.43			Count	P_Value	Benjamini
										GOTERM_BP_FAT	actin cytoskeleton organization	RT		3	0.33	0.93
										GOTERM_BP_FAT	actin filament-based process	RT		3	0.36	0.94
										GOTERM_BP_FAT	cytoskeleton organization	RT		4	0.42	0.96
									Annotation Cluster 43		Enrichment Score: 0.42			Count	P_Value	Benjamini
										GOTERM_BP_FAT	regulation of GTPase activity	RT		3	0.14	0.78
										GOTERM_BP_FAT	regulation of hydrolase activity	RT		4	0.17	0.8
										GOTERM_MF_FAT	small GTPase regulator activity	RT		3	0.46	0.99
										GOTERM_BP_FAT	regulation of small GTPase mediated signal transduction	RT		3	0.49	0.98
										GOTERM_MF_FAT	GTPase regulator activity	RT		3	0.72	1
										GOTERM_MF_FAT	nucleoside-triphosphatase regulator activity	RT		3	0.73	1
									Annotation Cluster 44		Enrichment Score: 0.42			Count	P_Value	Benjamini
										INTERPRO	Zinc finger, RING-type	RT		4	0.27	1
										SMART	RING	RT		4	0.44	1
										INTERPRO	Zinc finger, RING-type, conserved site	RT		3	0.47	1
									Annotation Cluster 45		Enrichment Score: 0.41			Count	P_Value	Benjamini
										UP_SEQ_FEATURE	zinc finger region:C2H2-type 8	RT		3	0.18	0.99
										UP_SEQ_FEATURE	zinc finger region:C2H2-type 6	RT		3	0.26	1
										UP_SEQ_FEATURE	zinc finger region:C2H2-type 5	RT		3	0.35	1
										UP_SEQ_FEATURE	zinc finger region:C2H2-type 4	RT		3	0.4	1
										INTERPRO	Zinc finger, C2H2-type/integrase, DNA-binding	RT		5	0.4	1
										INTERPRO	Zinc finger, C2H2-like	RT		6	0.42	1
										INTERPRO	Zinc finger, C2H2-type	RT		6	0.42	1
										UP_SEQ_FEATURE	zinc finger region:C2H2-type 3	RT		3	0.5	1
										UP_SEQ_FEATURE	zinc finger region:C2H2-type 2	RT		3	0.51	1
										SMART	ZnF_C2H2	RT		6	0.69	1
									Annotation Cluster 46		Enrichment Score: 0.41			Count	P_Value	Benjamini
										GOTERM_BP_FAT	sensory organ development	RT		5	0.11	0.73
										GOTERM_BP_FAT	apoptosis	RT		5	0.43	0.97
										GOTERM_BP_FAT	programmed cell death	RT		5	0.45	0.97
										GOTERM_BP_FAT	cell death	RT		5	0.5	0.98
										GOTERM_BP_FAT	death	RT		5	0.52	0.98
										SP_PIR_KEYWORDS	Apoptosis	RT		3	0.63	0.97
									Annotation Cluster 47		Enrichment Score: 0.3			Count	P_Value	Benjamini
										GOTERM_MF_FAT	GTP binding	RT		4	0.45	0.99
										GOTERM_MF_FAT	guanyl nucleotide binding	RT		4	0.46	0.99
										GOTERM_MF_FAT	guanyl ribonucleotide binding	RT		4	0.46	0.99
										UP_SEQ_FEATURE	nucleotide phosphate-binding region:GTP	RT		3	0.54	1
										SP_PIR_KEYWORDS	gtp-binding	RT		3	0.59	0.96
									Annotation Cluster 48		Enrichment Score: 0.29			Count	P_Value	Benjamini
										SP_PIR_KEYWORDS	actin-binding	RT		3	0.42	0.89
										GOTERM_MF_FAT	cytoskeletal protein binding	RT		4	0.55	1
										GOTERM_MF_FAT	actin binding	RT		3	0.6	1
									Annotation Cluster 49		Enrichment Score: 0.25			Count	P_Value	Benjamini
										INTERPRO	Ion transport	RT		3	0.15	1
										GOTERM_BP_FAT	transmembrane transport	RT		6	0.24	0.87
										GOTERM_MF_FAT	cation channel activity	RT		3	0.51	0.99
										SP_PIR_KEYWORDS	ionic channel	RT		3	0.57	0.95
										GOTERM_MF_FAT	gated channel activity	RT		3	0.58	1
										GOTERM_MF_FAT	metal ion transmembrane transporter activity	RT		3	0.6	1
										SP_PIR_KEYWORDS	ion transport	RT		4	0.67	0.97
										GOTERM_MF_FAT	ion channel activity	RT		3	0.7	1
										GOTERM_MF_FAT	substrate specific channel activity	RT		3	0.72	1
										GOTERM_MF_FAT	channel activity	RT		3	0.72	1
										GOTERM_MF_FAT	passive transmembrane transporter activity	RT		3	0.72	1
										GOTERM_BP_FAT	cation transport	RT		4	0.72	1
										GOTERM_BP_FAT	ion transport	RT		5	0.76	1
										GOTERM_BP_FAT	metal ion transport	RT		3	0.83	1
									Annotation Cluster 50		Enrichment Score: 0.22			Count	P_Value	Benjamini
										GOTERM_BP_FAT	mRNA processing	RT		3	0.57	0.99
										GOTERM_BP_FAT	RNA processing	RT		4	0.61	0.99
										GOTERM_BP_FAT	mRNA metabolic process	RT		3	0.64	1
									Annotation Cluster 51		Enrichment Score: 0.18			Count	P_Value	Benjamini
										GOTERM_BP_FAT	locomotory behavior	RT		3	0.52	0.98
										GOTERM_BP_FAT	behavior	RT		4	0.56	0.99
										GOTERM_BP_FAT	neurological system process	RT		6	1	1
									Annotation Cluster 52		Enrichment Score: 0.18			Count	P_Value	Benjamini
										GOTERM_CC_FAT	cytoplasmic vesicle	RT		4	0.6	0.99
										GOTERM_CC_FAT	vesicle	RT		4	0.62	0.99
										GOTERM_CC_FAT	cytoplasmic membrane-bounded vesicle	RT		3	0.72	1
										GOTERM_CC_FAT	membrane-bounded vesicle	RT		3	0.73	1
									Annotation Cluster 53		Enrichment Score: 0.09			Count	P_Value	Benjamini
										GOTERM_CC_FAT	mitochondrial part	RT		4	0.62	0.99
										SP_PIR_KEYWORDS	mitochondrion	RT		4	0.88	1
										GOTERM_CC_FAT	mitochondrion	RT		5	0.97	1
									Annotation Cluster 54		Enrichment Score: 0.04			Count	P_Value	Benjamini
										SP_PIR_KEYWORDS	ubl conjugation pathway	RT		3	0.81	0.99
										GOTERM_BP_FAT	modification-dependent protein catabolic process	RT		3	0.89	1
										GOTERM_BP_FAT	modification-dependent macromolecule catabolic process	RT		3	0.89	1
										GOTERM_BP_FAT	proteolysis involved in cellular protein catabolic process	RT		3	0.9	1
										GOTERM_BP_FAT	cellular protein catabolic process	RT		3	0.9	1
										GOTERM_BP_FAT	protein catabolic process	RT		3	0.91	1
										GOTERM_BP_FAT	cellular macromolecule catabolic process	RT		3	0.94	1
										GOTERM_BP_FAT	macromolecule catabolic process	RT		3	0.95	1
										GOTERM_BP_FAT	proteolysis	RT		4	0.98	1
									Annotation Cluster 55		Enrichment Score: 0.04			Count	P_Value	Benjamini
										SP_PIR_KEYWORDS	membrane	RT		33	0.73	0.98
										UP_SEQ_FEATURE	transmembrane region	RT		24	0.85	1
										UP_SEQ_FEATURE	topological domain:Cytoplasmic	RT		15	0.9	1
										SP_PIR_KEYWORDS	glycoprotein	RT		18	0.93	1
										UP_SEQ_FEATURE	glycosylation site:N-linked (GlcNAc...)	RT		16	0.98	1
										GOTERM_CC_FAT	integral to membrane	RT		27	0.98	1
										SP_PIR_KEYWORDS	transmembrane	RT		24	0.99	1
										GOTERM_CC_FAT	intrinsic to membrane	RT		27	0.99	1
									Annotation Cluster 56		Enrichment Score: 0.03			Count	P_Value	Benjamini
										GOTERM_MF_FAT	carbohydrate binding	RT		3	0.65	1
										UP_SEQ_FEATURE	glycosylation site:N-linked (GlcNAc...)	RT		16	0.98	1
										GOTERM_CC_FAT	extracellular region	RT		5	0.99	1
										SP_PIR_KEYWORDS	disulfide bond	RT		8	1	1
										UP_SEQ_FEATURE	disulfide bond	RT		8	1	1
										SP_PIR_KEYWORDS	Secreted	RT		3	1	1
										SP_PIR_KEYWORDS	signal	RT		6	1	1
										UP_SEQ_FEATURE	signal peptide	RT		6	1	1

## Sheet: P7
GO Terms that were enriched in the P7 WT									GO Terms that were enriched in the P7 KO
Annotation Cluster 1		Enrichment Score: 0.61			Count	P_Value	Benjamini		Annotation Cluster 1		Enrichment Score: 0.86		Count	P_Value	Benjamini
	SP_PIR_KEYWORDS	mitochondrion	RT		6	0.037	0.99			GOTERM_CC_FAT	plasma membrane	RT	6	0.088	0.94
	GOTERM_CC_FAT	mitochondrial membrane	RT		3	0.24	1			SP_PIR_KEYWORDS	cell membrane	RT	5	0.12	1
	GOTERM_CC_FAT	mitochondrion	RT		6	0.25	1			SP_PIR_KEYWORDS	membrane	RT	9	0.25	1
	GOTERM_CC_FAT	mitochondrial envelope	RT		3	0.26	0.99		Annotation Cluster 2		Enrichment Score: 0.28		Count	P_Value	Benjamini
	GOTERM_CC_FAT	organelle membrane	RT		4	0.34	0.99			SP_PIR_KEYWORDS	calcium	RT	3	0.2	1
	GOTERM_CC_FAT	mitochondrial part	RT		3	0.39	0.98			GOTERM_MF_FAT	calcium ion binding	RT	3	0.22	1
	GOTERM_CC_FAT	organelle envelope	RT		3	0.4	0.98			GOTERM_MF_FAT	metal ion binding	RT	4	0.82	1
	GOTERM_CC_FAT	envelope	RT		3	0.41	0.98			GOTERM_MF_FAT	cation binding	RT	4	0.82	1
Annotation Cluster 2		Enrichment Score: 0.55			Count	P_Value	Benjamini			SP_PIR_KEYWORDS	metal-binding	RT	3	0.83	1
	SP_PIR_KEYWORDS	signal	RT		13	0.037	0.89			GOTERM_MF_FAT	ion binding	RT	4	0.83	1
	UP_SEQ_FEATURE	signal peptide	RT		13	0.074	1		Annotation Cluster 3		Enrichment Score: 0.22		Count	P_Value	Benjamini
	GOTERM_CC_FAT	plasma membrane	RT		12	0.1	1			SP_PIR_KEYWORDS	nucleotide-binding	RT	3	0.56	1
	GOTERM_CC_FAT	plasma membrane part	RT		8	0.12	1			GOTERM_MF_FAT	ribonucleotide binding	RT	3	0.58	1
	SP_PIR_KEYWORDS	membrane	RT		18	0.12	0.99			GOTERM_MF_FAT	purine ribonucleotide binding	RT	3	0.58	1
	SP_PIR_KEYWORDS	glycoprotein	RT		13	0.12	0.98			GOTERM_MF_FAT	purine nucleotide binding	RT	3	0.61	1
	UP_SEQ_FEATURE	glycosylation site:N-linked (GlcNAc...)	RT		13	0.17	1			GOTERM_MF_FAT	nucleotide binding	RT	3	0.7	1
	GOTERM_CC_FAT	cell surface	RT		3	0.18	1		Annotation Cluster 4		Enrichment Score: 0.14		Count	P_Value	Benjamini
	GOTERM_CC_FAT	extracellular region	RT		6	0.43	0.98			SP_PIR_KEYWORDS	membrane	RT	9	0.25	1
	UP_SEQ_FEATURE	topological domain:Extracellular	RT		7	0.51	1			UP_SEQ_FEATURE	transmembrane region	RT	4	0.92	1
	SP_PIR_KEYWORDS	disulfide bond	RT		7	0.53	1			GOTERM_CC_FAT	integral to membrane	RT	4	0.94	1
	UP_SEQ_FEATURE	transmembrane region	RT		11	0.67	1			GOTERM_CC_FAT	intrinsic to membrane	RT	4	0.95	1
	UP_SEQ_FEATURE	topological domain:Cytoplasmic	RT		7	0.76	1			SP_PIR_KEYWORDS	transmembrane	RT	4	0.96	1
	UP_SEQ_FEATURE	disulfide bond	RT		6	0.77	1
	SP_PIR_KEYWORDS	transmembrane	RT		11	0.83	1
	GOTERM_CC_FAT	intrinsic to membrane	RT		13	0.9	1
	GOTERM_CC_FAT	integral to membrane	RT		12	0.93	1
Annotation Cluster 3		Enrichment Score: 0.42			Count	P_Value	Benjamini
	GOTERM_BP_FAT	regulation of transcription, DNA-dependent	RT		6	0.18	1
	GOTERM_BP_FAT	regulation of RNA metabolic process	RT		6	0.19	1
	GOTERM_MF_FAT	transcription regulator activity	RT		5	0.25	1
	GOTERM_BP_FAT	transcription	RT		6	0.3	1
	GOTERM_MF_FAT	DNA binding	RT		6	0.32	1
	GOTERM_BP_FAT	regulation of transcription	RT		6	0.49	1
	SP_PIR_KEYWORDS	nucleus	RT		10	0.55	1
	SP_PIR_KEYWORDS	Transcription	RT		5	0.61	1
	SP_PIR_KEYWORDS	dna-binding	RT		4	0.65	1
	SP_PIR_KEYWORDS	transcription regulation	RT		4	0.72	1
Annotation Cluster 4		Enrichment Score: 0.41			Count	P_Value	Benjamini
	GOTERM_CC_FAT	chromosome	RT		3	0.25	0.99
	GOTERM_CC_FAT	microtubule cytoskeleton	RT		3	0.32	0.99
	GOTERM_CC_FAT	intracellular non-membrane-bounded organelle	RT		7	0.37	0.99
	GOTERM_CC_FAT	non-membrane-bounded organelle	RT		7	0.37	0.99
	GOTERM_CC_FAT	cytoskeleton	RT		4	0.56	0.99
	GOTERM_CC_FAT	cytoskeletal part	RT		3	0.6	0.99
Annotation Cluster 5		Enrichment Score: 0.28			Count	P_Value	Benjamini
	SP_PIR_KEYWORDS	metal-binding	RT		9	0.29	1
	SP_PIR_KEYWORDS	zinc	RT		6	0.46	1
	GOTERM_MF_FAT	zinc ion binding	RT		6	0.46	1
	GOTERM_MF_FAT	transition metal ion binding	RT		7	0.48	1
	GOTERM_MF_FAT	ion binding	RT		9	0.62	1
	GOTERM_MF_FAT	metal ion binding	RT		8	0.74	1
	GOTERM_MF_FAT	cation binding	RT		8	0.75	1
Annotation Cluster 6		Enrichment Score: 0.2			Count	P_Value	Benjamini
	GOTERM_CC_FAT	nucleoplasm part	RT		3	0.38	0.99
	GOTERM_CC_FAT	nucleoplasm	RT		3	0.46	0.97
	GOTERM_CC_FAT	nuclear lumen	RT		3	0.67	1
	GOTERM_CC_FAT	intracellular organelle lumen	RT		3	0.8	1
	GOTERM_CC_FAT	organelle lumen	RT		3	0.8	1
	GOTERM_CC_FAT	membrane-enclosed lumen	RT		3	0.82	1
Annotation Cluster 7		Enrichment Score: 0.06			Count	P_Value	Benjamini
	SP_PIR_KEYWORDS	atp-binding	RT		3	0.82	1
	GOTERM_MF_FAT	ATP binding	RT		3	0.82	1
	GOTERM_MF_FAT	adenyl ribonucleotide binding	RT		3	0.83	1
	GOTERM_MF_FAT	adenyl nucleotide binding	RT		3	0.85	1
	GOTERM_MF_FAT	purine nucleoside binding	RT		3	0.85	1
	GOTERM_MF_FAT	nucleoside binding	RT		3	0.86	1
	SP_PIR_KEYWORDS	nucleotide-binding	RT		3	0.91	1
	GOTERM_MF_FAT	ribonucleotide binding	RT		3	0.91	1
	GOTERM_MF_FAT	purine ribonucleotide binding	RT		3	0.91	1
	GOTERM_MF_FAT	purine nucleotide binding	RT		3	0.92	1
	GOTERM_MF_FAT	nucleotide binding	RT		3	0.96	1

## Sheet: P0
GO Terms that were enriched in the P0 WT									GO Terms that were enriched in the P0 KO
Annotation Cluster 1		Enrichment Score: 2.06			Count	P_Value	Benjamini		Annotation Cluster 1		Enrichment Score: 0.97			Count	P_Value	Benjamini
	SP_PIR_KEYWORDS	atp-binding	RT		13	0.0024	0.15			UP_SEQ_FEATURE	repeat:WD 6	RT		3	0.058	1
	GOTERM_MF_FAT	adenyl nucleotide binding	RT		15	0.0027	0.38			UP_SEQ_FEATURE	repeat:WD 5	RT		3	0.087	1
	GOTERM_MF_FAT	purine nucleoside binding	RT		15	0.0029	0.23			INTERPRO	WD40 repeat 2	RT		3	0.091	0.78
	GOTERM_MF_FAT	nucleoside binding	RT		15	0.003	0.17			UP_SEQ_FEATURE	repeat:WD 4	RT		3	0.098	1
	GOTERM_MF_FAT	ATP binding	RT		14	0.0043	0.18			INTERPRO	WD40 repeat, region	RT		3	0.1	0.77
	GOTERM_MF_FAT	adenyl ribonucleotide binding	RT		14	0.0048	0.16			INTERPRO	WD40 repeat, subgroup	RT		3	0.11	0.75
	GOTERM_MF_FAT	nucleotide binding	RT		17	0.011	0.28			UP_SEQ_FEATURE	repeat:WD 3	RT		3	0.11	1
	GOTERM_MF_FAT	purine nucleotide binding	RT		15	0.015	0.33			UP_SEQ_FEATURE	repeat:WD 1	RT		3	0.11	0.99
	SP_PIR_KEYWORDS	nucleotide-binding	RT		13	0.015	0.34			UP_SEQ_FEATURE	repeat:WD 2	RT		3	0.11	0.99
	GOTERM_MF_FAT	purine ribonucleotide binding	RT		14	0.025	0.44			SP_PIR_KEYWORDS	wd repeat	RT		3	0.12	0.98
	GOTERM_MF_FAT	ribonucleotide binding	RT		14	0.025	0.44			INTERPRO	WD40 repeat, conserved site	RT		3	0.12	0.77
	GOTERM_MF_FAT	ATPase activity	RT		5	0.027	0.43			INTERPRO	WD40 repeat	RT		3	0.12	0.74
	UP_SEQ_FEATURE	nucleotide phosphate-binding region:ATP	RT		9	0.03	0.94			SMART	WD40	RT		3	0.14	0.74
Annotation Cluster 2		Enrichment Score: 1.29			Count	P_Value	Benjamini			INTERPRO	WD40/YVTN repeat-like	RT		3	0.16	0.81
	GOTERM_BP_FAT	posttranscriptional regulation of gene expression	RT		4	0.02	0.95		Annotation Cluster 2		Enrichment Score: 0.8			Count	P_Value	Benjamini
	SP_PIR_KEYWORDS	translation regulation	RT		3	0.023	0.35			INTERPRO	Zinc finger, C2H2-type/integrase, DNA-binding	RT		5	0.033	0.97
	GOTERM_BP_FAT	regulation of cellular protein metabolic process	RT		5	0.023	0.87			INTERPRO	Zinc finger, C2H2-like	RT		5	0.075	0.94
	GOTERM_BP_FAT	regulation of translation	RT		3	0.058	0.94			INTERPRO	Zinc finger, C2H2-type	RT		5	0.076	0.89
	SP_PIR_KEYWORDS	rna-binding	RT		5	0.1	0.71			COG_ONTOLOGY	Transcription / Cell division and chromosome partitioning	RT		3	0.085	0.36
	GOTERM_MF_FAT	RNA binding	RT		5	0.29	0.95			SMART	ZnF_C2H2	RT		5	0.086	0.91
Annotation Cluster 3		Enrichment Score: 1.26			Count	P_Value	Benjamini			GOTERM_MF_FAT	transition metal ion binding	RT		10	0.14	1
	GOTERM_CC_FAT	cell projection	RT		6	0.023	0.85			GOTERM_MF_FAT	metal ion binding	RT		13	0.16	0.98
	GOTERM_CC_FAT	neuron projection	RT		4	0.033	0.83			GOTERM_MF_FAT	cation binding	RT		13	0.17	0.97
	GOTERM_CC_FAT	dendrite	RT		3	0.04	0.8			GOTERM_MF_FAT	ion binding	RT		13	0.18	0.95
	GOTERM_CC_FAT	cell projection part	RT		3	0.086	0.87			GOTERM_MF_FAT	zinc ion binding	RT		7	0.37	1
	GOTERM_BP_FAT	regulation of system process	RT		3	0.18	0.99			SP_PIR_KEYWORDS	metal-binding	RT		8	0.39	0.99
Annotation Cluster 4		Enrichment Score: 1.22			Count	P_Value	Benjamini			SP_PIR_KEYWORDS	zinc-finger	RT		4	0.51	0.99
	SP_PIR_KEYWORDS	ubl conjugation pathway	RT		7	0.0089	0.26			SP_PIR_KEYWORDS	zinc	RT		5	0.62	0.99
	GOTERM_BP_FAT	modification-dependent macromolecule catabolic process	RT		7	0.014	1		Annotation Cluster 3		Enrichment Score: 0.6			Count	P_Value	Benjamini
	GOTERM_BP_FAT	modification-dependent protein catabolic process	RT		7	0.014	1			SP_PIR_KEYWORDS	golgi apparatus	RT		4	0.13	0.96
	GOTERM_BP_FAT	proteolysis involved in cellular protein catabolic process	RT		7	0.017	0.99			GOTERM_CC_FAT	Golgi apparatus	RT		4	0.21	1
	GOTERM_BP_FAT	cellular protein catabolic process	RT		7	0.018	0.97			SP_PIR_KEYWORDS	transferase	RT		4	0.61	1
	GOTERM_BP_FAT	protein catabolic process	RT		7	0.021	0.88		Annotation Cluster 4		Enrichment Score: 0.55			Count	P_Value	Benjamini
	UP_SEQ_FEATURE	active site:Glycyl thioester intermediate	RT		3	0.025	0.98			INTERPRO	EGF	RT		3	0.037	0.88
	GOTERM_BP_FAT	cellular macromolecule catabolic process	RT		7	0.03	0.9			INTERPRO	EGF-like, type 3	RT		3	0.08	0.84
	GOTERM_MF_FAT	ubiquitin thiolesterase activity	RT		3	0.034	0.46			INTERPRO	EGF-like	RT		3	0.083	0.8
	GOTERM_BP_FAT	macromolecule catabolic process	RT		7	0.041	0.92			SP_PIR_KEYWORDS	egf-like domain	RT		3	0.088	1
	GOTERM_BP_FAT	protein modification by small protein conjugation or removal	RT		3	0.062	0.93			SMART	EGF	RT		3	0.092	0.73
	GOTERM_MF_FAT	thiolester hydrolase activity	RT		3	0.071	0.64			INTERPRO	EGF-like region, conserved site	RT		3	0.17	0.79
	SP_PIR_KEYWORDS	ligase	RT		4	0.092	0.69			SP_PIR_KEYWORDS	glycoprotein	RT		10	0.42	0.99
	KEGG_PATHWAY	Ubiquitin mediated proteolysis	RT		3	0.095	0.97			SP_PIR_KEYWORDS	signal	RT		8	0.51	0.99
	GOTERM_BP_FAT	ubiquitin-dependent protein catabolic process	RT		3	0.1	0.96			GOTERM_CC_FAT	extracellular region part	RT		3	0.54	1
	GOTERM_MF_FAT	cysteine-type peptidase activity	RT		3	0.12	0.81			UP_SEQ_FEATURE	signal peptide	RT		8	0.6	1
	GOTERM_BP_FAT	proteolysis	RT		7	0.21	0.99			UP_SEQ_FEATURE	glycosylation site:N-linked (GlcNAc...)	RT		9	0.62	1
	SP_PIR_KEYWORDS	Protease	RT		3	0.57	0.98			SP_PIR_KEYWORDS	disulfide bond	RT		6	0.67	1
	GOTERM_MF_FAT	peptidase activity, acting on L-amino acid peptides	RT		3	0.71	1			UP_SEQ_FEATURE	disulfide bond	RT		6	0.71	1
	GOTERM_MF_FAT	peptidase activity	RT		3	0.73	1			SP_PIR_KEYWORDS	Secreted	RT		3	0.84	1
Annotation Cluster 5		Enrichment Score: 1.14			Count	P_Value	Benjamini			GOTERM_CC_FAT	extracellular region	RT		3	0.92	1
	GOTERM_BP_FAT	macromolecular complex subunit organization	RT		5	0.054	0.94		Annotation Cluster 5		Enrichment Score: 0.39			Count	P_Value	Benjamini
	GOTERM_BP_FAT	protein complex assembly	RT		4	0.059	0.93			GOTERM_BP_FAT	modification-dependent macromolecule catabolic process	RT		3	0.34	1
	GOTERM_BP_FAT	protein complex biogenesis	RT		4	0.059	0.93			GOTERM_BP_FAT	modification-dependent protein catabolic process	RT		3	0.34	1
	GOTERM_BP_FAT	macromolecular complex assembly	RT		4	0.14	0.98			GOTERM_BP_FAT	proteolysis involved in cellular protein catabolic process	RT		3	0.36	1
Annotation Cluster 6		Enrichment Score: 1.02			Count	P_Value	Benjamini			GOTERM_BP_FAT	cellular protein catabolic process	RT		3	0.36	1
	GOTERM_CC_FAT	chromatin remodeling complex	RT		3	0.0091	0.77			GOTERM_BP_FAT	protein catabolic process	RT		3	0.38	1
	GOTERM_BP_FAT	chromosome organization	RT		6	0.02	0.92			GOTERM_BP_FAT	cellular macromolecule catabolic process	RT		3	0.42	1
	GOTERM_BP_FAT	chromatin organization	RT		5	0.034	0.9			GOTERM_BP_FAT	macromolecule catabolic process	RT		3	0.46	1
	GOTERM_BP_FAT	chromatin modification	RT		4	0.064	0.92			GOTERM_BP_FAT	proteolysis	RT		3	0.71	1
	SP_PIR_KEYWORDS	chromatin regulator	RT		3	0.16	0.76		Annotation Cluster 6		Enrichment Score: 0.31			Count	P_Value	Benjamini
	GOTERM_BP_FAT	regulation of transcription, DNA-dependent	RT		8	0.34	1			GOTERM_CC_FAT	cytoskeletal part	RT		4	0.27	1
	GOTERM_BP_FAT	regulation of RNA metabolic process	RT		8	0.36	1			GOTERM_CC_FAT	cell junction	RT		3	0.3	1
	GOTERM_MF_FAT	transcription regulator activity	RT		4	0.88	1			GOTERM_CC_FAT	cytoskeleton	RT		4	0.49	1
Annotation Cluster 7		Enrichment Score: 0.88			Count	P_Value	Benjamini			GOTERM_CC_FAT	plasma membrane part	RT		5	0.54	1
	GOTERM_CC_FAT	cell projection	RT		6	0.023	0.85			GOTERM_CC_FAT	non-membrane-bounded organelle	RT		5	0.67	1
	GOTERM_BP_FAT	macromolecular complex subunit organization	RT		5	0.054	0.94			GOTERM_CC_FAT	intracellular non-membrane-bounded organelle	RT		5	0.67	1
	GOTERM_BP_FAT	neuron differentiation	RT		3	0.46	1			GOTERM_CC_FAT	plasma membrane	RT		7	0.7	1
	GOTERM_CC_FAT	plasma membrane part	RT		6	0.51	0.97		Annotation Cluster 7		Enrichment Score: 0.25			Count	P_Value	Benjamini
Annotation Cluster 8		Enrichment Score: 0.87			Count	P_Value	Benjamini			UP_SEQ_FEATURE	compositionally biased region:Pro-rich	RT		4	0.25	1
	GOTERM_MF_FAT	SH3 domain binding	RT		3	0.041	0.5			SP_PIR_KEYWORDS	Transcription	RT		6	0.36	0.99
	GOTERM_MF_FAT	protein domain specific binding	RT		3	0.18	0.9			GOTERM_BP_FAT	transcription	RT		6	0.41	1
	UP_SEQ_FEATURE	compositionally biased region:Pro-rich	RT		5	0.32	1			SP_PIR_KEYWORDS	transcription regulation	RT		5	0.46	0.99
Annotation Cluster 9		Enrichment Score: 0.67			Count	P_Value	Benjamini			SP_PIR_KEYWORDS	dna-binding	RT		4	0.62	0.99
	GOTERM_BP_FAT	chemical homeostasis	RT		5	0.054	0.95			GOTERM_BP_FAT	regulation of transcription	RT		6	0.62	1
	GOTERM_BP_FAT	ion homeostasis	RT		4	0.11	0.96			SP_PIR_KEYWORDS	nucleus	RT		8	0.78	1
	GOTERM_BP_FAT	homeostatic process	RT		5	0.19	0.99			GOTERM_MF_FAT	DNA binding	RT		4	0.8	1
	GOTERM_BP_FAT	cellular ion homeostasis	RT		3	0.27	1			GOTERM_BP_FAT	regulation of transcription, DNA-dependent	RT		3	0.87	1
	GOTERM_BP_FAT	cellular chemical homeostasis	RT		3	0.28	1			GOTERM_BP_FAT	regulation of RNA metabolic process	RT		3	0.88	1
	SP_PIR_KEYWORDS	calcium	RT		5	0.28	0.89		Annotation Cluster 8		Enrichment Score: 0.24			Count	P_Value	Benjamini
	GOTERM_BP_FAT	cellular homeostasis	RT		3	0.39	1			GOTERM_MF_FAT	ATP binding	RT		5	0.44	1
	GOTERM_MF_FAT	calcium ion binding	RT		5	0.45	0.98			GOTERM_MF_FAT	adenyl ribonucleotide binding	RT		5	0.45	1
Annotation Cluster 10		Enrichment Score: 0.64			Count	P_Value	Benjamini			GOTERM_MF_FAT	adenyl nucleotide binding	RT		5	0.49	1
	GOTERM_BP_FAT	macromolecular complex subunit organization	RT		5	0.054	0.94			GOTERM_MF_FAT	purine nucleoside binding	RT		5	0.5	1
	GOTERM_CC_FAT	actin cytoskeleton	RT		3	0.12	0.84			GOTERM_MF_FAT	nucleoside binding	RT		5	0.5	1
	GOTERM_BP_FAT	cell projection organization	RT		4	0.13	0.98			SP_PIR_KEYWORDS	atp-binding	RT		4	0.56	0.99
	SP_PIR_KEYWORDS	cell projection	RT		3	0.16	0.75			GOTERM_MF_FAT	purine ribonucleotide binding	RT		5	0.62	1
	SP_PIR_KEYWORDS	actin-binding	RT		3	0.2	0.8			GOTERM_MF_FAT	ribonucleotide binding	RT		5	0.62	1
	GOTERM_CC_FAT	cytoskeleton	RT		6	0.22	0.9			GOTERM_MF_FAT	purine nucleotide binding	RT		5	0.65	1
	GOTERM_MF_FAT	cytoskeletal protein binding	RT		4	0.24	0.91			UP_SEQ_FEATURE	nucleotide phosphate-binding region:ATP	RT		3	0.66	1
	GOTERM_BP_FAT	cellular macromolecular complex subunit organization	RT		3	0.25	1			SP_PIR_KEYWORDS	nucleotide-binding	RT		4	0.72	1
	GOTERM_CC_FAT	non-membrane-bounded organelle	RT		8	0.31	0.93			GOTERM_MF_FAT	nucleotide binding	RT		5	0.77	1
	GOTERM_CC_FAT	intracellular non-membrane-bounded organelle	RT		8	0.31	0.93		Annotation Cluster 9		Enrichment Score: 0.16			Count	P_Value	Benjamini
	GOTERM_MF_FAT	actin binding	RT		3	0.33	0.96			SP_PIR_KEYWORDS	membrane	RT		17	0.14	0.94
	GOTERM_BP_FAT	cytoskeleton organization	RT		3	0.36	1			UP_SEQ_FEATURE	transmembrane region	RT		9	0.82	1
	SP_PIR_KEYWORDS	cytoskeleton	RT		4	0.37	0.93			UP_SEQ_FEATURE	topological domain:Cytoplasmic	RT		6	0.83	1
	GOTERM_CC_FAT	cytoskeletal part	RT		3	0.66	0.99			UP_SEQ_FEATURE	topological domain:Extracellular	RT		4	0.91	1
Annotation Cluster 11		Enrichment Score: 0.54			Count	P_Value	Benjamini			SP_PIR_KEYWORDS	transmembrane	RT		9	0.93	1
	GOTERM_CC_FAT	nucleoplasm part	RT		5	0.059	0.8			GOTERM_CC_FAT	intrinsic to membrane	RT		11	0.94	1
	GOTERM_CC_FAT	nucleoplasm	RT		5	0.092	0.86			GOTERM_CC_FAT	integral to membrane	RT		9	0.99	1
	GOTERM_CC_FAT	nuclear lumen	RT		6	0.11	0.84
	GOTERM_CC_FAT	intracellular organelle lumen	RT		6	0.22	0.9
	GOTERM_CC_FAT	organelle lumen	RT		6	0.23	0.88
	GOTERM_CC_FAT	membrane-enclosed lumen	RT		6	0.25	0.89
	SP_PIR_KEYWORDS	Transcription	RT		9	0.33	0.92
	GOTERM_BP_FAT	regulation of transcription, DNA-dependent	RT		8	0.34	1
	GOTERM_BP_FAT	regulation of RNA metabolic process	RT		8	0.36	1
	GOTERM_BP_FAT	transcription	RT		9	0.39	1
	GOTERM_BP_FAT	regulation of transcription	RT		10	0.51	1
	SP_PIR_KEYWORDS	transcription regulation	RT		6	0.69	0.99
	GOTERM_BP_FAT	regulation of transcription from RNA polymerase II promoter	RT		3	0.7	1
	GOTERM_MF_FAT	transcription regulator activity	RT		4	0.88	1
Annotation Cluster 12		Enrichment Score: 0.51			Count	P_Value	Benjamini
	SP_PIR_KEYWORDS	metal-binding	RT		15	0.11	0.7
	GOTERM_MF_FAT	metal ion binding	RT		20	0.19	0.9
	GOTERM_MF_FAT	cation binding	RT		20	0.21	0.9
	GOTERM_MF_FAT	ion binding	RT		20	0.22	0.91
	GOTERM_MF_FAT	transition metal ion binding	RT		13	0.37	0.97
	SP_PIR_KEYWORDS	zinc	RT		8	0.55	0.98
	GOTERM_MF_FAT	zinc ion binding	RT		9	0.64	1
	SP_PIR_KEYWORDS	zinc-finger	RT		5	0.66	0.99
Annotation Cluster 13		Enrichment Score: 0.51			Count	P_Value	Benjamini
	GOTERM_CC_FAT	vesicle	RT		4	0.19	0.92
	GOTERM_CC_FAT	cytoplasmic membrane-bounded vesicle	RT		3	0.34	0.93
	GOTERM_CC_FAT	membrane-bounded vesicle	RT		3	0.34	0.93
	GOTERM_CC_FAT	cytoplasmic vesicle	RT		3	0.43	0.96
Annotation Cluster 14		Enrichment Score: 0.47			Count	P_Value	Benjamini
	GOTERM_BP_FAT	protein amino acid phosphorylation	RT		6	0.1	0.97
	GOTERM_BP_FAT	phosphorylation	RT		6	0.15	0.98
	INTERPRO	Serine/threonine protein kinase-related	RT		4	0.17	1
	GOTERM_BP_FAT	cellular response to stress	RT		4	0.21	0.99
	GOTERM_BP_FAT	phosphorus metabolic process	RT		6	0.25	1
	GOTERM_BP_FAT	phosphate metabolic process	RT		6	0.25	1
	INTERPRO	Serine/threonine protein kinase	RT		3	0.26	1
	INTERPRO	Protein kinase, core	RT		4	0.28	1
	UP_SEQ_FEATURE	domain:Protein kinase	RT		4	0.3	1
	SMART	S_TKc	RT		3	0.33	1
	INTERPRO	Serine/threonine protein kinase, active site	RT		3	0.4	1
	SP_PIR_KEYWORDS	serine/threonine-protein kinase	RT		3	0.42	0.95
	GOTERM_MF_FAT	protein kinase activity	RT		4	0.42	0.98
	UP_SEQ_FEATURE	active site:Proton acceptor	RT		4	0.51	1
	GOTERM_MF_FAT	protein serine/threonine kinase activity	RT		3	0.51	0.99
	INTERPRO	Protein kinase, ATP binding site	RT		3	0.53	1
	UP_SEQ_FEATURE	binding site:ATP	RT		3	0.65	1
	SP_PIR_KEYWORDS	kinase	RT		3	0.74	0.99
	GOTERM_BP_FAT	intracellular signaling cascade	RT		3	0.88	1
Annotation Cluster 15		Enrichment Score: 0.46			Count	P_Value	Benjamini
	GOTERM_CC_FAT	organelle envelope	RT		4	0.2	0.91
	GOTERM_CC_FAT	envelope	RT		4	0.2	0.9
	GOTERM_CC_FAT	mitochondrial membrane	RT		3	0.29	0.92
	GOTERM_CC_FAT	mitochondrial envelope	RT		3	0.31	0.92
	GOTERM_CC_FAT	organelle membrane	RT		4	0.41	0.95
	GOTERM_CC_FAT	mitochondrial part	RT		3	0.45	0.96
	GOTERM_CC_FAT	mitochondrion	RT		3	0.91	1
Annotation Cluster 16		Enrichment Score: 0.4			Count	P_Value	Benjamini
	GOTERM_BP_FAT	secretion	RT		3	0.21	0.99
	GOTERM_BP_FAT	cell-cell signaling	RT		3	0.31	1
	UP_SEQ_FEATURE	topological domain:Cytoplasmic	RT		8	0.95	1
Annotation Cluster 17		Enrichment Score: 0.31			Count	P_Value	Benjamini
	GOTERM_BP_FAT	chemical homeostasis	RT		5	0.054	0.95
	GOTERM_BP_FAT	ion homeostasis	RT		4	0.11	0.96
	GOTERM_BP_FAT	cation homeostasis	RT		3	0.16	0.99
	GOTERM_BP_FAT	homeostatic process	RT		5	0.19	0.99
	GOTERM_CC_FAT	plasma membrane	RT		12	0.2	0.92
	GOTERM_CC_FAT	plasma membrane part	RT		6	0.51	0.97
	SP_PIR_KEYWORDS	membrane	RT		18	0.85	1
	UP_SEQ_FEATURE	topological domain:Extracellular	RT		7	0.89	1
	UP_SEQ_FEATURE	transmembrane region	RT		13	0.93	1
	UP_SEQ_FEATURE	topological domain:Cytoplasmic	RT		8	0.95	1
	GOTERM_CC_FAT	integral to membrane	RT		13	0.95	1
	GOTERM_CC_FAT	intrinsic to membrane	RT		13	0.97	1
	SP_PIR_KEYWORDS	transmembrane	RT		13	0.99	1
	GOTERM_BP_FAT	cell surface receptor linked signal transduction	RT		5	0.99	1
	SP_PIR_KEYWORDS	glycoprotein	RT		6	1	1
	UP_SEQ_FEATURE	glycosylation site:N-linked (GlcNAc...)	RT		6	1	1
Annotation Cluster 18		Enrichment Score: 0.27			Count	P_Value	Benjamini
	INTERPRO	Krueppel-associated box	RT		3	0.3	1
	GOTERM_BP_FAT	regulation of transcription, DNA-dependent	RT		8	0.34	1
	GOTERM_BP_FAT	regulation of RNA metabolic process	RT		8	0.36	1
	SMART	KRAB	RT		3	0.38	1
	SP_PIR_KEYWORDS	zinc	RT		8	0.55	0.98
	INTERPRO	Zinc finger, C2H2-type/integrase, DNA-binding	RT		3	0.58	1
	SP_PIR_KEYWORDS	transcription regulation	RT		6	0.69	0.99
	INTERPRO	Zinc finger, C2H2-like	RT		3	0.73	1
	INTERPRO	Zinc finger, C2H2-type	RT		3	0.73	1
	SMART	ZnF_C2H2	RT		3	0.82	1
	GOTERM_MF_FAT	transcription regulator activity	RT		4	0.88	1

## Sheet: E16
GO Terms that were enriched in the E16 WT									GO Terms that were enriched in the E16 KO
Annotation Cluster 1		Enrichment Score: 2.43			Count	P_Value	Benjamini		Annotation Cluster 1		Enrichment Score: 4.81			Count	P_Value	Benjamini
	INTERPRO	WD40 repeat, conserved site	RT		10	0.00015	0.048			GOTERM_MF_FAT	zinc ion binding	RT		39	1.8e-06	0.00039
	INTERPRO	WD40/YVTN repeat-like	RT		10	0.00052	0.08			SP_PIR_KEYWORDS	zinc-finger	RT		29	2.9e-06	0.00051
	INTERPRO	WD40 repeat	RT		9	0.00079	0.081			GOTERM_MF_FAT	transition metal ion binding	RT		43	7.9e-06	0.00087
	SP_PIR_KEYWORDS	wd repeat	RT		9	0.0015	0.088			SP_PIR_KEYWORDS	zinc	RT		37	8.6e-06	0.00077
	SMART	WD40	RT		9	0.0019	0.14			SP_PIR_KEYWORDS	metal-binding	RT		46	1.4e-05	0.00085
	INTERPRO	WD40 repeat, subgroup	RT		8	0.0021	0.15			GOTERM_MF_FAT	metal ion binding	RT		53	6.4e-05	0.0047
	UP_SEQ_FEATURE	repeat:WD 3	RT		8	0.0057	0.96			GOTERM_MF_FAT	cation binding	RT		53	8.3e-05	0.0046
	INTERPRO	WD40 repeat 2	RT		7	0.0057	0.23			GOTERM_MF_FAT	ion binding	RT		53	0.00012	0.0052
	UP_SEQ_FEATURE	repeat:WD 2	RT		8	0.0062	0.82		Annotation Cluster 2		Enrichment Score: 2.4			Count	P_Value	Benjamini
	UP_SEQ_FEATURE	repeat:WD 1	RT		8	0.0062	0.82			GOTERM_BP_FAT	chromosome organization	RT		14	4e-05	0.027
	INTERPRO	WD40 repeat, region	RT		7	0.0077	0.24			SP_PIR_KEYWORDS	chromatin regulator	RT		10	6e-05	0.0021
	UP_SEQ_FEATURE	repeat:WD 5	RT		7	0.011	0.87			GOTERM_BP_FAT	chromatin modification	RT		10	0.00019	0.062
	UP_SEQ_FEATURE	repeat:WD 4	RT		7	0.016	0.77			GOTERM_BP_FAT	chromatin organization	RT		11	0.00036	0.079
	UP_SEQ_FEATURE	repeat:WD 6	RT		4	0.19	1			INTERPRO	Transcription factor jumonji	RT		4	0.001	0.29
Annotation Cluster 2		Enrichment Score: 1.58			Count	P_Value	Benjamini			INTERPRO	Transcription factor jumonji/aspartyl beta-hydroxylase	RT		4	0.0024	0.18
	GOTERM_BP_FAT	protein catabolic process	RT		11	0.0095	0.67			GOTERM_MF_FAT	oxidoreductase activity, acting on single donors with incorporation of molecular oxygen, incorporation of two atoms of oxygen	RT		5	0.0026	0.09
	GOTERM_BP_FAT	modification-dependent macromolecule catabolic process	RT		10	0.015	0.78			GOTERM_MF_FAT	oxidoreductase activity, acting on single donors with incorporation of molecular oxygen	RT		5	0.0027	0.082
	GOTERM_BP_FAT	modification-dependent protein catabolic process	RT		10	0.015	0.78			UP_SEQ_FEATURE	domain:JmjC	RT		4	0.0038	0.67
	SP_PIR_KEYWORDS	ubl conjugation pathway	RT		10	0.018	0.5			SP_PIR_KEYWORDS	dioxygenase	RT		5	0.0038	0.072
	GOTERM_BP_FAT	proteolysis involved in cellular protein catabolic process	RT		10	0.02	0.83			SMART	JmjC	RT		4	0.0045	0.34
	GOTERM_BP_FAT	cellular protein catabolic process	RT		10	0.021	0.8			GOTERM_BP_FAT	oxidation reduction	RT		9	0.22	0.99
	GOTERM_BP_FAT	macromolecule catabolic process	RT		11	0.026	0.82			SP_PIR_KEYWORDS	oxidoreductase	RT		8	0.25	0.81
	GOTERM_BP_FAT	cellular macromolecule catabolic process	RT		10	0.041	0.9			SP_PIR_KEYWORDS	iron	RT		5	0.32	0.88
	GOTERM_BP_FAT	proteolysis	RT		13	0.091	0.98			GOTERM_MF_FAT	iron ion binding	RT		5	0.33	0.99
	GOTERM_MF_FAT	cysteine-type peptidase activity	RT		4	0.1	0.82		Annotation Cluster 3		Enrichment Score: 2.33			Count	P_Value	Benjamini
Annotation Cluster 3		Enrichment Score: 1.39			Count	P_Value	Benjamini			UP_SEQ_FEATURE	domain:RRM 2	RT		7	0.00023	0.13
	GOTERM_CC_FAT	cell projection	RT		10	0.032	0.53			UP_SEQ_FEATURE	domain:RRM 1	RT		7	0.00023	0.13
	GOTERM_CC_FAT	neuron projection	RT		6	0.04	0.52			INTERPRO	RNA recognition motif, RNP-1	RT		8	0.0022	0.3
	GOTERM_CC_FAT	dendrite	RT		4	0.053	0.55			INTERPRO	Nucleotide-binding, alpha-beta plait	RT		8	0.0022	0.22
Annotation Cluster 4		Enrichment Score: 1.3			Count	P_Value	Benjamini			SMART	RRM	RT		8	0.0069	0.27
	GOTERM_BP_FAT	protein amino acid phosphorylation	RT		13	0.0033	0.68			SP_PIR_KEYWORDS	rna-binding	RT		11	0.012	0.15
	INTERPRO	Serine/threonine protein kinase	RT		8	0.004	0.23			GOTERM_MF_FAT	RNA binding	RT		12	0.026	0.52
	INTERPRO	Protein kinase, core	RT		11	0.0041	0.2			GOTERM_MF_FAT	nucleotide binding	RT		21	0.38	0.99
	GOTERM_MF_FAT	protein kinase activity	RT		12	0.0051	0.7		Annotation Cluster 4		Enrichment Score: 1.52			Count	P_Value	Benjamini
	GOTERM_BP_FAT	phosphorus metabolic process	RT		15	0.0056	0.73			SP_PIR_KEYWORDS	nucleus	RT		54	0.00034	0.01
	GOTERM_BP_FAT	phosphate metabolic process	RT		15	0.0056	0.73			GOTERM_BP_FAT	transcription	RT		25	0.014	0.91
	INTERPRO	Serine/threonine protein kinase-related	RT		9	0.0075	0.26			SP_PIR_KEYWORDS	Transcription	RT		25	0.026	0.25
	GOTERM_BP_FAT	phosphorylation	RT		13	0.008	0.75			SP_PIR_KEYWORDS	transcription regulation	RT		21	0.061	0.43
	SMART	S_TKc	RT		8	0.0084	0.29			GOTERM_BP_FAT	regulation of transcription	RT		24	0.19	0.98
	INTERPRO	Protein kinase, ATP binding site	RT		10	0.009	0.25			GOTERM_MF_FAT	transcription regulator activity	RT		11	0.57	1
	UP_SEQ_FEATURE	domain:Protein kinase	RT		11	0.013	0.84		Annotation Cluster 5		Enrichment Score: 1.49			Count	P_Value	Benjamini
	SP_PIR_KEYWORDS	kinase	RT		13	0.013	0.47			INTERPRO	WD40 repeat 2	RT		7	0.0097	0.48
	GOTERM_MF_FAT	protein serine/threonine kinase activity	RT		9	0.016	0.46			INTERPRO	WD40 repeat, region	RT		7	0.013	0.51
	INTERPRO	Serine/threonine protein kinase, active site	RT		8	0.019	0.44			INTERPRO	WD40 repeat, subgroup	RT		7	0.015	0.51
	SP_PIR_KEYWORDS	serine/threonine-protein kinase	RT		8	0.039	0.56			UP_SEQ_FEATURE	repeat:WD 6	RT		6	0.022	0.99
	UP_SEQ_FEATURE	active site:Proton acceptor	RT		12	0.043	0.91			INTERPRO	WD40 repeat, conserved site	RT		7	0.022	0.61
	UP_SEQ_FEATURE	binding site:ATP	RT		10	0.066	0.94			INTERPRO	WD40 repeat	RT		7	0.023	0.57
	GOTERM_MF_FAT	adenyl nucleotide binding	RT		16	0.2	0.91			UP_SEQ_FEATURE	repeat:WD 3	RT		7	0.027	0.98
	GOTERM_MF_FAT	purine nucleoside binding	RT		16	0.2	0.91			UP_SEQ_FEATURE	repeat:WD 1	RT		7	0.029	0.97
	GOTERM_MF_FAT	magnesium ion binding	RT		6	0.21	0.91			UP_SEQ_FEATURE	repeat:WD 2	RT		7	0.029	0.97
	GOTERM_MF_FAT	nucleoside binding	RT		16	0.21	0.9			SP_PIR_KEYWORDS	wd repeat	RT		7	0.031	0.27
	UP_SEQ_FEATURE	nucleotide phosphate-binding region:ATP	RT		12	0.22	1			UP_SEQ_FEATURE	repeat:WD 9	RT		3	0.044	0.93
	GOTERM_MF_FAT	adenyl ribonucleotide binding	RT		15	0.23	0.91			INTERPRO	WD40/YVTN repeat-like	RT		7	0.045	0.75
	SP_PIR_KEYWORDS	magnesium	RT		6	0.23	0.87			UP_SEQ_FEATURE	repeat:WD 5	RT		6	0.05	0.94
	SP_PIR_KEYWORDS	transferase	RT		15	0.24	0.87			SMART	WD40	RT		7	0.055	0.73
	GOTERM_MF_FAT	ATP binding	RT		14	0.31	0.94			UP_SEQ_FEATURE	repeat:WD 4	RT		6	0.065	0.96
	GOTERM_MF_FAT	purine nucleotide binding	RT		17	0.36	0.94			UP_SEQ_FEATURE	repeat:WD 8	RT		3	0.078	0.98
	GOTERM_MF_FAT	purine ribonucleotide binding	RT		16	0.4	0.96			UP_SEQ_FEATURE	repeat:WD 7	RT		4	0.12	0.98
	GOTERM_MF_FAT	ribonucleotide binding	RT		16	0.4	0.96		Annotation Cluster 6		Enrichment Score: 1.25			Count	P_Value	Benjamini
	GOTERM_MF_FAT	nucleotide binding	RT		19	0.41	0.96			GOTERM_CC_FAT	ribonucleoprotein complex	RT		12	0.00056	0.1
	SP_PIR_KEYWORDS	atp-binding	RT		12	0.48	0.93			GOTERM_CC_FAT	spliceosome	RT		5	0.013	0.57
	SP_PIR_KEYWORDS	nucleotide-binding	RT		14	0.58	0.95			SP_PIR_KEYWORDS	Spliceosome	RT		4	0.078	0.5
Annotation Cluster 5		Enrichment Score: 1.21			Count	P_Value	Benjamini			SP_PIR_KEYWORDS	mrna splicing	RT		5	0.093	0.55
	GOTERM_BP_FAT	regulation of cell size	RT		5	0.0091	0.72			GOTERM_BP_FAT	RNA splicing	RT		5	0.093	0.99
	GOTERM_BP_FAT	regulation of cellular component size	RT		5	0.034	0.87			KEGG_PATHWAY	Spliceosome	RT		3	0.11	0.63
	GOTERM_BP_FAT	regulation of cell growth	RT		3	0.15	0.99			GOTERM_BP_FAT	mRNA metabolic process	RT		6	0.12	0.97
	GOTERM_BP_FAT	regulation of growth	RT		4	0.31	1			SP_PIR_KEYWORDS	mrna processing	RT		5	0.17	0.73
Annotation Cluster 6		Enrichment Score: 1.17			Count	P_Value	Benjamini			GOTERM_BP_FAT	RNA processing	RT		7	0.17	0.99
	GOTERM_MF_FAT	metal ion binding	RT		42	0.0096	0.68			GOTERM_BP_FAT	mRNA processing	RT		5	0.19	0.99
	GOTERM_MF_FAT	cation binding	RT		42	0.011	0.59		Annotation Cluster 7		Enrichment Score: 1.24			Count	P_Value	Benjamini
	GOTERM_MF_FAT	ion binding	RT		42	0.014	0.57			INTERPRO	Complement C1q protein	RT		3	0.025	0.56
	SP_PIR_KEYWORDS	metal-binding	RT		32	0.027	0.52			UP_SEQ_FEATURE	domain:C1q	RT		3	0.031	0.93
	GOTERM_MF_FAT	transition metal ion binding	RT		28	0.056	0.78			SMART	C1Q	RT		3	0.037	0.68
	SP_PIR_KEYWORDS	zinc	RT		17	0.48	0.94			INTERPRO	Tumour necrosis factor-like	RT		3	0.047	0.73
	GOTERM_MF_FAT	zinc ion binding	RT		17	0.56	0.99			INTERPRO	Collagen triple helix repeat	RT		3	0.15	0.96
	SP_PIR_KEYWORDS	zinc-finger	RT		10	0.66	0.97			SP_PIR_KEYWORDS	collagen	RT		3	0.17	0.73
Annotation Cluster 7		Enrichment Score: 1.13			Count	P_Value	Benjamini		Annotation Cluster 8		Enrichment Score: 1.24			Count	P_Value	Benjamini
	GOTERM_MF_FAT	iron ion binding	RT		8	0.016	0.43			SP_PIR_KEYWORDS	protein transport	RT		11	0.0087	0.13
	GOTERM_MF_FAT	oxidoreductase activity, acting on single donors with incorporation of molecular oxygen, incorporation of two atoms of oxygen	RT		3	0.096	0.84			GOTERM_BP_FAT	establishment of protein localization	RT		12	0.024	0.97
	GOTERM_MF_FAT	oxidoreductase activity, acting on single donors with incorporation of molecular oxygen	RT		3	0.098	0.83			GOTERM_CC_FAT	Golgi apparatus part	RT		6	0.026	0.72
	SP_PIR_KEYWORDS	dioxygenase	RT		3	0.11	0.76			SP_PIR_KEYWORDS	golgi apparatus	RT		11	0.027	0.25
	SP_PIR_KEYWORDS	iron	RT		6	0.12	0.75			GOTERM_CC_FAT	Golgi apparatus	RT		11	0.028	0.66
Annotation Cluster 8		Enrichment Score: 1.09			Count	P_Value	Benjamini			GOTERM_BP_FAT	intracellular transport	RT		9	0.031	0.97
	GOTERM_MF_FAT	protein homodimerization activity	RT		5	0.061	0.77			SP_PIR_KEYWORDS	er-golgi transport	RT		4	0.034	0.28
	GOTERM_MF_FAT	identical protein binding	RT		6	0.072	0.8			GOTERM_BP_FAT	protein transport	RT		11	0.052	0.99
	GOTERM_MF_FAT	protein dimerization activity	RT		6	0.12	0.85			GOTERM_BP_FAT	protein localization	RT		12	0.057	0.99
Annotation Cluster 9		Enrichment Score: 0.97			Count	P_Value	Benjamini			GOTERM_BP_FAT	intracellular protein transport	RT		6	0.088	0.99
	GOTERM_CC_FAT	organelle envelope	RT		10	0.023	0.84			GOTERM_BP_FAT	cellular protein localization	RT		6	0.11	0.98
	GOTERM_CC_FAT	envelope	RT		10	0.023	0.72			GOTERM_BP_FAT	cellular macromolecule localization	RT		6	0.12	0.97
	GOTERM_CC_FAT	mitochondrial outer membrane	RT		4	0.024	0.62			GOTERM_BP_FAT	vesicle-mediated transport	RT		7	0.21	0.99
	GOTERM_CC_FAT	organelle outer membrane	RT		4	0.029	0.62			SP_PIR_KEYWORDS	transport	RT		18	0.24	0.81
	GOTERM_CC_FAT	outer membrane	RT		4	0.032	0.58			GOTERM_CC_FAT	internal side of plasma membrane	RT		4	0.35	0.97
	GOTERM_CC_FAT	mitochondrial membrane	RT		7	0.064	0.59		Annotation Cluster 9		Enrichment Score: 1.12			Count	P_Value	Benjamini
	GOTERM_CC_FAT	mitochondrial envelope	RT		7	0.08	0.62			KEGG_PATHWAY	Pathways in cancer	RT		6	0.014	0.34
	GOTERM_CC_FAT	organelle membrane	RT		11	0.091	0.62			KEGG_PATHWAY	Pancreatic cancer	RT		3	0.042	0.4
	GOTERM_CC_FAT	mitochondrial part	RT		8	0.11	0.66			SP_PIR_KEYWORDS	kinase	RT		6	0.76	0.99
	SP_PIR_KEYWORDS	mitochondrion outer membrane	RT		3	0.11	0.79		Annotation Cluster 10		Enrichment Score: 1.07			Count	P_Value	Benjamini
	GOTERM_CC_FAT	nuclear envelope	RT		4	0.11	0.64			SP_PIR_KEYWORDS	mRNA transport	RT		4	0.017	0.19
	GOTERM_BP_FAT	regulation of hydrolase activity	RT		4	0.19	1			GOTERM_BP_FAT	mRNA transport	RT		3	0.098	0.98
	GOTERM_CC_FAT	mitochondrial inner membrane	RT		3	0.67	0.97			GOTERM_BP_FAT	RNA transport	RT		3	0.11	0.98
	GOTERM_CC_FAT	organelle inner membrane	RT		3	0.7	0.97			GOTERM_BP_FAT	nucleic acid transport	RT		3	0.11	0.98
	GOTERM_CC_FAT	mitochondrion	RT		10	0.7	0.97			GOTERM_BP_FAT	establishment of RNA localization	RT		3	0.11	0.98
	SP_PIR_KEYWORDS	mitochondrion	RT		6	0.78	0.99			GOTERM_BP_FAT	RNA localization	RT		3	0.11	0.98
Annotation Cluster 10		Enrichment Score: 0.95			Count	P_Value	Benjamini			GOTERM_BP_FAT	nucleobase, nucleoside, nucleotide and nucleic acid transport	RT		3	0.13	0.97
	UP_SEQ_FEATURE	domain:B30.2/SPRY	RT		3	0.1	0.97		Annotation Cluster 11		Enrichment Score: 1.03			Count	P_Value	Benjamini
	INTERPRO	SPla/RYanodine receptor SPRY	RT		3	0.11	0.94			KEGG_PATHWAY	N-Glycan biosynthesis	RT		4	0.0011	0.065
	INTERPRO	B302 (SPRY)-like	RT		3	0.12	0.93			GOTERM_BP_FAT	protein amino acid glycosylation	RT		3	0.18	0.99
Annotation Cluster 11		Enrichment Score: 0.93			Count	P_Value	Benjamini			GOTERM_BP_FAT	biopolymer glycosylation	RT		3	0.18	0.99
	GOTERM_MF_FAT	iron ion binding	RT		8	0.016	0.43			GOTERM_BP_FAT	glycosylation	RT		3	0.18	0.99
	GOTERM_MF_FAT	heme binding	RT		3	0.3	0.94			GOTERM_BP_FAT	glycoprotein biosynthetic process	RT		3	0.26	0.99
	GOTERM_MF_FAT	tetrapyrrole binding	RT		3	0.32	0.93			GOTERM_BP_FAT	glycoprotein metabolic process	RT		3	0.36	1
Annotation Cluster 12		Enrichment Score: 0.87			Count	P_Value	Benjamini		Annotation Cluster 12		Enrichment Score: 0.98			Count	P_Value	Benjamini
	INTERPRO	Sterile alpha motif-type	RT		3	0.1	0.95			SP_PIR_KEYWORDS	ubl conjugation pathway	RT		11	0.012	0.16
	UP_SEQ_FEATURE	domain:SAM	RT		3	0.13	0.99			GOTERM_BP_FAT	modification-dependent protein catabolic process	RT		9	0.069	1
	INTERPRO	Sterile alpha motif SAM	RT		3	0.14	0.94			GOTERM_BP_FAT	modification-dependent macromolecule catabolic process	RT		9	0.069	1
	SMART	SAM	RT		3	0.18	0.98			GOTERM_BP_FAT	cellular macromolecule catabolic process	RT		10	0.076	1
Annotation Cluster 13		Enrichment Score: 0.86			Count	P_Value	Benjamini			GOTERM_BP_FAT	proteolysis involved in cellular protein catabolic process	RT		9	0.086	0.99
	GOTERM_CC_FAT	microtubule associated complex	RT		5	0.0027	0.36			GOTERM_BP_FAT	cellular protein catabolic process	RT		9	0.089	0.99
	GOTERM_CC_FAT	cytoskeleton	RT		14	0.087	0.63			GOTERM_BP_FAT	protein catabolic process	RT		9	0.1	0.98
	GOTERM_CC_FAT	cytoskeletal part	RT		10	0.14	0.7			GOTERM_BP_FAT	macromolecule catabolic process	RT		10	0.11	0.98
	GOTERM_CC_FAT	non-membrane-bounded organelle	RT		19	0.21	0.79			GOTERM_BP_FAT	ubiquitin-dependent protein catabolic process	RT		4	0.12	0.97
	GOTERM_CC_FAT	intracellular non-membrane-bounded organelle	RT		19	0.21	0.79			SP_PIR_KEYWORDS	ligase	RT		6	0.12	0.63
	GOTERM_CC_FAT	microtubule cytoskeleton	RT		6	0.26	0.82			GOTERM_MF_FAT	acid-amino acid ligase activity	RT		4	0.16	0.97
	SP_PIR_KEYWORDS	motor protein	RT		3	0.27	0.87			GOTERM_BP_FAT	proteolysis	RT		13	0.17	0.99
	SP_PIR_KEYWORDS	microtubule	RT		4	0.27	0.85			GOTERM_MF_FAT	ubiquitin-protein ligase activity	RT		3	0.22	0.98
	GOTERM_CC_FAT	microtubule	RT		4	0.28	0.81			GOTERM_MF_FAT	ligase activity, forming carbon-nitrogen bonds	RT		4	0.22	0.98
	GOTERM_MF_FAT	motor activity	RT		3	0.29	0.94			GOTERM_MF_FAT	small conjugating protein ligase activity	RT		3	0.28	0.98
Annotation Cluster 14		Enrichment Score: 0.84			Count	P_Value	Benjamini		Annotation Cluster 13		Enrichment Score: 0.74			Count	P_Value	Benjamini
	UP_SEQ_FEATURE	repeat:TPR 3	RT		4	0.096	0.98			GOTERM_BP_FAT	skeletal system development	RT		6	0.097	0.99
	INTERPRO	Tetratricopeptide-like helical	RT		4	0.1	0.94			GOTERM_BP_FAT	ossification	RT		3	0.23	0.99
	SP_PIR_KEYWORDS	tpr repeat	RT		4	0.11	0.77			GOTERM_BP_FAT	bone development	RT		3	0.27	0.99
	UP_SEQ_FEATURE	repeat:TPR 2	RT		4	0.12	0.98		Annotation Cluster 14		Enrichment Score: 0.74			Count	P_Value	Benjamini
	UP_SEQ_FEATURE	repeat:TPR 1	RT		4	0.12	0.98			INTERPRO	Zinc finger, PHD-finger	RT		3	0.15	0.96
	INTERPRO	Tetratricopeptide TPR-1	RT		3	0.16	0.95			INTERPRO	Zinc finger, PHD-type, conserved site	RT		3	0.17	0.97
	INTERPRO	Tetratricopeptide repeat	RT		3	0.21	0.96			INTERPRO	Zinc finger, PHD-type	RT		3	0.18	0.97
	INTERPRO	Tetratricopeptide region	RT		3	0.21	0.96			SMART	PHD	RT		3	0.25	0.98
	SMART	TPR	RT		3	0.26	0.97		Annotation Cluster 15		Enrichment Score: 0.72			Count	P_Value	Benjamini
Annotation Cluster 15		Enrichment Score: 0.83			Count	P_Value	Benjamini			GOTERM_CC_FAT	peroxisome	RT		3	0.18	0.92
	UP_SEQ_FEATURE	domain:Ig-like C2-type 4	RT		4	0.015	0.81			GOTERM_CC_FAT	microbody	RT		3	0.18	0.92
	UP_SEQ_FEATURE	domain:Ig-like C2-type 1	RT		5	0.032	0.9			SP_PIR_KEYWORDS	peroxisome	RT		3	0.21	0.79
	UP_SEQ_FEATURE	domain:Ig-like C2-type 2	RT		5	0.033	0.87		Annotation Cluster 16		Enrichment Score: 0.72			Count	P_Value	Benjamini
	UP_SEQ_FEATURE	domain:Ig-like C2-type 3	RT		4	0.047	0.91			INTERPRO	Cadherin	RT		4	0.055	0.76
	UP_SEQ_FEATURE	domain:Ig-like C2-type 5	RT		3	0.073	0.95			INTERPRO	Cadherin, N-terminal	RT		3	0.064	0.77
	INTERPRO	Immunoglobulin	RT		4	0.15	0.95			GOTERM_BP_FAT	homophilic cell adhesion	RT		4	0.078	0.99
	INTERPRO	Immunoglobulin subtype 2	RT		4	0.17	0.95			SMART	CA	RT		4	0.092	0.83
	SMART	IGc2	RT		4	0.23	0.99			SP_PIR_KEYWORDS	cell adhesion	RT		6	0.26	0.81
	SP_PIR_KEYWORDS	Immunoglobulin domain	RT		6	0.3	0.87			GOTERM_BP_FAT	cell-cell adhesion	RT		4	0.33	1
	INTERPRO	Immunoglobulin subtype	RT		4	0.42	1			GOTERM_BP_FAT	cell adhesion	RT		7	0.35	1
	INTERPRO	Immunoglobulin-like	RT		6	0.48	1			GOTERM_BP_FAT	biological adhesion	RT		7	0.35	1
	INTERPRO	Immunoglobulin V-set	RT		4	0.52	1			GOTERM_MF_FAT	calcium ion binding	RT		9	0.41	1
	SMART	IG	RT		4	0.52	1			SP_PIR_KEYWORDS	calcium	RT		7	0.64	0.98
	INTERPRO	Immunoglobulin-like fold	RT		6	0.54	1		Annotation Cluster 17		Enrichment Score: 0.67			Count	P_Value	Benjamini
Annotation Cluster 16		Enrichment Score: 0.77			Count	P_Value	Benjamini			UP_SEQ_FEATURE	zinc finger region:C2H2-type 3	RT		6	0.1	0.99
	SP_PIR_KEYWORDS	chromatin regulator	RT		5	0.073	0.73			UP_SEQ_FEATURE	zinc finger region:C2H2-type 1	RT		6	0.11	0.98
	GOTERM_BP_FAT	chromosome organization	RT		6	0.19	1			UP_SEQ_FEATURE	zinc finger region:C2H2-type 10	RT		3	0.22	1
	GOTERM_BP_FAT	chromatin organization	RT		5	0.22	1			UP_SEQ_FEATURE	zinc finger region:C2H2-type 9	RT		3	0.26	1
	GOTERM_BP_FAT	chromatin modification	RT		4	0.27	1			UP_SEQ_FEATURE	zinc finger region:C2H2-type 7	RT		3	0.36	1
Annotation Cluster 17		Enrichment Score: 0.63			Count	P_Value	Benjamini			UP_SEQ_FEATURE	zinc finger region:C2H2-type 6	RT		3	0.44	1
	GOTERM_CC_FAT	cytoplasmic vesicle	RT		7	0.2	0.8		Annotation Cluster 18		Enrichment Score: 0.64			Count	P_Value	Benjamini
	GOTERM_CC_FAT	vesicle	RT		7	0.21	0.79			GOTERM_CC_FAT	nuclear pore	RT		3	0.07	0.86
	SP_PIR_KEYWORDS	cell junction	RT		6	0.22	0.85			GOTERM_CC_FAT	pore complex	RT		3	0.1	0.92
	GOTERM_CC_FAT	synapse	RT		5	0.23	0.78			GOTERM_CC_FAT	nuclear envelope	RT		4	0.1	0.9
	SP_PIR_KEYWORDS	synapse	RT		4	0.25	0.87			GOTERM_BP_FAT	cellular macromolecular complex subunit organization	RT		4	0.35	1
	GOTERM_CC_FAT	plasma membrane part	RT		16	0.27	0.81			GOTERM_BP_FAT	macromolecular complex subunit organization	RT		5	0.38	1
	GOTERM_CC_FAT	cell junction	RT		6	0.29	0.81			GOTERM_CC_FAT	organelle envelope	RT		5	0.57	0.98
Annotation Cluster 18		Enrichment Score: 0.61			Count	P_Value	Benjamini			GOTERM_CC_FAT	envelope	RT		5	0.57	0.98
	GOTERM_BP_FAT	interphase of mitotic cell cycle	RT		3	0.053	0.92		Annotation Cluster 19		Enrichment Score: 0.58			Count	P_Value	Benjamini
	GOTERM_BP_FAT	interphase	RT		3	0.057	0.92			GOTERM_BP_FAT	eye morphogenesis	RT		3	0.13	0.97
	GOTERM_BP_FAT	regulation of cell cycle	RT		5	0.08	0.97			GOTERM_BP_FAT	sensory organ development	RT		4	0.38	1
	GOTERM_BP_FAT	mitotic cell cycle	RT		3	0.55	1			GOTERM_BP_FAT	eye development	RT		3	0.39	1
	GOTERM_BP_FAT	cell cycle	RT		5	0.69	1		Annotation Cluster 20		Enrichment Score: 0.57			Count	P_Value	Benjamini
	GOTERM_BP_FAT	cell cycle phase	RT		3	0.71	1			INTERPRO	Zinc finger, C2H2-like	RT		11	0.061	0.77
	GOTERM_BP_FAT	cell cycle process	RT		3	0.8	1			UP_SEQ_FEATURE	zinc finger region:C2H2-type 3	RT		6	0.1	0.99
Annotation Cluster 19		Enrichment Score: 0.59			Count	P_Value	Benjamini			UP_SEQ_FEATURE	zinc finger region:C2H2-type 1	RT		6	0.11	0.98
	INTERPRO	Fibronectin, type III	RT		4	0.18	0.94			INTERPRO	Zinc finger, C2H2-type	RT		10	0.12	0.93
	SMART	FN3	RT		4	0.23	0.98			SMART	ZnF_C2H2	RT		11	0.17	0.94
	INTERPRO	Fibronectin, type III-like fold	RT		3	0.41	1			INTERPRO	Zinc finger, C2H2-type/integrase, DNA-binding	RT		6	0.44	1
Annotation Cluster 20		Enrichment Score: 0.55			Count	P_Value	Benjamini			UP_SEQ_FEATURE	zinc finger region:C2H2-type 2	RT		4	0.47	1
	INTERPRO	Pleckstrin homology-type	RT		5	0.17	0.95			GOTERM_MF_FAT	DNA binding	RT		16	0.54	1
	INTERPRO	Pleckstrin homology	RT		4	0.31	0.99			UP_SEQ_FEATURE	zinc finger region:C2H2-type 5	RT		3	0.55	1
	SMART	PH	RT		4	0.4	1			UP_SEQ_FEATURE	zinc finger region:C2H2-type 4	RT		3	0.61	1
Annotation Cluster 21		Enrichment Score: 0.54			Count	P_Value	Benjamini			SP_PIR_KEYWORDS	dna-binding	RT		10	0.89	1
	SP_PIR_KEYWORDS	leucine-rich repeat	RT		5	0.19	0.86		Annotation Cluster 21		Enrichment Score: 0.51			Count	P_Value	Benjamini
	UP_SEQ_FEATURE	repeat:LRR 1	RT		5	0.23	1			GOTERM_CC_FAT	coated vesicle membrane	RT		3	0.058	0.85
	UP_SEQ_FEATURE	repeat:LRR 2	RT		5	0.23	1			GOTERM_CC_FAT	cytoplasmic vesicle membrane	RT		3	0.13	0.94
	UP_SEQ_FEATURE	repeat:LRR 3	RT		3	0.66	1			GOTERM_CC_FAT	cytoplasmic vesicle part	RT		3	0.15	0.93
Annotation Cluster 22		Enrichment Score: 0.49			Count	P_Value	Benjamini			GOTERM_CC_FAT	vesicle membrane	RT		3	0.16	0.92
	GOTERM_BP_FAT	cellular component morphogenesis	RT		6	0.13	0.98			GOTERM_CC_FAT	coated vesicle	RT		3	0.23	0.96
	GOTERM_BP_FAT	cell morphogenesis	RT		5	0.21	1			GOTERM_CC_FAT	cytoplasmic vesicle	RT		5	0.52	0.98
	GOTERM_BP_FAT	cell part morphogenesis	RT		4	0.22	1			GOTERM_CC_FAT	vesicle	RT		5	0.53	0.98
	GOTERM_BP_FAT	cell projection morphogenesis	RT		3	0.45	1			GOTERM_CC_FAT	cytoplasmic membrane-bounded vesicle	RT		4	0.59	0.98
	GOTERM_BP_FAT	neuron differentiation	RT		4	0.59	1			GOTERM_CC_FAT	membrane-bounded vesicle	RT		4	0.6	0.98
	GOTERM_BP_FAT	cell projection organization	RT		3	0.7	1			SP_PIR_KEYWORDS	cytoplasmic vesicle	RT		3	0.62	0.97
Annotation Cluster 23		Enrichment Score: 0.49			Count	P_Value	Benjamini			GOTERM_CC_FAT	plasma membrane part	RT		10	0.86	1
	SP_PIR_KEYWORDS	cytoplasmic vesicle	RT		5	0.12	0.77		Annotation Cluster 22		Enrichment Score: 0.46			Count	P_Value	Benjamini
	GOTERM_CC_FAT	cytoplasmic vesicle	RT		7	0.2	0.8			SP_PIR_KEYWORDS	ligase	RT		6	0.12	0.63
	GOTERM_CC_FAT	vesicle	RT		7	0.21	0.79			INTERPRO	Zinc finger, C3HC4 RING-type	RT		4	0.28	1
	GOTERM_CC_FAT	cytoplasmic membrane-bounded vesicle	RT		3	0.83	0.99			INTERPRO	Zinc finger, RING-type, conserved site	RT		4	0.36	1
	GOTERM_CC_FAT	membrane-bounded vesicle	RT		3	0.84	0.99			INTERPRO	Zinc finger, RING-type	RT		4	0.44	1
Annotation Cluster 24		Enrichment Score: 0.47			Count	P_Value	Benjamini			UP_SEQ_FEATURE	zinc finger region:RING-type	RT		3	0.52	1
	GOTERM_MF_FAT	cysteine-type peptidase activity	RT		4	0.1	0.82			SMART	RING	RT		4	0.58	1
	SP_PIR_KEYWORDS	thiol protease	RT		3	0.26	0.87		Annotation Cluster 23		Enrichment Score: 0.45			Count	P_Value	Benjamini
	GOTERM_MF_FAT	peptidase activity, acting on L-amino acid peptides	RT		7	0.32	0.93			GOTERM_BP_FAT	branching morphogenesis of a tube	RT		3	0.19	0.98
	GOTERM_MF_FAT	peptidase activity	RT		7	0.35	0.94			GOTERM_BP_FAT	morphogenesis of a branching structure	RT		3	0.29	0.99
	SP_PIR_KEYWORDS	Protease	RT		6	0.4	0.91			GOTERM_BP_FAT	tube morphogenesis	RT		3	0.43	1
	GOTERM_MF_FAT	serine-type peptidase activity	RT		3	0.49	0.98			GOTERM_BP_FAT	tube development	RT		3	0.66	1
	GOTERM_MF_FAT	serine hydrolase activity	RT		3	0.49	0.98		Annotation Cluster 24		Enrichment Score: 0.44			Count	P_Value	Benjamini
	SP_PIR_KEYWORDS	hydrolase	RT		13	0.58	0.95			GOTERM_MF_FAT	transcription cofactor activity	RT		4	0.19	0.98
Annotation Cluster 25		Enrichment Score: 0.45			Count	P_Value	Benjamini			GOTERM_MF_FAT	transcription factor binding	RT		4	0.44	1
	GOTERM_BP_FAT	ameboidal cell migration	RT		3	0.046	0.9			GOTERM_MF_FAT	transcription regulator activity	RT		11	0.57	1
	GOTERM_BP_FAT	cell motion	RT		4	0.53	1		Annotation Cluster 25		Enrichment Score: 0.42			Count	P_Value	Benjamini
	GOTERM_BP_FAT	cell migration	RT		3	0.55	1			GOTERM_MF_FAT	carbohydrate binding	RT		5	0.28	0.99
	GOTERM_BP_FAT	cell motility	RT		3	0.64	1			SP_PIR_KEYWORDS	Lectin	RT		3	0.44	0.94
	GOTERM_BP_FAT	localization of cell	RT		3	0.64	1			GOTERM_MF_FAT	sugar binding	RT		3	0.45	1
Annotation Cluster 26		Enrichment Score: 0.37			Count	P_Value	Benjamini		Annotation Cluster 26		Enrichment Score: 0.42			Count	P_Value	Benjamini
	GOTERM_BP_FAT	chromosome organization	RT		6	0.19	1			GOTERM_CC_FAT	endoplasmic reticulum membrane	RT		3	0.31	0.97
	GOTERM_CC_FAT	chromosome	RT		4	0.56	0.95			GOTERM_CC_FAT	nuclear envelope-endoplasmic reticulum network	RT		3	0.33	0.96
	GOTERM_CC_FAT	chromosomal part	RT		3	0.71	0.97			GOTERM_CC_FAT	endoplasmic reticulum	RT		8	0.42	0.96
Annotation Cluster 27		Enrichment Score: 0.37			Count	P_Value	Benjamini			GOTERM_CC_FAT	endoplasmic reticulum part	RT		3	0.51	0.98
	INTERPRO	EGF	RT		3	0.25	0.98		Annotation Cluster 27		Enrichment Score: 0.41			Count	P_Value	Benjamini
	INTERPRO	EGF-like region, conserved site	RT		4	0.42	1			GOTERM_BP_FAT	mitotic cell cycle	RT		5	0.16	0.98
	INTERPRO	EGF-like	RT		3	0.45	1			GOTERM_BP_FAT	M phase of mitotic cell cycle	RT		4	0.23	0.99
	SMART	EGF	RT		3	0.53	1			GOTERM_BP_FAT	cell cycle phase	RT		5	0.31	1
	SP_PIR_KEYWORDS	egf-like domain	RT		3	0.54	0.95			GOTERM_BP_FAT	cell cycle process	RT		5	0.43	1
Annotation Cluster 28		Enrichment Score: 0.36			Count	P_Value	Benjamini			GOTERM_BP_FAT	M phase	RT		4	0.44	1
	GOTERM_MF_FAT	DNA binding	RT		19	0.13	0.86			GOTERM_BP_FAT	mitosis	RT		3	0.48	1
	UP_SEQ_FEATURE	domain:Leucine-zipper	RT		3	0.26	1			GOTERM_BP_FAT	nuclear division	RT		3	0.48	1
	GOTERM_BP_FAT	transcription	RT		17	0.26	1			GOTERM_BP_FAT	organelle fission	RT		3	0.5	1
	SP_PIR_KEYWORDS	transcription regulation	RT		16	0.28	0.86			SP_PIR_KEYWORDS	cell cycle	RT		5	0.57	0.97
	GOTERM_BP_FAT	regulation of transcription from RNA polymerase II promoter	RT		7	0.32	1			GOTERM_BP_FAT	cell cycle	RT		6	0.6	1
	SP_PIR_KEYWORDS	Transcription	RT		17	0.37	0.9		Annotation Cluster 28		Enrichment Score: 0.39			Count	P_Value	Benjamini
	SP_PIR_KEYWORDS	nucleus	RT		33	0.46	0.93			GOTERM_BP_FAT	skeletal system development	RT		6	0.097	0.99
	GOTERM_BP_FAT	regulation of transcription	RT		18	0.53	1			GOTERM_BP_FAT	cell motion	RT		5	0.38	1
	SP_PIR_KEYWORDS	activator	RT		5	0.56	0.95			GOTERM_BP_FAT	cell migration	RT		3	0.61	1
	GOTERM_MF_FAT	transcription regulator activity	RT		10	0.59	0.99			GOTERM_BP_FAT	cell motility	RT		3	0.7	1
	SP_PIR_KEYWORDS	dna-binding	RT		11	0.72	0.98			GOTERM_BP_FAT	localization of cell	RT		3	0.7	1
	GOTERM_BP_FAT	regulation of transcription, DNA-dependent	RT		10	0.79	1		Annotation Cluster 29		Enrichment Score: 0.38			Count	P_Value	Benjamini
	GOTERM_BP_FAT	regulation of RNA metabolic process	RT		10	0.81	1			SP_PIR_KEYWORDS	ribonucleoprotein	RT		5	0.22	0.79
	GOTERM_MF_FAT	transcription factor activity	RT		5	0.85	1			GOTERM_CC_FAT	ribosome	RT		3	0.41	0.97
Annotation Cluster 29		Enrichment Score: 0.32			Count	P_Value	Benjamini			SP_PIR_KEYWORDS	ribosomal protein	RT		3	0.47	0.95
	GOTERM_BP_FAT	potassium ion transport	RT		4	0.12	0.99			SP_PIR_KEYWORDS	mitochondrion	RT		7	0.72	0.99
	GOTERM_BP_FAT	metal ion transport	RT		6	0.24	1		Annotation Cluster 30		Enrichment Score: 0.37			Count	P_Value	Benjamini
	GOTERM_MF_FAT	potassium channel activity	RT		3	0.26	0.93			GOTERM_BP_FAT	anti-apoptosis	RT		3	0.17	0.98
	GOTERM_BP_FAT	cation transport	RT		6	0.35	1			GOTERM_BP_FAT	negative regulation of apoptosis	RT		4	0.33	1
	GOTERM_BP_FAT	monovalent inorganic cation transport	RT		4	0.4	1			GOTERM_BP_FAT	negative regulation of programmed cell death	RT		4	0.35	1
	GOTERM_BP_FAT	ion transport	RT		7	0.46	1			GOTERM_BP_FAT	negative regulation of cell death	RT		4	0.35	1
	GOTERM_MF_FAT	cation channel activity	RT		3	0.57	0.99			GOTERM_BP_FAT	regulation of apoptosis	RT		5	0.7	1
	SP_PIR_KEYWORDS	ion transport	RT		5	0.65	0.97			GOTERM_BP_FAT	regulation of programmed cell death	RT		5	0.71	1
	GOTERM_MF_FAT	metal ion transmembrane transporter activity	RT		3	0.66	0.99			GOTERM_BP_FAT	regulation of cell death	RT		5	0.71	1
	SP_PIR_KEYWORDS	transport	RT		12	0.75	0.99		Annotation Cluster 31		Enrichment Score: 0.37			Count	P_Value	Benjamini
	GOTERM_MF_FAT	ion channel activity	RT		3	0.75	1			INTERPRO	BTB/POZ	RT		3	0.29	1
	GOTERM_MF_FAT	substrate specific channel activity	RT		3	0.77	1			INTERPRO	BTB/POZ-like	RT		3	0.45	1
	GOTERM_MF_FAT	passive transmembrane transporter activity	RT		3	0.77	1			INTERPRO	BTB/POZ fold	RT		3	0.45	1
	GOTERM_MF_FAT	channel activity	RT		3	0.77	1			SMART	BTB	RT		3	0.57	1
Annotation Cluster 30		Enrichment Score: 0.3			Count	P_Value	Benjamini		Annotation Cluster 32		Enrichment Score: 0.36			Count	P_Value	Benjamini
	GOTERM_BP_FAT	regulation of protein amino acid phosphorylation	RT		3	0.23	1			GOTERM_MF_FAT	metallopeptidase activity	RT		4	0.21	0.98
	GOTERM_BP_FAT	regulation of protein modification process	RT		3	0.36	1			GOTERM_MF_FAT	metalloendopeptidase activity	RT		3	0.25	0.98
	GOTERM_BP_FAT	regulation of cellular protein metabolic process	RT		3	0.63	1			SP_PIR_KEYWORDS	metalloprotease	RT		3	0.38	0.92
	GOTERM_BP_FAT	regulation of phosphorylation	RT		3	0.65	1			SP_PIR_KEYWORDS	hydrolase	RT		15	0.48	0.95
	GOTERM_BP_FAT	regulation of phosphate metabolic process	RT		3	0.67	1			SP_PIR_KEYWORDS	Protease	RT		6	0.48	0.95
	GOTERM_BP_FAT	regulation of phosphorus metabolic process	RT		3	0.67	1			GOTERM_MF_FAT	peptidase activity, acting on L-amino acid peptides	RT		6	0.58	1
Annotation Cluster 31		Enrichment Score: 0.3			Count	P_Value	Benjamini			GOTERM_MF_FAT	peptidase activity	RT		6	0.62	1
	GOTERM_BP_FAT	negative regulation of macromolecule biosynthetic process	RT		5	0.39	1			GOTERM_MF_FAT	endopeptidase activity	RT		3	0.87	1
	GOTERM_BP_FAT	negative regulation of cellular biosynthetic process	RT		5	0.41	1		Annotation Cluster 33		Enrichment Score: 0.32			Count	P_Value	Benjamini
	GOTERM_BP_FAT	negative regulation of biosynthetic process	RT		5	0.42	1			GOTERM_BP_FAT	skeletal system development	RT		6	0.097	0.99
	GOTERM_MF_FAT	transcription repressor activity	RT		3	0.48	0.98			GOTERM_BP_FAT	skeletal system morphogenesis	RT		3	0.3	1
	GOTERM_BP_FAT	negative regulation of macromolecule metabolic process	RT		5	0.54	1			GOTERM_BP_FAT	cell motion	RT		5	0.38	1
	GOTERM_BP_FAT	negative regulation of transcription	RT		4	0.54	1			GOTERM_BP_FAT	in utero embryonic development	RT		3	0.67	1
	GOTERM_BP_FAT	negative regulation of nucleobase, nucleoside, nucleotide and nucleic acid metabolic process	RT		4	0.58	1			GOTERM_BP_FAT	chordate embryonic development	RT		3	0.88	1
	GOTERM_BP_FAT	negative regulation of nitrogen compound metabolic process	RT		4	0.59	1			GOTERM_BP_FAT	embryonic development ending in birth or egg hatching	RT		3	0.88	1
	GOTERM_BP_FAT	negative regulation of gene expression	RT		4	0.61	1			GOTERM_BP_FAT	cell surface receptor linked signal transduction	RT		5	1	1
Annotation Cluster 32		Enrichment Score: 0.27			Count	P_Value	Benjamini		Annotation Cluster 34		Enrichment Score: 0.31			Count	P_Value	Benjamini
	GOTERM_CC_FAT	cell fraction	RT		6	0.49	0.95			GOTERM_CC_FAT	intracellular organelle lumen	RT		11	0.32	0.97
	GOTERM_CC_FAT	membrane fraction	RT		5	0.55	0.95			GOTERM_CC_FAT	organelle lumen	RT		11	0.32	0.96
	GOTERM_CC_FAT	insoluble fraction	RT		5	0.58	0.95			GOTERM_CC_FAT	membrane-enclosed lumen	RT		11	0.36	0.96
Annotation Cluster 33		Enrichment Score: 0.22			Count	P_Value	Benjamini			GOTERM_CC_FAT	nuclear lumen	RT		8	0.48	0.97
	SP_PIR_KEYWORDS	signal	RT		28	0.3	0.87			GOTERM_CC_FAT	nucleoplasm	RT		4	0.82	1
	SP_PIR_KEYWORDS	membrane	RT		49	0.33	0.88			GOTERM_CC_FAT	nucleoplasm part	RT		3	0.9	1
	UP_SEQ_FEATURE	topological domain:Cytoplasmic	RT		29	0.34	1		Annotation Cluster 35		Enrichment Score: 0.29			Count	P_Value	Benjamini
	SP_PIR_KEYWORDS	glycoprotein	RT		31	0.49	0.93			GOTERM_CC_FAT	mitochondrion	RT		13	0.26	0.96
	SP_PIR_KEYWORDS	disulfide bond	RT		21	0.55	0.95			SP_PIR_KEYWORDS	transit peptide	RT		5	0.59	0.97
	UP_SEQ_FEATURE	signal peptide	RT		28	0.57	1			UP_SEQ_FEATURE	transit peptide:Mitochondrion	RT		5	0.65	1
	UP_SEQ_FEATURE	transmembrane region	RT		36	0.74	1			SP_PIR_KEYWORDS	mitochondrion	RT		7	0.72	0.99
	UP_SEQ_FEATURE	glycosylation site:N-linked (GlcNAc...)	RT		30	0.74	1		Annotation Cluster 36		Enrichment Score: 0.25			Count	P_Value	Benjamini
	UP_SEQ_FEATURE	disulfide bond	RT		20	0.79	1			GOTERM_BP_FAT	macromolecular complex subunit organization	RT		5	0.38	1
	GOTERM_CC_FAT	intrinsic to membrane	RT		42	0.84	0.99			GOTERM_BP_FAT	protein complex assembly	RT		3	0.58	1
	GOTERM_CC_FAT	integral to membrane	RT		40	0.86	0.99			GOTERM_BP_FAT	protein complex biogenesis	RT		3	0.58	1
	UP_SEQ_FEATURE	topological domain:Extracellular	RT		17	0.87	1			GOTERM_BP_FAT	macromolecular complex assembly	RT		3	0.79	1
	SP_PIR_KEYWORDS	transmembrane	RT		37	0.91	1		Annotation Cluster 37		Enrichment Score: 0.23			Count	P_Value	Benjamini
Annotation Cluster 34		Enrichment Score: 0.22			Count	P_Value	Benjamini			GOTERM_BP_FAT	embryonic organ morphogenesis	RT		3	0.4	1
	GOTERM_CC_FAT	intracellular organelle lumen	RT		10	0.51	0.95			GOTERM_BP_FAT	embryonic organ development	RT		3	0.61	1
	GOTERM_CC_FAT	organelle lumen	RT		10	0.51	0.95			GOTERM_BP_FAT	embryonic morphogenesis	RT		3	0.82	1
	GOTERM_CC_FAT	transcription factor complex	RT		3	0.54	0.95		Annotation Cluster 38		Enrichment Score: 0.23			Count	P_Value	Benjamini
	GOTERM_CC_FAT	membrane-enclosed lumen	RT		10	0.55	0.95			INTERPRO	Ankyrin	RT		3	0.56	1
	GOTERM_CC_FAT	nucleoplasm part	RT		5	0.56	0.94			UP_SEQ_FEATURE	repeat:ANK 2	RT		3	0.56	1
	GOTERM_CC_FAT	nuclear lumen	RT		7	0.68	0.97			UP_SEQ_FEATURE	repeat:ANK 1	RT		3	0.56	1
	GOTERM_CC_FAT	nucleoplasm	RT		5	0.68	0.97			SP_PIR_KEYWORDS	ank repeat	RT		3	0.59	0.97
	GOTERM_MF_FAT	transcription factor activity	RT		5	0.85	1			SMART	ANK	RT		3	0.68	1
Annotation Cluster 35		Enrichment Score: 0.19			Count	P_Value	Benjamini		Annotation Cluster 39		Enrichment Score: 0.23			Count	P_Value	Benjamini
	SP_PIR_KEYWORDS	extracellular matrix	RT		3	0.52	0.94			GOTERM_CC_FAT	proteinaceous extracellular matrix	RT		4	0.37	0.96
	GOTERM_CC_FAT	proteinaceous extracellular matrix	RT		3	0.67	0.97			GOTERM_CC_FAT	extracellular matrix	RT		4	0.4	0.97
	GOTERM_CC_FAT	extracellular matrix	RT		3	0.69	0.97			SP_PIR_KEYWORDS	extracellular matrix	RT		3	0.57	0.97
	GOTERM_CC_FAT	extracellular region part	RT		6	0.72	0.97			GOTERM_CC_FAT	extracellular region part	RT		6	0.68	0.99
Annotation Cluster 36		Enrichment Score: 0.16			Count	P_Value	Benjamini			GOTERM_CC_FAT	extracellular region	RT		11	0.81	1
	GOTERM_CC_FAT	extracellular region	RT		13	0.65	0.97			SP_PIR_KEYWORDS	Secreted	RT		9	0.95	1
	GOTERM_CC_FAT	extracellular region part	RT		6	0.72	0.97		Annotation Cluster 40		Enrichment Score: 0.21			Count	P_Value	Benjamini
	SP_PIR_KEYWORDS	Secreted	RT		11	0.73	0.99			GOTERM_MF_FAT	transcription repressor activity	RT		5	0.1	0.91
Annotation Cluster 37		Enrichment Score: 0.14			Count	P_Value	Benjamini			GOTERM_BP_FAT	negative regulation of gene expression	RT		5	0.47	1
	GOTERM_BP_FAT	behavior	RT		5	0.37	1			GOTERM_BP_FAT	negative regulation of transcription	RT		4	0.62	1
	GOTERM_BP_FAT	cognition	RT		4	1	1			GOTERM_BP_FAT	negative regulation of macromolecule metabolic process	RT		5	0.63	1
	GOTERM_BP_FAT	neurological system process	RT		4	1	1			GOTERM_BP_FAT	negative regulation of nucleobase, nucleoside, nucleotide and nucleic acid metabolic process	RT		4	0.66	1
Annotation Cluster 38		Enrichment Score: 0.14			Count	P_Value	Benjamini			GOTERM_BP_FAT	negative regulation of nitrogen compound metabolic process	RT		4	0.67	1
	GOTERM_BP_FAT	apoptosis	RT		4	0.69	1			GOTERM_BP_FAT	negative regulation of macromolecule biosynthetic process	RT		4	0.7	1
	GOTERM_BP_FAT	programmed cell death	RT		4	0.7	1			GOTERM_BP_FAT	negative regulation of cellular biosynthetic process	RT		4	0.72	1
	GOTERM_BP_FAT	cell death	RT		4	0.74	1			GOTERM_BP_FAT	negative regulation of biosynthetic process	RT		4	0.72	1
	GOTERM_BP_FAT	death	RT		4	0.76	1			GOTERM_BP_FAT	negative regulation of transcription, DNA-dependent	RT		3	0.74	1
	SP_PIR_KEYWORDS	Apoptosis	RT		3	0.77	0.99			GOTERM_BP_FAT	negative regulation of RNA metabolic process	RT		3	0.75	1
Annotation Cluster 39		Enrichment Score: 0.11			Count	P_Value	Benjamini			GOTERM_BP_FAT	regulation of transcription, DNA-dependent	RT		7	0.99	1
	GOTERM_BP_FAT	regulation of transcription from RNA polymerase II promoter	RT		7	0.32	1			GOTERM_BP_FAT	regulation of RNA metabolic process	RT		7	0.99	1
	GOTERM_BP_FAT	positive regulation of nucleobase, nucleoside, nucleotide and nucleic acid metabolic process	RT		4	0.75	1		Annotation Cluster 41		Enrichment Score: 0.19			Count	P_Value	Benjamini
	GOTERM_BP_FAT	positive regulation of transcription from RNA polymerase II promoter	RT		3	0.76	1			GOTERM_MF_FAT	carbohydrate binding	RT		5	0.28	0.99
	GOTERM_BP_FAT	positive regulation of nitrogen compound metabolic process	RT		4	0.77	1			SP_PIR_KEYWORDS	disulfide bond	RT		9	1	1
	GOTERM_BP_FAT	positive regulation of transcription, DNA-dependent	RT		3	0.83	1			UP_SEQ_FEATURE	disulfide bond	RT		9	1	1
	GOTERM_BP_FAT	positive regulation of RNA metabolic process	RT		3	0.83	1		Annotation Cluster 42		Enrichment Score: 0.18			Count	P_Value	Benjamini
	GOTERM_BP_FAT	positive regulation of macromolecule metabolic process	RT		4	0.86	1			GOTERM_BP_FAT	cell projection morphogenesis	RT		3	0.52	1
	GOTERM_BP_FAT	positive regulation of transcription	RT		3	0.88	1			GOTERM_BP_FAT	cell part morphogenesis	RT		3	0.54	1
	GOTERM_BP_FAT	positive regulation of gene expression	RT		3	0.89	1			GOTERM_BP_FAT	cell morphogenesis	RT		3	0.74	1
	GOTERM_BP_FAT	positive regulation of macromolecule biosynthetic process	RT		3	0.91	1			GOTERM_BP_FAT	cell projection organization	RT		3	0.76	1
	GOTERM_BP_FAT	positive regulation of cellular biosynthetic process	RT		3	0.93	1			GOTERM_BP_FAT	cellular component morphogenesis	RT		3	0.81	1
	GOTERM_BP_FAT	positive regulation of biosynthetic process	RT		3	0.93	1		Annotation Cluster 43		Enrichment Score: 0.17			Count	P_Value	Benjamini
Annotation Cluster 40		Enrichment Score: 0.09			Count	P_Value	Benjamini			GOTERM_CC_FAT	cell fraction	RT		6	0.45	0.97
	UP_SEQ_FEATURE	zinc finger region:C2H2-type 4	RT		3	0.57	1			GOTERM_CC_FAT	insoluble fraction	RT		4	0.75	1
	UP_SEQ_FEATURE	zinc finger region:C2H2-type 3	RT		3	0.68	1			GOTERM_CC_FAT	membrane fraction	RT		3	0.89	1
	UP_SEQ_FEATURE	zinc finger region:C2H2-type 1	RT		3	0.68	1		Annotation Cluster 44		Enrichment Score: 0.16			Count	P_Value	Benjamini
	INTERPRO	Zinc finger, C2H2-type/integrase, DNA-binding	RT		3	0.9	1			GOTERM_BP_FAT	transmembrane receptor protein tyrosine kinase signaling pathway	RT		3	0.49	1
	INTERPRO	Zinc finger, C2H2-like	RT		3	0.97	1			GOTERM_BP_FAT	enzyme linked receptor protein signaling pathway	RT		3	0.68	1
	INTERPRO	Zinc finger, C2H2-type	RT		3	0.97	1			GOTERM_BP_FAT	cell surface receptor linked signal transduction	RT		5	1	1
	SMART	ZnF_C2H2	RT		3	0.98	1		Annotation Cluster 45		Enrichment Score: 0.14			Count	P_Value	Benjamini
Annotation Cluster 41		Enrichment Score: 0.03			Count	P_Value	Benjamini			GOTERM_CC_FAT	microtubule	RT		3	0.53	0.98
	GOTERM_BP_FAT	regulation of apoptosis	RT		3	0.93	1			SP_PIR_KEYWORDS	microtubule	RT		3	0.59	0.97
	GOTERM_BP_FAT	regulation of programmed cell death	RT		3	0.93	1			GOTERM_CC_FAT	microtubule cytoskeleton	RT		4	0.65	0.99
	GOTERM_BP_FAT	regulation of cell death	RT		3	0.93	1			GOTERM_CC_FAT	non-membrane-bounded organelle	RT		13	0.77	1
										GOTERM_CC_FAT	intracellular non-membrane-bounded organelle	RT		13	0.77	1
										GOTERM_CC_FAT	cytoskeletal part	RT		5	0.83	1
										GOTERM_CC_FAT	cytoskeleton	RT		5	0.97	1
									Annotation Cluster 46		Enrichment Score: 0.1			Count	P_Value	Benjamini
										GOTERM_MF_FAT	nucleotide binding	RT		21	0.38	0.99
										GOTERM_MF_FAT	ATP binding	RT		11	0.79	1
										UP_SEQ_FEATURE	nucleotide phosphate-binding region:ATP	RT		8	0.8	1
										GOTERM_MF_FAT	adenyl ribonucleotide binding	RT		11	0.8	1
										GOTERM_MF_FAT	ribonucleotide binding	RT		13	0.84	1
										GOTERM_MF_FAT	purine ribonucleotide binding	RT		13	0.84	1
										GOTERM_MF_FAT	adenyl nucleotide binding	RT		11	0.85	1
										GOTERM_MF_FAT	purine nucleoside binding	RT		11	0.85	1
										GOTERM_MF_FAT	nucleoside binding	RT		11	0.86	1
										GOTERM_MF_FAT	purine nucleotide binding	RT		13	0.88	1
										SP_PIR_KEYWORDS	atp-binding	RT		9	0.9	1
										SP_PIR_KEYWORDS	nucleotide-binding	RT		11	0.93	1
									Annotation Cluster 47		Enrichment Score: 0.07			Count	P_Value	Benjamini
										SP_PIR_KEYWORDS	Apoptosis	RT		3	0.81	1
										GOTERM_BP_FAT	cell death	RT		4	0.81	1
										GOTERM_BP_FAT	death	RT		4	0.83	1
										GOTERM_BP_FAT	apoptosis	RT		3	0.91	1
										GOTERM_BP_FAT	programmed cell death	RT		3	0.92	1
									Annotation Cluster 48		Enrichment Score: 0.04			Count	P_Value	Benjamini
										GOTERM_BP_FAT	positive regulation of nucleobase, nucleoside, nucleotide and nucleic acid metabolic process	RT		4	0.82	1
										GOTERM_BP_FAT	positive regulation of nitrogen compound metabolic process	RT		4	0.83	1
										GOTERM_BP_FAT	positive regulation of macromolecule metabolic process	RT		4	0.91	1
										GOTERM_BP_FAT	positive regulation of transcription	RT		3	0.92	1
										GOTERM_BP_FAT	positive regulation of gene expression	RT		3	0.92	1
										GOTERM_BP_FAT	positive regulation of macromolecule biosynthetic process	RT		3	0.94	1
										GOTERM_BP_FAT	positive regulation of cellular biosynthetic process	RT		3	0.95	1
										GOTERM_BP_FAT	positive regulation of biosynthetic process	RT		3	0.95	1
									Annotation Cluster 49		Enrichment Score: 0.04			Count	P_Value	Benjamini
										SP_PIR_KEYWORDS	kinase	RT		6	0.76	0.99
										UP_SEQ_FEATURE	nucleotide phosphate-binding region:ATP	RT		8	0.8	1
										INTERPRO	Serine/threonine protein kinase, active site	RT		3	0.81	1
										INTERPRO	Serine/threonine protein kinase-related	RT		3	0.83	1
										SP_PIR_KEYWORDS	serine/threonine-protein kinase	RT		3	0.86	1
										GOTERM_MF_FAT	protein serine/threonine kinase activity	RT		3	0.87	1
										INTERPRO	Protein kinase, ATP binding site	RT		3	0.91	1
										INTERPRO	Protein kinase, core	RT		3	0.92	1
										UP_SEQ_FEATURE	domain:Protein kinase	RT		3	0.95	1
										GOTERM_MF_FAT	protein kinase activity	RT		3	0.96	1
										UP_SEQ_FEATURE	active site:Proton acceptor	RT		4	0.96	1
										UP_SEQ_FEATURE	binding site:ATP	RT		3	0.97	1
										GOTERM_BP_FAT	protein amino acid phosphorylation	RT		3	0.98	1
										GOTERM_BP_FAT	phosphorus metabolic process	RT		4	0.98	1
										GOTERM_BP_FAT	phosphate metabolic process	RT		4	0.98	1
										GOTERM_BP_FAT	phosphorylation	RT		3	0.99	1
									Annotation Cluster 50		Enrichment Score: 0.02			Count	P_Value	Benjamini
										GOTERM_CC_FAT	integral to membrane	RT		37	0.91	1
										GOTERM_CC_FAT	intrinsic to membrane	RT		38	0.93	1
										SP_PIR_KEYWORDS	membrane	RT		42	0.94	1
										UP_SEQ_FEATURE	transmembrane region	RT		31	0.98	1
										SP_PIR_KEYWORDS	transmembrane	RT		35	0.99	1
										UP_SEQ_FEATURE	topological domain:Cytoplasmic	RT		18	0.99	1
									Annotation Cluster 51		Enrichment Score: 0			Count	P_Value	Benjamini
										SP_PIR_KEYWORDS	signal	RT		16	1	1
										UP_SEQ_FEATURE	signal peptide	RT		16	1	1
										SP_PIR_KEYWORDS	glycoprotein	RT		17	1	1
										UP_SEQ_FEATURE	glycosylation site:N-linked (GlcNAc...)	RT		16	1	1
